# Supplementary material for: A first characterization of the microbiota-resilience link in swine
Source: Microbiome. 2024 Mar 15;12:53. doi: 10.1186/s40168-024-01771-7 (PMC10941389; doi:10.1186/s40168-024-01771-7)
Supplement: Supplementary file 3 — Additional file 2. [file 40168_2024_1771_MOESM2_ESM.zip]

Archive with 11 entries (10 files):
- Data/
- Data/PATHinfo.csv
- __MACOSX/Data/._PATHinfo.csv
- Data/ResilienceIndicators.csv
- __MACOSX/Data/._ResilienceIndicators.csv
- Data/ASVinfo.csv
- __MACOSX/Data/._ASVinfo.csv
- Data/PATHcounts.csv
- __MACOSX/Data/._PATHcounts.csv
- Data/ASVcounts.csv
- __MACOSX/Data/._ASVcounts.csv
