# Supplementary material for: A first characterization of the microbiota-resilience link in swine
Source: Microbiome. 2024 Mar 15;12:53. doi: 10.1186/s40168-024-01771-7 (PMC10941389; doi:10.1186/s40168-024-01771-7)
Supplement: Supplementary file 3 — Additional file 2. [file 40168_2024_1771_MOESM2_ESM.zip › Data/PATHinfo.csv]

pathway	descr
EC:1.1.1.1	Alcohol dehydrogenase
EC:1.1.1.100	3-oxoacyl-[acyl-carrier-protein] reductase
EC:1.1.1.102	3-dehydrosphinganine reductase
EC:1.1.1.103	L-threonine 3-dehydrogenase
EC:1.1.1.105	All-trans-retinol dehydrogenase (NAD(+))
EC:1.1.1.108	Carnitine 3-dehydrogenase
EC:1.1.1.11	D-arabinitol 4-dehydrogenase
EC:1.1.1.122	D-threo-aldose 1-dehydrogenase
EC:1.1.1.125	2-deoxy-D-gluconate 3-dehydrogenase
EC:1.1.1.130	3-dehydro-L-gulonate 2-dehydrogenase
EC:1.1.1.132	GDP-mannose 6-dehydrogenase
EC:1.1.1.133	dTDP-4-dehydrorhamnose reductase
EC:1.1.1.136	UDP-N-acetylglucosamine 6-dehydrogenase
EC:1.1.1.137	Ribitol-5-phosphate 2-dehydrogenase
EC:1.1.1.14	L-iditol 2-dehydrogenase
EC:1.1.1.140	Sorbitol-6-phosphate 2-dehydrogenase
EC:1.1.1.157	3-hydroxybutyryl-CoA dehydrogenase
EC:1.1.1.159	7-alpha-hydroxysteroid dehydrogenase
EC:1.1.1.169	2-dehydropantoate 2-reductase
EC:1.1.1.17	Mannitol-1-phosphate 5-dehydrogenase
EC:1.1.1.179	D-xylose 1-dehydrogenase (NADP(+))
EC:1.1.1.18	Inositol 2-dehydrogenase
EC:1.1.1.193	5-amino-6-(5-phosphoribosylamino)uracil reductase
EC:1.1.1.2	Alcohol dehydrogenase (NADP(+))
EC:1.1.1.202	13-propanediol dehydrogenase
EC:1.1.1.203	Uronate dehydrogenase
EC:1.1.1.205	IMP dehydrogenase
EC:1.1.1.215	Gluconate 2-dehydrogenase
EC:1.1.1.219	Dihydrokaempferol 4-reductase
EC:1.1.1.22	UDP-glucose 6-dehydrogenase
EC:1.1.1.220	6-pyruvoyltetrahydropterin 2-reductase
EC:1.1.1.23	Histidinol dehydrogenase
EC:1.1.1.25	Shikimate dehydrogenase
EC:1.1.1.251	Galactitol-1-phosphate 5-dehydrogenase
EC:1.1.1.26	Glyoxylate reductase
EC:1.1.1.261	sn-glycerol-1-phosphate dehydrogenase
EC:1.1.1.262	4-hydroxythreonine-4-phosphate dehydrogenase
EC:1.1.1.264	L-idonate 5-dehydrogenase (NAD(P)(+))
EC:1.1.1.267	1-deoxy-D-xylulose-5-phosphate reductoisomerase
EC:1.1.1.27	L-lactate dehydrogenase
EC:1.1.1.271	GDP-L-fucose synthase
EC:1.1.1.28	D-lactate dehydrogenase
EC:1.1.1.281	GDP-4-dehydro-6-deoxy-D-mannose reductase
EC:1.1.1.282	Quinate/shikimate dehydrogenase
EC:1.1.1.284	S-(hydroxymethyl)glutathione dehydrogenase
EC:1.1.1.287	D-arabinitol dehydrogenase (NADP(+))
EC:1.1.1.29	Glycerate dehydrogenase
EC:1.1.1.290	4-phosphoerythronate dehydrogenase
EC:1.1.1.291	2-hydroxymethylglutarate dehydrogenase
EC:1.1.1.3	Homoserine dehydrogenase
EC:1.1.1.30	3-hydroxybutyrate dehydrogenase
EC:1.1.1.302	25-diamino-6-(ribosylamino)-4(3H)-pyrimidinone 5-phosphate reductase
EC:1.1.1.303	Diacetyl reductase ((R)-acetoin forming)
EC:1.1.1.304	Diacetyl reductase ((S)-acetoin forming)
EC:1.1.1.305	UDP-glucuronic acid oxidase (UDP-4-keto-hexauronic acid decarboxylating)
EC:1.1.1.306	S-(hydroxymethyl)mycothiol dehydrogenase
EC:1.1.1.308	Sulfopropanediol 3-dehydrogenase
EC:1.1.1.31	3-hydroxyisobutyrate dehydrogenase
EC:1.1.1.310	(S)-sulfolactate dehydrogenase
EC:1.1.1.312	2-hydroxy-4-carboxymuconate semialdehyde hemiacetal dehydrogenase
EC:1.1.1.320	Benzil reductase ((S)-benzoin forming)
EC:1.1.1.328	Nicotine blue oxidoreductase
EC:1.1.1.333	Decaprenylphospho-beta-D-erythro-pentofuranosid-2-ulose 2-reductase
EC:1.1.1.335	UDP-N-acetyl-2-amino-2-deoxyglucuronate dehydrogenase
EC:1.1.1.336	UDP-N-acetyl-D-mannosamine dehydrogenase
EC:1.1.1.337	L-2-hydroxycarboxylate dehydrogenase (NAD(+))
EC:1.1.1.338	(2R)-3-sulfolactate dehydrogenase (NADP(+))
EC:1.1.1.339	dTDP-6-deoxy-L-talose 4-dehydrogenase (NAD(+))
EC:1.1.1.34	Hydroxymethylglutaryl-CoA reductase (NADPH)
EC:1.1.1.342	CDP-paratose synthase
EC:1.1.1.343	Phosphogluconate dehydrogenase (NAD(+)-dependent	decarboxylating)
EC:1.1.1.346	2	5-didehydrogluconate reductase (2-dehydro-L-gulonate-forming)
EC:1.1.1.35	3-hydroxyacyl-CoA dehydrogenase
EC:1.1.1.350	Ureidoglycolate dehydrogenase (NAD(+))
EC:1.1.1.36	Acetoacetyl-CoA reductase
EC:1.1.1.361	Glucose-6-phosphate 3-dehydrogenase
EC:1.1.1.363	Glucose-6-phosphate dehydrogenase (NAD(P)(+))
EC:1.1.1.367	UDP-2-acetamido-2	6-beta-L-arabino-hexul-4-ose reductase
EC:1.1.1.368	6-hydroxycyclohex-1-ene-1-carbonyl-CoA dehydrogenase
EC:1.1.1.369	D-chiro-inositol 1-dehydrogenase
EC:1.1.1.37	Malate dehydrogenase
EC:1.1.1.370	Scyllo-inositol 2-dehydrogenase (NAD(+))
EC:1.1.1.371	Scyllo-inositol 2-dehydrogenase (NADP(+))
EC:1.1.1.373	Sulfolactaldehyde 3-reductase
EC:1.1.1.374	UDP-N-acetylglucosamine 3-dehydrogenase
EC:1.1.1.38	Malate dehydrogenase (oxaloacetate-decarboxylating)
EC:1.1.1.380	L-gulonate 5-dehydrogenase
EC:1.1.1.381	3-hydroxy acid dehydrogenase
EC:1.1.1.385	Dihydroanticapsin 7-dehydrogenase
EC:1.1.1.388	Glucose-6-phosphate dehydrogenase (NAD(+))
EC:1.1.1.39	Malate dehydrogenase (decarboxylating)
EC:1.1.1.4	(R	R)-butanediol dehydrogenase
EC:1.1.1.40	Malate dehydrogenase (oxaloacetate-decarboxylating) (NADP(+))
EC:1.1.1.41	Isocitrate dehydrogenase (NAD(+))
EC:1.1.1.42	Isocitrate dehydrogenase (NADP(+))
EC:1.1.1.44	Phosphogluconate dehydrogenase (NADP(+)-dependent	decarboxylating)
EC:1.1.1.47	Glucose 1-dehydrogenase (NAD(P)(+))
EC:1.1.1.49	Glucose-6-phosphate dehydrogenase (NADP(+))
EC:1.1.1.53	3-alpha(or 20-beta)-hydroxysteroid dehydrogenase
EC:1.1.1.56	Ribitol 2-dehydrogenase
EC:1.1.1.57	Fructuronate reductase
EC:1.1.1.58	Tagaturonate reductase
EC:1.1.1.6	Glycerol dehydrogenase
EC:1.1.1.60	2-hydroxy-3-oxopropionate reductase
EC:1.1.1.61	4-hydroxybutyrate dehydrogenase
EC:1.1.1.67	Mannitol 2-dehydrogenase
EC:1.1.1.69	Gluconate 5-dehydrogenase
EC:1.1.1.76	(S	S)-butanediol dehydrogenase
EC:1.1.1.77	Lactaldehyde reductase
EC:1.1.1.79	Glyoxylate reductase (NADP(+))
EC:1.1.1.81	Hydroxypyruvate reductase
EC:1.1.1.83	D-malate dehydrogenase (decarboxylating)
EC:1.1.1.85	3-isopropylmalate dehydrogenase
EC:1.1.1.86	Ketol-acid reductoisomerase (NADP(+))
EC:1.1.1.87	Homoisocitrate dehydrogenase
EC:1.1.1.88	Hydroxymethylglutaryl-CoA reductase
EC:1.1.1.9	D-xylulose reductase
EC:1.1.1.90	Aryl-alcohol dehydrogenase
EC:1.1.1.91	Aryl-alcohol dehydrogenase (NADP(+))
EC:1.1.1.93	Tartrate dehydrogenase
EC:1.1.1.94	Glycerol-3-phosphate dehydrogenase (NAD(P)(+))
EC:1.1.1.95	Phosphoglycerate dehydrogenase
EC:1.1.2.3	L-lactate dehydrogenase (cytochrome)
EC:1.1.2.4	D-lactate dehydrogenase (cytochrome)
EC:1.1.2.6	Polyvinyl alcohol dehydrogenase (cytochrome)
EC:1.1.2.8	Alcohol dehydrogenase (cytochrome c)
EC:1.1.3.15	(S)-2-hydroxy-acid oxidase
EC:1.1.3.17	Choline oxidase
EC:1.1.3.21	Glycerol-3-phosphate oxidase
EC:1.1.3.41	Alditol oxidase
EC:1.1.3.46	4-hydroxymandelate oxidase
EC:1.1.3.48	3-deoxy-alpha-D-manno-octulosonate 8-oxidase
EC:1.1.3.6	Cholesterol oxidase
EC:1.1.3.8	L-gulonolactone oxidase
EC:1.1.5.2	Quinoprotein glucose dehydrogenase (PQQ	quinone)
EC:1.1.5.3	Glycerol-3-phosphate dehydrogenase
EC:1.1.5.4	Malate dehydrogenase (quinone)
EC:1.1.5.6	Formate dehydrogenase-N
EC:1.1.5.8	Quinate dehydrogenase (quinone)
EC:1.1.9.1	Alcohol dehydrogenase (azurin)
EC:1.1.98.2	Glucose-6-phosphate dehydrogenase (coenzyme-F420)
EC:1.1.98.3	Decaprenylphospho-beta-D-ribofuranose 2-dehydrogenase
EC:1.1.99.1	Choline dehydrogenase
EC:1.1.99.21	D-sorbitol dehydrogenase (acceptor)
EC:1.1.99.28	Glucose-fructose oxidoreductase
EC:1.1.99.3	Gluconate 2-dehydrogenase (acceptor)
EC:1.1.99.31	(S)-mandelate dehydrogenase
EC:1.10.2.2	Quinol--cytochrome-c reductase
EC:1.10.3.12	Menaquinol oxidase (H(+)-transporting)
EC:1.10.9.1	Plastoquinol--plastocyanin reductase
EC:1.11.1.1	NADH peroxidase
EC:1.11.1.10	Chloride peroxidase
EC:1.11.1.15	Peroxiredoxin
EC:1.11.1.19	Dye decolorizing peroxidase
EC:1.11.1.21	Catalase peroxidase
EC:1.11.1.5	Cytochrome-c peroxidase
EC:1.11.1.6	Catalase
EC:1.11.1.7	Peroxidase
EC:1.11.1.9	Glutathione peroxidase
EC:1.11.2.4	Fatty-acid peroxygenase
EC:1.12.1.2	Hydrogen dehydrogenase
EC:1.12.1.3	Hydrogen dehydrogenase (NADP(+))
EC:1.12.2.1	Cytochrome-c3 hydrogenase
EC:1.12.5.1	Hydrogen:quinone oxidoreductase
EC:1.12.7.2	Ferredoxin hydrogenase
EC:1.12.98.1	Coenzyme F420 hydrogenase
EC:1.12.98.2	5	10-methenyltetrahydromethanopterin hydrogenase
EC:1.12.99.6	Hydrogenase (acceptor)
EC:1.13.11.1	Catechol 1	2-dioxygenase
EC:1.13.11.11	Tryptophan 2	3-dioxygenase
EC:1.13.11.15	3	4-dihydroxyphenylacetate 2	3-dioxygenase
EC:1.13.11.16	3-carboxyethylcatechol 2	3-dioxygenase
EC:1.13.11.2	Catechol 2	3-dioxygenase
EC:1.13.11.20	Cysteine dioxygenase
EC:1.13.11.24	Quercetin 2	3-dioxygenase
EC:1.13.11.25	dioxygenase
EC:1.13.11.27	4-hydroxyphenylpyruvate dioxygenase
EC:1.13.11.3	Protocatechuate 3	4-dioxygenase
EC:1.13.11.37	Hydroxyquinol 1	2-dioxygenase
EC:1.13.11.4	Gentisate 1	2-dioxygenase
EC:1.13.11.49	Chlorite O(2)-lyase
EC:1.13.11.5	Homogentisate 1	2-dioxygenase
EC:1.13.11.53	Acireductone dioxygenase (Ni(2+)-requiring)
EC:1.13.11.54	Acireductone dioxygenase (Fe(2+)-requiring)
EC:1.13.11.6	3-hydroxyanthranilate 3	4-dioxygenase
EC:1.13.11.75	All-trans-8-apo-beta-carotenal 15	15-oxygenase
EC:1.13.11.79	5	6-dimethylbenzimidazole synthase
EC:1.13.11.8	Protocatechuate 4	5-dioxygenase
EC:1.13.11.9	2	5-dihydroxypyridine 5	6-dioxygenase
EC:1.13.12.16	Nitronate monooxygenase
EC:1.13.12.3	Tryptophan 2-monooxygenase
EC:1.14.11.1	Gamma-butyrobetaine dioxygenase
EC:1.14.11.17	Taurine dioxygenase
EC:1.14.11.18	Phytanoyl-CoA dioxygenase
EC:1.14.11.2	Procollagen-proline dioxygenase
EC:1.14.11.33	DNA oxidative demethylase
EC:1.14.11.47	50S ribosomal protein L16 3-hydroxylase
EC:1.14.12.1	Anthranilate 1	2-dioxygenase (deaminating	decarboxylating)
EC:1.14.12.10	Benzoate 1	2-dioxygenase
EC:1.14.12.15	Terephthalate 1	2-dioxygenase
EC:1.14.12.17	Nitric oxide dioxygenase
EC:1.14.12.19	3-phenylpropanoate dioxygenase
EC:1.14.13.1	Salicylate 1-monooxygenase
EC:1.14.13.113	FAD-dependent urate hydroxylase
EC:1.14.13.114	6-hydroxynicotinate 3-monooxygenase
EC:1.14.13.127	3-(3-hydroxy-phenyl)propanoic acid hydroxylase
EC:1.14.13.129	Beta-carotene 3-hydroxylase
EC:1.14.13.141	Cholest-4-en-3-one 26-monooxygenase
EC:1.14.13.142	3-ketosteroid 9-alpha-monooxygenase
EC:1.14.13.148	Trimethylamine monooxygenase
EC:1.14.13.149	Phenylacetyl-CoA 1	2-epoxidase
EC:1.14.13.165	Nitric-oxide synthase (NAD(P)H)
EC:1.14.13.172	Salicylate 5-hydroxylase
EC:1.14.13.2	4-hydroxybenzoate 3-monooxygenase
EC:1.14.13.20	2	4-dichlorophenol 6-monooxygenase
EC:1.14.13.22	Cyclohexanone monooxygenase
EC:1.14.13.40	Anthraniloyl-CoA monooxygenase
EC:1.14.13.50	Pentachlorophenol monooxygenase
EC:1.14.13.59	L-lysine N(6)-monooxygenase (NADPH)
EC:1.14.13.7	Phenol 2-monooxygenase
EC:1.14.13.70	Sterol 14-alpha-demethylase
EC:1.14.13.81	Magnesium-protoporphyrin IX monomethyl ester (oxidative) cyclase
EC:1.14.13.82	Vanillate monooxygenase
EC:1.14.13.83	Precorrin-3B synthase
EC:1.14.13.9	Kynurenine 3-monooxygenase
EC:1.14.14.1	Unspecific monooxygenase
EC:1.14.14.12	3-hydroxy-9	10-secoandrosta-1	3	5(10)-triene-9	17-dione monooxygenase
EC:1.14.14.5	Alkanesulfonate monooxygenase
EC:1.14.14.8	Anthranilate 3-monooxygenase (FAD)
EC:1.14.14.9	4-hydroxyphenylacetate 3-monooxygenase
EC:1.14.15.12	Pimeloyl-[acyl-carrier protein] synthase
EC:1.14.15.13	Pulcherriminic acid synthase
EC:1.14.15.3	Alkane 1-monooxygenase
EC:1.14.15.7	Choline monooxygenase
EC:1.14.15.9	Spheroidene monooxygenase
EC:1.14.16.1	Phenylalanine 4-monooxygenase
EC:1.14.17.3	Peptidylglycine monooxygenase
EC:1.14.18.1	Tyrosinase
EC:1.14.18.3	Methane monooxygenase (particulate)
EC:1.14.19.1	Stearoyl-CoA 9-desaturase
EC:1.14.19.2	Stearoyl-[acyl-carrier-protein] 9-desaturase
EC:1.14.19.3	Acyl-CoA 6-desaturase
EC:1.14.19.9	Tryptophan 7-halogenase
EC:1.14.99.39	Ammonia monooxygenase
EC:1.14.99.44	Diapolycopene oxygenase
EC:1.14.99.46	Pyrimidine monooxygenase
EC:1.14.99.48	Heme oxygenase (staphylobilin-producing)
EC:1.14.99.50	Gamma-glutamyl hercynylcysteine S-oxide synthase
EC:1.15.1.1	Superoxide dismutase
EC:1.15.1.2	Superoxide reductase
EC:1.16.1.1	Mercury(II) reductase
EC:1.16.1.3	Aquacobalamin reductase
EC:1.16.1.9	Ferric-chelate reductase (NADPH)
EC:1.16.3.1	Ferroxidase
EC:1.16.3.2	Bacterial non-heme ferritin
EC:1.17.1.1	CDP-4-dehydro-6-deoxyglucose reductase
EC:1.17.1.2	4-hydroxy-3-methylbut-2-enyl diphosphate reductase
EC:1.17.1.4	Xanthine dehydrogenase
EC:1.17.1.8	4-hydroxy-tetrahydrodipicolinate reductase
EC:1.17.2.1	Nicotinate dehydrogenase (cytochrome)
EC:1.17.4.1	Ribonucleoside-diphosphate reductase
EC:1.17.4.2	Ribonucleoside-triphosphate reductase
EC:1.17.5.1	Phenylacetyl-CoA dehydrogenase
EC:1.17.7.1	(E)-4-hydroxy-3-methylbut-2-enyl-diphosphate synthase (ferredoxin)
EC:1.17.7.3	(E)-4-hydroxy-3-methylbut-2-enyl-diphosphate synthase (flavodoxin)
EC:1.17.99.1	4-methylphenol dehydrogenase (hydroxylating)
EC:1.17.99.6	Epoxyqueuosine reductase
EC:1.18.1.1	Rubredoxin--NAD(+) reductase
EC:1.18.1.2	Ferredoxin--NADP(+) reductase
EC:1.18.1.3	Ferredoxin--NAD(+) reductase
EC:1.18.1.7	specific)
EC:1.18.6.1	Nitrogenase
EC:1.2.1.10	Acetaldehyde dehydrogenase (acetylating)
EC:1.2.1.11	Aspartate-semialdehyde dehydrogenase
EC:1.2.1.12	Glyceraldehyde-3-phosphate dehydrogenase (phosphorylating)
EC:1.2.1.16	Succinate-semialdehyde dehydrogenase (NAD(P)(+))
EC:1.2.1.18	Malonate-semialdehyde dehydrogenase (acetylating)
EC:1.2.1.19	Aminobutyraldehyde dehydrogenase
EC:1.2.1.2	Formate dehydrogenase
EC:1.2.1.20	Glutarate-semialdehyde dehydrogenase
EC:1.2.1.21	Glycolaldehyde dehydrogenase
EC:1.2.1.22	Lactaldehyde dehydrogenase
EC:1.2.1.24	Succinate-semialdehyde dehydrogenase (NAD(+))
EC:1.2.1.27	Methylmalonate-semialdehyde dehydrogenase (CoA acylating)
EC:1.2.1.28	Benzaldehyde dehydrogenase (NAD(+))
EC:1.2.1.3	Aldehyde dehydrogenase (NAD(+))
EC:1.2.1.32	Aminomuconate-semialdehyde dehydrogenase
EC:1.2.1.38	N-acetyl-gamma-glutamyl-phosphate reductase
EC:1.2.1.39	Phenylacetaldehyde dehydrogenase
EC:1.2.1.4	Aldehyde dehydrogenase (NADP(+))
EC:1.2.1.41	Glutamate-5-semialdehyde dehydrogenase
EC:1.2.1.43	Formate dehydrogenase (NADP(+))
EC:1.2.1.46	Formaldehyde dehydrogenase
EC:1.2.1.58	Phenylglyoxylate dehydrogenase (acylating)
EC:1.2.1.59	Glyceraldehyde-3-phosphate dehydrogenase (NAD(P)(+)) (phosphorylating)
EC:1.2.1.60	5-carboxymethyl-2-hydroxymuconic-semialdehyde dehydrogenase
EC:1.2.1.68	Coniferyl-aldehyde dehydrogenase
EC:1.2.1.70	Glutamyl-tRNA reductase
EC:1.2.1.71	Succinylglutamate-semialdehyde dehydrogenase
EC:1.2.1.72	Erythrose-4-phosphate dehydrogenase
EC:1.2.1.76	Succinate-semialdehyde dehydrogenase (acetylating)
EC:1.2.1.77	3	4-dehydroadipyl-CoA semialdehyde dehydrogenase (NADP(+))
EC:1.2.1.79	Succinate-semialdehyde dehydrogenase (NADP(+))
EC:1.2.1.8	Betaine-aldehyde dehydrogenase
EC:1.2.1.80	Long-chain acyl-[acyl-carrier-protein] reductase
EC:1.2.1.81	Sulfoacetaldehyde dehydrogenase (acylating)
EC:1.2.1.85	2-hydroxymuconate-6-semialdehyde dehydrogenase
EC:1.2.1.87	Propanal dehydrogenase (CoA-propanoylating)
EC:1.2.1.88	L-glutamate gamma-semialdehyde dehydrogenase
EC:1.2.1.9	Glyceraldehyde-3-phosphate dehydrogenase (NADP(+))
EC:1.2.1.91	3-oxo-5	6-dehydrosuberyl-CoA semialdehyde dehydrogenase
EC:1.2.3.3	Pyruvate oxidase
EC:1.2.4.1	Pyruvate dehydrogenase (acetyl-transferring)
EC:1.2.4.2	Oxoglutarate dehydrogenase (succinyl-transferring)
EC:1.2.4.4	3-methyl-2-oxobutanoate dehydrogenase (2-methylpropanoyl-transferring)
EC:1.2.5.1	Pyruvate dehydrogenase (quinone)
EC:1.2.7.1	Pyruvate synthase
EC:1.2.7.11	2-oxoacid oxidoreductase (ferredoxin)
EC:1.2.7.3	2-oxoglutarate synthase
EC:1.2.7.4	Carbon-monoxide dehydrogenase (ferredoxin)
EC:1.2.7.5	Aldehyde ferredoxin oxidoreductase
EC:1.2.7.7	3-methyl-2-oxobutanoate dehydrogenase (ferredoxin)
EC:1.2.7.8	Indolepyruvate ferredoxin oxidoreductase
EC:1.2.98.1	Formaldehyde dismutase
EC:1.2.99.2	Carbon-monoxide dehydrogenase (acceptor)
EC:1.2.99.5	Formylmethanofuran dehydrogenase
EC:1.2.99.7	Aldehyde dehydrogenase (FAD-independent)
EC:1.2.99.8	Glyceraldehyde dehydrogenase (FAD-containing)
EC:1.20.1.1	Phosphonate dehydrogenase
EC:1.20.4.1	Arsenate reductase (glutaredoxin)
EC:1.20.4.3	Mycoredoxin
EC:1.21.4.1	D-proline reductase (dithiol)
EC:1.21.4.2	Glycine reductase
EC:1.21.4.4	Betaine reductase
EC:1.21.98.1	Cyclic dehypoxanthinyl futalosine synthase
EC:1.3.1.1	Dihydrouracil dehydrogenase (NAD(+))
EC:1.3.1.10	Enoyl-[acyl-carrier-protein] reductase (NADPH	Si-specific)
EC:1.3.1.101	2	3-bis-O-geranylgeranyl-sn-glycerol 1-phosphate reductase (NAD(P)H)
EC:1.3.1.104	Enoyl-[acyl-carrier-protein] reductase
EC:1.3.1.106	Cobalt-precorrin-6A reductase
EC:1.3.1.12	Prephenate dehydrogenase
EC:1.3.1.14	Dihydroorotate dehydrogenase (NAD(+))
EC:1.3.1.20	Trans-1	2-dihydrobenzene-1	2-diol dehydrogenase
EC:1.3.1.22	3-oxo-5-alpha-steroid 4-dehydrogenase (NADP(+))
EC:1.3.1.24	Biliverdin reductase
EC:1.3.1.25	1	6-dihydroxycyclohexa-2	4-diene-1-carboxylate dehydrogenase
EC:1.3.1.28	2	3-dihydro-2	3-dihydroxybenzoate dehydrogenase
EC:1.3.1.31	2-enoate reductase
EC:1.3.1.32	Maleylacetate reductase
EC:1.3.1.33	Protochlorophyllide reductase
EC:1.3.1.34	2	4-dienoyl-CoA reductase (NADPH)
EC:1.3.1.43	Arogenate dehydrogenase
EC:1.3.1.44	Trans-2-enoyl-CoA reductase (NAD(+))
EC:1.3.1.45	2-hydroxyisoflavone reductase
EC:1.3.1.53	(3S	4R)-3	4-dihydroxycyclohexa-1	5-diene-1	4-dicarboxylate dehydrogenase
EC:1.3.1.54	Precorrin-6A reductase
EC:1.3.1.76	Precorrin-2 dehydrogenase
EC:1.3.1.78	Arogenate dehydrogenase (NADP(+))
EC:1.3.1.83	Geranylgeranyl diphosphate reductase
EC:1.3.1.85	Crotonyl-CoA carboxylase/reductase
EC:1.3.1.86	Crotonyl-CoA reductase
EC:1.3.1.87	3-(cis-5	6-dihydroxycyclohexa-1	3-dien-1-yl)propanoate dehydrogenase
EC:1.3.1.9	Enoyl-[acyl-carrier-protein] reductase (NADH)
EC:1.3.1.98	UDP-N-acetylmuramate dehydrogenase
EC:1.3.3.11	Pyrroloquinoline-quinone synthase
EC:1.3.3.3	Coproporphyrinogen oxidase
EC:1.3.3.4	Protoporphyrinogen oxidase
EC:1.3.3.5	Bilirubin oxidase
EC:1.3.3.6	Acyl-CoA oxidase
EC:1.3.4.1	Fumarate reductase (CoM/CoB)
EC:1.3.5.1	Succinate dehydrogenase (quinone)
EC:1.3.5.2	Dihydroorotate dehydrogenase (quinone)
EC:1.3.5.3	Protoporphyrinogen IX dehydrogenase (menaquinone)
EC:1.3.5.4	Fumarate reductase (quinol)
EC:1.3.5.5	15-cis-phytoene desaturase
EC:1.3.7.11	2	3-bis-O-geranylgeranyl-sn-glycero-phospholipid reductase
EC:1.3.7.5	Phycocyanobilin:ferredoxin oxidoreductase
EC:1.3.7.7	Ferredoxin:protochlorophyllide reductase (ATP-dependent)
EC:1.3.7.8	Benzoyl-CoA reductase
EC:1.3.7.9	4-hydroxybenzoyl-CoA reductase
EC:1.3.8.1	Short-chain acyl-CoA dehydrogenase
EC:1.3.8.12	(2S)-methylsuccinyl-CoA dehydrogenase
EC:1.3.8.2	4	4-diapophytoene desaturase (4	4-diapolycopene-forming)
EC:1.3.8.4	Isovaleryl-CoA dehydrogenase
EC:1.3.8.6	Glutaryl-CoA dehydrogenase (ETF)
EC:1.3.8.7	Medium-chain acyl-CoA dehydrogenase
EC:1.3.8.8	Long-chain-acyl-CoA dehydrogenase
EC:1.3.98.1	Dihydroorotate oxidase (fumarate)
EC:1.3.99.16	Isoquinoline 1-oxidoreductase
EC:1.3.99.22	Coproporphyrinogen dehydrogenase
EC:1.3.99.23	All-trans-retinol 13	14-reductase
EC:1.3.99.26	All-trans-zeta-carotene desaturase
EC:1.3.99.27	1-hydroxycarotenoid 3	4-desaturase
EC:1.3.99.28	Phytoene desaturase (neurosporene-forming)
EC:1.3.99.29	Phytoene desaturase (zeta-carotene-forming)
EC:1.3.99.31	Phytoene desaturase (lycopene-forming)
EC:1.3.99.32	Glutaryl-CoA dehydrogenase (acceptor)
EC:1.3.99.33	Urocanate reductase
EC:1.3.99.35	Chlorophyllide a reductase
EC:1.3.99.4	3-oxosteroid 1-dehydrogenase
EC:1.3.99.5	3-oxo-5-alpha-steroid 4-dehydrogenase (acceptor)
EC:1.4.1.1	Alanine dehydrogenase
EC:1.4.1.11	L-erythro-3	5-diaminohexanoate dehydrogenase
EC:1.4.1.13	Glutamate synthase (NADPH)
EC:1.4.1.14	Glutamate synthase (NADH)
EC:1.4.1.16	Diaminopimelate dehydrogenase
EC:1.4.1.18	Lysine 6-dehydrogenase
EC:1.4.1.2	Glutamate dehydrogenase
EC:1.4.1.21	Aspartate dehydrogenase
EC:1.4.1.24	3-dehydroquinate synthase II
EC:1.4.1.3	Glutamate dehydrogenase (NAD(P)(+))
EC:1.4.1.4	Glutamate dehydrogenase (NADP(+))
EC:1.4.1.9	Leucine dehydrogenase
EC:1.4.3.10	Putrescine oxidase
EC:1.4.3.16	L-aspartate oxidase
EC:1.4.3.19	Glycine oxidase
EC:1.4.3.21	Primary-amine oxidase
EC:1.4.3.3	D-amino-acid oxidase
EC:1.4.3.4	Monoamine oxidase
EC:1.4.3.5	Pyridoxal 5-phosphate synthase
EC:1.4.4.2	Glycine dehydrogenase (aminomethyl-transferring)
EC:1.4.7.1	Glutamate synthase (ferredoxin)
EC:1.4.9.1	Methylamine dehydrogenase (amicyanin)
EC:1.4.99.6	D-arginine dehydrogenase
EC:1.5.1.1	(NAD(P)H)
EC:1.5.1.10	Saccharopine dehydrogenase (NADP(+)	L-glutamate-forming)
EC:1.5.1.2	Pyrroline-5-carboxylate reductase
EC:1.5.1.20	Methylenetetrahydrofolate reductase (NAD(P)H)
EC:1.5.1.21	1-piperideine-2-carboxylate/1-pyrroline-2-carboxylate reductase (NADPH)
EC:1.5.1.24	N(5)-(carboxyethyl)ornithine synthase
EC:1.5.1.28	Opine dehydrogenase
EC:1.5.1.3	Dihydrofolate reductase
EC:1.5.1.33	Pteridine reductase
EC:1.5.1.34	6	7-dihydropteridine reductase
EC:1.5.1.36	Flavin reductase (NADH)
EC:1.5.1.38	FMN reductase (NADPH)
EC:1.5.1.39	FMN reductase (NAD(P)H)
EC:1.5.1.41	Riboflavin reductase (NAD(P)H)
EC:1.5.1.45	FAD reductase (NAD(P)H)
EC:1.5.1.5	Methylenetetrahydrofolate dehydrogenase (NADP(+))
EC:1.5.1.7	Saccharopine dehydrogenase (NAD(+)	L-lysine-forming)
EC:1.5.1.9	Saccharopine dehydrogenase (NAD(+)	L-glutamate-forming)
EC:1.5.3.1	Sarcosine oxidase
EC:1.5.3.19	4-methylaminobutanoate oxidase (formaldehyde-forming)
EC:1.5.5.1	Electron-transferring-flavoprotein dehydrogenase
EC:1.5.5.2	Proline dehydrogenase
EC:1.5.8.1	Dimethylamine dehydrogenase
EC:1.5.8.2	Trimethylamine dehydrogenase
EC:1.5.8.4	Dimethylglycine dehydrogenase
EC:1.5.98.1	Methylenetetrahydromethanopterin dehydrogenase
EC:1.5.98.2	5	10-methylenetetrahydromethanopterin reductase
EC:1.5.99.15	Dihydromethanopterin reductase (acceptor)
EC:1.5.99.6	Spermidine dehydrogenase
EC:1.6.1.1	NAD(P)(+) transhydrogenase (Si-specific)
EC:1.6.1.2	NAD(P)(+) transhydrogenase (Re/Si-specific)
EC:1.6.2.2	Cytochrome-b5 reductase
EC:1.6.2.4	NADPH--hemoprotein reductase
EC:1.6.3.3	NADH oxidase (H(2)O(2)-forming)
EC:1.6.3.4	NADH oxidase (H(2)O-forming)
EC:1.6.5.2	NAD(P)H dehydrogenase (quinone)
EC:1.6.5.3	NADH:ubiquinone reductase (H(+)-translocating)
EC:1.6.5.5	NADPH:quinone reductase
EC:1.6.99.1	NADPH dehydrogenase
EC:1.6.99.3	NADH dehydrogenase
EC:1.7.1.1	Nitrate reductase (NADH)
EC:1.7.1.13	PreQ(1) synthase
EC:1.7.1.15	Nitrite reductase (NADH)
EC:1.7.1.2	Nitrate reductase (NAD(P)H)
EC:1.7.1.3	Nitrate reductase (NADPH)
EC:1.7.1.6	Azobenzene reductase
EC:1.7.1.7	GMP reductase
EC:1.7.2.1	Nitrite reductase (NO-forming)
EC:1.7.2.2	Nitrite reductase (cytochrome; ammonia-forming)
EC:1.7.2.3	Trimethylamine-N-oxide reductase (cytochrome c)
EC:1.7.2.4	Nitrous-oxide reductase
EC:1.7.2.5	Nitric-oxide reductase (cytochrome c)
EC:1.7.2.6	Hydroxylamine dehydrogenase
EC:1.7.3.3	Factor independent urate hydroxylase
EC:1.7.7.1	Ferredoxin--nitrite reductase
EC:1.7.7.2	Ferredoxin--nitrate reductase
EC:1.7.99.1	Hydroxylamine reductase
EC:1.7.99.4	Nitrate reductase
EC:1.8.1.14	CoA-disulfide reductase
EC:1.8.1.15	Mycothione reductase
EC:1.8.1.2	Assimilatory sulfite reductase (NADPH)
EC:1.8.1.4	Dihydrolipoyl dehydrogenase
EC:1.8.1.7	Glutathione-disulfide reductase
EC:1.8.1.8	Protein-disulfide reductase
EC:1.8.1.9	Thioredoxin-disulfide reductase
EC:1.8.2.2	Thiosulfate dehydrogenase
EC:1.8.2.3	Sulfide-cytochrome-c reductase (flavocytochrome c)
EC:1.8.3.1	Sulfite oxidase
EC:1.8.4.11	Peptide-methionine (S)-S-oxide reductase
EC:1.8.4.12	Peptide-methionine (R)-S-oxide reductase
EC:1.8.4.8	Phosphoadenylyl-sulfate reductase (thioredoxin)
EC:1.8.5.2	Thiosulfate dehydrogenase (quinone)
EC:1.8.5.3	Dimethylsulfoxide reductase
EC:1.8.7.1	Assimilatory sulfite reductase (ferredoxin)
EC:1.8.7.2	Ferredoxin:thioredoxin reductase
EC:1.8.98.1	CoB--CoM heterodisulfide reductase
EC:1.8.99.2	Adenylyl-sulfate reductase
EC:1.8.99.3	Hydrogensulfite reductase
EC:1.8.99.5	Dissimilatory sulfite reductase
EC:1.9.3.1	Cytochrome-c oxidase
EC:1.97.1.4	[Formate-C-acetyltransferase]-activating enzyme
EC:1.97.1.9	Selenate reductase
EC:2.1.1.10	Homocysteine S-methyltransferase
EC:2.1.1.104	Caffeoyl-CoA O-methyltransferase
EC:2.1.1.107	Uroporphyrinogen-III C-methyltransferase
EC:2.1.1.11	Magnesium protoporphyrin IX methyltransferase
EC:2.1.1.113	Site-specific DNA-methyltransferase (cytosine-N(4)-specific)
EC:2.1.1.13	Methionine synthase
EC:2.1.1.130	Precorrin-2 C(20)-methyltransferase
EC:2.1.1.131	Precorrin-3B C(17)-methyltransferase
EC:2.1.1.132	Precorrin-6B C(5	15)-methyltransferase (decarboxylating)
EC:2.1.1.133	Precorrin-4 C(11)-methyltransferase
EC:2.1.1.14	5-methyltetrahydropteroyltriglutamate--homocysteine S-methyltransferase
EC:2.1.1.144	Trans-aconitate 2-methyltransferase
EC:2.1.1.148	Thymidylate synthase (FAD)
EC:2.1.1.151	Cobalt-factor II C(20)-methyltransferase
EC:2.1.1.152	Precorrin-6A synthase (deacetylating)
EC:2.1.1.156	Glycine/sarcosine N-methyltransferase
EC:2.1.1.157	Sarcosine/dimethylglycine N-methyltransferase
EC:2.1.1.163	Demethylmenaquinone methyltransferase
EC:2.1.1.166	23S rRNA (uridine(2552)-2-O)-methyltransferase
EC:2.1.1.17	Phosphatidylethanolamine N-methyltransferase
EC:2.1.1.170	16S rRNA (guanine(527)-N(7))-methyltransferase
EC:2.1.1.171	16S rRNA (guanine(966)-N(2))-methyltransferase
EC:2.1.1.172	16S rRNA (guanine(1207)-N(2))-methyltransferase
EC:2.1.1.173	23S rRNA (guanine(2445)-N(2))-methyltransferase
EC:2.1.1.174	23S rRNA (guanine(1835)-N(2))-methyltransferase
EC:2.1.1.176	16S rRNA (cytosine(967)-C(5))-methyltransferase
EC:2.1.1.177	23S rRNA (pseudouridine(1915)-N(3))-methyltransferase
EC:2.1.1.178	16S rRNA (cytosine(1407)-C(5))-methyltransferase
EC:2.1.1.181	23S rRNA (adenine(1618)-N(6))-methyltransferase
EC:2.1.1.182	16S rRNA (adenine(1518)-N(6)/adenine(1519)-N(6))-dimethyltransferase
EC:2.1.1.184	23S rRNA (adenine(2085)-N(6))-dimethyltransferase
EC:2.1.1.185	23S rRNA (guanosine(2251)-2-O)-methyltransferase
EC:2.1.1.186	23S rRNA (cytidine(2498)-2-O)-methyltransferase
EC:2.1.1.187	23S rRNA (guanine(745)-N(1))-methyltransferase
EC:2.1.1.189	23S rRNA (uracil(747)-C(5))-methyltransferase
EC:2.1.1.190	23S rRNA (uracil(1939)-C(5))-methyltransferase
EC:2.1.1.191	23S rRNA (cytosine(1962)-C(5))-methyltransferase
EC:2.1.1.192	23S rRNA (adenine(2503)-C(2))-methyltransferase
EC:2.1.1.193	16S rRNA (uracil(1498)-N(3))-methyltransferase
EC:2.1.1.195	Cobalt-precorrin-5B (C(1))-methyltransferase
EC:2.1.1.196	Cobalt-precorrin-6B (C(15))-methyltransferase (decarboxylating)
EC:2.1.1.197	Malonyl-[acyl-carrier protein] O-methyltransferase
EC:2.1.1.198	16S rRNA (cytidine(1402)-2-O)-methyltransferase
EC:2.1.1.199	16S rRNA (cytosine(1402)-N(4))-methyltransferase
EC:2.1.1.200	tRNA (cytidine(32)/uridine(32)-2-O)-methyltransferase
EC:2.1.1.201	2-methoxy-6-polyprenyl-1	4-benzoquinol methylase
EC:2.1.1.206	tRNA (cytidine(56)-2-O)-methyltransferase
EC:2.1.1.207	tRNA (cytidine(34)-2-O)-methyltransferase
EC:2.1.1.210	Demethylspheroidene O-methyltransferase
EC:2.1.1.213	tRNA (guanine(10)-N(2))-dimethyltransferase
EC:2.1.1.215	tRNA (guanine(26)-N(2)/guanine(27)-N(2))-dimethyltransferase
EC:2.1.1.216	tRNA (guanine(26)-N(2))-dimethyltransferase
EC:2.1.1.217	tRNA (adenine(22)-N(1))-methyltransferase
EC:2.1.1.219	tRNA (adenine(57)-N(1)/adenine(58)-N(1))-methyltransferase
EC:2.1.1.220	tRNA (adenine(58)-N(1))-methyltransferase
EC:2.1.1.222	2-polyprenyl-6-hydroxyphenol methylase
EC:2.1.1.223	tRNA(1)(Val) (adenine(37)-N(6))-methyltransferase
EC:2.1.1.224	23S rRNA (adenine(2503)-C(8))-methyltransferase
EC:2.1.1.226	23S rRNA (cytidine(1920)-2-O)-methyltransferase
EC:2.1.1.227	16S rRNA (cytidine(1409)-2-O)-methyltransferase
EC:2.1.1.228	tRNA (guanine(37)-N(1))-methyltransferase
EC:2.1.1.234	N	N-dimethyltransferase
EC:2.1.1.235	dTDP-3-amino-3	6-dideoxy-alpha-D-glucopyranose N	N-dimethyltransferase
EC:2.1.1.242	16S rRNA (guanine(1516)-N(2))-methyltransferase
EC:2.1.1.245	Co-methyltransferase
EC:2.1.1.246	methyltransferase
EC:2.1.1.248	[Methylamine--corrinoid protein] Co-methyltransferase
EC:2.1.1.249	[Dimethylamine--corrinoid protein] Co-methyltransferase
EC:2.1.1.250	[Trimethylamine--corrinoid protein] Co-methyltransferase
EC:2.1.1.255	Geranyl diphosphate 2-C-methyltransferase
EC:2.1.1.257	tRNA (pseudouridine(54)-N(1))-methyltransferase
EC:2.1.1.258	Co-methyltransferase
EC:2.1.1.264	23S rRNA (guanine(2069)-N(7))-methyltransferase
EC:2.1.1.265	Tellurite methyltransferase
EC:2.1.1.266	23S rRNA (adenine(2030)-N(6))-methyltransferase
EC:2.1.1.269	Dimethylsulfoniopropionate demethylase
EC:2.1.1.271	Cobalt-precorrin-4 methyltransferase
EC:2.1.1.289	Cobalt-precorrin-7 (C(5))-methyltransferase
EC:2.1.1.294	3-phospho-methyltransferase
EC:2.1.1.295	2-methyl-6-phytyl-1	4-hydroquinone methyltransferase
EC:2.1.1.297	Peptide chain release factor N(5)-glutamine methyltransferase
EC:2.1.1.298	Ribosomal protein L3 N(5)-glutamine methyltransferase
EC:2.1.1.33	tRNA (guanine(46)-N(7))-methyltransferase
EC:2.1.1.34	tRNA (guanosine(18)-2-O)-methyltransferase
EC:2.1.1.35	tRNA (uracil(54)-C(5))-methyltransferase
EC:2.1.1.37	DNA (cytosine-5-)-methyltransferase
EC:2.1.1.44	L-histidine N(alpha)-methyltransferase
EC:2.1.1.45	Thymidylate synthase
EC:2.1.1.5	Betaine--homocysteine S-methyltransferase
EC:2.1.1.61	tRNA (5-methylaminomethyl-2-thiouridylate)-methyltransferase
EC:2.1.1.63	Methylated-DNA--[protein]-cysteine S-methyltransferase
EC:2.1.1.64	3-demethylubiquinol 3-O-methyltransferase
EC:2.1.1.67	Thiopurine S-methyltransferase
EC:2.1.1.71	Phosphatidyl-N-methylethanolamine N-methyltransferase
EC:2.1.1.72	Site-specific DNA-methyltransferase (adenine-specific)
EC:2.1.1.74	(FADH(2)-oxidizing)
EC:2.1.1.77	Protein-L-isoaspartate(D-aspartate) O-methyltransferase
EC:2.1.1.79	Cyclopropane-fatty-acyl-phospholipid synthase
EC:2.1.1.80	Protein-glutamate O-methyltransferase
EC:2.1.1.86	Tetrahydromethanopterin S-methyltransferase
EC:2.1.1.90	Methanol--corrinoid protein Co-methyltransferase
EC:2.1.1.98	Diphthine synthase
EC:2.1.2.1	Glycine hydroxymethyltransferase
EC:2.1.2.10	Aminomethyltransferase
EC:2.1.2.11	3-methyl-2-oxobutanoate hydroxymethyltransferase
EC:2.1.2.13	UDP-4-amino-4-deoxy-L-arabinose formyltransferase
EC:2.1.2.2	Phosphoribosylglycinamide formyltransferase
EC:2.1.2.3	Phosphoribosylaminoimidazolecarboxamide formyltransferase
EC:2.1.2.5	Glutamate formimidoyltransferase
EC:2.1.2.9	Methionyl-tRNA formyltransferase
EC:2.1.3.1	Methylmalonyl-CoA carboxytransferase
EC:2.1.3.11	N-succinylornithine carbamoyltransferase
EC:2.1.3.2	Aspartate carbamoyltransferase
EC:2.1.3.3	Ornithine carbamoyltransferase
EC:2.1.3.6	Putrescine carbamoyltransferase
EC:2.1.4.1	Glycine amidinotransferase
EC:2.10.1.1	Molybdopterin molybdotransferase
EC:2.2.1.1	Transketolase
EC:2.2.1.10	2-amino-3	7-dideoxy-D-threo-hept-6-ulosonate synthase
EC:2.2.1.2	Transaldolase
EC:2.2.1.6	Acetolactate synthase
EC:2.2.1.7	1-deoxy-D-xylulose-5-phosphate synthase
EC:2.2.1.9	synthase
EC:2.3.1.1	Amino-acid N-acetyltransferase
EC:2.3.1.101	Formylmethanofuran--tetrahydromethanopterin N-formyltransferase
EC:2.3.1.102	N(6)-hydroxylysine O-acetyltransferase
EC:2.3.1.109	Arginine N-succinyltransferase
EC:2.3.1.117	2	3	4	5-tetrahydropyridine-2	6-dicarboxylate N-succinyltransferase
EC:2.3.1.118	N-hydroxyarylamine O-acetyltransferase
EC:2.3.1.12	Dihydrolipoyllysine-residue acetyltransferase
EC:2.3.1.122	Trehalose O-mycolyltransferase
EC:2.3.1.128	Ribosomal-protein-alanine N-acetyltransferase
EC:2.3.1.129	Acyl-[acyl-carrier-protein]--UDP-N-acetylglucosamine O-acyltransferase
EC:2.3.1.15	Glycerol-3-phosphate 1-O-acyltransferase
EC:2.3.1.157	Glucosamine-1-phosphate N-acetyltransferase
EC:2.3.1.16	Acetyl-CoA C-acyltransferase
EC:2.3.1.168	Dihydrolipoyllysine-residue (2-methylpropanoyl)transferase
EC:2.3.1.169	CO-methylating acetyl-CoA synthase
EC:2.3.1.174	3-oxoadipyl-CoA thiolase
EC:2.3.1.178	Diaminobutyrate acetyltransferase
EC:2.3.1.179	Beta-ketoacyl-[acyl-carrier-protein] synthase II
EC:2.3.1.18	Galactoside O-acetyltransferase
EC:2.3.1.180	Beta-ketoacyl-[acyl-carrier-protein] synthase III
EC:2.3.1.181	Lipoyl(octanoyl) transferase
EC:2.3.1.182	(R)-citramalate synthase
EC:2.3.1.183	Phosphinothricin acetyltransferase
EC:2.3.1.184	Acyl-homoserine-lactone synthase
EC:2.3.1.187	Acetyl-S-ACP:malonate ACP transferase
EC:2.3.1.189	Mycothiol synthase
EC:2.3.1.19	Phosphate butyryltransferase
EC:2.3.1.191	UDP-3-O-(3-hydroxymyristoyl)glucosamine N-acyltransferase
EC:2.3.1.193	tRNA(Met) cytidine acetyltransferase
EC:2.3.1.20	Diacylglycerol O-acyltransferase
EC:2.3.1.200	Lipoyl amidotransferase
EC:2.3.1.201	UDP-2-acetamido-3-amino-2	3-dideoxy-glucuronate N-acetyltransferase
EC:2.3.1.202	UDP-4-amino-4	6-dideoxy-N-acetyl-beta-L-altrosamine N-acetyltransferase
EC:2.3.1.203	UDP-N-acetylbacillosamine N-acetyltransferase
EC:2.3.1.204	Octanoyl-[GcvH]:protein N-octanoyltransferase
EC:2.3.1.207	Beta-ketodecanoyl-[acyl-carrier-protein] synthase
EC:2.3.1.210	dTDP-4-amino-4	6-dideoxy-D-galactose acyltransferase
EC:2.3.1.222	Phosphate propanoyltransferase
EC:2.3.1.223	3-oxo-5	6-didehydrosuberyl-CoA thiolase
EC:2.3.1.234	N(6)-L-threonylcarbamoyladenine synthase
EC:2.3.1.241	Kdo(2)-lipid IV(A) lauroyltransferase
EC:2.3.1.242	Kdo(2)-lipid IV(A) palmitoleoyltransferase
EC:2.3.1.243	Lauroyl-Kdo(2)-lipid IV(A) myristoyltransferase
EC:2.3.1.28	Chloramphenicol O-acetyltransferase
EC:2.3.1.29	Glycine C-acetyltransferase
EC:2.3.1.30	Serine O-acetyltransferase
EC:2.3.1.31	Homoserine O-acetyltransferase
EC:2.3.1.35	Glutamate N-acetyltransferase
EC:2.3.1.37	5-aminolevulinate synthase
EC:2.3.1.39	[Acyl-carrier-protein] S-malonyltransferase
EC:2.3.1.40	Acyl-[acyl-carrier-protein]--phospholipid O-acyltransferase
EC:2.3.1.41	Beta-ketoacyl-[acyl-carrier-protein] synthase I
EC:2.3.1.46	Homoserine O-succinyltransferase
EC:2.3.1.47	8-amino-7-oxononanoate synthase
EC:2.3.1.48	Histone acetyltransferase
EC:2.3.1.51	1-acylglycerol-3-phosphate O-acyltransferase
EC:2.3.1.54	Formate C-acetyltransferase
EC:2.3.1.57	Diamine N-acetyltransferase
EC:2.3.1.60	Gentamicin 3-N-acetyltransferase
EC:2.3.1.61	Dihydrolipoyllysine-residue succinyltransferase
EC:2.3.1.7	Carnitine O-acetyltransferase
EC:2.3.1.79	Maltose O-acetyltransferase
EC:2.3.1.8	Phosphate acetyltransferase
EC:2.3.1.81	Aminoglycoside N(3)-acetyltransferase
EC:2.3.1.82	Aminoglycoside 6-N-acetyltransferase
EC:2.3.1.89	Tetrahydrodipicolinate N-acetyltransferase
EC:2.3.1.9	Acetyl-CoA C-acetyltransferase
EC:2.3.2.10	UDP-N-acetylmuramoylpentapeptide-lysine N(6)-alanyltransferase
EC:2.3.2.13	Protein-glutamine gamma-glutamyltransferase
EC:2.3.2.16	Lipid II:glycine glycyltransferase
EC:2.3.2.17	glycyltransferase
EC:2.3.2.18	glycyltransferase
EC:2.3.2.2	Gamma-glutamyltransferase
EC:2.3.2.22	Cyclo(L-leucyl-L-leucyl) synthase
EC:2.3.2.3	Lysyltransferase
EC:2.3.2.5	Glutaminyl-peptide cyclotransferase
EC:2.3.2.6	Leucyltransferase
EC:2.3.2.8	Arginyltransferase
EC:2.3.3.1	Citrate (Si)-synthase
EC:2.3.3.10	Hydroxymethylglutaryl-CoA synthase
EC:2.3.3.13	2-isopropylmalate synthase
EC:2.3.3.14	Homocitrate synthase
EC:2.3.3.15	Sulfoacetaldehyde acetyltransferase
EC:2.3.3.5	2-methylcitrate synthase
EC:2.3.3.9	Malate synthase
EC:2.4.1.1	Glycogen phosphorylase
EC:2.4.1.10	Levansucrase
EC:2.4.1.109	Dolichyl-phosphate-mannose--protein mannosyltransferase
EC:2.4.1.11	Glycogen(starch) synthase
EC:2.4.1.12	Cellulose synthase (UDP-forming)
EC:2.4.1.129	Peptidoglycan glycosyltransferase
EC:2.4.1.14	Sucrose-phosphate synthase
EC:2.4.1.144	Beta-1	4-mannosyl-glycoprotein 4-beta-N-acetylglucosaminyltransferase
EC:2.4.1.15	Alpha	alpha-trehalose-phosphate synthase (UDP-forming)
EC:2.4.1.161	Oligosaccharide 4-alpha-D-glucosyltransferase
EC:2.4.1.18	1	4-alpha-glucan branching enzyme
EC:2.4.1.180	Lipopolysaccharide N-acetylmannosaminouronosyltransferase
EC:2.4.1.182	Lipid-A-disaccharide synthase
EC:2.4.1.187	mannosaminyltransferase
EC:2.4.1.20	Cellobiose phosphorylase
EC:2.4.1.208	Diglucosyl diacylglycerol synthase (1	2-linking)
EC:2.4.1.21	Starch synthase
EC:2.4.1.211	1	3-beta-galactosyl-N-acetylhexosamine phosphorylase
EC:2.4.1.212	Hyaluronan synthase
EC:2.4.1.216	Trehalose 6-phosphate phosphorylase
EC:2.4.1.227	acetylglucosaminyltransferase
EC:2.4.1.230	Kojibiose phosphorylase
EC:2.4.1.245	Alpha	alpha-trehalose synthase
EC:2.4.1.247	Beta-D-galactosyl-(1->4)-L-rhamnose phosphorylase
EC:2.4.1.25	4-alpha-glucanotransferase
EC:2.4.1.250	D-inositol-3-phosphate glycosyltransferase
EC:2.4.1.266	Glucosyl-3-phosphoglycerate synthase
EC:2.4.1.276	Zeaxanthin glucosyltransferase
EC:2.4.1.279	Nigerose phosphorylase
EC:2.4.1.280	N	N-diacetylchitobiose phosphorylase
EC:2.4.1.281	4-O-beta-D-mannosyl-D-glucose phosphorylase
EC:2.4.1.287	galactofuranosyltransferase
EC:2.4.1.288	decaprenol beta-1	5/1	6-galactofuranosyltransferase
EC:2.4.1.289	N-acetylglucosaminyl-diphospho-decaprenol L-rhamnosyltransferase
EC:2.4.1.290	acetylgalactosaminyltransferase
EC:2.4.1.291	4-alpha-N-acetylgalactosaminyltransferase
EC:2.4.1.292	1	4-N-acetyl-D-galactosaminyltransferase
EC:2.4.1.293	GalNAc(5)-diNAcBac-PP-undecaprenol beta-1	3-glucosyltransferase
EC:2.4.1.310	Vancomycin aglycone glucosyltransferase
EC:2.4.1.315	Diglucosyl diacylglycerol synthase (1	6-linking)
EC:2.4.1.319	Beta-1	4-mannooligosaccharide phosphorylase
EC:2.4.1.320	1	4-beta-mannosyl-N-acetylglucosamine phosphorylase
EC:2.4.1.325	TDP-N-acetylfucosamine:lipid II N-acetylfucosaminyltransferase
EC:2.4.1.4	Amylosucrase
EC:2.4.1.44	Lipopolysaccharide 3-alpha-galactosyltransferase
EC:2.4.1.46	Monogalactosyldiacylglycerol synthase
EC:2.4.1.5	Dextransucrase
EC:2.4.1.52	Poly(glycerol-phosphate) alpha-glucosyltransferase
EC:2.4.1.56	Lipopolysaccharide N-acetylglucosaminyltransferase
EC:2.4.1.57	Phosphatidylinositol alpha-mannosyltransferase
EC:2.4.1.58	Lipopolysaccharide glucosyltransferase I
EC:2.4.1.60	Abequosyltransferase
EC:2.4.1.64	Alpha	alpha-trehalose phosphorylase
EC:2.4.1.7	Sucrose phosphorylase
EC:2.4.1.8	Maltose phosphorylase
EC:2.4.1.80	Ceramide glucosyltransferase
EC:2.4.1.83	Dolichyl-phosphate beta-D-mannosyltransferase
EC:2.4.2.1	Purine-nucleoside phosphorylase
EC:2.4.2.10	Orotate phosphoribosyltransferase
EC:2.4.2.12	Nicotinamide phosphoribosyltransferase
EC:2.4.2.14	Amidophosphoribosyltransferase
EC:2.4.2.17	ATP phosphoribosyltransferase
EC:2.4.2.18	Anthranilate phosphoribosyltransferase
EC:2.4.2.19	Nicotinate-nucleotide diphosphorylase (carboxylating)
EC:2.4.2.2	Pyrimidine-nucleoside phosphorylase
EC:2.4.2.21	Nicotinate-nucleotide--dimethylbenzimidazole phosphoribosyltransferase
EC:2.4.2.22	Xanthine phosphoribosyltransferase
EC:2.4.2.28	S-methyl-5-thioadenosine phosphorylase
EC:2.4.2.29	tRNA-guanine(34) transglycosylase
EC:2.4.2.3	Uridine phosphorylase
EC:2.4.2.4	Thymidine phosphorylase
EC:2.4.2.43	Lipid IV(A) 4-amino-4-deoxy-L-arabinosyltransferase
EC:2.4.2.44	S-methyl-5-thioinosine phosphorylase
EC:2.4.2.45	Decaprenyl-phosphate phosphoribosyltransferase
EC:2.4.2.46	Galactan 5-O-arabinofuranosyltransferase
EC:2.4.2.47	Arabinofuranan 3-O-arabinosyltransferase
EC:2.4.2.48	tRNA-guanine(15) transglycosylase
EC:2.4.2.52	Triphosphoribosyl-dephospho-CoA synthase
EC:2.4.2.53	Undecaprenyl-phosphate 4-deoxy-4-formamido-L-arabinose transferase
EC:2.4.2.54	Beta-ribofuranosylhydroxybenzene 5-phosphate synthase
EC:2.4.2.57	AMP phosphorylase
EC:2.4.2.6	Nucleoside deoxyribosyltransferase
EC:2.4.2.7	Adenine phosphoribosyltransferase
EC:2.4.2.8	Hypoxanthine phosphoribosyltransferase
EC:2.4.2.9	Uracil phosphoribosyltransferase
EC:2.4.99.12	Lipid IV(A) 3-deoxy-D-manno-octulosonic acid transferase
EC:2.4.99.13	(Kdo)-lipid IV(A) 3-deoxy-D-manno-octulosonic acid transferase
EC:2.4.99.14	(Kdo)(2)-lipid IV(A) (2-8) 3-deoxy-D-manno-octulosonic acid transferase
EC:2.4.99.15	(Kdo)(3)-lipid IV(A) (2-4) 3-deoxy-D-manno-octulosonic acid transferase
EC:2.4.99.16	Starch synthase (maltosyl-transferring)
EC:2.4.99.17	S-adenosylmethionine:tRNA ribosyltransferase-isomerase
EC:2.4.99.18	Dolichyl-diphosphooligosaccharide--protein glycotransferase
EC:2.4.99.19	Undecaprenyl-diphosphooligosaccharide--protein glycotransferase
EC:2.5.1.1	Dimethylallyltranstransferase
EC:2.5.1.10	(2E	6E)-farnesyl diphosphate synthase
EC:2.5.1.101	N	N-diacetyllegionaminate synthase
EC:2.5.1.105	5-phosphate synthase
EC:2.5.1.108	2-(3-amino-3-carboxypropyl)histidine synthase
EC:2.5.1.114	tRNA(Phe) (4-demethylwyosine(37)-C(7)) aminocarboxypropyltransferase
EC:2.5.1.120	Aminodeoxyfutalosine synthase
EC:2.5.1.15	Dihydropteroate synthase
EC:2.5.1.16	Spermidine synthase
EC:2.5.1.17	Cob(I)yrinic acid a	c-diamide adenosyltransferase
EC:2.5.1.18	Glutathione transferase
EC:2.5.1.19	3-phosphoshikimate 1-carboxyvinyltransferase
EC:2.5.1.2	Thiamine pyridinylase
EC:2.5.1.21	Squalene synthase
EC:2.5.1.26	Alkylglycerone-phosphate synthase
EC:2.5.1.29	Geranylgeranyl diphosphate synthase
EC:2.5.1.3	Thiamine-phosphate diphosphorylase
EC:2.5.1.30	Heptaprenyl diphosphate synthase
EC:2.5.1.31	diphosphate specific)
EC:2.5.1.32	15-cis-phytoene synthase
EC:2.5.1.39	4-hydroxybenzoate polyprenyltransferase
EC:2.5.1.41	Phosphoglycerol geranylgeranyltransferase
EC:2.5.1.42	Geranylgeranylglycerol-phosphate geranylgeranyltransferase
EC:2.5.1.44	Homospermidine synthase
EC:2.5.1.46	Deoxyhypusine synthase
EC:2.5.1.47	Cysteine synthase
EC:2.5.1.48	Cystathionine gamma-synthase
EC:2.5.1.49	O-acetylhomoserine aminocarboxypropyltransferase
EC:2.5.1.54	3-deoxy-7-phosphoheptulonate synthase
EC:2.5.1.55	3-deoxy-8-phosphooctulonate synthase
EC:2.5.1.56	N-acetylneuraminate synthase
EC:2.5.1.57	N-acylneuraminate-9-phosphate synthase
EC:2.5.1.6	Methionine adenosyltransferase
EC:2.5.1.60	Protein geranylgeranyltransferase type II
EC:2.5.1.61	Hydroxymethylbilane synthase
EC:2.5.1.62	Chlorophyll synthase
EC:2.5.1.68	(2Z	6E)-farnesyl diphosphate synthase
EC:2.5.1.7	UDP-N-acetylglucosamine 1-carboxyvinyltransferase
EC:2.5.1.72	Quinolinate synthase
EC:2.5.1.73	O-phospho-L-seryl-tRNA:Cys-tRNA synthase
EC:2.5.1.74	1	4-dihydroxy-2-naphthoate polyprenyltransferase
EC:2.5.1.75	tRNA dimethylallyltransferase
EC:2.5.1.76	Cysteate synthase
EC:2.5.1.77	7	8-didemethyl-8-hydroxy-5-deazariboflavin synthase
EC:2.5.1.78	6	7-dimethyl-8-ribityllumazine synthase
EC:2.5.1.84	All-trans-nonaprenyl-diphosphate synthase (geranyl-diphosphate specific)
EC:2.5.1.85	specific)
EC:2.5.1.89	diphosphate specific)
EC:2.5.1.9	Riboflavin synthase
EC:2.5.1.90	All-trans-octaprenyl-diphosphate synthase
EC:2.5.1.96	4	4-diapophytoene synthase
EC:2.5.1.97	Pseudaminic acid synthase
EC:2.6.1.1	Aspartate transaminase
EC:2.6.1.102	GDP-perosamine synthase
EC:2.6.1.104	3-dehydro-glucose-6-phosphate--glutamate transaminase
EC:2.6.1.105	Lysine--8-amino-7-oxononanoate transaminase
EC:2.6.1.109	8-amino-3	8-dideoxy-alpha-D-manno-octulosonate transaminase
EC:2.6.1.11	Acetylornithine transaminase
EC:2.6.1.13	Ornithine aminotransferase
EC:2.6.1.16	Glutamine--fructose-6-phosphate transaminase (isomerizing)
EC:2.6.1.17	Succinyldiaminopimelate transaminase
EC:2.6.1.18	Beta-alanine--pyruvate transaminase
EC:2.6.1.19	4-aminobutyrate--2-oxoglutarate transaminase
EC:2.6.1.2	Alanine transaminase
EC:2.6.1.21	D-amino-acid transaminase
EC:2.6.1.22	(S)-3-amino-2-methylpropionate transaminase
EC:2.6.1.34	UDP-N-acetylbacillosamine transaminase
EC:2.6.1.36	L-lysine 6-transaminase
EC:2.6.1.37	2-aminoethylphosphonate--pyruvate transaminase
EC:2.6.1.42	Branched-chain-amino-acid transaminase
EC:2.6.1.44	Alanine--glyoxylate transaminase
EC:2.6.1.45	Serine--glyoxylate transaminase
EC:2.6.1.46	Diaminobutyrate--pyruvate transaminase
EC:2.6.1.51	Serine--pyruvate transaminase
EC:2.6.1.52	Phosphoserine transaminase
EC:2.6.1.55	Taurine--2-oxoglutarate transaminase
EC:2.6.1.57	Aromatic-amino-acid transaminase
EC:2.6.1.59	dTDP-4-amino-4	6-dideoxygalactose transaminase
EC:2.6.1.62	Adenosylmethionine--8-amino-7-oxononanoate transaminase
EC:2.6.1.66	Valine--pyruvate transaminase
EC:2.6.1.76	Diaminobutyrate--2-oxoglutarate transaminase
EC:2.6.1.77	Taurine--pyruvate aminotransferase
EC:2.6.1.81	Succinylornithine transaminase
EC:2.6.1.82	Putrescine aminotransferase
EC:2.6.1.83	LL-diaminopimelate aminotransferase
EC:2.6.1.84	Arginine--pyruvate transaminase
EC:2.6.1.85	Aminodeoxychorismate synthase
EC:2.6.1.87	UDP-4-amino-4-deoxy-L-arabinose aminotransferase
EC:2.6.1.9	Histidinol-phosphate transaminase
EC:2.6.1.92	UDP-4-amino-4	6-dideoxy-N-acetyl-beta-L-altrosamine transaminase
EC:2.6.1.96	4-aminobutyrate--pyruvate transaminase
EC:2.6.1.97	Archaeosine synthase
EC:2.6.1.98	UDP-2-acetamido-2-deoxy-ribo-hexuluronate aminotransferase
EC:2.6.99.2	Pyridoxine 5-phosphate synthase
EC:2.7.1.1	Hexokinase
EC:2.7.1.100	S-methyl-5-thioribose kinase
EC:2.7.1.107	Diacylglycerol kinase (ATP)
EC:2.7.1.11	6-phosphofructokinase
EC:2.7.1.113	Deoxyguanosine kinase
EC:2.7.1.12	Gluconokinase
EC:2.7.1.130	Tetraacyldisaccharide 4-kinase
EC:2.7.1.14	Sedoheptulokinase
EC:2.7.1.144	Tagatose-6-phosphate kinase
EC:2.7.1.146	ADP-specific phosphofructokinase
EC:2.7.1.147	ADP-specific glucokinase
EC:2.7.1.148	4-(cytidine 5-diphospho)-2-C-methyl-D-erythritol kinase
EC:2.7.1.15	Ribokinase
EC:2.7.1.156	Adenosylcobinamide kinase
EC:2.7.1.16	Ribulokinase
EC:2.7.1.161	CTP-dependent riboflavin kinase
EC:2.7.1.162	N-acetylhexosamine 1-kinase
EC:2.7.1.163	Hygromycin B 4-O-kinase
EC:2.7.1.165	Glycerate 2-kinase
EC:2.7.1.166	3-deoxy-D-manno-octulosonic acid kinase
EC:2.7.1.167	D-glycero-beta-D-manno-heptose-7-phosphate kinase
EC:2.7.1.168	D-glycero-alpha-D-manno-heptose-7-phosphate kinase
EC:2.7.1.169	Pantoate kinase
EC:2.7.1.17	Xylulokinase
EC:2.7.1.170	Anhydro-N-acetylmuramic acid kinase
EC:2.7.1.175	Maltokinase
EC:2.7.1.176	UDP-N-acetylglucosamine kinase
EC:2.7.1.177	L-threonine kinase
EC:2.7.1.181	Polymannosyl GlcNAc-diphospho-ditrans	octacis-undecaprenol kinase
EC:2.7.1.182	Phytol kinase
EC:2.7.1.184	Sulfofructose kinase
EC:2.7.1.19	Phosphoribulokinase
EC:2.7.1.2	Glucokinase
EC:2.7.1.20	Adenosine kinase
EC:2.7.1.21	Thymidine kinase
EC:2.7.1.22	Ribosylnicotinamide kinase
EC:2.7.1.23	NAD(+) kinase
EC:2.7.1.24	Dephospho-CoA kinase
EC:2.7.1.25	Adenylyl-sulfate kinase
EC:2.7.1.26	Riboflavin kinase
EC:2.7.1.27	Erythritol kinase
EC:2.7.1.29	Glycerone kinase
EC:2.7.1.30	Glycerol kinase
EC:2.7.1.31	Glycerate 3-kinase
EC:2.7.1.33	Pantothenate kinase
EC:2.7.1.35	Pyridoxal kinase
EC:2.7.1.36	Mevalonate kinase
EC:2.7.1.37	2.7.11.30 and 2.7.12.1
EC:2.7.1.39	Homoserine kinase
EC:2.7.1.4	Fructokinase
EC:2.7.1.40	Pyruvate kinase
EC:2.7.1.44	Galacturonokinase
EC:2.7.1.45	2-dehydro-3-deoxygluconokinase
EC:2.7.1.48	Uridine kinase
EC:2.7.1.49	Hydroxymethylpyrimidine kinase
EC:2.7.1.5	Rhamnulokinase
EC:2.7.1.50	Hydroxyethylthiazole kinase
EC:2.7.1.51	L-fuculokinase
EC:2.7.1.52	Fucokinase
EC:2.7.1.53	L-xylulokinase
EC:2.7.1.55	Allose kinase
EC:2.7.1.56	1-phosphofructokinase
EC:2.7.1.58	2-dehydro-3-deoxygalactonokinase
EC:2.7.1.59	N-acetylglucosamine kinase
EC:2.7.1.6	Galactokinase
EC:2.7.1.60	N-acylmannosamine kinase
EC:2.7.1.63	Polyphosphate--glucose phosphotransferase
EC:2.7.1.66	Undecaprenol kinase
EC:2.7.1.69	Protein-N(pi)-phosphohistidine--sugar phosphotransferase
EC:2.7.1.71	Shikimate kinase
EC:2.7.1.72	Streptomycin 6-kinase
EC:2.7.1.73	Inosine kinase
EC:2.7.1.74	Deoxycytidine kinase
EC:2.7.1.76	Deoxyadenosine kinase
EC:2.7.1.8	Glucosamine kinase
EC:2.7.1.83	Pseudouridine kinase
EC:2.7.1.87	Streptomycin 3-kinase
EC:2.7.1.89	Thiamine kinase
EC:2.7.1.90	Diphosphate--fructose-6-phosphate 1-phosphotransferase
EC:2.7.1.92	5-dehydro-2-deoxygluconokinase
EC:2.7.1.95	Kanamycin kinase
EC:2.7.10.1	Receptor protein-tyrosine kinase
EC:2.7.11.1	Non-specific serine/threonine protein kinase
EC:2.7.11.5	[Isocitrate dehydrogenase (NADP(+))] kinase
EC:2.7.13.1	Protein-histidine pros-kinase
EC:2.7.13.3	Histidine kinase
EC:2.7.14.1	Protein arginine kinase
EC:2.7.2.1	Acetate kinase
EC:2.7.2.11	Glutamate 5-kinase
EC:2.7.2.15	Propionate kinase
EC:2.7.2.2	Carbamate kinase
EC:2.7.2.3	Phosphoglycerate kinase
EC:2.7.2.4	Aspartate kinase
EC:2.7.2.7	Butyrate kinase
EC:2.7.2.8	Acetylglutamate kinase
EC:2.7.3.9	Phosphoenolpyruvate--protein phosphotransferase
EC:2.7.4.1	Polyphosphate kinase
EC:2.7.4.14	UMP/CMP kinase
EC:2.7.4.16	Thiamine-phosphate kinase
EC:2.7.4.2	Phosphomevalonate kinase
EC:2.7.4.22	UMP kinase
EC:2.7.4.23	Ribose 1	5-bisphosphate phosphokinase
EC:2.7.4.26	Isopentenyl phosphate kinase
EC:2.7.4.3	Adenylate kinase
EC:2.7.4.6	Nucleoside-diphosphate kinase
EC:2.7.4.7	Phosphomethylpyrimidine kinase
EC:2.7.4.8	Guanylate kinase
EC:2.7.4.9	dTMP kinase
EC:2.7.6.1	Ribose-phosphate diphosphokinase
EC:2.7.6.2	Thiamine diphosphokinase
EC:2.7.6.3	2-amino-4-hydroxy-6-hydroxymethyldihydropteridine diphosphokinase
EC:2.7.6.5	GTP diphosphokinase
EC:2.7.7.1	Nicotinamide-nucleotide adenylyltransferase
EC:2.7.7.12	UDP-glucose--hexose-1-phosphate uridylyltransferase
EC:2.7.7.13	Mannose-1-phosphate guanylyltransferase
EC:2.7.7.15	Choline-phosphate cytidylyltransferase
EC:2.7.7.18	Nicotinate-nucleotide adenylyltransferase
EC:2.7.7.19	Polynucleotide adenylyltransferase
EC:2.7.7.2	FAD synthetase
EC:2.7.7.23	UDP-N-acetylglucosamine diphosphorylase
EC:2.7.7.24	Glucose-1-phosphate thymidylyltransferase
EC:2.7.7.27	Glucose-1-phosphate adenylyltransferase
EC:2.7.7.3	Pantetheine-phosphate adenylyltransferase
EC:2.7.7.33	Glucose-1-phosphate cytidylyltransferase
EC:2.7.7.38	3-deoxy-manno-octulosonate cytidylyltransferase
EC:2.7.7.39	Glycerol-3-phosphate cytidylyltransferase
EC:2.7.7.4	Sulfate adenylyltransferase
EC:2.7.7.41	Phosphatidate cytidylyltransferase
EC:2.7.7.42	[Glutamate--ammonia-ligase] adenylyltransferase
EC:2.7.7.43	N-acylneuraminate cytidylyltransferase
EC:2.7.7.46	Gentamicin 2-nucleotidyltransferase
EC:2.7.7.47	Streptomycin 3-adenylyltransferase
EC:2.7.7.49	RNA-directed DNA polymerase
EC:2.7.7.53	ATP adenylyltransferase
EC:2.7.7.56	tRNA nucleotidyltransferase
EC:2.7.7.58	(2	3-dihydroxybenzoyl)adenylate synthase
EC:2.7.7.59	[Protein-PII] uridylyltransferase
EC:2.7.7.6	DNA-directed RNA polymerase
EC:2.7.7.60	2-C-methyl-D-erythritol 4-phosphate cytidylyltransferase
EC:2.7.7.61	Citrate lyase holo-[acyl-carrier protein] synthase
EC:2.7.7.62	Adenosylcobinamide-phosphate guanylyltransferase
EC:2.7.7.63	Lipoate--protein ligase
EC:2.7.7.65	Diguanylate cyclase
EC:2.7.7.66	Malonate decarboxylase holo-[acyl-carrier protein] synthase
EC:2.7.7.67	CDP-2	3-bis-(O-geranylgeranyl)-sn-glycerol synthase
EC:2.7.7.68	2-phospho-L-lactate guanylyltransferase
EC:2.7.7.7	DNA-directed DNA polymerase
EC:2.7.7.70	D-glycero-beta-D-manno-heptose 1-phosphate adenylyltransferase
EC:2.7.7.71	D-glycero-alpha-D-manno-heptose 1-phosphate guanylyltransferase
EC:2.7.7.72	CCA tRNA nucleotidyltransferase
EC:2.7.7.73	Sulfur carrier protein ThiS adenylyltransferase
EC:2.7.7.75	Molybdopterin adenylyltransferase
EC:2.7.7.76	Molybdenum cofactor cytidylyltransferase
EC:2.7.7.77	Molybdenum cofactor guanylyltransferase
EC:2.7.7.8	Polyribonucleotide nucleotidyltransferase
EC:2.7.7.81	Pseudaminic acid cytidylyltransferase
EC:2.7.7.82	CMP-N	N-diacetyllegionaminic acid synthase
EC:2.7.7.83	UDP-N-acetylgalactosamine diphosphorylase
EC:2.7.7.85	Diadenylate cyclase
EC:2.7.7.87	L-threonylcarbamoyladenylate synthase
EC:2.7.7.9	UTP--glucose-1-phosphate uridylyltransferase
EC:2.7.8.12	CDP-glycerol glycerophosphotransferase
EC:2.7.8.13	Phospho-N-acetylmuramoyl-pentapeptide-transferase
EC:2.7.8.14	CDP-ribitol ribitolphosphotransferase
EC:2.7.8.15	N-acetylglucosaminephosphotransferase
EC:2.7.8.20	Phosphatidylglycerol--membrane-oligosaccharide glycerophosphotransferase
EC:2.7.8.24	Phosphatidylcholine synthase
EC:2.7.8.26	Adenosylcobinamide-GDP ribazoletransferase
EC:2.7.8.28	2-phospho-L-lactate transferase
EC:2.7.8.33	N-acetylglucosaminephosphotransferase
EC:2.7.8.36	transferase
EC:2.7.8.37	Alpha-D-ribose 1-methylphosphonate 5-triphosphate synthase
EC:2.7.8.38	Archaetidylserine synthase
EC:2.7.8.39	Archaetidylinositol phosphate synthase
EC:2.7.8.41	Cardiolipin synthase (CMP-forming)
EC:2.7.8.5	CDP-diacylglycerol--glycerol-3-phosphate 3-phosphatidyltransferase
EC:2.7.8.6	Undecaprenyl-phosphate galactose phosphotransferase
EC:2.7.8.7	Holo-[acyl-carrier-protein] synthase
EC:2.7.8.8	CDP-diacylglycerol--serine O-phosphatidyltransferase
EC:2.7.9.1	Pyruvate	phosphate dikinase
EC:2.7.9.2	Pyruvate	water dikinase
EC:2.7.9.3	Selenide	water dikinase
EC:2.8.1.1	Thiosulfate sulfurtransferase
EC:2.8.1.10	Thiazole synthase
EC:2.8.1.12	Molybdopterin synthase
EC:2.8.1.2	3-mercaptopyruvate sulfurtransferase
EC:2.8.1.6	Biotin synthase
EC:2.8.1.7	Cysteine desulfurase
EC:2.8.1.8	Lipoyl synthase
EC:2.8.2.1	Aryl sulfotransferase
EC:2.8.2.22	Aryl-sulfate sulfotransferase
EC:2.8.3.1	Propionate CoA-transferase
EC:2.8.3.10	Citrate CoA-transferase
EC:2.8.3.12	Glutaconate CoA-transferase
EC:2.8.3.15	Succinyl-CoA:(R)-benzylsuccinate CoA-transferase
EC:2.8.3.16	Formyl-CoA transferase
EC:2.8.3.17	Cinnamoyl-CoA:phenyllactate CoA-transferase
EC:2.8.3.18	Succinyl-CoA:acetate CoA-transferase
EC:2.8.3.19	CoA:oxalate CoA-transferase
EC:2.8.3.20	Succinyl-CoA--D-citramalate CoA-transferase
EC:2.8.3.21	L-carnitine CoA-transferase
EC:2.8.3.5	3-oxoacid CoA-transferase
EC:2.8.3.6	3-oxoadipate CoA-transferase
EC:2.8.3.8	Acetate CoA-transferase
EC:2.8.3.9	Butyrate--acetoacetate CoA-transferase
EC:2.8.4.1	Coenzyme-B sulfoethylthiotransferase
EC:2.8.4.2	Arsenate-mycothiol transferase
EC:2.8.4.3	tRNA-2-methylthio-N(6)-dimethylallyladenosine synthase
EC:2.8.4.4	[Ribosomal protein S12] (aspartate(89)-C(3))-methylthiotransferase
EC:2.8.4.5	tRNA (N(6)-L-threonylcarbamoyladenosine(37)-C(2))-methylthiotransferase
EC:2.9.1.1	L-seryl-tRNA(Sec) selenium transferase
EC:3.1.1.1	Carboxylesterase
EC:3.1.1.11	Pectinesterase
EC:3.1.1.15	L-arabinonolactonase
EC:3.1.1.17	Gluconolactonase
EC:3.1.1.24	3-oxoadipate enol-lactonase
EC:3.1.1.29	Aminoacyl-tRNA hydrolase
EC:3.1.1.3	Triacylglycerol lipase
EC:3.1.1.31	6-phosphogluconolactonase
EC:3.1.1.32	Phospholipase A(1)
EC:3.1.1.4	Phospholipase A(2)
EC:3.1.1.41	Cephalosporin-C deacetylase
EC:3.1.1.45	Carboxymethylenebutenolidase
EC:3.1.1.5	Lysophospholipase
EC:3.1.1.53	Sialate O-acetylesterase
EC:3.1.1.57	2-pyrone-4	6-dicarboxylate lactonase
EC:3.1.1.61	Protein-glutamate methylesterase
EC:3.1.1.73	Feruloyl esterase
EC:3.1.1.75	Poly(3-hydroxybutyrate) depolymerase
EC:3.1.1.85	Pimeloyl-[acyl-carrier protein] methyl ester esterase
EC:3.1.1.96	D-aminoacyl-tRNA deacylase
EC:3.1.11.1	Exodeoxyribonuclease I
EC:3.1.11.2	Exodeoxyribonuclease III
EC:3.1.11.3	Exodeoxyribonuclease (lambda-induced)
EC:3.1.11.5	Exodeoxyribonuclease V
EC:3.1.11.6	Exodeoxyribonuclease VII
EC:3.1.12.1	5 to 3 exodeoxyribonuclease (nucleoside 3-phosphate-forming)
EC:3.1.13.1	Exoribonuclease II
EC:3.1.13.3	Oligonucleotidase
EC:3.1.13.5	Ribonuclease D
EC:3.1.2.1	Acetyl-CoA hydrolase
EC:3.1.2.12	S-formylglutathione hydrolase
EC:3.1.2.20	Acyl-CoA hydrolase
EC:3.1.2.21	Dodecanoyl-[acyl-carrier-protein] hydrolase
EC:3.1.2.23	4-hydroxybenzoyl-CoA thioesterase
EC:3.1.2.25	Phenylacetyl-CoA hydrolase
EC:3.1.2.28	1	4-dihydroxy-2-naphthoyl-CoA hydrolase
EC:3.1.2.29	Fluoroacetyl-CoA thioesterase
EC:3.1.2.4	3-hydroxyisobutyryl-CoA hydrolase
EC:3.1.2.6	Hydroxyacylglutathione hydrolase
EC:3.1.21.1	Deoxyribonuclease I
EC:3.1.21.2	Deoxyribonuclease IV
EC:3.1.21.3	Type I site-specific deoxyribonuclease
EC:3.1.21.4	Type II site-specific deoxyribonuclease
EC:3.1.21.5	Type III site-specific deoxyribonuclease
EC:3.1.21.7	Deoxyribonuclease V
EC:3.1.22.4	Crossover junction endodeoxyribonuclease
EC:3.1.26.11	Ribonuclease Z
EC:3.1.26.12	Ribonuclease E
EC:3.1.26.3	Ribonuclease III
EC:3.1.26.4	Ribonuclease H
EC:3.1.26.5	Ribonuclease P
EC:3.1.26.8	Ribonuclease M5
EC:3.1.27.1	Ribonuclease T(2)
EC:3.1.27.3	Ribonuclease T(1)
EC:3.1.27.6	Enterobacter ribonuclease
EC:3.1.27.9	Transferred entry: 4.6.1.16
EC:3.1.3.1	Alkaline phosphatase
EC:3.1.3.10	Glucose-1-phosphatase
EC:3.1.3.11	Fructose-bisphosphatase
EC:3.1.3.12	Trehalose-phosphatase
EC:3.1.3.15	Histidinol-phosphatase
EC:3.1.3.16	Protein-serine/threonine phosphatase
EC:3.1.3.18	Phosphoglycolate phosphatase
EC:3.1.3.2	Acid phosphatase
EC:3.1.3.23	Sugar-phosphatase
EC:3.1.3.25	Inositol-phosphate phosphatase
EC:3.1.3.26	4-phytase
EC:3.1.3.27	Phosphatidylglycerophosphatase
EC:3.1.3.3	Phosphoserine phosphatase
EC:3.1.3.37	Sedoheptulose-bisphosphatase
EC:3.1.3.4	Phosphatidate phosphatase
EC:3.1.3.41	4-nitrophenylphosphatase
EC:3.1.3.45	3-deoxy-manno-octulosonate-8-phosphatase
EC:3.1.3.48	Protein-tyrosine-phosphatase
EC:3.1.3.5	5-nucleotidase
EC:3.1.3.6	3-nucleotidase
EC:3.1.3.7	3(2)	5-bisphosphate nucleotidase
EC:3.1.3.70	Mannosyl-3-phosphoglycerate phosphatase
EC:3.1.3.71	2-phosphosulfolactate phosphatase
EC:3.1.3.73	Adenosylcobalamin/alpha-ribazole phosphatase
EC:3.1.3.77	Acireductone synthase
EC:3.1.3.78	Phosphatidylinositol-4	5-bisphosphate 4-phosphatase
EC:3.1.3.8	3-phytase
EC:3.1.3.81	Diacylglycerol diphosphate phosphatase
EC:3.1.3.82	D-glycero-beta-D-manno-heptose 1	7-bisphosphate 7-phosphatase
EC:3.1.3.83	D-glycero-alpha-D-manno-heptose-1	7-bisphosphate 7-phosphatase
EC:3.1.3.87	2-hydroxy-3-keto-5-methylthiopentenyl-1-phosphate phosphatase
EC:3.1.3.89	5-deoxynucleotidase
EC:3.1.3.90	Maltose 6-phosphate phosphatase
EC:3.1.3.92	Kanosamine-6-phosphate phosphatase
EC:3.1.3.93	L-galactose 1-phosphate phosphatase
EC:3.1.31.1	Micrococcal nuclease
EC:3.1.4.12	Sphingomyelin phosphodiesterase
EC:3.1.4.14	[Acyl-carrier-protein] phosphodiesterase
EC:3.1.4.16	2	3-cyclic-nucleotide 2-phosphodiesterase
EC:3.1.4.17	3	5-cyclic-nucleotide phosphodiesterase
EC:3.1.4.3	Phospholipase C
EC:3.1.4.4	Phospholipase D
EC:3.1.4.46	Glycerophosphodiester phosphodiesterase
EC:3.1.4.52	Cyclic-guanylate-specific phosphodiesterase
EC:3.1.4.55	Phosphoribosyl 1	2-cyclic phosphate phosphodiesterase
EC:3.1.5.1	dGTPase
EC:3.1.6.1	Arylsulfatase
EC:3.1.6.12	N-acetylgalactosamine-4-sulfatase
EC:3.1.6.13	Iduronate-2-sulfatase
EC:3.1.6.14	N-acetylglucosamine-6-sulfatase
EC:3.1.6.6	Choline-sulfatase
EC:3.1.6.8	Cerebroside-sulfatase
EC:3.1.7.2	Guanosine-3	5-bis(diphosphate) 3-diphosphatase
EC:3.10.1.1	N-sulfoglucosamine sulfohydrolase
EC:3.11.1.1	Phosphonoacetaldehyde hydrolase
EC:3.11.1.2	Phosphonoacetate hydrolase
EC:3.13.1.1	UDP-sulfoquinovose synthase
EC:3.2.1.1	Alpha-amylase
EC:3.2.1.10	Oligo-1	6-glucosidase
EC:3.2.1.11	Dextranase
EC:3.2.1.122	Maltose-6-phosphate glucosidase
EC:3.2.1.123	Endoglycosylceramidase
EC:3.2.1.132	Chitosanase
EC:3.2.1.135	Neopullulanase
EC:3.2.1.136	Glucuronoarabinoxylan endo-1	4-beta-xylanase
EC:3.2.1.139	Alpha-glucuronidase
EC:3.2.1.14	Chitinase
EC:3.2.1.141	4-alpha-D-((1->4)-alpha-D-glucano)trehalose trehalohydrolase
EC:3.2.1.156	Oligosaccharide reducing-end xylanase
EC:3.2.1.165	Exo-1	4-beta-D-glucosaminidase
EC:3.2.1.17	Lysozyme
EC:3.2.1.170	Mannosylglycerate hydrolase
EC:3.2.1.172	Unsaturated rhamnogalacturonyl hydrolase
EC:3.2.1.177	Alpha-D-xyloside xylohydrolase
EC:3.2.1.18	Exo-alpha-sialidase
EC:3.2.1.180	Unsaturated chondroitin disaccharide hydrolase
EC:3.2.1.183	UDP-N-acetylglucosamine 2-epimerase (hydrolyzing)
EC:3.2.1.184	UDP-N	N-diacetylbacillosamine 2-epimerase (hydrolyzing)
EC:3.2.1.185	Non-reducing end beta-L-arabinofuranosidase
EC:3.2.1.20	Alpha-glucosidase
EC:3.2.1.21	Beta-glucosidase
EC:3.2.1.22	Alpha-galactosidase
EC:3.2.1.23	Beta-galactosidase
EC:3.2.1.24	Alpha-mannosidase
EC:3.2.1.25	Beta-mannosidase
EC:3.2.1.26	Beta-fructofuranosidase
EC:3.2.1.28	Alpha	alpha-trehalase
EC:3.2.1.3	Glucan 1	4-alpha-glucosidase
EC:3.2.1.31	Beta-glucuronidase
EC:3.2.1.35	Hyaluronoglucosaminidase
EC:3.2.1.37	Xylan 1	4-beta-xylosidase
EC:3.2.1.4	Cellulase
EC:3.2.1.40	Alpha-L-rhamnosidase
EC:3.2.1.41	Pullulanase
EC:3.2.1.45	Glucosylceramidase
EC:3.2.1.50	Alpha-N-acetylglucosaminidase
EC:3.2.1.51	Alpha-L-fucosidase
EC:3.2.1.52	Beta-N-acetylhexosaminidase
EC:3.2.1.54	Cyclomaltodextrinase
EC:3.2.1.55	Non-reducing end alpha-L-arabinofuranosidase
EC:3.2.1.58	Glucan 1	3-beta-glucosidase
EC:3.2.1.64	2	6-beta-fructan 6-levanbiohydrolase
EC:3.2.1.65	Levanase
EC:3.2.1.70	Glucan 1	6-alpha-glucosidase
EC:3.2.1.73	Licheninase
EC:3.2.1.78	Mannan endo-1	4-beta-mannosidase
EC:3.2.1.8	Endo-1	4-beta-xylanase
EC:3.2.1.80	Fructan beta-fructosidase
EC:3.2.1.82	Exo-poly-alpha-galacturonosidase
EC:3.2.1.85	6-phospho-beta-galactosidase
EC:3.2.1.86	6-phospho-beta-glucosidase
EC:3.2.1.89	Arabinogalactan endo-beta-1	4-galactanase
EC:3.2.1.91	Cellulose 1	4-beta-cellobiosidase (non-reducing end)
EC:3.2.1.93	Alpha	alpha-phosphotrehalase
EC:3.2.1.96	Mannosyl-glycoprotein endo-beta-N-acetylglucosaminidase
EC:3.2.1.97	Endo-alpha-N-acetylgalactosaminidase
EC:3.2.1.99	Arabinan endo-1	5-alpha-L-arabinosidase
EC:3.2.2.1	Purine nucleosidase
EC:3.2.2.16	Methylthioadenosine nucleosidase
EC:3.2.2.20	DNA-3-methyladenine glycosylase I
EC:3.2.2.21	DNA-3-methyladenine glycosylase II
EC:3.2.2.23	DNA-formamidopyrimidine glycosylase
EC:3.2.2.24	ADP-ribosyl-[dinitrogen reductase] hydrolase
EC:3.2.2.26	Futalosine hydrolase
EC:3.2.2.27	Uracil-DNA glycosylase
EC:3.2.2.30	Aminodeoxyfutalosine nucleosidase
EC:3.2.2.4	AMP nucleosidase
EC:3.2.2.5	NAD(+) glycohydrolase
EC:3.2.2.8	Ribosylpyrimidine nucleosidase
EC:3.2.2.9	Adenosylhomocysteine nucleosidase
EC:3.3.1.1	Adenosylhomocysteinase
EC:3.3.2.1	Isochorismatase
EC:3.3.2.12	Oxepin-CoA hydrolase
EC:3.3.2.8	Limonene-1	2-epoxide hydrolase
EC:3.3.2.9	Microsomal epoxide hydrolase
EC:3.4.11.1	Leucyl aminopeptidase
EC:3.4.11.10	Bacterial leucyl aminopeptidase
EC:3.4.11.14	Cytosol alanyl aminopeptidase
EC:3.4.11.18	Methionyl aminopeptidase
EC:3.4.11.19	D-stereospecific aminopeptidase
EC:3.4.11.2	Membrane alanyl aminopeptidase
EC:3.4.11.21	Aspartyl aminopeptidase
EC:3.4.11.23	PepB aminopeptidase
EC:3.4.11.24	Aminopeptidase S
EC:3.4.11.4	Tripeptide aminopeptidase
EC:3.4.11.5	Prolyl aminopeptidase
EC:3.4.11.6	Aminopeptidase B
EC:3.4.11.7	Glutamyl aminopeptidase
EC:3.4.11.9	Xaa-Pro aminopeptidase
EC:3.4.13.19	Membrane dipeptidase
EC:3.4.13.21	Dipeptidase E
EC:3.4.13.22	D-Ala-D-Ala dipeptidase
EC:3.4.13.9	Xaa-Pro dipeptidase
EC:3.4.14.11	Xaa-Pro dipeptidyl-peptidase
EC:3.4.14.12	Xaa-Xaa-Pro tripeptidyl-peptidase
EC:3.4.14.4	Dipeptidyl-peptidase III
EC:3.4.14.5	Dipeptidyl-peptidase IV
EC:3.4.15.5	Peptidyl-dipeptidase Dcp
EC:3.4.15.6	Cyanophycinase
EC:3.4.16.4	Serine-type D-Ala-D-Ala carboxypeptidase
EC:3.4.17.11	Glutamate carboxypeptidase
EC:3.4.17.13	Muramoyltetrapeptide carboxypeptidase
EC:3.4.17.14	Zinc D-Ala-D-Ala carboxypeptidase
EC:3.4.17.19	Carboxypeptidase Taq
EC:3.4.17.21	Glutamate carboxypeptidase II
EC:3.4.19.1	Acylaminoacyl-peptidase
EC:3.4.19.11	Gamma-D-glutamyl-meso-diaminopimelate peptidase
EC:3.4.19.13	Glutathione hydrolase
EC:3.4.19.3	Pyroglutamyl-peptidase I
EC:3.4.19.5	Beta-aspartyl-peptidase
EC:3.4.21.102	C-terminal processing peptidase
EC:3.4.21.105	Rhomboid protease
EC:3.4.21.107	Peptidase Do
EC:3.4.21.110	C5a peptidase
EC:3.4.21.116	SpoIVB peptidase
EC:3.4.21.19	Glutamyl endopeptidase
EC:3.4.21.26	Prolyl oligopeptidase
EC:3.4.21.53	Endopeptidase La
EC:3.4.21.62	Subtilisin
EC:3.4.21.66	Thermitase
EC:3.4.21.72	IgA-specific serine endopeptidase
EC:3.4.21.83	Oligopeptidase B
EC:3.4.21.88	Repressor LexA
EC:3.4.21.89	Signal peptidase I
EC:3.4.21.92	Endopeptidase Clp
EC:3.4.21.96	Lactocepin
EC:3.4.22.37	Gingipain R
EC:3.4.22.40	Bleomycin hydrolase
EC:3.4.22.48	Staphopain
EC:3.4.22.70	Sortase A
EC:3.4.22.8	Clostripain
EC:3.4.23.36	Signal peptidase II
EC:3.4.23.43	Prepilin peptidase
EC:3.4.23.48	Plasminogen activator Pla
EC:3.4.23.49	Omptin
EC:3.4.23.51	HycI peptidase
EC:3.4.23.52	Preflagellin peptidase
EC:3.4.24.11	Neprilysin
EC:3.4.24.15	Thimet oligopeptidase
EC:3.4.24.27	Thermolysin
EC:3.4.24.28	Bacillolysin
EC:3.4.24.29	Aureolysin
EC:3.4.24.3	Microbial collagenase
EC:3.4.24.40	Serralysin
EC:3.4.24.55	Pitrilysin
EC:3.4.24.56	Insulysin
EC:3.4.24.68	Tentoxilysin
EC:3.4.24.69	Bontoxilysin
EC:3.4.24.70	Oligopeptidase A
EC:3.4.24.75	Lysostaphin
EC:3.4.24.77	Snapalysin
EC:3.4.24.78	GPR endopeptidase
EC:3.4.24.84	Ste24 endopeptidase
EC:3.4.25.1	Proteasome endopeptidase complex
EC:3.4.25.2	HslU--HslV peptidase
EC:3.5.1.1	Asparaginase
EC:3.5.1.10	Formyltetrahydrofolate deformylase
EC:3.5.1.102	deformylase
EC:3.5.1.103	deacetylase
EC:3.5.1.105	Chitin disaccharide deacetylase
EC:3.5.1.106	N-formylmaleamate deformylase
EC:3.5.1.107	Maleamate amidohydrolase
EC:3.5.1.108	UDP-3-O-acyl-N-acetylglucosamine deacetylase
EC:3.5.1.11	Penicillin amidase
EC:3.5.1.110	Peroxyureidoacrylate/ureidoacrylate amidohydrolase
EC:3.5.1.114	N-acyl-aromatic-L-amino acid amidohydrolase
EC:3.5.1.115	Mycothiol S-conjugate amidase
EC:3.5.1.116	Ureidoglycolate amidohydrolase
EC:3.5.1.118	Gamma-glutamyl hercynylcysteine S-oxide hydrolase
EC:3.5.1.15	Aspartoacylase
EC:3.5.1.16	Acetylornithine deacetylase
EC:3.5.1.18	Succinyl-diaminopimelate desuccinylase
EC:3.5.1.19	Nicotinamidase
EC:3.5.1.2	Glutaminase
EC:3.5.1.23	Ceramidase
EC:3.5.1.24	Choloylglycine hydrolase
EC:3.5.1.25	N-acetylglucosamine-6-phosphate deacetylase
EC:3.5.1.26	N(4)-(beta-N-acetylglucosaminyl)-L-asparaginase
EC:3.5.1.28	N-acetylmuramoyl-L-alanine amidase
EC:3.5.1.3	Omega-amidase
EC:3.5.1.32	Hippurate hydrolase
EC:3.5.1.38	Glutamin-(asparagin-)ase
EC:3.5.1.4	Amidase
EC:3.5.1.41	Chitin deacetylase
EC:3.5.1.42	Nicotinamide-nucleotide amidase
EC:3.5.1.44	Protein-glutamine glutaminase
EC:3.5.1.46	6-aminohexanoate-oligomer exohydrolase
EC:3.5.1.47	N-acetyldiaminopimelate deacetylase
EC:3.5.1.49	Formamidase
EC:3.5.1.5	Urease
EC:3.5.1.53	N-carbamoylputrescine amidase
EC:3.5.1.54	Allophanate hydrolase
EC:3.5.1.59	N-carbamoylsarcosine amidase
EC:3.5.1.68	N-formylglutamate deformylase
EC:3.5.1.78	Glutathionylspermidine amidase
EC:3.5.1.81	N-acyl-D-amino-acid deacylase
EC:3.5.1.82	N-acyl-D-glutamate deacylase
EC:3.5.1.87	N-carbamoyl-L-amino-acid hydrolase
EC:3.5.1.88	Peptide deformylase
EC:3.5.1.9	Arylformamidase
EC:3.5.1.90	Adenosylcobinamide hydrolase
EC:3.5.1.94	Gamma-glutamyl-gamma-aminobutyrate hydrolase
EC:3.5.1.96	Succinylglutamate desuccinylase
EC:3.5.1.97	Acyl-homoserine-lactone acylase
EC:3.5.2.10	Creatininase
EC:3.5.2.14	N-methylhydantoinase (ATP-hydrolyzing)
EC:3.5.2.15	Cyanuric acid amidohydrolase
EC:3.5.2.17	Hydroxyisourate hydrolase
EC:3.5.2.18	Enamidase
EC:3.5.2.2	Dihydropyrimidinase
EC:3.5.2.3	Dihydroorotase
EC:3.5.2.5	Allantoinase
EC:3.5.2.6	Beta-lactamase
EC:3.5.2.7	Imidazolonepropionase
EC:3.5.2.9	5-oxoprolinase (ATP-hydrolyzing)
EC:3.5.3.1	Arginase
EC:3.5.3.11	Agmatinase
EC:3.5.3.12	Agmatine deiminase
EC:3.5.3.13	Formimidoylglutamate deiminase
EC:3.5.3.17	Guanidinopropionase
EC:3.5.3.18	Dimethylargininase
EC:3.5.3.23	N-succinylarginine dihydrolase
EC:3.5.3.26	(S)-ureidoglycine aminohydrolase
EC:3.5.3.3	Creatinase
EC:3.5.3.4	Allantoicase
EC:3.5.3.6	Arginine deiminase
EC:3.5.3.7	Guanidinobutyrase
EC:3.5.3.8	Formimidoylglutamase
EC:3.5.3.9	Allantoate deiminase
EC:3.5.4.1	Cytosine deaminase
EC:3.5.4.10	IMP cyclohydrolase
EC:3.5.4.12	dCMP deaminase
EC:3.5.4.13	dCTP deaminase
EC:3.5.4.16	GTP cyclohydrolase I
EC:3.5.4.19	Phosphoribosyl-AMP cyclohydrolase
EC:3.5.4.2	Adenine deaminase
EC:3.5.4.21	Creatinine deaminase
EC:3.5.4.25	GTP cyclohydrolase II
EC:3.5.4.26	Diaminohydroxyphosphoribosylaminopyrimidine deaminase
EC:3.5.4.27	Methenyltetrahydromethanopterin cyclohydrolase
EC:3.5.4.28	S-adenosylhomocysteine deaminase
EC:3.5.4.29	GTP cyclohydrolase IIa
EC:3.5.4.3	Guanine deaminase
EC:3.5.4.31	S-methyl-5-thioadenosine deaminase
EC:3.5.4.32	8-oxoguanine deaminase
EC:3.5.4.33	tRNA(adenine(34)) deaminase
EC:3.5.4.39	GTP cyclohydrolase IV
EC:3.5.4.4	Adenosine deaminase
EC:3.5.4.40	Aminodeoxyfutalosine deaminase
EC:3.5.4.5	Cytidine deaminase
EC:3.5.4.9	Methenyltetrahydrofolate cyclohydrolase
EC:3.5.5.1	Nitrilase
EC:3.5.99.10	2-iminobutanoate/2-iminopropanoate deaminase
EC:3.5.99.2	Aminopyrimidine aminohydrolase
EC:3.5.99.3	Hydroxydechloroatrazine ethylaminohydrolase
EC:3.5.99.6	Glucosamine-6-phosphate deaminase
EC:3.5.99.7	1-aminocyclopropane-1-carboxylate deaminase
EC:3.6.1.1	Inorganic diphosphatase
EC:3.6.1.11	Exopolyphosphatase
EC:3.6.1.13	ADP-ribose diphosphatase
EC:3.6.1.15	Nucleoside-triphosphate phosphatase
EC:3.6.1.22	NAD(+) diphosphatase
EC:3.6.1.23	dUTP diphosphatase
EC:3.6.1.25	Triphosphatase
EC:3.6.1.26	CDP-diacylglycerol diphosphatase
EC:3.6.1.27	Undecaprenyl-diphosphate phosphatase
EC:3.6.1.31	Phosphoribosyl-ATP diphosphatase
EC:3.6.1.40	Guanosine-5-triphosphate	3-diphosphate diphosphatase
EC:3.6.1.41	Bis(5-nucleosyl)-tetraphosphatase (symmetrical)
EC:3.6.1.45	UDP-sugar diphosphatase
EC:3.6.1.54	UDP-2	3-diacylglucosamine diphosphatase
EC:3.6.1.55	8-oxo-dGTP diphosphatase
EC:3.6.1.57	UDP-2	4-diacetamido-2	4	6-trideoxy-beta-L-altropyranose hydrolase
EC:3.6.1.58	8-oxo-dGDP phosphatase
EC:3.6.1.63	Alpha-D-ribose 1-methylphosphonate 5-triphosphate diphosphatase
EC:3.6.1.65	(d)CTP diphosphatase
EC:3.6.1.66	XTP/dITP diphosphatase
EC:3.6.1.7	Acylphosphatase
EC:3.6.1.8	ATP diphosphatase
EC:3.6.3.12	Potassium-transporting ATPase
EC:3.6.3.14	H(+)-transporting two-sector ATPase
EC:3.6.3.16	Arsenite-transporting ATPase
EC:3.6.3.17	Monosaccharide-transporting ATPase
EC:3.6.3.2	Magnesium-importing ATPase
EC:3.6.3.20	Glycerol-3-phosphate-transporting ATPase
EC:3.6.3.21	Polar-amino-acid-transporting ATPase
EC:3.6.3.24	Nickel-transporting ATPase
EC:3.6.3.25	Sulfate-transporting ATPase
EC:3.6.3.27	Phosphate-transporting ATPase
EC:3.6.3.28	Phosphonate-transporting ATPase
EC:3.6.3.29	Molybdate-transporting ATPase
EC:3.6.3.3	Cadmium-exporting ATPase
EC:3.6.3.30	Fe(3+)-transporting ATPase
EC:3.6.3.31	Polyamine-transporting ATPase
EC:3.6.3.32	Quaternary-amine-transporting ATPase
EC:3.6.3.33	Vitamin B12-transporting ATPase
EC:3.6.3.34	Iron-chelate-transporting ATPase
EC:3.6.3.36	Taurine-transporting ATPase
EC:3.6.3.4	Cu(2+)-exporting ATPase
EC:3.6.3.40	Teichoic-acid-transporting ATPase
EC:3.6.3.41	Heme-transporting ATPase
EC:3.6.3.44	Xenobiotic-transporting ATPase
EC:3.6.3.5	Zinc-exporting ATPase
EC:3.6.3.54	Cu(+) exporting ATPase
EC:3.6.3.55	Tungstate-importing ATPase
EC:3.6.3.6	Proton-exporting ATPase
EC:3.6.3.8	Calcium-transporting ATPase
EC:3.6.4.12	DNA helicase
EC:3.6.4.13	RNA helicase
EC:3.6.4.6	Vesicle-fusing ATPase
EC:3.7.1.12	Cobalt-precorrin 5A hydrolase
EC:3.7.1.14	2-hydroxy-6-oxonona-2	4-dienedioate hydrolase
EC:3.7.1.17	hydrolase
EC:3.7.1.2	Fumarylacetoacetase
EC:3.7.1.20	3-fumarylpyruvate hydrolase
EC:3.7.1.21	6-oxocyclohex-1-ene-1-carbonyl-CoA hydratase
EC:3.7.1.22	3D-(3	5/4)-trihydroxycyclohexane-1	2-dione acylhydrolase (decyclizing)
EC:3.7.1.3	Kynureninase
EC:3.7.1.5	Acylpyruvate hydrolase
EC:3.7.1.9	2-hydroxymuconate-6-semialdehyde hydrolase
EC:3.8.1.2	(S)-2-haloacid dehalogenase
EC:3.8.1.3	Haloacetate dehalogenase
EC:3.8.1.5	Haloalkane dehalogenase
EC:4.1.1.11	Aspartate 1-decarboxylase
EC:4.1.1.12	Aspartate 4-decarboxylase
EC:4.1.1.15	Glutamate decarboxylase
EC:4.1.1.17	Ornithine decarboxylase
EC:4.1.1.18	Lysine decarboxylase
EC:4.1.1.19	Arginine decarboxylase
EC:4.1.1.2	Oxalate decarboxylase
EC:4.1.1.20	Diaminopimelate decarboxylase
EC:4.1.1.22	Histidine decarboxylase
EC:4.1.1.23	Orotidine-5-phosphate decarboxylase
EC:4.1.1.25	Tyrosine decarboxylase
EC:4.1.1.28	Aromatic-L-amino-acid decarboxylase
EC:4.1.1.3	Oxaloacetate decarboxylase
EC:4.1.1.31	Phosphoenolpyruvate carboxylase
EC:4.1.1.32	Phosphoenolpyruvate carboxykinase (GTP)
EC:4.1.1.33	Diphosphomevalonate decarboxylase
EC:4.1.1.35	UDP-glucuronate decarboxylase
EC:4.1.1.36	Phosphopantothenoylcysteine decarboxylase
EC:4.1.1.37	Uroporphyrinogen decarboxylase
EC:4.1.1.39	Ribulose-bisphosphate carboxylase
EC:4.1.1.4	Acetoacetate decarboxylase
EC:4.1.1.41	Methylmalonyl-CoA decarboxylase
EC:4.1.1.44	4-carboxymuconolactone decarboxylase
EC:4.1.1.45	Aminocarboxymuconate-semialdehyde decarboxylase
EC:4.1.1.46	o-pyrocatechuate decarboxylase
EC:4.1.1.47	Tartronate-semialdehyde synthase
EC:4.1.1.48	Indole-3-glycerol-phosphate synthase
EC:4.1.1.49	Phosphoenolpyruvate carboxykinase (ATP)
EC:4.1.1.5	Acetolactate decarboxylase
EC:4.1.1.50	Adenosylmethionine decarboxylase
EC:4.1.1.64	2	2-dialkylglycine decarboxylase (pyruvate)
EC:4.1.1.65	Phosphatidylserine decarboxylase
EC:4.1.1.68	5-oxopent-3-ene-1	2	5-tricarboxylate decarboxylase
EC:4.1.1.7	Benzoylformate decarboxylase
EC:4.1.1.70	Glutaconyl-CoA decarboxylase
EC:4.1.1.71	2-oxoglutarate decarboxylase
EC:4.1.1.73	Tartrate decarboxylase
EC:4.1.1.74	Indolepyruvate decarboxylase
EC:4.1.1.76	Arylmalonate decarboxylase
EC:4.1.1.77	2-oxo-3-hexenedioate decarboxylase
EC:4.1.1.79	Sulfopyruvate decarboxylase
EC:4.1.1.8	Oxalyl-CoA decarboxylase
EC:4.1.1.81	Threonine-phosphate decarboxylase
EC:4.1.1.82	Phosphonopyruvate decarboxylase
EC:4.1.1.83	4-hydroxyphenylacetate decarboxylase
EC:4.1.1.85	3-dehydro-L-gulonate-6-phosphate decarboxylase
EC:4.1.1.86	Diaminobutyrate decarboxylase
EC:4.1.1.87	Malonyl-S-ACP decarboxylase
EC:4.1.1.9	Malonyl-CoA decarboxylase
EC:4.1.1.96	Carboxynorspermidine decarboxylase
EC:4.1.1.97	2-oxo-4-hydroxy-4-carboxy-5-ureidoimidazoline decarboxylase
EC:4.1.1.98	4-hydroxy-3-polyprenylbenzoate decarboxylase
EC:4.1.2.13	Fructose-bisphosphate aldolase
EC:4.1.2.14	2-dehydro-3-deoxy-phosphogluconate aldolase
EC:4.1.2.17	L-fuculose-phosphate aldolase
EC:4.1.2.19	Rhamnulose-1-phosphate aldolase
EC:4.1.2.20	2-dehydro-3-deoxyglucarate aldolase
EC:4.1.2.21	2-dehydro-3-deoxy-6-phosphogalactonate aldolase
EC:4.1.2.22	Fructose-6-phosphate phosphoketolase
EC:4.1.2.25	Dihydroneopterin aldolase
EC:4.1.2.29	5-dehydro-2-deoxyphosphogluconate aldolase
EC:4.1.2.4	Deoxyribose-phosphate aldolase
EC:4.1.2.40	Tagatose-bisphosphate aldolase
EC:4.1.2.41	Vanillin synthase
EC:4.1.2.43	3-hexulose-6-phosphate synthase
EC:4.1.2.44	Benzoyl-CoA-dihydrodiol lyase
EC:4.1.2.5	L-threonine aldolase
EC:4.1.2.50	6-carboxytetrahydropterin synthase
EC:4.1.2.52	4-hydroxy-2-oxoheptanedioate aldolase
EC:4.1.2.53	2-keto-3-deoxy-L-rhamnonate aldolase
EC:4.1.2.56	2-amino-4	5-dihydroxy-6-oxo-7-(phosphonooxy)heptanoate synthase
EC:4.1.2.57	Sulfofructosephosphate aldolase
EC:4.1.2.9	Phosphoketolase
EC:4.1.3.1	Isocitrate lyase
EC:4.1.3.16	4-hydroxy-2-oxoglutarate aldolase
EC:4.1.3.17	4-hydroxy-4-methyl-2-oxoglutarate aldolase
EC:4.1.3.24	Malyl-CoA lyase
EC:4.1.3.25	(S)-citramalyl-CoA lyase
EC:4.1.3.27	Anthranilate synthase
EC:4.1.3.3	N-acetylneuraminate lyase
EC:4.1.3.30	Methylisocitrate lyase
EC:4.1.3.34	Citryl-CoA lyase
EC:4.1.3.36	1	4-dihydroxy-2-naphthoyl-CoA synthase
EC:4.1.3.38	Aminodeoxychorismate lyase
EC:4.1.3.39	4-hydroxy-2-oxovalerate aldolase
EC:4.1.3.4	Hydroxymethylglutaryl-CoA lyase
EC:4.1.3.40	Chorismate lyase
EC:4.1.3.42	(4S)-4-hydroxy-2-oxoglutarate aldolase
EC:4.1.3.43	4-hydroxy-2-oxohexanoate aldolase
EC:4.1.3.44	tRNA 4-demethylwyosine synthase (AdoMet-dependent)
EC:4.1.99.1	Tryptophanase
EC:4.1.99.12	3	4-dihydroxy-2-butanone-4-phosphate synthase
EC:4.1.99.14	Spore photoproduct lyase
EC:4.1.99.16	Geosmin synthase
EC:4.1.99.17	Phosphomethylpyrimidine synthase
EC:4.1.99.18	Cyclic pyranopterin phosphate synthase
EC:4.1.99.19	2-iminoacetate synthase
EC:4.1.99.2	Tyrosine phenol-lyase
EC:4.1.99.20	3-amino-4-hydroxybenzoate synthase
EC:4.1.99.3	Deoxyribodipyrimidine photo-lyase
EC:4.1.99.5	Aldehyde oxygenase (deformylating)
EC:4.2.1.1	Carbonate dehydratase
EC:4.2.1.10	3-dehydroquinate dehydratase
EC:4.2.1.100	Cyclohexa-1	5-dienecarbonyl-CoA hydratase
EC:4.2.1.101	Trans-feruloyl-CoA hydratase
EC:4.2.1.103	Cyclohexyl-isocyanide hydratase
EC:4.2.1.104	Cyanase
EC:4.2.1.107	hydratase
EC:4.2.1.108	Ectoine synthase
EC:4.2.1.109	Methylthioribulose 1-phosphate dehydratase
EC:4.2.1.11	Phosphopyruvate hydratase
EC:4.2.1.113	o-succinylbenzoate synthase
EC:4.2.1.114	Methanogen homoaconitase
EC:4.2.1.115	UDP-N-acetylglucosamine 4	6-dehydratase (inverting)
EC:4.2.1.118	3-dehydroshikimate dehydratase
EC:4.2.1.119	Enoyl-CoA hydratase 2
EC:4.2.1.12	Phosphogluconate dehydratase
EC:4.2.1.120	4-hydroxybutanoyl-CoA dehydratase
EC:4.2.1.126	N-acetylmuramic acid 6-phosphate etherase
EC:4.2.1.129	Squalene--hopanol cyclase
EC:4.2.1.130	D-lactate dehydratase
EC:4.2.1.131	Carotenoid 1	2-hydratase
EC:4.2.1.132	2-hydroxyhexa-2	4-dienoate hydratase
EC:4.2.1.135	UDP-N-acetylglucosamine 4	6-dehydratase (configuration-retaining)
EC:4.2.1.136	ADP-dependent NAD(P)H-hydrate dehydratase
EC:4.2.1.137	Sporulenol synthase
EC:4.2.1.141	2-dehydro-3-deoxy-D-arabinonate dehydratase
EC:4.2.1.147	5	6	7	8-tetrahydromethanopterin hydro-lyase
EC:4.2.1.148	2-methylfumaryl-CoA hydratase
EC:4.2.1.149	Crotonobetainyl-CoA hydratase
EC:4.2.1.151	Chorismate dehydratase
EC:4.2.1.153	3-methylfumaryl-CoA hydratase
EC:4.2.1.17	Enoyl-CoA hydratase
EC:4.2.1.18	Methylglutaconyl-CoA hydratase
EC:4.2.1.19	Imidazoleglycerol-phosphate dehydratase
EC:4.2.1.2	Fumarate hydratase
EC:4.2.1.20	Tryptophan synthase
EC:4.2.1.22	Cystathionine beta-synthase
EC:4.2.1.24	Porphobilinogen synthase
EC:4.2.1.25	L-arabinonate dehydratase
EC:4.2.1.28	Propanediol dehydratase
EC:4.2.1.3	Aconitate hydratase
EC:4.2.1.30	Glycerol dehydratase
EC:4.2.1.32	L(+)-tartrate dehydratase
EC:4.2.1.33	3-isopropylmalate dehydratase
EC:4.2.1.35	(R)-2-methylmalate dehydratase
EC:4.2.1.40	Glucarate dehydratase
EC:4.2.1.41	5-dehydro-4-deoxyglucarate dehydratase
EC:4.2.1.42	Galactarate dehydratase
EC:4.2.1.43	2-dehydro-3-deoxy-L-arabinonate dehydratase
EC:4.2.1.44	Myo-inosose-2 dehydratase
EC:4.2.1.45	CDP-glucose 4	6-dehydratase
EC:4.2.1.46	dTDP-glucose 4	6-dehydratase
EC:4.2.1.47	GDP-mannose 4	6-dehydratase
EC:4.2.1.49	Urocanate hydratase
EC:4.2.1.5	Arabinonate dehydratase
EC:4.2.1.51	Prephenate dehydratase
EC:4.2.1.53	Oleate hydratase
EC:4.2.1.55	3-hydroxybutyryl-CoA dehydratase
EC:4.2.1.56	Itaconyl-CoA hydratase
EC:4.2.1.57	Isohexenylglutaconyl-CoA hydratase
EC:4.2.1.59	3-hydroxyacyl-[acyl-carrier-protein] dehydratase
EC:4.2.1.6	Galactonate dehydratase
EC:4.2.1.68	L-fuconate dehydratase
EC:4.2.1.7	Altronate dehydratase
EC:4.2.1.75	Uroporphyrinogen-III synthase
EC:4.2.1.77	Trans-L-3-hydroxyproline dehydratase
EC:4.2.1.79	2-methylcitrate dehydratase
EC:4.2.1.8	Mannonate dehydratase
EC:4.2.1.80	2-oxopent-4-enoate hydratase
EC:4.2.1.83	4-oxalmesaconate hydratase
EC:4.2.1.84	Nitrile hydratase
EC:4.2.1.9	Dihydroxy-acid dehydratase
EC:4.2.1.90	L-rhamnonate dehydratase
EC:4.2.1.91	Arogenate dehydratase
EC:4.2.1.96	4a-hydroxytetrahydrobiopterin dehydratase
EC:4.2.1.99	2-methylisocitrate dehydratase
EC:4.2.2.1	Hyaluronate lyase
EC:4.2.2.10	Pectin lyase
EC:4.2.2.17	Inulin fructotransferase (DFA-I-forming)
EC:4.2.2.2	Pectate lyase
EC:4.2.2.20	Chondroitin-sulfate-ABC endolyase
EC:4.2.2.21	Chondroitin-sulfate-ABC exolyase
EC:4.2.2.23	Rhamnogalacturonan endolyase
EC:4.2.2.24	Rhamnogalacturonan exolyase
EC:4.2.2.3	Poly(beta-D-mannuronate) lyase
EC:4.2.2.5	Chondroitin AC lyase
EC:4.2.2.6	Oligogalacturonide lyase
EC:4.2.2.7	Heparin lyase
EC:4.2.2.8	Heparin-sulfate lyase
EC:4.2.2.9	Pectate disaccharide-lyase
EC:4.2.3.1	Threonine synthase
EC:4.2.3.118	2-methylisoborneol synthase
EC:4.2.3.12	6-pyruvoyltetrahydropterin synthase
EC:4.2.3.130	Tetraprenyl-beta-curcumene synthase
EC:4.2.3.22	Germacradienol synthase
EC:4.2.3.3	Methylglyoxal synthase
EC:4.2.3.4	3-dehydroquinate synthase
EC:4.2.3.5	Chorismate synthase
EC:4.2.3.75	(-)-germacrene D synthase
EC:4.2.99.18	DNA-(apurinic or apyrimidinic site) lyase
EC:4.2.99.20	2-succinyl-6-hydroxy-2	4-cyclohexadiene-1-carboxylate synthase
EC:4.2.99.21	Isochorismate lyase
EC:4.3.1.1	Aspartate ammonia-lyase
EC:4.3.1.12	Ornithine cyclodeaminase
EC:4.3.1.14	3-aminobutyryl-CoA ammonia-lyase
EC:4.3.1.15	Diaminopropionate ammonia-lyase
EC:4.3.1.17	L-serine ammonia-lyase
EC:4.3.1.18	D-serine ammonia-lyase
EC:4.3.1.19	Threonine ammonia-lyase
EC:4.3.1.2	Methylaspartate ammonia-lyase
EC:4.3.1.24	Phenylalanine ammonia-lyase
EC:4.3.1.29	D-glucosaminate-6-phosphate ammonia lyase
EC:4.3.1.3	Histidine ammonia-lyase
EC:4.3.1.4	Formimidoyltetrahydrofolate cyclodeaminase
EC:4.3.1.7	Ethanolamine ammonia-lyase
EC:4.3.2.1	Argininosuccinate lyase
EC:4.3.2.2	Adenylosuccinate lyase
EC:4.3.2.3	Ureidoglycolate lyase
EC:4.3.3.6	Pyridoxal 5-phosphate synthase (glutamine hydrolyzing)
EC:4.3.3.7	4-hydroxy-tetrahydrodipicolinate synthase
EC:4.3.99.3	7-carboxy-7-deazaguanine synthase
EC:4.4.1.1	Cystathionine gamma-lyase
EC:4.4.1.11	Methionine gamma-lyase
EC:4.4.1.15	D-cysteine desulfhydrase
EC:4.4.1.16	Selenocysteine lyase
EC:4.4.1.19	Phosphosulfolactate synthase
EC:4.4.1.2	Homocysteine desulfhydrase
EC:4.4.1.21	S-ribosylhomocysteine lyase
EC:4.4.1.24	(2R)-sulfolactate sulfo-lyase
EC:4.4.1.25	L-cysteate sulfo-lyase
EC:4.4.1.5	Lactoylglutathione lyase
EC:4.4.1.8	Cystathionine beta-lyase
EC:4.6.1.1	Adenylate cyclase
EC:4.6.1.12	2-C-methyl-D-erythritol 2	4-cyclodiphosphate synthase
EC:4.6.1.13	Phosphatidylinositol diacylglycerol-lyase
EC:4.7.1.1	Alpha-D-ribose 1-methylphosphonate 5-phosphate C-P-lyase
EC:4.99.1.1	Ferrochelatase
EC:4.99.1.3	Sirohydrochlorin cobaltochelatase
EC:4.99.1.4	Sirohydrochlorin ferrochelatase
EC:5.1.1.1	Alanine racemase
EC:5.1.1.13	Aspartate racemase
EC:5.1.1.17	Isopenicillin-N epimerase
EC:5.1.1.18	Serine racemase
EC:5.1.1.3	Glutamate racemase
EC:5.1.1.4	Proline racemase
EC:5.1.1.7	Diaminopimelate epimerase
EC:5.1.1.8	4-hydroxyproline epimerase
EC:5.1.2.2	Mandelate racemase
EC:5.1.2.3	3-hydroxybutyryl-CoA epimerase
EC:5.1.3.1	Ribulose-phosphate 3-epimerase
EC:5.1.3.10	CDP-paratose 2-epimerase
EC:5.1.3.13	dTDP-4-dehydrorhamnose 3	5-epimerase
EC:5.1.3.14	UDP-N-acetylglucosamine 2-epimerase (non-hydrolyzing)
EC:5.1.3.15	Glucose-6-phosphate 1-epimerase
EC:5.1.3.2	UDP-glucose 4-epimerase
EC:5.1.3.20	ADP-glyceromanno-heptose 6-epimerase
EC:5.1.3.22	L-ribulose-5-phosphate 3-epimerase
EC:5.1.3.23	UDP-2	3-diacetamido-2	3-dideoxyglucuronic acid 2-epimerase
EC:5.1.3.24	N-acetylneuraminate epimerase
EC:5.1.3.25	dTDP-L-rhamnose 4-epimerase
EC:5.1.3.29	L-fucose mutarotase
EC:5.1.3.3	Aldose 1-epimerase
EC:5.1.3.30	D-psicose 3-epimerase
EC:5.1.3.31	D-tagatose 3-epimerase
EC:5.1.3.32	L-rhamnose mutarotase
EC:5.1.3.4	L-ribulose-5-phosphate 4-epimerase
EC:5.1.3.5	UDP-arabinose 4-epimerase
EC:5.1.3.6	UDP-glucuronate 4-epimerase
EC:5.1.3.7	UDP-N-acetylglucosamine 4-epimerase
EC:5.1.3.8	N-acylglucosamine 2-epimerase
EC:5.1.3.9	N-acylglucosamine-6-phosphate 2-epimerase
EC:5.1.99.1	Methylmalonyl-CoA epimerase
EC:5.1.99.3	Allantoin racemase
EC:5.1.99.4	Alpha-methylacyl-CoA racemase
EC:5.1.99.6	NAD(P)H-hydrate epimerase
EC:5.2.1.1	Maleate isomerase
EC:5.2.1.13	Prolycopene isomerase
EC:5.2.1.2	Maleylacetoacetate isomerase
EC:5.2.1.4	Maleylpyruvate isomerase
EC:5.2.1.8	Peptidylprolyl isomerase
EC:5.3.1.1	Triose-phosphate isomerase
EC:5.3.1.12	Glucuronate isomerase
EC:5.3.1.13	Arabinose-5-phosphate isomerase
EC:5.3.1.14	L-rhamnose isomerase
EC:5.3.1.16	isomerase
EC:5.3.1.17	5-dehydro-4-deoxy-D-glucuronate isomerase
EC:5.3.1.22	Hydroxypyruvate isomerase
EC:5.3.1.23	S-methyl-5-thioribose-1-phosphate isomerase
EC:5.3.1.24	Phosphoribosylanthranilate isomerase
EC:5.3.1.25	L-fucose isomerase
EC:5.3.1.26	Galactose-6-phosphate isomerase
EC:5.3.1.27	6-phospho-3-hexuloisomerase
EC:5.3.1.28	D-sedoheptulose 7-phosphate isomerase
EC:5.3.1.29	Ribose 1	5-bisphosphate isomerase
EC:5.3.1.30	5-deoxy-glucuronate isomerase
EC:5.3.1.31	Sulfoquinovose isomerase
EC:5.3.1.4	L-arabinose isomerase
EC:5.3.1.5	Xylose isomerase
EC:5.3.1.6	Ribose-5-phosphate isomerase
EC:5.3.1.8	Mannose-6-phosphate isomerase
EC:5.3.1.9	Glucose-6-phosphate isomerase
EC:5.3.2.5	2	3-diketo-5-methylthiopentyl-1-phosphate enolase
EC:5.3.2.6	2-hydroxymuconate tautomerase
EC:5.3.3.1	Steroid Delta-isomerase
EC:5.3.3.10	5-carboxymethyl-2-hydroxymuconate Delta-isomerase
EC:5.3.3.14	Trans-2-decenoyl-[acyl-carrier-protein] isomerase
EC:5.3.3.17	Trans-2	3-dihydro-3-hydroxyanthranilate isomerase
EC:5.3.3.18	2-(1	2-epoxy-1	2-dihydrophenyl)acetyl-CoA isomerase
EC:5.3.3.2	Isopentenyl-diphosphate Delta-isomerase
EC:5.3.3.3	Vinylacetyl-CoA Delta-isomerase
EC:5.3.3.4	Muconolactone Delta-isomerase
EC:5.3.3.8	Dodecenoyl-CoA isomerase
EC:5.3.4.1	Protein disulfide-isomerase
EC:5.3.99.10	Thiazole tautomerase
EC:5.3.99.11	2-keto-myo-inositol isomerase
EC:5.4.1.3	2-methylfumaryl-CoA isomerase
EC:5.4.2.10	Phosphoglucosamine mutase
EC:5.4.2.11	Phosphoglycerate mutase (2	3-diphosphoglycerate-dependent)
EC:5.4.2.12	Phosphoglycerate mutase (2	3-diphosphoglycerate-independent)
EC:5.4.2.2	Phosphoglucomutase (alpha-D-glucose-1	6-bisphosphate-dependent)
EC:5.4.2.6	Beta-phosphoglucomutase
EC:5.4.2.7	Phosphopentomutase
EC:5.4.2.8	Phosphomannomutase
EC:5.4.2.9	Phosphoenolpyruvate mutase
EC:5.4.3.2	Lysine 2	3-aminomutase
EC:5.4.3.3	Beta-lysine 5	6-aminomutase
EC:5.4.3.5	D-ornithine 4	5-aminomutase
EC:5.4.3.8	Glutamate-1-semialdehyde 2	1-aminomutase
EC:5.4.4.2	Isochorismate synthase
EC:5.4.99.1	Methylaspartate mutase
EC:5.4.99.12	tRNA pseudouridine(38-40) synthase
EC:5.4.99.15	(1->4)-alpha-D-glucan 1-alpha-D-glucosylmutase
EC:5.4.99.16	Maltose alpha-D-glucosyltransferase
EC:5.4.99.17	Squalene--hopene cyclase
EC:5.4.99.18	5-(carboxyamino)imidazole ribonucleotide mutase
EC:5.4.99.19	16S rRNA pseudouridine(516) synthase
EC:5.4.99.2	Methylmalonyl-CoA mutase
EC:5.4.99.20	23S rRNA pseudouridine(2457) synthase
EC:5.4.99.21	23S rRNA pseudouridine(2604) synthase
EC:5.4.99.22	23S rRNA pseudouridine(2605) synthase
EC:5.4.99.23	23S rRNA pseudouridine(1911/1915/1917) synthase
EC:5.4.99.24	23S rRNA pseudouridine(955/2504/2580) synthase
EC:5.4.99.25	tRNA pseudouridine(55) synthase
EC:5.4.99.26	tRNA pseudouridine(65) synthase
EC:5.4.99.27	tRNA pseudouridine(13) synthase
EC:5.4.99.28	tRNA pseudouridine(32) synthase
EC:5.4.99.29	23S rRNA pseudouridine(746) synthase
EC:5.4.99.5	Chorismate mutase
EC:5.4.99.58	Methylornithine synthase
EC:5.4.99.60	Cobalt-precorrin-8 methylmutase
EC:5.4.99.61	Precorrin-8X methylmutase
EC:5.4.99.62	D-ribose pyranase
EC:5.4.99.9	UDP-galactopyranose mutase
EC:5.5.1.1	Muconate cycloisomerase
EC:5.5.1.19	Lycopene beta-cyclase
EC:5.5.1.2	3-carboxy-cis	cis-muconate cycloisomerase
EC:5.5.1.4	Inositol-3-phosphate synthase
EC:5.99.1.2	DNA topoisomerase
EC:5.99.1.3	DNA topoisomerase (ATP-hydrolyzing)
EC:6.1.1.1	Tyrosine--tRNA ligase
EC:6.1.1.10	Methionine--tRNA ligase
EC:6.1.1.11	Serine--tRNA ligase
EC:6.1.1.12	Aspartate--tRNA ligase
EC:6.1.1.13	D-alanine--poly(phosphoribitol) ligase
EC:6.1.1.14	Glycine--tRNA ligase
EC:6.1.1.15	Proline--tRNA ligase
EC:6.1.1.16	Cysteine--tRNA ligase
EC:6.1.1.17	Glutamate--tRNA ligase
EC:6.1.1.18	Glutamine--tRNA ligase
EC:6.1.1.19	Arginine--tRNA ligase
EC:6.1.1.2	Tryptophan--tRNA ligase
EC:6.1.1.20	Phenylalanine--tRNA ligase
EC:6.1.1.21	Histidine--tRNA ligase
EC:6.1.1.22	Asparagine--tRNA ligase
EC:6.1.1.23	Aspartate--tRNA(Asn) ligase
EC:6.1.1.24	Glutamate--tRNA(Gln) ligase
EC:6.1.1.27	O-phosphoserine--tRNA ligase
EC:6.1.1.3	Threonine--tRNA ligase
EC:6.1.1.4	Leucine--tRNA ligase
EC:6.1.1.5	Isoleucine--tRNA ligase
EC:6.1.1.6	Lysine--tRNA ligase
EC:6.1.1.7	Alanine--tRNA ligase
EC:6.1.1.9	Valine--tRNA ligase
EC:6.1.2.1	D-alanine--(R)-lactate ligase
EC:6.2.1.1	Acetate--CoA ligase
EC:6.2.1.13	Acetate--CoA ligase (ADP-forming)
EC:6.2.1.14	6-carboxyhexanoate--CoA ligase
EC:6.2.1.16	Acetoacetate--CoA ligase
EC:6.2.1.17	Propionate--CoA ligase
EC:6.2.1.2	Butyrate--CoA ligase
EC:6.2.1.20	Long-chain-fatty-acid--[acyl-carrier-protein] ligase
EC:6.2.1.22	[Citrate (pro-3S)-lyase] ligase
EC:6.2.1.25	Benzoate--CoA ligase
EC:6.2.1.26	o-succinylbenzoate--CoA ligase
EC:6.2.1.3	Long-chain-fatty-acid--CoA ligase
EC:6.2.1.30	Phenylacetate--CoA ligase
EC:6.2.1.32	Anthranilate--CoA ligase
EC:6.2.1.34	Trans-feruloyl-CoA synthase
EC:6.2.1.5	Succinate--CoA ligase (ADP-forming)
EC:6.2.1.9	Malate--CoA ligase
EC:6.3.1.1	Aspartate--ammonia ligase
EC:6.3.1.10	Adenosylcobinamide-phosphate synthase
EC:6.3.1.11	Glutamate--putrescine ligase
EC:6.3.1.12	D-aspartate ligase
EC:6.3.1.13	ligase
EC:6.3.1.2	Glutamate--ammonia ligase
EC:6.3.1.5	NAD(+) synthase
EC:6.3.1.8	Glutathionylspermidine synthase
EC:6.3.2.1	Pantoate--beta-alanine ligase (AMP-forming)
EC:6.3.2.10	UDP-N-acetylmuramoyl-tripeptide--D-alanyl-D-alanine ligase
EC:6.3.2.12	Dihydrofolate synthase
EC:6.3.2.13	UDP-N-acetylmuramoyl-L-alanyl-D-glutamate--2	6-diaminopimelate ligase
EC:6.3.2.17	Tetrahydrofolate synthase
EC:6.3.2.2	Glutamate--cysteine ligase
EC:6.3.2.29	Cyanophycin synthase (L-aspartate-adding)
EC:6.3.2.3	Glutathione synthase
EC:6.3.2.30	Cyanophycin synthase (L-arginine-adding)
EC:6.3.2.31	Coenzyme F420-0:L-glutamate ligase
EC:6.3.2.32	Coenzyme gamma-F420-2:alpha-L-glutamate ligase
EC:6.3.2.34	Coenzyme F420-1:gamma-L-glutamate ligase
EC:6.3.2.35	D-alanine--D-serine ligase
EC:6.3.2.36	4-phosphopantoate--beta-alanine ligase
EC:6.3.2.38	N(2)-citryl-N(6)-acetyl-N(6)-hydroxylysine synthase
EC:6.3.2.39	Aerobactin synthase
EC:6.3.2.4	D-alanine--D-alanine ligase
EC:6.3.2.43	[Lysine-biosynthesis-protein LysW]--L-2-aminoadipate ligase
EC:6.3.2.49	L-alanine--L-anticapsin ligase
EC:6.3.2.5	Phosphopantothenate--cysteine ligase
EC:6.3.2.6	Phosphoribosylaminoimidazolesuccinocarboxamide synthase
EC:6.3.2.7	UDP-N-acetylmuramoyl-L-alanyl-D-glutamate--L-lysine ligase
EC:6.3.2.8	UDP-N-acetylmuramate--L-alanine ligase
EC:6.3.2.9	UDP-N-acetylmuramoyl-L-alanine--D-glutamate ligase
EC:6.3.3.1	Phosphoribosylformylglycinamidine cyclo-ligase
EC:6.3.3.2	5-formyltetrahydrofolate cyclo-ligase
EC:6.3.3.3	Dethiobiotin synthase
EC:6.3.4.13	Phosphoribosylamine--glycine ligase
EC:6.3.4.14	Biotin carboxylase
EC:6.3.4.15	Biotin--[acetyl-CoA-carboxylase] ligase
EC:6.3.4.18	5-(carboxyamino)imidazole ribonucleotide synthase
EC:6.3.4.19	tRNA(Ile)-lysidine synthetase
EC:6.3.4.2	CTP synthase (glutamine hydrolyzing)
EC:6.3.4.20	7-cyano-7-deazaguanine synthase
EC:6.3.4.21	Nicotinate phosphoribosyltransferase
EC:6.3.4.22	tRNA(Ile)(2)-agmatinylcytidine synthase
EC:6.3.4.23	Formate--phosphoribosylaminoimidazolecarboxamide ligase
EC:6.3.4.3	Formate--tetrahydrofolate ligase
EC:6.3.4.4	Adenylosuccinate synthase
[truncated: 26 more rows]
