# Supplementary material for: A first characterization of the microbiota-resilience link in swine
Source: Microbiome. 2024 Mar 15;12:53. doi: 10.1186/s40168-024-01771-7 (PMC10941389; doi:10.1186/s40168-024-01771-7)
Supplement: Supplementary file 3 — Additional file 2. [file 40168_2024_1771_MOESM2_ESM.zip › Data/ResilienceIndicators.csv]

anim	Breed	Pen	Room	Lag1_value	LnVar_value	SumMin_value	MaxArea_value	MaxArea_class	MaxArea_quantile	Lag1_class	Lag1_quantile	LnVar_class	LnVar_quantile	SumMin_class	SumMin_quantile
a1	1	59	20	0.775341524198058	12.2644178052954	8	8.10889469587731	None	42	M	50	M	47	M	24
a10	1	48	16	0.624801303739914	10.3141450849233	9	6.45313944917091	YES	5	YES	16	YES	5	YES	42
a100	3	11	8	0.578249183455769	12.4711695233541	12	7.49964760723655	None	21	None	17	None	66	NO	99
a101	1	18	11	0.820633034049655	10.0271428934373	9	7.33479367815271	None	17	None	77	YES	2	YES	42
a102	1	18	11	0.766859486148713	9.9628053021678	9	7.28077763825315	None	16	M	48	YES	1	YES	43
a103	2	28	12	0.671659103660261	11.9399199179779	9	8.41037504756313	NA	NA	NA	NA	NA	NA	NA	NA
a104	2	29	12	0.756646870929682	11.6249050822138	10	7.8371281988459	NA	NA	NA	NA	NA	NA	NA	NA
a105	2	54	19	0.787067103197988	12.9950317606058	9	7.96486532870852	None	55	None	81	None	87	None	56
a106	3	3	7	0.327586333218277	12.0323041250159	11	7.46335455641774	None	19	YES	2	M	46	M	88
a107	3	11	8	0.671666468554097	12.0722338038718	8	7.7161342142444	None	33	None	34	M	48	M	30
a108	2	37	15	0.737237094882315	13.2538380097505	11	9.51212995927999	NO	99	NO	60	NO	91	NO	88
a109	2	33	15	0.745393554901687	11.9123331911206	8	7.45439704274066	None	31	None	62	M	54	M	34
a110	2	56	19	0.157904185531444	11.7101670528424	8	4.89915805270888	YES	1	YES	1	M	48	M	34
a111	3	20	11	0.813634931435737	11.6353710153745	10	7.61162028609009	None	25	None	72	None	24	None	72
a112	2	45	16	0.631089138196855	12.7059368301945	7	7.99669668906815	None	57	None	26	None	81	None	17
a113	2	54	19	0.784424133147494	12.1067507483732	9	8.48442647105943	None	79	None	77	None	61	None	56
a115	3	40	15	0.774978304339411	13.1314985421391	9	9.24450573288466	None	90	None	64	None	84	M	53
a116	2	1	7	0.816975329176242	11.7088012787493	7	7.94311516897071	NA	NA	NA	NA	NA	NA	NA	NA
a117	3	39	15	0.773718731545468	12.5015180086271	10	8.41155601497701	None	67	None	64	None	68	None	73
a118	2	14	8	0.736269287927638	11.4288877031161	7	7.46218356389733	NA	NA	NA	NA	NA	NA	NA	NA
a119	2	2	7	0.537722783136445	10.4081611625924	8	6.92871659973502	NA	NA	NA	NA	NA	NA	NA	NA
a12	3	52	19	0.805137009253678	13.0384470953072	7	9.01854823076825	None	85	None	69	None	82	None	12
a120	2	55	19	0.723063611824584	12.5404128920211	8	8.48080287998375	None	79	None	56	None	73	None	35
a121	2	28	12	0.517267726311018	12.5545001807962	8	8.04208210747595	None	60	YES	9	YES	75	YES	35
a122	2	56	19	0.693043138295771	12.6360546399262	8	8.59266218842904	None	83	None	44	None	78	None	36
a123	2	29	12	0.563707615606634	10.5891967160799	8	7.19273451162766	None	17	None	16	None	10	None	36
a124	2	33	15	0.741976930465292	12.6838290252851	11	8.33742987374848	None	75	None	61	None	80	None	89
a125	2	37	15	0.736061324818676	11.2011587644166	7	8.02383129559111	None	59	None	60	None	25	None	17
a126	3	19	11	0.749884012714575	10.8062970613332	8	7.94271254620646	None	45	None	55	YES	5	YES	30
a127	1	49	19	0.698169724959129	13.450790368998	7	8.94773126627633	None	75	None	30	None	86	None	13
a128	2	14	8	0.778993343342883	11.1114747706277	7	7.53108927404549	None	35	None	73	None	21	None	18
a129	2	44	16	0.835919410558469	14.0469826858913	3	10.1114746215294	NA	NA	NA	NA	NA	NA	NA	NA
a13	1	48	16	0.629812363178332	11.9306252798039	7	7.27005912253216	None	15	None	18	None	40	None	13
a130	3	3	7	0.787050264593685	12.122289515671	10	8.3199571367358	None	63	None	66	M	51	M	73
a131	2	23	11	0.613890661223465	10.4132473617911	11	7.68909293627805	None	43	None	23	YES	6	YES	89
a132	2	23	11	0.710004080250653	10.49312065687	8	7.41036221189019	None	27	M	50	YES	8	YES	37
a133	1	57	20	0.50759074488575	12.3449692078185	11	8.61877962353103	NA	NA	NA	NA	NA	NA	NA	NA
a134	2	23	11	0.752465737028907	12.0275521560841	8	8.05865839263478	None	62	None	65	None	60	None	37
a135	3	10	8	0.707000746562905	11.1693785701905	9	7.09468141416778	YES	8	YES	40	YES	8	M	54
a136	1	46	16	0.604071671321604	11.0349236686183	9	7.39090587392928	NA	NA	NA	NA	NA	NA	NA	NA
a137	3	12	8	0.729211774981578	13.1689886583437	9	8.52878250434634	None	73	M	50	M	87	M	54
a138	3	52	19	0.534899383027172	11.4305913158332	9	7.6515418603813	None	28	None	11	None	18	None	55
a139	1	31	12	0.578421856373769	11.7545528750809	8	8.09331938986141	None	41	None	10	None	32	None	25
a14	1	48	16	0.794863663643655	11.5562373746959	7	7.48265658657253	None	21	None	59	None	26	None	14
a140	3	64	20	0.810105839238211	12.7976863654495	7	8.72387633192324	None	78	None	71	None	77	None	12
a141	2	45	16	0.624303570501917	11.599220563648	9	7.21895598486581	None	19	None	24	None	41	None	57
a142	2	44	16	0.889896567944522	12.6278144115101	7	8.62216068171529	None	85	NO	98	NO	78	NO	18
a143	1	7	7	0.434040932467379	10.7385232697015	7	7.54464982439086	NA	NA	NA	NA	NA	NA	NA	NA
a144	3	63	20	0.858825066949343	12.8260325033315	10	8.56321924493267	None	75	None	84	None	78	None	74
a145	2	56	19	0.653243934539729	12.2124339156833	8	9.04354235932044	NO	92	NO	33	NO	66	NO	38
a146	2	54	19	0.485120068818463	11.6684658751834	8	7.06565535585255	None	15	YES	6	YES	45	YES	38
a148	3	40	15	0.495833212483659	11.2400030836589	8	7.38173797863999	None	17	YES	8	YES	12	YES	31
a149	3	11	8	0.65804522386667	11.7073635308885	10	7.3293448864144	None	14	None	31	None	28	None	74
a15	1	48	16	0.679895309223157	10.7116361141844	9	6.54327263171157	NA	NA	NA	NA	NA	NA	NA	NA
a150	3	26	12	0.730523859992688	11.5511363900067	7	7.6526497610748	NA	NA	NA	NA	NA	NA	NA	NA
a152	3	10	8	0.712714105975354	10.5518229723455	8	7.82819931476401	NA	NA	NA	NA	NA	NA	NA	NA
a153	1	30	12	0.812099055039126	12.3196427815703	6	8.33449577749092	M	50	M	72	M	49	YES	5
a154	2	60	20	0.575953833162608	12.598410698155	8	7.65232379226421	None	42	None	17	None	76	None	39
a155	1	31	12	0.807764544042484	10.7261143113611	8	7.54745359683471	None	24	None	69	None	11	None	25
a156	1	30	12	0.840457678089962	12.8791971087386	7	8.42636611337408	M	53	M	86	M	67	M	14
a157	1	8	7	0.6993663502194	12.063766126509	6	7.99658123159184	NA	NA	NA	NA	NA	NA	NA	NA
a158	3	52	19	0.744554189508255	12.2332150566798	8	7.99475367311084	M	48	M	53	M	56	M	31
a159	1	7	7	0.539375945627477	11.0663965137002	12	7.09322491136261	None	11	YES	7	YES	16	NO	96
a160	2	22	11	0.593192521218391	10.472356416724	7	6.2989040578586	YES	2	YES	18	YES	7	YES	19
a161	1	7	7	0.675664374535042	10.6470767685032	9	7.1066918425596	None	12	None	27	YES	8	YES	43
a162	3	64	20	0.875284002626543	12.5245958478782	6	8.42825590109156	None	68	NO	95	NO	70	YES	5
a163	2	38	15	0.844643751934423	12.1597010039653	8	8.34573061679741	None	75	NO	92	NO	64	NO	39
a164	3	63	20	0.881161433975862	12.8982242864444	8	8.8002620095525	None	81	NO	98	NO	80	NO	32
a165	2	33	15	0.699091931703751	12.3223269177399	10	8.10063138310285	None	64	M	46	M	67	M	75
a166	1	18	11	0.570364399115439	10.8342847504537	8	6.36279011758902	YES	3	YES	9	YES	11	YES	26
a167	2	33	15	0.603504423812905	12.4928161150416	10	8.01211006477973	None	58	None	19	None	71	None	76
a168	1	59	20	0.751777620606977	11.2324107596668	6	7.52645177015123	None	23	None	44	None	20	YES	5
a169	1	18	11	0.76796221624141	11.0210157475721	9	6.6853035972176	YES	7	M	49	M	13	M	44
a17	3	19	11	0.616882415449076	10.7774889532158	8	6.66810787842426	NA	NA	NA	NA	NA	NA	NA	NA
a170	3	5	7	0.627045365411511	11.0309599736587	10	7.8298494094864	None	37	None	24	YES	6	YES	75
a171	2	21	11	0.550531974080785	10.6530962730245	10	6.90344502984904	YES	8	YES	14	YES	11	YES	76
a172	2	21	11	0.664743978809011	10.9339226602925	10	7.39857740178209	None	26	None	36	None	16	None	77
a173	3	40	15	0.642403100156493	12.28299234556	6	8.24814266181652	None	59	None	27	None	59	YES	5
a174	3	39	15	0.818391054178735	12.0232564298473	8	7.61818772458699	None	25	None	75	None	44	None	32
a175	2	60	20	0.691871769058501	12.9565135104964	7	8.43777370292684	None	77	None	43	None	87	None	19
a176	1	6	7	0.864493421229696	13.365797021408	6	9.3661244228541	NO	94	NO	91	NO	83	YES	6
a177	2	60	20	0.819085496787252	12.9296813261303	7	8.73833005915129	None	88	None	88	None	86	None	20
a178	3	64	20	0.822720169074289	11.6125500412317	9	8.37107993024207	None	65	None	76	None	23	None	55
a179	3	40	15	0.74920086407709	12.1044264476554	7	8.38312119960958	None	66	None	55	M	51	M	13
a18	2	29	12	0.757727488789553	12.6213165706848	7	8.55936331083183	None	82	None	66	None	77	None	20
a180	3	39	15	0.346386493582704	12.4667046565318	10	7.00808584219987	YES	6	YES	2	YES	66	YES	75
a181	3	40	15	0.541950250459557	12.3828852783077	11	7.27771298094667	None	12	None	12	None	63	None	89
a182	3	64	20	0.761985150473876	11.9081142273793	7	7.5684718060256	None	23	None	60	None	36	None	13
a183	2	13	8	0.641685600465747	9.86782688873104	8	6.9272589387758	YES	9	YES	29	YES	1	YES	40
a184	3	51	19	0.629015941551829	12.9812429277421	7	8.25421468109645	None	60	None	25	None	81	None	14
a185	2	60	20	0.652572887094583	12.8580992243458	9	7.904381488515	M	52	M	33	M	84	M	57
a186	2	55	19	0.774557090913556	11.6286835109383	6	7.71361902168825	None	45	None	71	None	41	YES	8
a188	2	37	15	0.665579374083986	11.8814974372124	8	7.56509577223722	None	37	None	37	M	53	M	40
a189	1	36	15	0.0922248226713684	11.77552805906	9	6.86089019017248	NA	NA	NA	NA	NA	NA	NA	NA
a190	1	35	15	0.628153438315095	10.4233099078984	10	7.55795361459021	NA	NA	NA	NA	NA	NA	NA	NA
a191	3	64	20	0.800149306016646	11.6885057035434	7	7.96671449259394	M	47	M	67	M	27	M	14
a192	1	30	12	0.803751931833347	12.4700663361568	9	8.75717294069193	None	69	None	67	M	51	M	44
a193	1	7	7	0.702224007859666	10.0835531738973	7	6.92740251926208	YES	8	YES	32	YES	3	YES	15
a194	2	21	11	0.64909901555479	10.8707174480837	9	6.97352060693126	None	11	None	31	None	13	None	58
a195	1	36	15	0.652200124798909	12.0669987602831	10	7.99332518041473	NA	NA	NA	NA	NA	NA	NA	NA
a196	2	22	11	0.854335356858995	11.8065519628223	9	8.11637926273245	None	66	NO	93	M	50	M	58
a197	2	13	8	0.725779024128658	10.6397045182562	10	7.64923344172856	None	41	None	57	None	10	None	77
a198	2	14	8	0.562866318871549	9.32672859489992	11	6.94853354948323	None	10	None	15	YES	1	YES	90
a199	1	17	11	0.6757833873657	12.4620468765487	8	7.80050826510413	None	33	None	27	M	51	M	26
a2	3	4	7	0.499232266399768	12.0728470247892	8	7.69925595865036	None	32	YES	9	M	49	M	33
a20	2	23	11	0.741474216284283	10.7282294361348	9	7.19008546040143	NA	NA	NA	NA	NA	NA	NA	NA
a200	2	15	8	0.649222142088631	11.2156913310556	12	7.43339488918416	None	28	None	31	None	26	NO	97
a201	1	17	11	0.623070260543371	11.0547476373868	9	7.1474915022419	None	13	None	16	None	15	None	45
a202	3	25	12	0.803964442710164	13.1142307450511	8	9.19258418870719	NA	NA	NA	NA	NA	NA	NA	NA
a203	3	40	15	0.714160641697287	11.5647601664443	8	7.72403829085429	None	34	None	44	None	22	None	33
a204	2	1	7	0.800423298166784	11.8468916731752	7	8.23941104430163	None	70	None	83	M	53	M	21
a205	1	58	20	0.789679598532351	13.0706543056455	4	8.67086415431295	None	64	M	53	M	72	YES	1
a206	1	58	20	0.798674991030033	13.5956934366146	10	9.03876692466967	None	81	None	65	NO	93	NO	64
a207	2	28	12	0.771271665066108	12.3900041115916	10	8.1006803036428	NA	NA	NA	NA	NA	NA	NA	NA
a208	2	22	11	0.783473746344109	11.2184777403274	6	8.09462095586595	None	64	None	75	None	27	YES	8
a209	2	54	19	0.371937920370298	11.8226540584212	9	7.64988598920027	None	41	YES	3	M	52	M	59
a21	3	53	19	0.627803804804173	11.681778789436	7	7.93916695470636	None	44	None	24	None	26	None	15
a210	2	23	11	0.653248044083926	10.9032905670478	7	6.78771943988919	NA	NA	NA	NA	NA	NA	NA	NA
a211	1	47	16	0.828198138518231	12.2924705941514	13	7.45055710100459	None	19	None	81	M	48	NO	100
a212	1	48	16	0.797669568422201	11.7822186350896	9	8.05538251878656	None	41	None	63	None	33	None	45
a213	1	48	16	0.836696689438545	12.5540870980027	10	9.20727254573413	None	88	None	84	M	53	M	65
a214	3	64	20	0.860748147203158	13.0570606853577	5	9.10041494054974	None	88	None	88	None	83	YES	1
a215	3	12	8	0.752347530959936	12.6371340335346	10	8.48700133979141	None	71	None	56	None	73	None	76
a216	3	51	19	0.586081126137227	12.4599480233906	7	7.8796719892991	None	40	None	18	None	65	None	15
a217	2	28	12	0.805776428232666	12.8229110957482	7	8.21890587481692	None	70	None	84	None	83	None	21
a218	3	53	19	0.557703087268977	12.0688230588138	10	8.25227790058722	None	59	None	14	M	48	M	76
a219	1	6	7	0.9013065661246	13.7496889562274	8	9.58600140164159	NO	99	NO	99	NO	97	NO	27
a22	1	49	19	0.792873865566065	13.5930940705205	10	9.20489680585142	None	87	None	56	NO	92	NO	66
a220	2	28	12	0.703715897861109	12.4578035775522	9	8.65679231188759	None	87	M	49	M	71	M	59
a221	1	6	7	0.908257769844775	13.2798097267967	11	9.38277033212471	NO	96	NO	100	NO	77	NO	84
a222	3	20	11	0.441983495714781	12.1692628886683	10	7.64569353735378	None	27	YES	6	M	53	M	77
a223	1	7	7	0.633277377559407	9.94801539341294	8	7.2015085934474	None	14	None	19	YES	1	YES	27
a224	3	53	19	0.500320891476901	11.6860219302044	9	7.42787332930363	None	18	None	10	None	27	None	56
a225	2	28	12	0.745438482174865	11.5071659697518	8	7.22802971402457	NA	NA	NA	NA	NA	NA	NA	NA
a226	3	53	19	0.70021979231213	12.8386857418294	9	8.66838827739893	None	76	None	40	None	79	None	56
a227	2	15	8	0.776906482055533	11.4094677522527	9	8.15924697673143	None	67	None	73	None	34	None	60
a228	2	14	8	0.73533799798206	11.916852765538	8	7.79425084891267	M	48	M	59	M	55	M	41
a229	2	29	12	0.537119872655756	11.6484289298368	9	7.61598432171109	None	39	None	11	None	43	None	60
a23	1	46	16	0.797104400602065	11.5818305136264	6	7.51883548529837	NA	NA	NA	NA	NA	NA	NA	NA
a230	1	6	7	0.852177856645685	13.6014934438746	5	9.44507876469455	NO	97	NO	89	NO	94	YES	2
a231	2	21	11	0.786344397868164	12.5535065249987	7	8.09227460899263	None	63	None	78	None	74	None	22
a232	2	21	11	0.541010228235764	11.4389528707757	7	6.58823187973566	YES	5	YES	12	YES	35	YES	22
a233	3	64	20	0.765908320026711	10.5777641173828	8	7.12533857399307	YES	9	YES	62	YES	3	YES	34
a234	2	22	11	0.889309116636281	12.5904739640406	5	8.87924442428882	None	89	NO	97	NO	75	YES	2
a235	1	6	7	0.879754193096393	13.7632920895027	9	9.6375009003629	NO	100	NO	94	NO	98	M	46
a236	2	15	8	0.748322728694349	11.9347223779483	8	8.19494304719008	None	68	None	63	None	56	None	41
a237	2	37	15	0.793733298509374	11.6612539572748	5	8.40093798659232	None	76	None	82	None	44	YES	3
a238	2	38	15	0.533035557774587	12.0465006467474	10	8.11337182438093	None	65	None	11	None	60	None	78
a239	2	37	15	0.734073008823618	11.3952014934706	8	7.54751431184357	None	37	None	59	None	33	None	42
a24	3	53	19	0.560232033335981	12.5175485103915	7	8.25837399758896	None	60	None	14	None	69	None	16
a240	2	54	19	0.514869470479414	12.4500360411153	11	7.30881533768806	None	22	YES	8	YES	70	YES	90
a241	3	3	7	0.566827863328056	11.8731375615758	9	7.34418741546915	None	16	None	15	None	36	None	57
a242	2	55	19	0.791221519039186	11.6697907094973	10	7.91051550156415	M	54	M	82	M	46	M	78
a243	1	34	15	0.717511783533444	12.3480581556215	9	8.41011472026193	NA	NA	NA	NA	NA	NA	NA	NA
a244	2	37	15	0.783529917139828	10.9076294251069	9	7.73439503089464	M	46	M	76	M	14	M	61
a245	1	35	15	0.707722744788133	12.4140238111553	9	8.49138342105504	NA	NA	NA	NA	NA	NA	NA	NA
a246	3	11	8	0.64683818305154	11.8292477271093	8	7.2845986568684	None	13	None	28	None	33	None	34
a247	2	14	8	0.614514219101951	10.2170148672053	9	7.05607569862312	None	14	None	24	YES	2	YES	61
a248	2	33	15	0.607777825354899	11.650289438695	8	7.14037354505119	None	16	None	21	None	44	None	42
a249	1	36	15	0.786878038843337	12.3659464488099	3	8.80933010588612	NA	NA	NA	NA	NA	NA	NA	NA
a25	2	1	7	0.760183830131371	12.0225027863252	7	8.35629392908147	NA	NA	NA	NA	NA	NA	NA	NA
a250	3	41	16	0.849196631521042	12.0284985576564	9	8.86644561695819	None	82	None	82	None	45	None	57
a251	3	12	8	0.730640722566479	12.6946109634248	9	8.42269868033221	None	67	M	51	M	74	M	58
a253	3	41	16	0.660903027643382	12.0965090388575	9	7.87682431878983	None	39	None	32	M	50	M	58
a254	1	35	15	0.679817579846509	12.3193287964786	9	7.81461709783888	NA	NA	NA	NA	NA	NA	NA	NA
a255	1	32	12	0.670991383024498	10.6523699058136	9	7.49788043939011	None	22	None	26	YES	9	M	46
a256	1	32	12	0.520444854629423	11.8382521621115	7	7.57588843299458	None	27	YES	6	YES	36	YES	15
a257	3	51	19	0.689698600045024	11.9319697844623	8	7.46662908341766	None	20	None	36	None	38	None	35
a258	3	53	19	0.695738401515783	11.9741276108441	8	8.20838159007545	None	55	None	37	None	40	None	35
a259	1	36	15	0.686575461653591	11.6646485729489	9	8.01881994081166	NA	NA	NA	NA	NA	NA	NA	NA
a26	2	29	12	0.690157253639931	11.5018485370374	8	7.93590531190139	None	55	None	42	None	38	None	43
a260	1	36	15	0.75569100668951	12.2493199487518	7	8.10178288805902	NA	NA	NA	NA	NA	NA	NA	NA
a261	1	16	8	0.689699235947118	10.0644524858533	8	6.33895114641959	YES	2	YES	29	YES	2	YES	28
a262	1	9	8	0.733288505150254	12.635381021509	6	8.13317465772655	None	42	None	38	None	56	YES	6
a263	1	30	12	0.764599596218393	12.4580973438353	11	8.5431156427668	None	59	M	47	M	50	M	85
a264	1	32	12	0.636548494313142	11.5573423984066	6	7.85784918479594	NA	NA	NA	NA	NA	NA	NA	NA
a265	3	20	11	0.710794870998061	11.2114046053412	7	7.44186291686732	None	19	None	41	None	10	None	16
a266	2	55	19	0.786641339203643	12.3659182797609	6	8.73158340213329	None	88	None	80	None	68	YES	9
a267	3	27	12	0.822031551761293	11.7178830480676	6	8.03073724532814	NA	NA	NA	NA	NA	NA	NA	NA
a268	3	63	20	0.860143630066857	12.3069479065448	5	8.21399012868944	None	56	None	87	None	61	YES	2
a269	2	55	19	0.671965927656122	11.223569833059	8	7.26157728240269	None	19	None	39	None	28	None	43
a27	3	4	7	0.730094971744164	11.9153573768287	5	7.33652097391484	None	15	M	50	M	37	YES	2
a270	3	63	20	0.867505553671091	12.9686923361877	5	8.64529005393876	None	76	NO	91	NO	81	YES	3
a271	2	15	8	0.712535084313995	11.5043222659916	9	7.90644980587142	M	53	M	53	M	39	M	62
a272	2	13	8	0.637521684919428	11.0167373947347	10	7.07101951679701	None	15	None	28	None	18	None	79
a273	3	3	7	0.801381039802111	11.9211876813823	10	8.06432167607474	M	52	M	68	M	38	M	77
a274	2	13	8	0.751521632075575	11.3408094629471	10	7.44151834988687	None	30	None	64	None	31	None	79
a275	3	64	20	0.861207160156241	12.7452702740812	6	8.74655069598556	None	79	None	89	None	76	YES	6
a276	3	63	20	0.772091749190818	12.1691722313403	10	8.08136846590404	M	54	M	63	M	53	M	78
a277	3	19	11	0.770091528756976	10.5913817936083	10	6.7604126298657	NA	NA	NA	NA	NA	NA	NA	NA
a278	2	55	19	0.474341926246238	12.0992540267232	11	7.61668870255678	None	40	YES	5	YES	61	NO	91
a279	1	35	15	0.601877537362971	11.0450742442635	10	7.49540001185467	NA	NA	NA	NA	NA	NA	NA	NA
a28	2	1	7	0.722998788600071	11.7173898803983	7	8.33436183509082	NA	NA	NA	NA	NA	NA	NA	NA
a280	2	54	19	0.772331287622434	13.1947705848802	9	8.31081702515886	None	73	None	70	NO	91	NO	62
a282	2	28	12	0.844392077822324	12.92129788696	10	8.48625528244651	None	80	NO	91	NO	86	NO	80
a283	3	25	12	0.832969653169178	12.5513964921596	8	9.08210304976272	NA	NA	NA	NA	NA	NA	NA	NA
a284	2	38	15	0.643703174370491	12.2000032647771	9	7.83338893451301	M	48	M	29	M	65	M	63
a285	3	12	8	0.789921169255271	12.0735144063696	8	8.03941527312068	M	50	M	66	M	49	M	36
a287	1	6	7	0.872928292737456	13.172883433152	9	9.22242391820491	None	89	NO	93	NO	74	M	47
a288	3	10	8	0.712682209337902	11.2469513771832	9	7.28902701038807	None	14	None	43	None	12	None	59
a289	1	17	11	0.89413193936513	11.8371844025761	9	8.23479705172036	M	46	NO	98	NO	35	M	47
a290	1	7	7	0.797126230685891	10.8509371570206	8	7.55104030497272	None	25	None	62	None	12	None	28
a291	1	31	12	0.711264671633372	11.7844682381699	6	8.12339848369739	NA	NA	NA	NA	NA	NA	NA	NA
a292	1	32	12	0.748602533907506	11.7330647581214	8	7.7934147848074	NA	NA	NA	NA	NA	NA	NA	NA
a293	1	49	19	0.690723718872319	13.2544647714679	7	8.85473949025542	NA	NA	NA	NA	NA	NA	NA	NA
a294	1	32	12	0.505305351830273	11.3814770525991	8	7.49921327943675	NA	NA	NA	NA	NA	NA	NA	NA
a295	1	7	7	0.742812502656005	11.3956153131878	6	8.63218079999996	None	61	None	42	None	23	YES	7
a296	3	10	8	0.659163487911088	11.3632837739836	9	7.5172888690591	None	22	None	32	None	16	None	59
a297	1	30	12	0.664515055011306	11.7865971816482	9	8.18432688655683	NA	NA	NA	NA	NA	NA	NA	NA
a298	1	32	12	0.73983121939674	11.2484296750164	10	7.79639091840926	NA	NA	NA	NA	NA	NA	NA	NA
a299	3	19	11	0.551810421001457	11.1085750858961	7	6.01243823805259	YES	1	YES	13	YES	7	YES	17
a3	2	23	11	0.613183605780384	11.1298905818427	8	7.65466245459567	NA	NA	NA	NA	NA	NA	NA	NA
a30	2	45	16	0.565272272153803	11.2734966457033	10	6.51977215418849	YES	4	YES	16	YES	29	YES	80
a300	1	34	15	0.759847525549752	12.4487272612923	7	8.45883496664501	None	56	M	46	M	50	M	16
a301	1	34	15	0.736551852603545	12.8946020275637	8	8.29783318098288	M	49	M	39	M	68	M	29
a302	2	13	8	0.690392193837241	10.9617140606365	9	7.43961010970649	None	30	None	42	None	17	None	63
a303	3	26	12	0.68005448497751	11.1862152922213	5	7.70516671827336	NA	NA	NA	NA	NA	NA	NA	NA
a304	2	21	11	0.849788602524662	13.013933803621	9	8.68127011077131	None	87	NO	93	NO	88	NO	64
a305	2	21	11	0.525529285344726	12.1370930378589	8	8.29613384272977	None	72	None	10	None	63	None	44
a307	3	52	19	0.547741483093898	11.4516806291532	10	7.23175830805747	NA	NA	NA	NA	NA	NA	NA	NA
a308	2	22	11	0.687627904793333	11.0421786564371	9	8.11071553949154	None	65	None	41	None	19	None	64
a309	1	9	8	0.738301088509365	11.4036445838809	10	7.10345139963366	None	11	None	40	None	23	None	67
a31	1	47	16	0.580843492079178	11.2420512319409	12	7.21821005893856	NA	NA	NA	NA	NA	NA	NA	NA
a310	2	55	19	0.636834412065563	11.4427884366417	10	8.18947102296679	None	68	None	27	None	36	None	81
a311	2	56	19	0.721236273417661	10.5819944930129	10	6.91106052667128	YES	9	YES	55	YES	9	YES	81
a312	3	64	20	0.83596420834437	12.3032717290678	9	8.24004805520648	None	58	None	79	None	60	None	60
a313	2	21	11	0.60366972998481	10.585465361863	10	6.54179481711769	YES	4	YES	20	YES	9	YES	82
a314	2	21	11	0.547430925035183	12.6103196183707	9	8.35077536088054	None	76	None	13	None	77	None	65
a315	2	21	11	0.710585353737094	10.7108526947883	8	7.36432441137508	None	24	M	51	M	12	M	44
a316	3	25	12	0.75583974962823	12.5803369700501	8	8.98173059407028	NA	NA	NA	NA	NA	NA	NA	NA
a317	2	37	15	0.712102898783733	10.9084684193232	8	7.26514408382355	None	20	M	52	M	15	M	45
a318	1	49	19	0.739462916921941	13.6456301714705	7	8.96769843255074	None	76	None	41	NO	95	NO	16
a319	3	63	20	0.71014471982869	11.6356206925523	6	7.83793858681445	None	37	None	41	None	25	YES	6
a32	1	24	11	0.396249622779293	10.6167944166871	9	6.20306272033785	NA	NA	NA	NA	NA	NA	NA	NA
a320	2	2	7	0.710441989450176	11.2370737683777	9	7.49168048391074	None	34	M	51	M	28	M	65
a321	3	64	20	0.723035568447638	11.8459467702845	9	7.54513300067999	None	23	M	47	M	34	M	60
a322	1	57	20	0.345565185921433	12.512289626834	7	7.55836990762306	None	26	YES	1	M	52	M	17
a323	1	58	20	0.7941174954611	13.4071757987439	5	9.34118681566327	NO	92	NO	58	NO	84	YES	3
a324	2	38	15	0.492100834488549	11.6717738922495	10	7.59106169054156	None	38	YES	6	M	46	M	82
a325	2	29	12	0.848343308821812	12.3194491604213	10	8.27005184056205	None	71	NO	92	NO	67	NO	83
a326	1	59	20	0.664451543451231	12.8756882858632	10	8.47955927329059	None	57	None	25	None	66	None	68
a327	1	30	12	0.770860488255326	11.9174079422506	7	8.32340946221898	M	49	M	49	M	39	M	17
a328	1	32	12	0.463893316360184	11.4229826760512	8	7.83752194105516	None	34	YES	4	YES	24	YES	29
a329	1	30	12	0.818114280143423	12.8136568582146	7	8.7208884143441	None	67	None	76	None	63	None	18
a33	2	29	12	0.776599972017193	12.1228859630628	8	8.30016514442223	NA	NA	NA	NA	NA	NA	NA	NA
a330	2	14	8	0.658020005744819	11.4839087968927	9	7.41138872272289	None	28	None	35	None	36	None	66
a331	2	61	20	0.782569077783801	13.0953782209085	8	8.51948698803084	None	80	None	75	None	89	None	45
a332	2	14	8	0.725862610019619	11.5016332672657	7	7.54121234927891	None	36	None	57	None	37	None	23
a333	3	20	11	0.731300840260277	12.2380626328347	6	8.20795451515085	NA	NA	NA	NA	NA	NA	NA	NA
a334	3	25	12	0.824625747782163	12.434121654564	6	8.64788688387524	NA	NA	NA	NA	NA	NA	NA	NA
a335	1	35	15	0.665410500781594	11.0550389763923	9	7.77299069123387	NA	NA	NA	NA	NA	NA	NA	NA
a336	1	34	15	0.722727724003302	12.76050722838	6	8.41041759934918	NA	NA	NA	NA	NA	NA	NA	NA
a337	2	44	16	0.855021396816199	12.6661488553753	7	9.09642418256817	NO	94	NO	94	NO	80	NO	23
a338	2	2	7	0.644932368144101	11.1272046301277	11	7.77169123691192	M	47	M	30	M	22	NO	91
a339	2	28	12	0.772593760152963	12.5929753610592	10	8.32681289392714	None	74	None	70	None	76	None	83
a34	1	34	15	0.734101050616664	11.5244265397501	7	8.20241815694386	None	45	None	38	None	25	None	18
a340	2	29	12	0.714595965596378	11.9603815091263	10	7.92801237492647	M	54	M	54	M	57	M	84
a341	3	10	8	0.752654519403696	11.8608338966891	8	7.98588082662005	M	48	M	57	M	35	M	36
a342	1	58	20	0.687942028133054	12.9725800124989	10	8.37012426229078	M	51	M	29	M	70	M	69
a343	3	10	8	0.357666036718688	11.8018172970418	9	6.85695196886436	YES	5	YES	3	YES	32	YES	61
a344	3	12	8	0.825772684123391	12.8465918757232	6	8.71486527160042	None	77	None	77	None	79	YES	7
a345	2	14	8	0.673373181655791	11.1244440192041	6	7.38033864674302	None	24	None	39	None	22	YES	9
a346	2	13	8	0.289791122978594	10.3874183599365	10	6.48415538906769	YES	3	YES	1	YES	5	YES	84
a347	2	62	20	0.740241935695541	12.2905977438509	9	7.90461550496685	M	53	M	61	M	66	M	66
a348	2	21	11	0.609078844823838	11.4031745482912	9	7.01853433584876	None	12	None	22	None	33	None	67
a349	2	22	11	0.531809881618753	11.8955048358987	9	7.65570107347867	None	42	None	10	M	54	M	67
a35	2	55	19	0.511723295121274	10.9766664312154	11	7.39078508556816	None	26	YES	8	YES	17	NO	92
a350	3	27	12	0.865198067012927	12.6060417680545	7	8.36502314982997	None	64	None	90	None	72	None	17
a351	3	5	7	0.434342175081896	11.4384245328639	11	7.37940246953003	None	16	YES	5	YES	19	YES	90
a352	2	13	8	0.451118970273248	11.1623529404428	11	7.30633203928548	None	21	YES	4	YES	23	NO	92
a353	2	15	8	0.796627248720603	11.7840856518188	6	8.45036743459927	None	77	None	83	M	50	M	10
a354	2	23	11	0.62257675963978	11.0950491570399	12	7.6005409268087	NA	NA	NA	NA	NA	NA	NA	NA
a355	3	25	12	0.786138459065598	12.2106473376002	11	8.68585954399076	None	77	None	65	None	55	NO	91
a356	2	37	15	0.628880817006868	10.9971000300905	8	7.06403640155487	None	14	None	25	None	18	M	46
a357	2	29	12	0.699637835724193	12.1279500987952	8	8.26672563927343	None	71	M	47	M	62	M	46
a358	3	27	12	0.75250301667478	11.741180314801	7	8.01302265465819	M	50	M	57	M	29	M	18
a359	2	13	8	0.697338808496944	10.3726682323257	12	6.7927113399204	YES	6	YES	45	YES	4	NO	98
a36	2	55	19	0.539444040051013	11.2010848872375	9	6.67881639357879	YES	6	YES	12	YES	25	YES	68
a360	2	33	15	0.601307539193783	11.8214878922623	7	7.44975792527397	None	31	None	19	M	52	M	24
a361	1	30	12	0.805843162254551	12.4932003844054	5	8.8588114415149	NA	NA	NA	NA	NA	NA	NA	NA
a362	2	14	8	0.549466214360695	10.4490404584467	9	7.02119841598616	None	13	None	14	YES	7	YES	68
a363	2	15	8	0.609627704523858	11.100743262189	9	7.43855008298648	None	29	None	22	None	21	None	69
a364	2	13	8	0.606814914795201	10.7504763546905	5	7.20313223302302	None	18	None	21	None	12	YES	3
a365	2	2	7	0.815756262734934	11.0894396730758	8	7.88762249937439	M	51	M	87	M	20	M	47
a366	2	54	19	0.785132645909806	11.5538244987097	10	7.87191543146629	M	50	M	78	M	40	M	85
a367	1	16	8	0.402118749423466	10.171349695081	10	6.63674007505079	YES	6	YES	2	YES	4	YES	70
a368	2	56	19	0.610513465696626	11.6292032078622	8	6.90987347656537	YES	8	YES	23	YES	42	M	47
a369	2	56	19	0.457232060540145	11.2682961696946	11	6.94105341528298	NA	NA	NA	NA	NA	NA	NA	NA
a37	2	61	20	0.784284509055699	13.0520900690032	8	8.60330846437572	None	84	None	77	None	88	M	48
a370	2	38	15	0.766140894475474	10.6720819528424	10	7.46575437424496	None	33	None	68	None	11	None	85
a371	2	1	7	0.641119668521457	10.5185455668195	7	7.99553214217363	None	56	None	28	YES	8	YES	24
a372	2	2	7	0.806457359178768	10.9184669027922	11	7.45796598357778	None	32	None	85	None	15	NO	93
a373	3	20	11	0.659880563008902	10.7465013675162	9	7.6095627516407	NA	NA	NA	NA	NA	NA	NA	NA
a374	1	58	20	0.830838406725256	13.9929006214619	6	9.0001586316018	None	78	None	82	NO	100	YES	7
a375	3	63	20	0.721578152972922	11.7975283547259	9	7.88563086305415	None	41	M	47	M	32	M	61
a376	2	28	12	0.756105464317369	11.3541475509719	9	7.70054983274551	None	45	None	65	None	32	None	69
a377	2	45	16	0.911533588802947	12.3925085312903	9	8.61015905548941	None	85	NO	99	NO	69	NO	70
a378	3	42	16	0.867729507309152	14.2719850589675	7	9.72664975559804	NO	98	NO	92	NO	97	NO	18
a379	3	42	16	0.910324541988176	14.307552614446	5	9.72567011101432	NO	97	NO	100	NO	99	YES	3
a38	2	15	8	0.862148142417373	12.0206484275549	10	7.87992340045412	M	51	NO	95	NO	59	NO	86
a380	1	17	11	0.804499038997962	11.1527309417539	6	7.01180141755663	None	10	None	68	None	18	YES	8
a382	1	8	7	0.700807585731141	12.5080908929278	8	8.40259753877676	M	52	M	31	M	52	M	30
a383	2	14	8	0.605486491042024	11.1345930340743	9	7.08254774164287	None	16	None	20	None	23	None	70
a384	2	15	8	0.726916683949998	11.189592685546	8	7.69895091257563	None	44	None	58	None	24	M	48
a385	2	33	15	0.646207903996938	12.7104071953953	6	7.74802242144078	M	46	M	30	M	82	M	10
a386	3	42	16	0.840976890997586	13.9601710408366	8	9.53235362889271	NO	93	NO	81	NO	93	NO	37
a387	2	54	19	0.708528643545746	12.6656032294487	6	8.02230613758975	None	58	M	50	M	79	M	11
a388	3	43	16	0.817909862078695	12.6461914801272	7	8.45186851735531	None	70	None	74	None	74	None	19
a389	2	54	19	0.712511743504784	12.7664582815715	5	8.04372182455088	None	60	M	52	M	82	YES	4
a390	1	16	8	0.502250844133448	11.717162946558	10	6.97536649832203	YES	9	YES	6	YES	30	YES	71
a391	1	46	16	0.639342897335538	10.7140909127363	8	7.72618313258681	None	32	None	22	None	10	None	30
a392	1	59	20	0.758294819532568	11.790537832634	5	7.80084438334044	None	34	None	45	None	33	YES	3
a393	1	58	20	0.808887390431316	13.2508318481107	6	8.92875472234834	None	74	None	70	None	76	YES	8
a394	1	49	19	0.877977665885796	13.9222303449624	10	9.89407001270975	NA	NA	NA	NA	NA	NA	NA	NA
a395	1	48	16	0.703471088791881	12.5958476948579	7	8.68999126454784	None	65	None	32	M	54	M	19
a396	1	47	16	0.827741876014057	12.9647894456794	8	8.91063922163132	None	72	None	80	None	69	None	31
a397	2	60	20	0.768885531573747	12.5509764695423	6	8.6280661054355	None	86	None	69	None	74	None	11
a398	3	10	8	0.82595875070949	12.2069779271706	6	8.49634917825374	None	72	None	77	None	55	YES	7
a399	2	61	20	0.786623742443872	12.8544688143442	6	9.0859333241849	NO	93	NO	80	NO	83	NO	12
a4	2	56	19	0.763477023538016	13.3121452183081	7	9.176344948102	NO	96	NO	67	NO	92	NO	25
a40	2	61	20	0.80754146806079	13.5026684058868	6	8.81772075183164	None	89	None	86	NO	98	NO	12
a400	1	17	11	0.56402786747121	10.7142971086448	6	7.26469462550468	NA	NA	NA	NA	NA	NA	NA	NA
a401	2	14	8	0.660273121711652	11.6697040272593	9	7.460586821197	None	32	None	35	None	45	None	71
a402	3	11	8	0.160171716768205	10.2800624494278	11	5.5316693240107	YES	1	YES	1	YES	1	NO	92
a403	3	19	11	0.914306010752253	13.1616265359141	8	8.81411285129982	NA	NA	NA	NA	NA	NA	NA	NA
a404	3	43	16	0.572630282985889	11.5713088573846	6	7.26341519297208	None	11	None	16	None	23	YES	8
a405	1	50	19	0.733106463695623	11.9395719107661	6	7.56371665841672	None	26	None	37	None	40	YES	9
a406	2	45	16	0.817899382507197	12.181092595984	6	8.01206988846736	None	57	None	88	None	64	None	13
a408	3	4	7	0.712819085013842	11.1594220078304	8	7.24765178278279	None	11	None	44	YES	7	YES	37
a409	1	59	20	0.723341080062902	12.7280267813239	8	8.57436824424859	None	60	None	36	None	61	None	31
a41	1	48	16	0.709235863259487	11.2924630713763	8	8.38467545371836	NA	NA	NA	NA	NA	NA	NA	NA
a410	3	27	12	0.651990875558979	11.649893312483	12	7.89788976376812	None	42	None	30	None	25	NO	100
a411	2	61	20	0.702091215381652	11.9792488593629	9	8.05724332635304	None	61	M	48	M	58	M	71
a412	3	25	12	0.759599372434131	12.4205858033378	8	8.55263376407633	None	75	None	59	None	64	None	38
a413	3	5	7	0.719392066637092	11.235017668183	7	7.27827700291779	None	13	M	46	M	11	M	19
a414	1	59	20	0.772629175856965	12.2029850038886	12	8.26259604966701	M	48	M	50	M	45	NO	97
a415	1	57	20	0.765267476995572	12.7109962288649	6	9.05368819336748	None	82	M	48	M	59	YES	9
a416	3	42	16	0.874545539267605	14.2858634797304	4	9.68381784532895	NO	96	NO	94	NO	98	YES	1
a417	2	2	7	0.722225735608997	11.36631961852	8	7.43650970969563	None	29	None	55	None	32	M	49
a418	3	42	16	0.891613921511658	14.3662296675325	7	9.76045214432845	NO	99	NO	99	NO	100	NO	20
a419	1	48	16	0.81308554339655	12.2151411238229	6	8.71404033901859	None	66	None	73	M	46	M	10
a42	2	15	8	0.746144635801718	11.5294263080231	7	7.85568503515269	M	50	M	63	M	39	M	25
a420	3	26	12	0.85974473397994	12.8074686547998	10	8.76085572228163	None	80	None	86	None	77	None	78
a421	2	38	15	0.71741951824154	11.4173160894515	9	7.35919913606101	None	23	M	54	M	34	M	72
a422	3	43	16	0.754440340514686	12.5010636038553	10	8.00148513832734	M	49	M	58	M	67	M	79
a423	3	26	12	0.803536169763907	12.5505789108584	10	8.53795964511087	None	74	None	68	None	71	None	79
a424	2	37	15	0.690398893286025	11.5031751527728	7	7.67707345768057	None	43	None	43	None	38	None	26
a425	1	46	16	0.754159800722646	11.7257306873608	10	8.14123351398812	None	43	None	44	None	31	None	72
a427	2	14	8	0.507794389597455	10.4162364429169	8	7.32786791452296	None	22	YES	7	YES	6	M	49
a429	2	62	20	0.685859000334007	10.7816530697459	10	7.1110404184002	NA	NA	NA	NA	NA	NA	NA	NA
a43	2	13	8	0.699485540793269	11.0702672583003	12	7.27128961509164	None	20	M	47	M	20	NO	99
a430	3	12	8	0.812304744789686	12.5135222845467	7	8.05881949867092	M	51	M	71	M	69	M	20
a431	2	62	20	0.83487711134345	11.8172162505367	6	8.20458581558486	None	69	None	89	M	51	M	13
a432	3	5	7	0.648864437000933	11.9118297923473	6	7.7028499566307	None	33	None	29	None	37	YES	8
a433	3	27	12	0.659434105468734	11.0016484846261	10	7.09441269088727	NA	NA	NA	NA	NA	NA	NA	NA
a434	1	9	8	0.63279279684823	12.8681737476743	5	7.69639422251125	None	30	None	19	None	65	YES	4
a435	3	25	12	0.909633564895072	12.7639168123512	7	9.11862852316173	NA	NA	NA	NA	NA	NA	NA	NA
a436	1	16	8	0.628605316455638	11.6891901305984	10	7.57738763711669	None	27	None	17	None	29	None	73
a437	2	56	19	0.580718066552098	12.1744283271526	10	7.8027939329886	NA	NA	NA	NA	NA	NA	NA	NA
a438	1	50	19	0.634031752167863	11.3510316269411	8	7.11191537230987	None	12	None	20	None	22	None	32
a439	3	5	7	0.695910638503469	11.3717845962878	10	7.16140059408674	YES	9	YES	38	YES	17	YES	80
a440	1	50	19	0.580347022062626	11.1365411065923	11	6.41313175090898	YES	3	YES	11	YES	17	YES	86
a441	1	57	20	0.574635533952185	11.2811509777221	11	7.48265843450264	None	22	YES	9	YES	21	YES	87
a442	3	3	7	0.814940031309727	12.344462899985	9	8.33841805625279	None	63	None	73	None	62	None	62
a443	1	46	16	0.790175638905908	11.8601740481541	7	8.25659944444579	M	47	M	54	M	36	M	19
a444	1	59	20	0.798496774385797	11.8805230332883	7	7.54805832992243	None	25	None	64	None	38	None	20
a445	3	41	16	0.618688427012131	11.3528007573986	11	7.87839863508809	None	40	None	22	None	15	NO	93
a446	2	21	11	0.783734987728221	12.3691325154207	9	8.31345607653111	None	73	None	76	None	68	None	72
a447	1	8	7	0.744379753817036	12.1517702778609	10	7.47085547827932	None	21	None	42	None	45	None	74
a449	1	32	12	0.635817447441977	10.0891659672638	9	6.34069225760051	YES	2	YES	21	YES	3	M	48
a45	3	26	12	0.680310483908465	11.1139971724939	8	7.98569642142612	NA	NA	NA	NA	NA	NA	NA	NA
a452	2	21	11	0.548886398501672	10.8646302806695	8	6.97248701022128	None	11	None	13	None	13	M	50
a453	1	7	7	0.620684125203492	11.0411362347731	8	6.76667780800019	YES	8	YES	15	YES	15	YES	32
a454	1	7	7	0.40108542944416	10.718291011506	12	7.18230203812431	None	14	YES	2	YES	10	NO	98
a455	1	50	19	0.769102583172636	11.15075158644	7	7.56825164779388	NA	NA	NA	NA	NA	NA	NA	NA
a457	3	39	15	0.619838751255647	12.2549127970887	9	8.46278704952626	None	71	None	23	None	58	None	62
a458	3	40	15	0.754875089071994	12.9328983603883	6	8.84191597130275	None	81	None	58	None	80	YES	9
a459	2	38	15	0.557151250161875	11.7809659677466	8	7.02098965272387	None	13	None	15	M	49	M	50
a46	3	53	19	0.710966113527469	13.1636108744402	7	8.74906371017119	None	80	None	42	None	86	None	21
a460	3	40	15	0.808550477039965	13.0057716573235	7	9.06945606506696	None	87	None	70	None	82	None	21
a461	2	38	15	0.781332784621043	12.5226099277121	7	8.54225488417727	None	81	None	74	None	72	None	26
a464	1	57	20	0.701347079488547	11.9971411379205	9	7.91650471806804	None	36	None	31	None	42	M	48
a465	2	61	20	0.764504325094134	12.877131758493	6	9.06656117233086	NO	93	NO	68	NO	84	NO	14
a466	2	60	20	0.649833051655364	13.412613958293	6	8.45263819797529	None	78	None	32	NO	95	NO	14
a467	1	18	11	0.821880217641444	11.8761780113066	7	7.90797011952682	None	36	None	78	None	37	None	20
a468	3	20	11	0.786397508637554	12.4756853845919	8	7.98558808855633	NA	NA	NA	NA	NA	NA	NA	NA
a469	2	15	8	0.758951376205748	11.2114003760411	5	7.99135694258388	None	56	None	67	None	26	YES	4
a47	3	43	16	0.650215511342078	12.810413853644	8	8.44970657275168	None	69	None	30	None	78	None	38
a470	2	45	16	0.676898052656904	10.3757806851173	7	6.89515522260843	YES	7	YES	41	YES	5	YES	27
a471	2	15	8	0.67520337617531	10.9272992300639	6	7.21295181451559	None	18	None	40	None	16	None	15
a472	3	39	15	0.717735378033923	12.0974706378872	7	7.33392231318202	None	15	M	46	M	50	M	22
a473	2	22	11	0.712896954727812	11.4999252333328	8	7.15715481948367	None	17	M	53	M	37	M	51
a474	2	22	11	0.674957674483497	11.3379750319019	5	7.53556636365955	None	35	None	40	None	30	YES	5
a475	2	22	11	0.665391901715948	10.2471494812152	10	6.65736646078051	YES	5	YES	37	YES	2	YES	86
a477	2	2	7	0.775515873903384	11.3429959467347	8	8.06322569998937	None	62	None	72	None	31	M	51
a479	2	2	7	0.805149526174389	12.448728458091	10	8.27742106226035	None	72	None	84	None	70	None	87
a48	2	15	8	0.806902935388915	11.6809804353908	8	8.05754690473584	None	61	None	85	M	47	M	52
a480	1	50	19	0.746468759564926	12.0334537868689	7	7.86870563766496	None	35	None	43	None	43	None	21
a481	1	47	16	0.62031408085114	10.3200360838699	8	6.04480016669838	YES	1	YES	15	YES	6	YES	33
a482	2	28	12	0.453666412200294	11.7091944344449	11	8.20986600218118	NA	NA	NA	NA	NA	NA	NA	NA
a483	1	50	19	0.716830309338639	11.7942851026637	7	7.71607204561806	None	31	None	35	None	34	None	21
a484	3	19	11	0.676960329401926	11.2631719922578	7	7.64926897189403	NA	NA	NA	NA	NA	NA	NA	NA
a485	3	19	11	0.471508558907247	10.3076512249176	9	5.87634236377271	NA	NA	NA	NA	NA	NA	NA	NA
a486	3	43	16	0.764164610936522	12.0598578018426	11	7.47244893613536	None	20	None	61	M	47	NO	94
a487	3	42	16	0.612026084171804	14.2285348061941	8	9.59308379741774	NO	94	NO	21	NO	96	NO	39
a488	3	51	19	0.744520935332441	11.2084993131313	7	6.83084846116885	YES	4	M	53	YES	9	YES	22
a49	2	38	15	0.708235167436023	11.7790980880163	7	7.63412393859892	None	40	M	49	M	49	M	27
a490	3	41	16	0.832025361341081	12.7100084617819	6	8.2722623124387	None	61	None	78	None	75	YES	9
a491	1	7	7	0.779893810182409	11.341924042751	9	7.58239565593233	None	28	M	52	M	21	M	49
a492	3	20	11	0.809575009650721	11.9272776615708	9	8.32786369327191	NA	NA	NA	NA	NA	NA	NA	NA
a494	3	3	7	0.442578935882092	11.2722893635795	8	6.4237379890271	YES	2	YES	7	YES	13	YES	39
a495	3	3	7	0.673170753034489	12.2308738481636	9	7.89895400310887	None	42	None	35	None	56	None	63
a496	1	59	20	0.780053391226182	11.4576847696896	8	7.78237867542708	None	33	M	52	M	24	M	33
a497	1	59	20	0.778148958725325	12.2937544957252	5	8.18420288282751	None	45	M	51	M	48	YES	4
a498	3	4	7	0.746422773091069	10.9715345638701	8	7.27123830196523	None	12	M	54	YES	6	YES	40
a499	1	57	20	0.642362713660183	13.0406935633695	6	8.65932173421604	None	63	None	23	None	71	None	10
a5	2	2	7	0.744370253970535	11.3958412987896	10	8.16212020205939	NA	NA	NA	NA	NA	NA	NA	NA
a50	2	37	15	0.786431624535903	11.9934456673979	7	8.04189076099557	None	59	None	79	None	59	None	28
a501	2	22	11	0.600309101350491	10.3308280991639	8	6.29753796117584	YES	2	YES	18	YES	4	M	52
a502	2	55	19	0.748415230407051	11.9786989104563	9	8.32476800653861	None	74	None	64	None	58	None	73
a503	1	16	8	0.706780540467856	10.8629597720853	11	7.5228508461852	None	23	None	33	None	12	None	88
a504	1	50	19	0.695389324822296	10.9000393868307	8	7.38053816479018	NA	NA	NA	NA	NA	NA	NA	NA
a505	1	48	16	0.636581130014513	11.604817711745	8	7.2790223093361	None	16	None	21	None	27	None	34
a506	1	48	16	0.86483404031522	11.8173262380056	10	8.27779589184228	M	48	NO	92	NO	34	NO	75
a507	1	46	16	0.544441748371033	12.0995750454309	10	7.45874101260695	None	20	YES	8	YES	44	YES	76
a508	1	48	16	0.830909787553297	11.8787118268385	7	8.33303958288736	M	50	M	83	M	37	M	22
a509	1	46	16	0.746570007965705	11.5959855583701	12	7.96825026337677	None	39	None	43	None	26	NO	99
a51	3	53	19	0.623267304199226	12.3894862831257	8	8.27733935546445	None	61	None	23	None	63	None	40
a510	2	55	19	0.65350934800015	11.7243227842378	7	7.74326694762526	NA	NA	NA	NA	NA	NA	NA	NA
a511	3	3	7	0.400280901961893	10.5896270945954	10	6.43375690089883	YES	3	YES	3	YES	3	YES	80
a512	2	56	19	0.711914724398417	11.2855518737171	8	7.30830606539806	NA	NA	NA	NA	NA	NA	NA	NA
a513	1	6	7	0.89297125211428	13.3511473878574	9	9.38218295419123	NO	95	NO	97	NO	82	M	49
a514	3	26	12	0.511615619776884	10.9760346886711	7	7.07325326143802	NA	NA	NA	NA	NA	NA	NA	NA
a515	1	46	16	0.738428878055029	13.1535742170907	9	8.86293143478154	None	70	None	40	None	73	M	50
a516	3	26	12	0.68639541677149	11.7511559247019	10	7.63511416544002	NA	NA	NA	NA	NA	NA	NA	NA
a517	1	6	7	0.793904556036248	13.2992390923534	9	9.2907449433546	NO	91	NO	57	NO	79	M	50
a518	2	45	16	0.776123221719748	12.1989659472082	7	8.60906405864921	None	84	None	72	None	65	None	28
a519	1	16	8	0.86309655782477	12.7384002191218	9	8.45411445818732	None	55	None	90	None	62	M	51
a52	1	47	16	0.763198989285662	11.9707793749117	10	7.94936451715647	None	37	M	47	M	41	M	77
a520	1	46	16	0.555710860992736	11.9279649115596	11	6.99549139102611	YES	9	YES	8	YES	39	YES	89
a521	1	16	8	0.666958047816677	10.5919343220963	9	6.12167979195616	YES	1	YES	25	YES	8	M	51
a522	3	51	19	0.472062084399337	11.6722160495816	9	7.87566060827799	NA	NA	NA	NA	NA	NA	NA	NA
a524	1	16	8	0.481801520203485	10.4653325629489	8	6.45078949494701	YES	4	YES	5	YES	7	YES	34
a525	3	4	7	0.631991915144081	11.6771897694101	9	7.66304777452127	None	29	None	25	None	26	None	63
a526	2	62	20	0.667985817333163	11.9141422963558	8	7.76691296064892	M	47	M	38	M	55	M	53
a528	2	60	20	0.744510037961544	13.1486788811617	5	9.03981575533045	NO	92	NO	62	NO	90	YES	5
a529	2	23	11	0.730156857289095	10.5212945234196	8	7.39430613150682	NA	NA	NA	NA	NA	NA	NA	NA
a53	3	52	19	0.730758413320788	12.030008030978	7	8.49493807744383	None	72	M	51	M	45	M	23
a530	2	62	20	0.656140958384066	11.6753521082095	11	7.69920587296249	None	44	None	34	M	47	NO	93
a531	3	40	15	0.759187349553877	11.316571289963	8	8.51098010261403	None	73	None	59	None	14	None	41
a532	2	56	19	0.816511890691169	11.2796722895323	8	7.46806999975088	None	33	None	87	None	29	M	53
a533	3	43	16	0.496722286414469	12.1596718011162	9	7.86983119035143	None	39	YES	9	M	52	M	64
a534	3	41	16	0.724161817405755	11.7301331614805	8	7.93455197021664	None	43	M	48	M	29	M	41
a535	1	24	11	0.385780716086052	10.7297519279737	9	7.02951448576176	NA	NA	NA	NA	NA	NA	NA	NA
a536	2	44	16	0.939981842728396	13.3727423105236	4	9.51568556277553	NO	100	NO	100	NO	94	YES	2
a537	1	17	11	0.809227239989849	10.9719880874376	9	7.77928441698504	NA	NA	NA	NA	NA	NA	NA	NA
a538	1	17	11	0.569447857948957	10.7596801003189	10	7.17332492569701	NA	NA	NA	NA	NA	NA	NA	NA
a539	2	13	8	0.361871962813816	10.8764411209902	10	6.89585300610663	YES	7	YES	2	YES	14	YES	87
a540	2	13	8	0.446301242918837	11.630948538394	11	7.40760104653144	None	27	YES	4	YES	42	NO	94
a541	3	43	16	0.823609461547217	11.8510052946358	7	7.58993365022916	None	24	None	76	None	35	None	23
a542	3	20	11	0.724063352549391	12.503766447233	8	7.85075037533087	None	38	M	48	M	68	M	42
a543	3	41	16	0.536555234467434	10.6319676030378	10	7.52346112118834	None	22	None	11	YES	4	YES	81
a544	2	54	19	0.662305649439737	12.877333135728	9	7.54328549956228	None	36	None	36	None	85	None	73
a545	1	58	20	0.708445177592971	13.7698691714875	8	9.05589607109327	None	83	None	34	NO	99	NO	35
a546	3	43	16	0.643565916754164	12.7410805890912	10	8.45208769597855	None	70	None	27	None	76	None	81
a547	3	5	7	0.821677545435774	11.5365697999716	7	6.86698209072971	YES	5	YES	75	YES	22	YES	24
a548	3	12	8	0.780141682074216	13.1338452637475	8	8.21624158427457	None	57	None	65	None	85	None	42
a549	3	25	12	0.74270572210067	12.1565200665527	7	8.73242641933674	NA	NA	NA	NA	NA	NA	NA	NA
a550	3	63	20	0.804379445341876	12.4264464743384	7	7.93967480609447	NA	NA	NA	NA	NA	NA	NA	NA
a551	2	62	20	0.670696280909103	12.4097487375406	6	7.38203922697453	None	25	None	38	None	69	None	15
a552	2	61	20	0.807070347817164	13.1610572564217	6	9.02308616051128	NO	91	NO	86	NO	90	NO	16
a553	2	44	16	0.8272819251352	13.4613751271216	3	8.99287896436692	NO	91	NO	89	NO	96	YES	1
a554	3	27	12	0.818816481271297	12.1948905309601	7	8.81070300505864	NA	NA	NA	NA	NA	NA	NA	NA
a555	3	63	20	0.817928497805012	11.2816224908446	8	7.74710875933794	None	35	None	74	None	13	None	43
a556	3	20	11	0.679870445123696	12.3035769106784	8	8.00053000691503	NA	NA	NA	NA	NA	NA	NA	NA
a557	1	49	19	0.7584202655687	13.2215127589667	8	8.97536955983522	None	77	M	46	M	75	M	35
a558	1	50	19	0.706254446751588	12.6994229471733	10	8.504423195181	None	58	None	33	None	58	None	78
a559	1	49	19	0.776010092252614	13.7045328205143	7	9.09781427954226	None	84	M	51	NO	96	NO	22
a56	1	34	15	0.670930456569204	12.5536272989017	9	8.40431507653385	M	52	M	26	M	53	M	52
a560	1	9	8	0.711299031401145	11.6020945411138	8	7.61896098595736	None	29	None	34	None	27	None	36
a561	1	49	19	0.818112993518141	13.5342404721165	6	8.89141037248372	None	71	None	75	None	89	None	11
a562	1	9	8	0.657355915610061	12.6800808153026	8	7.5321678111955	None	24	None	24	None	57	None	36
a563	2	33	15	0.381430716413992	12.9046864529463	13	7.85265066974449	M	49	YES	3	YES	85	NO	100
a564	1	6	7	0.84066632517489	13.2982948583448	9	9.36348542893714	NO	93	NO	87	NO	78	M	52
a565	2	33	15	0.517222238227954	11.807779844897	11	6.03584711083337	YES	1	YES	9	M	51	NO	95
a566	1	9	8	0.501134271095973	11.9868459923626	8	7.25946337723711	None	15	YES	5	YES	41	YES	37
a567	2	33	15	0.56536371149121	11.9563132904587	8	7.84687365513726	M	49	M	17	M	57	M	54
a569	1	8	7	0.815140272211238	11.0320283679703	7	7.36966087335474	None	18	None	74	None	14	None	23
a57	3	12	8	0.728442185299499	11.9860559136944	7	7.65198021227713	None	28	M	49	M	41	M	24
a570	1	24	11	0.714776665274138	10.2219234133218	10	7.17889802471246	None	13	None	35	YES	4	YES	79
a571	1	24	11	0.697760877547668	11.9589782186632	9	7.91557145453549	NA	NA	NA	NA	NA	NA	NA	NA
a572	1	24	11	0.603213491610065	11.8212100489486	9	8.16117530850949	None	43	None	14	None	35	M	53
a573	1	17	11	0.629409360157509	11.4934537269077	10	6.67473341059875	YES	6	YES	18	YES	25	YES	80
a574	1	17	11	0.618353109055101	12.0202476250135	11	7.33614897786697	None	17	None	14	None	42	None	90
a575	2	60	20	0.786388512358893	13.2986904291747	7	9.1343055157569	NO	95	NO	79	NO	92	NO	29
a576	1	18	11	0.558192983436317	11.031343997713	8	7.64742529392589	NA	NA	NA	NA	NA	NA	NA	NA
a577	1	17	11	0.46663947061037	10.3412572577391	9	6.14390037888716	NA	NA	NA	NA	NA	NA	NA	NA
a578	1	6	7	0.8857168011988	13.5639269474351	10	9.5091627569099	NO	98	NO	96	NO	90	NO	81
a579	1	50	19	0.627409219910868	11.0389251130507	10	7.38588968144237	None	19	None	17	None	14	None	82
a58	3	12	8	0.648780141144386	12.4952738362456	8	8.22404397750603	None	58	None	29	None	67	None	43
a580	3	41	16	0.770115833816053	11.6979080412016	6	7.64073384540311	None	26	None	63	None	28	None	10
a581	3	39	15	0.547903779192817	12.287005419775	8	7.93538099405551	None	44	None	13	None	60	None	44
a582	3	41	16	0.673796054010694	10.4349112668963	10	7.65361571483292	None	29	None	35	YES	1	YES	82
a583	3	40	15	0.841275674283614	12.3148709942705	8	9.00851323815715	None	84	None	82	None	61	None	44
a584	3	39	15	0.715037498484627	12.2827601745403	8	8.74094059177152	None	79	None	45	None	58	None	45
a585	1	47	16	0.575962685100402	11.1439707515805	11	7.65692023701576	None	30	None	10	None	17	NO	91
a586	3	26	12	0.543565558372688	10.8556647032675	10	6.86489157799663	NA	NA	NA	NA	NA	NA	NA	NA
a587	2	61	20	0.789793351452847	13.7147677928757	3	9.27642126980252	NO	98	NO	81	NO	100	YES	1
a588	3	25	12	0.847881817442725	12.6088037067071	7	8.90289475307929	NA	NA	NA	NA	NA	NA	NA	NA
a589	2	38	15	0.631111969949064	12.1369101807045	10	8.12712616634216	None	66	None	26	None	62	None	88
a59	3	3	7	0.764445848765233	11.7557470725797	7	8.53311790946992	None	74	None	61	None	30	None	25
a590	1	16	8	0.790506248323705	11.1930288208383	10	7.9616372315984	None	38	None	55	None	19	None	83
a592	2	37	15	0.651673352241041	11.6367482418994	7	8.18492725437498	None	67	None	32	None	43	None	29
a593	3	5	7	0.50047515827407	11.209349518593	9	6.71542173759113	YES	4	YES	10	YES	9	YES	64
a594	2	29	12	0.766508683374271	11.2200993763215	8	6.93258575143734	None	10	None	69	None	27	M	54
a595	2	62	20	0.499015387808788	11.725779789812	7	7.60074675539163	None	39	YES	7	M	48	M	30
a597	2	13	8	0.656127065328681	10.3078200575896	7	6.40143843995052	YES	3	YES	34	YES	3	YES	30
a598	1	17	11	0.583291729770931	11.7551183179085	8	8.23783240720809	M	46	M	11	M	32	M	37
a599	1	6	7	0.788760904429103	12.8594613027231	7	8.92760444233526	None	73	M	53	M	64	M	23
a6	2	23	11	0.850694764306882	11.4281447826753	9	8.38433173946544	NA	NA	NA	NA	NA	NA	NA	NA
a60	3	5	7	0.640404237586937	12.1721471375451	5	8.21597662805012	None	57	None	26	M	54	YES	4
a600	1	8	7	0.456615079043852	11.6333156740124	9	7.94503208952152	None	37	YES	4	YES	28	M	53
a602	1	36	15	0.451259015233374	12.2432020138266	9	8.42539186436057	NA	NA	NA	NA	NA	NA	NA	NA
a603	3	40	15	0.806489147968325	12.234710401989	9	8.0858319608619	M	54	M	69	M	57	M	65
a604	1	36	15	0.518945681851245	11.7516395965463	7	7.37820973620592	NA	NA	NA	NA	NA	NA	NA	NA
a605	2	54	19	0.354522837839984	11.421817659969	9	7.30412051458385	None	21	YES	2	YES	35	YES	74
a606	3	39	15	0.582271216416315	10.5478577344236	8	7.1849958106423	None	10	None	18	YES	2	YES	45
a607	1	34	15	0.849120079350397	12.7919004897613	7	9.30707740740676	NA	NA	NA	NA	NA	NA	NA	NA
a608	1	36	15	0.669738783653002	12.4894725160363	6	7.94276411903426	NA	NA	NA	NA	NA	NA	NA	NA
a609	3	19	11	0.65880954083619	11.0488683676283	9	7.2764491854956	NA	NA	NA	NA	NA	NA	NA	NA
a61	3	4	7	0.762746919899522	12.0217094767599	8	8.44587878842899	None	68	None	60	None	44	M	46
a610	1	16	8	0.52789753179554	10.3128895149754	9	6.4486407246303	YES	4	YES	7	YES	5	M	54
a611	1	31	12	0.421659974367994	10.9402893560485	11	7.4578458741081	None	20	YES	3	YES	13	NO	92
a612	3	42	16	0.858929410055976	13.9822446575372	6	9.62710558603239	NO	95	NO	85	NO	94	NO	10
a614	3	41	16	0.813988695447003	11.9413784724516	8	8.21386093576471	None	56	None	72	None	39	M	46
a615	3	51	19	0.750762088814599	13.4975558614587	5	8.72899157994447	None	78	None	56	None	90	YES	4
a616	3	19	11	0.538196806229388	10.8618136845655	11	7.02100795473635	NA	NA	NA	NA	NA	NA	NA	NA
a617	3	41	16	0.671973264717979	10.9465341524674	10	7.00272310105865	YES	6	YES	34	YES	5	YES	82
a618	3	41	16	0.602219668620595	11.4277613203458	8	7.01161713941881	YES	7	YES	20	YES	18	M	47
a619	3	41	16	0.724532245626204	11.516785925943	9	6.65446047407431	YES	3	M	49	M	21	M	65
a62	1	31	12	0.551394383174302	10.561135514277	9	6.33765733476542	NA	NA	NA	NA	NA	NA	NA	NA
a621	1	17	11	0.640254414734192	10.9119807880314	6	7.55316210324134	NA	NA	NA	NA	NA	NA	NA	NA
a622	3	42	16	0.742043172172853	13.9234552025784	8	9.25733730855477	NO	91	M	52	NO	91	M	47
a623	2	2	7	0.83955389366715	11.1896439533106	7	7.39073894547252	None	25	NO	91	NO	24	NO	31
a624	3	12	8	0.737308555170894	12.3304009238835	9	8.06547606291974	M	52	M	52	M	62	M	66
a625	3	53	19	0.46360590592057	12.4576712805217	8	7.88350593320678	None	41	YES	7	YES	65	M	48
a626	3	10	8	0.440399095446114	10.7310852474394	11	7.17937338749105	None	10	YES	6	YES	4	NO	95
a627	1	58	20	0.738505526260825	13.3481627947945	6	8.63530819748431	None	62	None	41	None	81	None	11
a628	1	31	12	0.411942124123612	11.1596452395985	11	7.2188546058466	NA	NA	NA	NA	NA	NA	NA	NA
a629	1	59	20	0.883539763878968	11.7358261615187	8	8.02131542797947	None	40	NO	95	NO	31	NO	38
a63	1	32	12	0.724873591843882	11.2283208696063	9	7.79370959431832	NA	NA	NA	NA	NA	NA	NA	NA
a630	3	3	7	0.647111170211643	11.9985969777351	10	7.43449636045743	None	18	None	28	None	43	None	83
a631	2	44	16	0.83676971430326	13.6234134464807	5	8.98480894380019	None	90	None	90	NO	99	YES	6
a632	1	57	20	0.687252911541709	13.3327733860008	9	8.74100898104667	None	68	None	28	None	80	None	55
a633	3	51	19	0.408591526825186	11.9821894843252	9	7.95646111047318	M	46	YES	4	YES	41	YES	66
a634	1	57	20	0.808475521872127	13.3198232522653	8	8.8599687095883	NA	NA	NA	NA	NA	NA	NA	NA
a635	1	36	15	0.584391849981507	12.8045948871614	10	8.58818538977313	NA	NA	NA	NA	NA	NA	NA	NA
a636	1	35	15	0.176518677404277	12.0488762217447	10	8.07291422733509	NA	NA	NA	NA	NA	NA	NA	NA
a637	1	35	15	0.711379896988457	11.6353960849922	6	7.75589732350138	NA	NA	NA	NA	NA	NA	NA	NA
a638	1	34	15	0.859850852936607	13.5523599659999	8	9.96026640942325	NA	NA	NA	NA	NA	NA	NA	NA
a639	1	35	15	0.781115698454955	12.7762859100473	8	9.45835340048991	NA	NA	NA	NA	NA	NA	NA	NA
a64	2	45	16	0.678269523746967	11.4694433712089	7	7.92902155774162	NA	NA	NA	NA	NA	NA	NA	NA
a640	1	59	20	0.690934812033206	11.6441651411069	8	7.95305595485128	None	38	None	30	None	29	None	38
a641	3	42	16	0.832046192230498	13.9509134690952	7	9.40867598045783	NO	92	NO	78	NO	92	NO	25
a643	3	43	16	0.839180354503504	13.445893828195	6	8.90064934575135	None	83	None	80	None	89	None	11
a644	2	23	11	0.813441754317461	11.8489861133519	8	8.52121274772158	NA	NA	NA	NA	NA	NA	NA	NA
a645	3	27	12	0.740036155791447	12.3249726908849	10	8.027316584157	NA	NA	NA	NA	NA	NA	NA	NA
a646	3	27	12	0.652255920938118	13.0483238708045	7	8.57562589803446	NA	NA	NA	NA	NA	NA	NA	NA
a647	3	26	12	0.56912081535673	10.1838277726357	7	7.13477392719123	NA	NA	NA	NA	NA	NA	NA	NA
a648	2	45	16	0.863059402158495	11.6836178927127	7	7.96026535192926	NA	NA	NA	NA	NA	NA	NA	NA
a649	2	2	7	0.467839440021513	10.2609787943837	11	7.00851228791672	None	12	YES	5	YES	3	NO	96
a65	2	45	16	0.680974760715952	11.3458252150947	6	7.51055729589368	NA	NA	NA	NA	NA	NA	NA	NA
a650	1	35	15	0.672890908197531	11.6710581751698	11	7.99121561676472	NA	NA	NA	NA	NA	NA	NA	NA
a651	2	44	16	0.807039818776075	13.2941914648635	4	9.59449275807858	NA	NA	NA	NA	NA	NA	NA	NA
a652	3	63	20	0.576381885274341	12.4665984180035	8	7.95326781771596	NA	NA	NA	NA	NA	NA	NA	NA
a653	2	44	16	0.800863356263948	13.1103909340382	4	9.48741618894538	NA	NA	NA	NA	NA	NA	NA	NA
a654	1	18	11	0.554578164776195	9.49107291925687	9	5.48422596228238	NA	NA	NA	NA	NA	NA	NA	NA
a655	3	51	19	0.591527957354366	12.5696698445209	9	8.28689296955206	None	62	None	19	None	72	None	67
a656	1	24	11	0.212175707664318	10.7120684030341	9	6.69926689368387	NA	NA	NA	NA	NA	NA	NA	NA
a657	2	60	20	0.773509943362006	12.5283927213717	7	8.45058967536308	None	78	None	71	None	73	None	31
a658	2	62	20	0.703672721174982	11.3236077041792	6	7.51165420299497	None	34	M	48	M	30	M	16
a659	3	4	7	0.696143164302379	11.8181775992807	8	7.95017824280792	None	45	None	38	None	33	M	48
a660	3	4	7	0.618361576715282	12.5179402491286	11	7.66831842018287	None	30	None	21	None	70	NO	96
a661	3	4	7	0.575819462632682	11.2816627954427	9	7.7334856409305	None	34	None	16	None	14	None	67
a662	3	10	8	0.619667174293546	11.9686671450894	7	7.0327309267493	YES	7	YES	22	YES	39	YES	26
a663	1	57	20	0.44615961839584	11.3486040770487	9	7.61242831744432	None	29	YES	3	YES	22	YES	56
a664	3	10	8	0.488531408026968	11.7538783899749	10	7.40649906035301	None	17	YES	8	YES	30	YES	84
a665	1	35	15	0.558957662499631	11.8504304602315	13	7.7870036730348	NA	NA	NA	NA	NA	NA	NA	NA
a666	1	35	15	0.104278154997243	10.6552106976472	8	5.62494093992778	NA	NA	NA	NA	NA	NA	NA	NA
a667	3	5	7	0.587837790387796	11.1941178819803	10	7.50711574973463	None	21	None	19	YES	8	YES	85
a668	2	45	16	0.652563551370206	11.3667483608904	9	7.48975308707849	NA	NA	NA	NA	NA	NA	NA	NA
a669	2	62	20	0.63349986161391	11.5665872341704	9	7.34283757078329	None	23	None	27	None	40	None	74
a67	2	23	11	0.504263725250419	11.5379120424253	11	7.34281838660044	NA	NA	NA	NA	NA	NA	NA	NA
a670	3	3	7	0.840335121375872	12.042846955613	8	8.09066277911208	None	55	None	80	M	47	M	49
a671	3	10	8	0.868861788249122	11.3316531196706	8	8.06614027712404	M	53	NO	93	NO	15	M	49
a672	1	17	11	0.564369404631028	11.6025413590319	9	8.11241350280419	NA	NA	NA	NA	NA	NA	NA	NA
a673	3	5	7	0.546037569434302	11.3680543774462	7	7.69475281873045	None	32	None	12	None	17	None	26
a674	1	24	11	0.587498520120772	11.596238639196	9	6.98120695696677	NA	NA	NA	NA	NA	NA	NA	NA
a675	2	37	15	0.871629135493021	11.0466361146796	7	7.5823402560673	None	38	NO	96	NO	19	NO	32
a676	2	62	20	0.72441202425661	12.144304447087	7	7.89677271510475	M	52	M	56	M	63	M	32
a677	2	61	20	0.698678217779856	13.3536122650208	5	9.23658923738197	NO	97	M	46	NO	93	YES	6
a678	2	60	20	0.838186075898691	12.4945671507053	7	8.59217010597198	None	83	None	90	None	72	None	33
a679	3	25	12	0.762882344617034	12.6425136663573	6	9.00643360371855	NA	NA	NA	NA	NA	NA	NA	NA
a68	2	56	19	0.694177385701203	11.9473918392828	9	8.0832470889611	None	63	None	44	None	56	None	75
a680	3	25	12	0.872471504729415	12.9791658447875	7	9.29584697224474	NA	NA	NA	NA	NA	NA	NA	NA
a682	1	8	7	0.593564415067659	11.1887469631474	11	7.36498278300198	None	18	None	13	None	18	NO	93
a684	3	64	20	0.834438772199232	12.7388575093266	6	8.87592884953822	None	82	None	79	None	75	None	11
a685	1	30	12	0.585932757089182	11.465858218846	11	7.51763531157353	NA	NA	NA	NA	NA	NA	NA	NA
a686	3	20	11	0.540951260157925	10.7498485985735	7	6.74720736402871	NA	NA	NA	NA	NA	NA	NA	NA
a687	1	31	12	0.638314508457311	10.7445895263204	7	7.21136438285783	NA	NA	NA	NA	NA	NA	NA	NA
a688	1	32	12	0.812548112513109	10.1051741141687	8	6.28792921474015	NA	NA	NA	NA	NA	NA	NA	NA
a689	1	16	8	0.758068642781829	10.7052873800903	6	7.72806546150348	None	32	None	45	YES	9	YES	12
a69	1	58	20	0.751032235503433	13.41476034018	5	8.67404297647765	NA	NA	NA	NA	NA	NA	NA	NA
a690	1	16	8	0.72210990585004	10.3314580058559	8	6.56195531830598	YES	5	YES	36	YES	6	YES	39
a691	3	39	15	0.715694333355964	12.1827094292344	9	7.790429184139	None	36	None	45	M	54	M	68
a692	3	40	15	0.69701875966214	11.978042919442	9	8.37989306437762	None	65	None	39	None	40	None	68
a693	3	12	8	0.661544834148443	11.621359702609	8	7.6689391408907	None	30	None	33	None	24	M	50
a694	2	44	16	0.755478766691465	13.3213774515304	5	9.79683723099428	NA	NA	NA	NA	NA	NA	NA	NA
a695	3	27	12	0.728988502566202	11.4081587733116	9	7.66362346324149	NA	NA	NA	NA	NA	NA	NA	NA
a696	2	60	20	0.77931148779969	13.0556916563803	8	8.64447257376695	None	86	None	74	None	89	None	55
a697	2	60	20	0.732892364071831	13.46566827716	5	8.96699839639152	None	90	None	58	NO	97	YES	7
a698	1	24	11	0.480104722292276	10.0393303273135	8	6.54597908116098	NA	NA	NA	NA	NA	NA	NA	NA
a699	1	24	11	0.632195927439758	11.2889182491411	8	7.29152785978676	NA	NA	NA	NA	NA	NA	NA	NA
a7	2	23	11	0.532901437217144	11.4816031184555	11	8.01072333653606	NA	NA	NA	NA	NA	NA	NA	NA
a70	2	56	19	0.698299492189156	12.7028968800339	5	8.53227005304962	None	81	None	45	None	81	YES	7
a700	1	30	12	0.796116117140787	12.3139945643856	7	8.84042164096774	NA	NA	NA	NA	NA	NA	NA	NA
a702	1	50	19	0.838069288156652	11.6186751561998	8	8.2596752786289	M	47	M	85	M	28	M	39
a703	3	11	8	0.274975545477404	11.5152595801843	10	6.22038539625869	YES	2	YES	1	YES	21	YES	86
a704	1	49	19	0.799099715563467	13.4656060759521	4	9.15939162255488	None	86	None	66	None	87	YES	2
a705	3	52	19	0.400707973201923	11.7915190227885	8	8.40467650260761	None	66	YES	4	YES	31	M	50
a706	3	52	19	0.809230300573634	11.211386585667	7	7.8112012507259	None	36	None	70	None	10	None	27
a707	3	11	8	0.633342349550975	12.1496287328272	9	7.83801477583482	None	38	None	26	M	52	M	69
a708	3	39	15	0.698214950530891	11.9951724781484	8	8.06017574799856	M	51	M	39	M	42	M	51
a709	2	44	16	0.719085526349175	13.4055996594184	7	9.93151158718005	NA	NA	NA	NA	NA	NA	NA	NA
a71	3	4	7	0.814018849007017	12.0135244936021	8	8.27898153355786	None	62	None	73	None	43	M	51
a710	1	57	20	0.660596497137458	12.0645409335332	6	8.4500882547749	M	54	M	24	M	43	M	12
a711	2	28	12	0.756565451720456	11.5224919265105	7	7.36058199792084	NA	NA	NA	NA	NA	NA	NA	NA
a712	3	39	15	0.766021024517205	11.5094159226272	8	7.77246013359439	None	35	None	62	None	20	M	52
a713	1	59	20	0.826138032181308	12.7243993608284	3	8.43898144378334	M	53	M	79	M	60	YES	1
a714	3	40	15	0.875311972537857	12.4073068083227	7	9.05493423645029	None	86	NO	96	NO	64	NO	27
a715	3	39	15	0.711995296876219	11.7897032082235	8	7.62496390636718	None	26	None	42	None	31	M	52
a716	1	47	16	0.546371738163327	13.1794985823199	8	8.72362390357753	NA	NA	NA	NA	NA	NA	NA	NA
a717	2	62	20	0.756878191685283	12.6524615363738	7	8.19623746338305	None	69	None	66	None	79	None	33
a718	1	18	11	0.776537569234771	10.7229129572284	10	7.622457432062	NA	NA	NA	NA	NA	NA	NA	NA
a719	3	52	19	0.65511034367187	10.5533039394414	9	7.64409192548343	None	27	None	31	YES	2	YES	69
a72	3	42	16	0.876105071027393	14.0551082546495	9	9.7793072669401	NO	100	NO	97	NO	95	NO	70
a720	3	51	19	0.71234524596721	11.9919631884924	9	8.00257834676282	M	49	M	43	M	42	M	70
a721	3	26	12	0.747151265007536	11.3564259356291	7	7.61626140623476	NA	NA	NA	NA	NA	NA	NA	NA
a722	3	39	15	0.676741170419152	11.4984739855817	9	7.59896735626286	None	24	None	36	None	20	None	71
a723	1	35	15	0.734265878623023	11.2356223528433	8	7.9998798242867	None	39	None	39	None	20	None	40
a724	3	11	8	0.669927377094035	12.0379989138673	11	7.92732757799968	None	43	None	33	M	46	NO	97
a725	3	27	12	0.774770500235079	11.1351914790747	9	8.17577370675921	NA	NA	NA	NA	NA	NA	NA	NA
a726	1	34	15	0.654399294699295	12.0822389223089	9	8.18006065347278	None	44	None	23	None	44	None	57
a727	1	46	16	0.304673549277322	11.0765807622951	11	7.57802262868063	None	28	YES	1	YES	16	NO	94
a728	1	36	15	0.677004730674773	12.3694609457147	9	7.85205889356012	None	35	None	28	M	49	M	58
a729	1	57	20	0.590611692253826	12.2786061436081	11	8.04307744526005	None	40	None	12	M	47	NO	95
a73	3	42	16	0.852434372016425	13.4276056806716	7	9.18788588922699	None	89	None	83	None	88	None	28
a730	1	34	15	0.811724245753681	12.602099486847	8	9.00817422018289	None	79	None	71	None	55	None	40
a731	1	47	16	0.63848277340859	11.7184348599655	9	7.06227182632694	None	10	None	22	None	30	None	59
a74	1	47	16	0.679634835868548	10.8996688391193	6	6.96657382286167	NA	NA	NA	NA	NA	NA	NA	NA
a75	1	47	16	0.694500547911769	11.7005114984546	9	7.58153673514632	NA	NA	NA	NA	NA	NA	NA	NA
a76	1	46	16	0.847667742991683	11.4926012817186	7	8.0601739867179	NA	NA	NA	NA	NA	NA	NA	NA
a77	2	54	19	0.625869530153474	13.3651111584311	8	8.55567820197996	None	82	None	25	NO	93	NO	55
a78	3	5	7	0.761705674868947	12.0538818665426	9	8.09246948698418	NA	NA	NA	NA	NA	NA	NA	NA
a79	3	4	7	0.744607897289148	11.225754835935	7	7.97006262720027	M	47	M	54	M	11	M	28
a8	3	53	19	0.580382512190565	12.5504420618806	9	8.45133785945867	None	69	None	17	None	71	None	71
a80	2	23	11	0.706536177958632	11.6557855253439	11	8.59135768186688	NA	NA	NA	NA	NA	NA	NA	NA
a81	3	11	8	0.422525032950858	11.4852154594053	10	7.07547252953396	YES	8	YES	5	YES	19	YES	87
a82	1	18	11	0.633990716871361	10.3994195786908	8	6.68497948043025	YES	7	YES	20	YES	7	YES	41
a83	3	4	7	0.80080670027229	12.2838090949661	9	8.34341207653958	None	64	None	67	None	59	None	72
a84	3	4	7	0.694611386059963	11.8459135155709	11	7.6938648942194	None	31	None	37	None	34	NO	98
a85	1	18	11	0.586032224788483	11.9005336680693	7	8.33502277493189	M	51	M	12	M	38	M	24
a86	1	49	19	0.797061315800994	13.4419382254057	9	9.09895496901047	None	85	None	61	None	85	None	60
a87	1	31	12	0.67460898831876	11.9049621827529	10	7.61360428409298	NA	NA	NA	NA	NA	NA	NA	NA
a88	1	49	19	0.846396107239849	13.5151843885899	9	9.24164257014086	None	90	None	88	None	88	None	61
a89	1	18	11	0.725202069035287	11.1967306280508	8	7.72366146393216	None	31	None	37	None	19	None	41
a9	3	12	8	0.840462676988058	11.3680539316049	8	7.66901700045434	None	31	None	81	None	16	M	53
a90	1	34	15	0.8873108801484	12.4669873162802	8	9.07012633830441	NA	NA	NA	NA	NA	NA	NA	NA
a91	1	34	15	0.690117895140145	12.1981068061109	9	8.67383916539726	NA	NA	NA	NA	NA	NA	NA	NA
a92	1	49	19	0.795046150591241	13.5893741545894	9	9.02094114536547	None	80	None	60	NO	91	NO	62
a93	1	36	15	0.763318711886322	11.5575029037719	9	7.27871145392626	NA	NA	NA	NA	NA	NA	NA	NA
a94	3	53	19	0.564795287274979	12.2482394980973	7	8.06983878921233	M	53	M	15	M	57	M	29
a96	1	30	12	0.602385835839503	12.253753420867	9	8.1679629846	None	44	None	13	M	46	M	63
a97	3	51	19	0.591601015964504	12.6420823558697	7	7.95693964796289	M	46	M	20	M	73	M	29
a98	1	32	12	0.774635822905359	11.4076114063442	8	8.15640534327362	NA	NA	NA	NA	NA	NA	NA	NA
