# Supplementary material for: A first characterization of the microbiota-resilience link in swine
Source: Microbiome. 2024 Mar 15;12:53. doi: 10.1186/s40168-024-01771-7 (PMC10941389; doi:10.1186/s40168-024-01771-7)
Supplement: Supplementary file 3 — Additional file 2. [file 40168_2024_1771_MOESM2_ESM.zip › Data/ASVinfo.csv]

ASVid	Domain	Phylum	Class	Order	Family	Genus
ASV_000db46fcff4701589d112bc2a6044de	Bacteria	Firmicutes	Clostridia	Clostridiales	Christensenellaceae	Christensenellaceae_R-7_group
ASV_001baa41a851e23120f805c5c7fe0031	Bacteria	Firmicutes	Clostridia	Clostridiales	Ruminococcaceae
ASV_00250e4a9d4f542d986024e1d3f39698	Bacteria	Firmicutes	Clostridia	Clostridiales	Family_XI	Anaerococcus
ASV_002b29a84d9373ebe74ead1c77e07bd1	Bacteria	Firmicutes	Clostridia	Clostridiales	Lachnospiraceae
ASV_0031848dd08037ba57651f031de43227	Bacteria	Firmicutes	Clostridia	Clostridiales	Lachnospiraceae	Tyzzerella_3
ASV_0036e7c358923b756664444675edab30	Bacteria	Bacteroidetes	Bacteroidia	Bacteroidales	Prevotellaceae	Prevotella_2
ASV_00455d7a406a523c0dd0dc93a4b7229d	Bacteria	Firmicutes	Clostridia	Clostridiales	Ruminococcaceae	Ruminococcaceae_UCG-014
ASV_004d9afafb344155e663d0e305618d99	Bacteria	Firmicutes	Clostridia	Clostridiales	Ruminococcaceae	Ruminococcaceae_UCG-010
ASV_004eaff35d1b108351c9510c9ef5b049	Bacteria	Bacteroidetes	Bacteroidia	Bacteroidales	Porphyromonadaceae	Porphyromonas
ASV_0066d6e42e87784a478452f8b2068d42	Bacteria	Bacteroidetes	Bacteroidia	Bacteroidales	Tannerellaceae	Parabacteroides
ASV_00718f71f0ae98b65cfa1ebcdbbad364	Bacteria	Firmicutes	Clostridia	Clostridiales	Lachnospiraceae	Blautia
ASV_0087d7b7b3b11429bfe8890273615ddb	Bacteria	Firmicutes	Clostridia	Clostridiales	Family_XIII
ASV_008c8dc0ef3da54981e4571500375d34	Bacteria	Kiritimatiellaeota	Kiritimatiellae	WCHB1-41
ASV_008d2e615ff0dae8f77a2d4e9ad06f42	Bacteria	Firmicutes	Clostridia	Clostridiales	Ruminococcaceae	Ruminococcaceae_UCG-010
ASV_00a96fbd0ac34bfd245f9c24f8737f7d	Bacteria	Firmicutes	Clostridia	Clostridiales	Lachnospiraceae	Blautia
ASV_00b7da1df667132b941c4a99bc26b95b	Bacteria	Firmicutes	Clostridia	Clostridiales	Ruminococcaceae	Ruminiclostridium_5
ASV_00ea14483e4dba2bf43178e4ae62c150	Bacteria	Tenericutes	Mollicutes	Mollicutes_RF39
ASV_011fa0d79a57b542da6045eede0afab3	Bacteria	Firmicutes	Clostridia	Clostridiales	Lachnospiraceae
ASV_014e3d5da4ff9092f165c186f9512fce	Bacteria	Firmicutes	Clostridia	Clostridiales	Ruminococcaceae	Ruminococcaceae_UCG-014
ASV_01674defeaca29069e56e380978035d8	Bacteria	Firmicutes	Clostridia	Clostridiales	Lachnospiraceae
ASV_0173304206025a8a6ebb55d92e3c85db	Bacteria	Firmicutes	Clostridia	Clostridiales	Lachnospiraceae
ASV_0179ee2f179a959889dcffbb73175181	Bacteria	Bacteroidetes	Bacteroidia	Bacteroidales	Muribaculaceae
ASV_017caae9266c1fb9b8ef0df430c7e7ce	Bacteria	Bacteroidetes	Bacteroidia	Bacteroidales	Muribaculaceae
ASV_017cedd19be26cb25e633d0e735362e7	Bacteria	Firmicutes	Clostridia	Clostridiales	Ruminococcaceae	Ruminococcaceae_NK4A214_group
ASV_01919c91f3ae1505309ed1e1d718accb	Bacteria	Firmicutes	Clostridia	Clostridiales	Christensenellaceae	Christensenellaceae_R-7_group
ASV_01b983a1556bb306ba94ecbe4620e0f5	Bacteria	Firmicutes	Clostridia	Clostridiales
ASV_01ba13d4471301947bb6772338ee89ff	Bacteria	Firmicutes	Clostridia	Clostridiales	Ruminococcaceae
ASV_01d754c92f8c06cd21fb87fe5e063ec3	Bacteria	Firmicutes	Clostridia	Clostridiales	Ruminococcaceae
ASV_01d7761fe1fca13311efb0cde533aa0d	Bacteria	Bacteroidetes	Bacteroidia	Bacteroidales	Prevotellaceae
ASV_01f4a677f6be40fd68cad4b938dace86	Bacteria	Firmicutes	Clostridia	Clostridiales	Lachnospiraceae
ASV_01f5ac17903720c028aa19a6791eab3a	Bacteria	Firmicutes	Clostridia	Clostridiales	Lachnospiraceae
ASV_021371bcba21118a1be3fd19eeaea20a	Bacteria	Firmicutes	Bacilli	Lactobacillales
ASV_02255236ce1598bf79244e808844f5e5	Bacteria
ASV_022a91368244832b2911fe6fd558b0f4	Bacteria	Tenericutes	Mollicutes	Mollicutes_RF39
ASV_022ce1392de8ddfc2862ddaf4dec951f	Bacteria	Firmicutes	Clostridia	Clostridiales	Ruminococcaceae
ASV_02408016e8c016c7ea44ac5d9f43c1ba	Bacteria	Firmicutes	Clostridia	Clostridiales	Clostridiales_vadinBB60_group
ASV_0243b68c76049aa1b8c51a20333da950	Bacteria	Firmicutes	Clostridia	Clostridiales	Lachnospiraceae	Lachnospiraceae_ND3007_group
ASV_024be8f8fda08ae87147d056e3abafb4	Bacteria	Proteobacteria	Deltaproteobacteria
ASV_025681ab71efedaa4e81cbb1e63938e7	Bacteria	Proteobacteria	Alphaproteobacteria
ASV_0256f10e3e24aa34150404d272f632e7	Bacteria	Firmicutes	Clostridia	Clostridiales	Lachnospiraceae
ASV_0266b37dda69c8fd306c9e0ee679e583	Bacteria	Firmicutes	Clostridia	Clostridiales	Ruminococcaceae
ASV_0269c7ffe1468ade5acfb6fedb3f76c5	Bacteria	Bacteroidetes	Bacteroidia	Bacteroidales	Prevotellaceae
ASV_026fa02ec7d4bcaff4efbf9a398bdab3	Bacteria	Firmicutes	Clostridia	Clostridiales	Lachnospiraceae
ASV_0275df634f810549152acefb58f357e6	Bacteria	Firmicutes	Clostridia	Clostridiales	Lachnospiraceae
ASV_028c40013003f21483376cdd554ab8ca	Bacteria	Firmicutes	Clostridia	Clostridiales	Ruminococcaceae
ASV_02aee4e2a76abd76dfb5ec553dad84b0	Bacteria	Firmicutes	Clostridia	Clostridiales	Lachnospiraceae
ASV_02b8bcf176a42c79c9dc11c8cd860191	Bacteria	Tenericutes	Mollicutes	Mollicutes_RF39
ASV_02db09efa7c46a21be5fadc51cb17dd8	Bacteria	Firmicutes	Clostridia	Clostridiales	Ruminococcaceae	Ruminococcaceae_UCG-014
ASV_02eafa485526f6754400f7ad58970520	Bacteria	Firmicutes	Clostridia	Clostridiales	Ruminococcaceae	Ruminococcaceae_UCG-014
ASV_030ee94e4849f4b551c0fd5fcabfa54f	Bacteria	Bacteroidetes	Bacteroidia	Bacteroidales	Prevotellaceae	Alloprevotella
ASV_0332ce7f5e6cfa9c1db043e2ef4f70e5	Bacteria	Firmicutes	Clostridia	Clostridiales	Ruminococcaceae
ASV_0340999c84f9317d51716b6e0331bb21	Bacteria	Tenericutes	Mollicutes	Mollicutes_RF39
ASV_034f197162ef3e4da56ceb1a63b9a219	Bacteria	Firmicutes	Clostridia	Clostridiales	Ruminococcaceae	Ruminococcaceae_UCG-014
ASV_034f4965970cbd63dffb5936761dc2b9	Bacteria	Bacteroidetes	Bacteroidia	Bacteroidales	Prevotellaceae	Alloprevotella
ASV_035074944d471d1dbadeecee4ed82a28	Bacteria
ASV_035b591be78b26a76ec4aff35ddf5dde	Bacteria	Firmicutes	Clostridia	Clostridiales	Lachnospiraceae
ASV_036b9f4a09e271ad260bb98c157763ea	Bacteria	Firmicutes	Clostridia	Clostridiales	Ruminococcaceae	Ruminococcaceae_UCG-010
ASV_0380302997e1e0594ffcb0627cf78ce3	Bacteria	Firmicutes	Clostridia	Clostridiales	Ruminococcaceae
ASV_03905b1ae5c8258fd3b0b2adb74c97d0	Bacteria	Bacteroidetes	Bacteroidia	Bacteroidales	Prevotellaceae
ASV_0394a8b50dc34126bc0d41cd615bf37c	Bacteria	Firmicutes	Clostridia	Clostridiales	Clostridiaceae_1	Clostridium_sensu_stricto_1
ASV_039816547fd0ceef4d7da49f49d4295f	Bacteria	Firmicutes	Clostridia	Clostridiales	Christensenellaceae	Christensenellaceae_R-7_group
ASV_03c367d42bd7f2d03a11e25672dc66b5	Bacteria	Tenericutes	Mollicutes	Mollicutes_RF39
ASV_03c6792ade99d151cbae394181dde9e4	Bacteria	Firmicutes	Clostridia	Clostridiales	Ruminococcaceae	Ruminococcaceae_UCG-013
ASV_03c842f927fbfc55b1eb86dc07f4d293	Bacteria	Firmicutes	Clostridia	Clostridiales	Lachnospiraceae	Syntrophococcus
ASV_03d59bd7658742624b21002e8dd25d16	Bacteria	Bacteroidetes	Bacteroidia	Bacteroidales	Bacteroidaceae	Bacteroides
ASV_03ea87579aac9f435328126157e0d261	Bacteria	Bacteroidetes	Bacteroidia	Bacteroidales	Muribaculaceae
ASV_03f05e0fcbbda15f2f872499b13f390b	Bacteria	Firmicutes	Bacilli	Lactobacillales	Lactobacillaceae	Lactobacillus
ASV_04056b4ebcbecef73a9a484eac267f75	Bacteria	Firmicutes	Clostridia	Clostridiales	Lachnospiraceae
ASV_0420fc6519192e24fe4ece3031a486a4	Bacteria	Firmicutes	Clostridia	Clostridiales	Ruminococcaceae	Ruminococcaceae_UCG-010
ASV_042c0807f85308ee7954fddd22cdc660	Bacteria	Firmicutes	Clostridia	Clostridiales	Ruminococcaceae	Oscillospira
ASV_043b01da7256e799d857d710d6df4b60	Bacteria	Firmicutes	Clostridia	Clostridiales	Lachnospiraceae
ASV_04436da98c3d50a805b2dfe2bafa8327	Bacteria	Firmicutes	Clostridia	Clostridiales	Lachnospiraceae
ASV_04565d73348aca0d0075e85dd8626eec	Bacteria	Firmicutes	Clostridia	Clostridiales	Lachnospiraceae
ASV_0461dab8db6ce51506802baa5b731d49	Bacteria	Firmicutes	Clostridia	Clostridiales	Lachnospiraceae
ASV_04645342dcaccc29b2078b063aec6f81	Bacteria	Bacteroidetes	Bacteroidia	Bacteroidales	Prevotellaceae	Prevotella_9
ASV_048698595951e86c8b339f46a9464119	Bacteria	Firmicutes	Clostridia	Clostridiales	Family_XI	Peptoniphilus
ASV_04a096a0759139dc5030d320680977ac	Bacteria	Bacteroidetes	Bacteroidia	Bacteroidales	Bacteroidales_RF16_group
ASV_04a40653886fdb1a22227303b91efa68	Bacteria	Firmicutes	Clostridia	Clostridiales	Clostridiaceae_1	Clostridium_sensu_stricto_1
ASV_04b89af163fcb289651e48596238aa8c	Bacteria	Firmicutes	Clostridia	Clostridiales	Ruminococcaceae
ASV_04baf999c7b5662175d782b5969a4abd	Bacteria	Bacteroidetes	Bacteroidia	Bacteroidales	Prevotellaceae	Alloprevotella
ASV_04d3982bb61feb37dfdfcf1b619f4fb7	Bacteria	Bacteroidetes	Bacteroidia	Bacteroidales	Muribaculaceae
ASV_04ddcc00fb39bf85e8fdf4d1534fc413	Bacteria	Firmicutes	Clostridia	Clostridiales	Ruminococcaceae	Ruminococcaceae_UCG-013
ASV_04fc94c29d93097b65ee11870fa5198b	Bacteria	Firmicutes	Clostridia	Clostridiales
ASV_04fd367b2a07117063ec81971f721476	Bacteria	Firmicutes	Clostridia	Clostridiales	Ruminococcaceae	Ruminococcaceae_UCG-014
ASV_051cb854b6fad3bf19b1b19272ecf00d	Bacteria	Tenericutes	Mollicutes	Izimaplasmatales
ASV_051cea1b3071c39c145e1c003a3f8f12	Bacteria	Firmicutes	Clostridia	Clostridiales	Lachnospiraceae
ASV_052ed87a5bce8789c20b59effda065d6	Bacteria	Firmicutes	Clostridia	Clostridiales	Family_XI	Ezakiella
ASV_05378be838089a13f34f1228240b392b	Bacteria	Firmicutes	Clostridia	Clostridiales	Lachnospiraceae
ASV_05504bef846c7bb09eadc9c4f1c5d60c	Bacteria	Firmicutes	Clostridia	Clostridiales	Ruminococcaceae	Ruminococcus_2
ASV_0560aa3b0be0bae5d9e11af404ba62b2	Bacteria	Firmicutes	Clostridia	Clostridiales	Christensenellaceae
ASV_0566b3e0b70d6ce5327afdba6e1714e2	Bacteria	Firmicutes	Erysipelotrichia	Erysipelotrichales	Erysipelotrichaceae	Erysipelotrichaceae_UCG-003
ASV_05760923db45c20388aeb2ff51ac3f2e	Bacteria	Tenericutes	Mollicutes	Mollicutes_RF39
ASV_057c3c73e3861946b1a40ea8514753e3	Bacteria	Firmicutes	Clostridia	Clostridiales	Ruminococcaceae	Ruminococcaceae_UCG-011
ASV_05b18ec772b1068d4e5af85a64eaed0f	Bacteria	Actinobacteria	Actinobacteria	Micrococcales	Dermabacteraceae	Brachybacterium
ASV_05b1b55b47ab4b3dc660fc52d93eefae	Bacteria
ASV_05c2d2963f606b1530be56ab8ce2e427	Bacteria	Actinobacteria	Actinobacteria	Bifidobacteriales	Bifidobacteriaceae	Bifidobacterium
ASV_05c3028358a3549f81c31fa866cd95cf	Bacteria	Firmicutes	Clostridia	Clostridiales	Lachnospiraceae
ASV_05c45497aa1ee607e92ae821d9bc7844	Bacteria
ASV_05cd48561fbb3a9379dd84790096656f	Bacteria	Bacteroidetes	Bacteroidia	Bacteroidales	Rikenellaceae	Rikenellaceae_RC9_gut_group
ASV_05d5fc2f9f123a5c9ed654baaa1b5a8b	Bacteria	Firmicutes	Clostridia	Clostridiales	Clostridiales_vadinBB60_group
ASV_05e62aafc979432d87b05a86f26c40ce	Bacteria	Firmicutes	Clostridia	Clostridiales	Ruminococcaceae	Ruminococcaceae_UCG-010
ASV_05ea2e6ddc82470f70d20768fa1e99ea	Bacteria	Firmicutes	Clostridia	Clostridiales	Ruminococcaceae	Fastidiosipila
ASV_05ed783e895c3d2e9e11af4400fb68dc	Bacteria
ASV_05f4e44a0de5b49e0191a85fbb1ffa9f	Bacteria	Tenericutes	Mollicutes	Mollicutes_RF39
ASV_06120709fb5d8d6d933a4284cca588db	Bacteria	Firmicutes	Clostridia	Clostridiales	Lachnospiraceae	Lachnospiraceae_NC2004_group
ASV_06162151abd06bbc28b5f0dcf1c5a87a	Bacteria	Actinobacteria	Actinobacteria	Micrococcales
ASV_062500dd786a385038628f8f083bd230	Bacteria	Firmicutes	Clostridia	Clostridiales	Lachnospiraceae
ASV_062e09283d48c6c8258bf5e5af6577f7	Bacteria	Firmicutes	Clostridia	Clostridiales	Ruminococcaceae
ASV_063f282c172981235f8732cc047e2060	Bacteria	Firmicutes	Clostridia	Clostridiales	Ruminococcaceae	Ruminococcaceae_UCG-014
ASV_06462ab88d68d61b0026c5981fa6fa58	Bacteria	Firmicutes	Clostridia	Clostridiales	Ruminococcaceae	Ruminococcaceae_UCG-005
ASV_06486288b2a4194c23787e4b738bc35f	Bacteria	Bacteroidetes	Bacteroidia	Bacteroidales	Prevotellaceae
ASV_064eea62934fd8be2984cb1070c6889f	Bacteria	Firmicutes	Clostridia	Clostridiales	Ruminococcaceae	Oscillibacter
ASV_0660dce541c946bce4cfea39d61f9173	Bacteria	Firmicutes	Clostridia	Clostridiales
ASV_067fddd5a9874d41bcfa376eadc21909	Bacteria	Bacteroidetes	Bacteroidia	Bacteroidales	Tannerellaceae	Parabacteroides
ASV_0681b6e14366dfde10d6133aeef42ad1	Bacteria	Tenericutes	Mollicutes	Mollicutes_RF39
ASV_0696cb5c47d64cff23f602f923c9ab7d	Bacteria	Firmicutes	Clostridia	Clostridiales	Lachnospiraceae
ASV_069c30cbedda823886575c4f4137fe84	Bacteria	Firmicutes	Clostridia	Clostridiales	Clostridiales_vadinBB60_group
ASV_06b72ae9382f3fe4fb77c6591c742c9a	Bacteria	Firmicutes	Clostridia	Clostridiales	Lachnospiraceae	Blautia
ASV_06bc89f5c355a31bbb48721f207ead3e	Bacteria	Firmicutes	Clostridia	Clostridiales	Ruminococcaceae	Ruminococcaceae_UCG-014
ASV_06c4c29a20c5da82e08aef5a9f766667	Bacteria	Firmicutes	Bacilli	Lactobacillales	Lactobacillaceae	Lactobacillus
ASV_06d207bf58582316080defc9f5f12996	Bacteria	Proteobacteria	Gammaproteobacteria	Betaproteobacteriales	Neisseriaceae
ASV_06e6aaa77f0d231aa11ded04243ca5af	Bacteria	Firmicutes	Clostridia	Clostridiales	Ruminococcaceae	Ruminococcaceae_UCG-010
ASV_070b8f811a8081aba46c05109b2ff1ed	Bacteria	Firmicutes	Clostridia	Clostridiales	Christensenellaceae	Christensenellaceae_R-7_group
ASV_07141e4f4b1ad3ac3ffc99c5a31cac77	Bacteria	Tenericutes	Mollicutes	Mollicutes_RF39
ASV_07229c9c978a11ed53df64697f9b46d7	Bacteria	Firmicutes	Clostridia	Clostridiales
ASV_07284fd06c9bf636a7a337e230876842	Bacteria	Bacteroidetes	Bacteroidia	Bacteroidales	Prevotellaceae
ASV_0744ff6a9e1cf91593783b2b53dcd1c8	Bacteria
ASV_0746ec6b9ac5e478bee12fb807f91719	Bacteria	Firmicutes	Clostridia	Clostridiales	Ruminococcaceae	Ruminiclostridium_6
ASV_0749ae1d2f96664a3c8db9c2cfd1cc9c	Bacteria	Chlamydiae	Chlamydiae	Chlamydiales	Chlamydiaceae	Chlamydia
ASV_074b2214987d3f745346b8ed2d2c6a07	Bacteria	Firmicutes	Clostridia	Clostridiales	Ruminococcaceae
ASV_0751c3f63ae4024a4716faefd4d764d2	Bacteria	Firmicutes	Clostridia	Clostridiales	Ruminococcaceae	Ruminococcaceae_UCG-014
ASV_07569454092922d77831f32ed4a9654b	Bacteria	Firmicutes	Clostridia	Clostridiales	Ruminococcaceae
ASV_075ca9c6a73dbe4d626ec84f7f47f982	Bacteria	Firmicutes	Clostridia	Clostridiales	Ruminococcaceae
ASV_0771724b43fa92d438c617690ca014e5	Bacteria	Firmicutes	Clostridia	Clostridiales	Ruminococcaceae
ASV_0771dc27a0a869dbe6e51666dced9e87	Bacteria	Firmicutes	Clostridia	Clostridiales	Lachnospiraceae
ASV_078aad672a474ac172ac1026cfbdbfb8	Bacteria	Tenericutes	Mollicutes	Mollicutes_RF39
ASV_07929949be6cce31367e64e3407355df	Bacteria	Firmicutes	Clostridia	Clostridiales	Ruminococcaceae	Subdoligranulum
ASV_0796d85e95f7e01c597cf7391fb77e29	Bacteria	Firmicutes	Clostridia	Clostridiales	Ruminococcaceae
ASV_079911e61afa5eb3c2e47e8e632746a9	Bacteria
ASV_07b0ebe32d12da88ddd39ce495adaed8	Bacteria	Firmicutes	Clostridia	Clostridiales	Ruminococcaceae	Ruminococcaceae_UCG-010
ASV_07c12b6798d5d42cae24bacb642110ee	Bacteria	Firmicutes	Clostridia	Clostridiales	Ruminococcaceae	Ruminococcaceae_UCG-014
ASV_07d36d807b22177f5761b73eb7bc555c	Bacteria	Bacteroidetes	Bacteroidia	Bacteroidales	Prevotellaceae	Prevotella_2
ASV_07d7fd703a298e756abdded25219fb56	Bacteria	Bacteroidetes	Bacteroidia	Bacteroidales
ASV_07f95190641ba8dfb6212170c1ef400b	Bacteria	Kiritimatiellaeota	Kiritimatiellae	WCHB1-41
ASV_07fd92a29ce27a31f4d95c6821595530	Bacteria	Firmicutes	Clostridia	Clostridiales	Lachnospiraceae	Lachnospiraceae_UCG-001
ASV_082ff91cb8749256fdb03d2616ebd232	Bacteria	Firmicutes	Clostridia	Clostridiales	Lachnospiraceae
ASV_084f50698dc5036e540eddfcdb57b2ba	Bacteria	Firmicutes	Clostridia	Clostridiales	Lachnospiraceae
ASV_0867738c2a3cb1a6b63b5898d4bd2583	Bacteria	Bacteroidetes	Bacteroidia	Bacteroidales	Prevotellaceae	Alloprevotella
ASV_0882e4c51911eb2014f3ecaecc043e6b	Bacteria	Firmicutes	Clostridia	Clostridiales	Ruminococcaceae	Ruminococcaceae_UCG-002
ASV_088438ef344d23a3f9079b59355cbc49	Bacteria	Cyanobacteria	Melainabacteria	Gastranaerophilales
ASV_088ffa18748594532a4b153f8dc5092b	Bacteria	Firmicutes	Clostridia	Clostridiales	Lachnospiraceae
ASV_08acd9de92858cc893fc13782bfbe299	Bacteria	Tenericutes	Mollicutes	Mollicutes_RF39
ASV_08bd43071a06abf56df235fca6655bea	Bacteria	Firmicutes	Clostridia	Clostridiales	Lachnospiraceae
ASV_08be90dad190311ed21b97c171a3fbff	Archaea	Euryarchaeota	Methanobacteria	Methanobacteriales	Methanobacteriaceae	Methanosphaera
ASV_08cb784b029df08c3fcf763d0c82ffec	Bacteria	Firmicutes	Clostridia	Clostridiales	Lachnospiraceae
ASV_08de2668a6c7dfad9ac1c475c5f099cd	Bacteria	Firmicutes	Clostridia	Clostridiales	Ruminococcaceae
ASV_08e99f06801c5a0f0d4f663b4597898d	Bacteria	Firmicutes	Clostridia	Clostridiales	Lachnospiraceae
ASV_08ee48b2a127214c0b23506769998ed3	Bacteria
ASV_08f796b1151f2d0a0b1335072036f9d5	Bacteria	Firmicutes	Clostridia	Clostridiales	Ruminococcaceae	Ruminococcaceae_UCG-010
ASV_08f834b81ff00d56238c10bffb2ffb81	Bacteria	Firmicutes	Clostridia	Clostridiales	Ruminococcaceae
ASV_0905cbc465ea77f39a0f5caf162e5c7b	Bacteria	Proteobacteria	Alphaproteobacteria	Rhodospirillales
ASV_090d715a60741b89b00ad71f3461fa25	Bacteria	Firmicutes	Clostridia	Clostridiales	Ruminococcaceae	Ruminococcaceae_UCG-014
ASV_091a7023927df025f1e68af732dcc989	Bacteria	Tenericutes	Mollicutes	Mollicutes_RF39
ASV_09206beb2fba2f8b8a6d8427cf5cacbe	Bacteria	Epsilonbacteraeota	Campylobacteria	Campylobacterales	Campylobacteraceae	Campylobacter
ASV_092942f02fbf99b329623e9c1f8d324c	Bacteria	Firmicutes	Clostridia	Clostridiales	Ruminococcaceae	Ruminococcaceae_UCG-005
ASV_0959b18df5637467dd5abfc0ea29f0e9	Bacteria	Firmicutes	Clostridia	Clostridiales	Ruminococcaceae	Faecalibacterium
ASV_097299a949e80572fe7cdfe81ee1abd6	Bacteria	Firmicutes	Clostridia	Clostridiales	Family_XI	Peptoniphilus
ASV_09806e1bfba5bc0a007d549f7e85f9ef	Bacteria	Firmicutes	Clostridia	Clostridiales	Lachnospiraceae
ASV_0980af7b0503593af21a1c35dab9c846	Bacteria	Firmicutes	Clostridia	Clostridiales	Ruminococcaceae
ASV_09cbc80884a562d55df9d3648b4a1875	Bacteria	Bacteroidetes	Bacteroidia	Bacteroidales	Bacteroidales_RF16_group
ASV_09d97c48eaf0fcd502d2114d696c9434	Bacteria	Firmicutes	Erysipelotrichia	Erysipelotrichales	Erysipelotrichaceae
ASV_0a035a7ec1f4a194dd7fbda3c5660db0	Bacteria	Firmicutes	Clostridia	Clostridiales	Lachnospiraceae	Lachnoclostridium
ASV_0a3cf58d4ca062c13d42c9db4ebcbc53	Bacteria	Cyanobacteria	Oxyphotobacteria	Chloroplast
ASV_0a5655b047e885b1ad0067166a77b0bd	Bacteria	Firmicutes	Clostridia	Clostridiales	Ruminococcaceae	Ruminococcaceae_UCG-010
ASV_0a66d18f9f1ca867a82d63fb21c5cbe1	Bacteria	Firmicutes	Clostridia	Clostridiales	Ruminococcaceae	Ruminococcaceae_UCG-005
ASV_0a68ec564e278b0246c920ad7de41880	Bacteria	Firmicutes	Clostridia	Clostridiales	Lachnospiraceae	Blautia
ASV_0a83a4c4d22dcc04a5d65aa4ff893ea9	Bacteria	Tenericutes	Mollicutes	Mollicutes_RF39
ASV_0a8469f60000fe25de70824c6bb7d3b9	Bacteria
ASV_0aa9729679cf02a7bb87a582a7f50291	Bacteria	Firmicutes	Clostridia	Clostridiales	Lachnospiraceae	Marvinbryantia
ASV_0aab22f51295be42e7806f39b5fa9220	Bacteria	Firmicutes	Clostridia	Clostridiales	Ruminococcaceae
ASV_0aaf901cb5a25e5371030265dc5bff78	Bacteria	Firmicutes	Clostridia	Clostridiales	Ruminococcaceae	Ruminococcus_1
ASV_0ab439a3b99c62c19c9b90dd5451c97d	Bacteria	Firmicutes	Clostridia	Clostridiales	Ruminococcaceae	Ruminococcaceae_UCG-005
ASV_0abe2036464d78e4d422306421458955	Bacteria	Firmicutes	Clostridia	Clostridiales	Clostridiales_vadinBB60_group
ASV_0ac7d9f88e46ca007aa0f2eb7cd6beb2	Bacteria	Firmicutes	Clostridia	Clostridiales	Ruminococcaceae	Ruminococcaceae_UCG-005
ASV_0ad551795a3ecf3dbeef5518d52dd652	Bacteria	Tenericutes	Mollicutes	Mollicutes_RF39
ASV_0ada47163f08a075a8825785f3886049	Bacteria	Proteobacteria	Alphaproteobacteria	Rhodospirillales
ASV_0ade1349c5ca508197b6bd597f92d4a7	Bacteria	Firmicutes	Clostridia	Clostridiales	Ruminococcaceae	Ruminococcaceae_UCG-013
ASV_0ae70c7c700313127917b49e71dda901	Bacteria	Firmicutes	Clostridia	Clostridiales	Lachnospiraceae	Anaerosporobacter
ASV_0b1946786a9e1efa1326ac89db8045df	Archaea	Euryarchaeota	Methanobacteria	Methanobacteriales	Methanobacteriaceae	Methanobrevibacter
ASV_0b2047d069b880c8132124fceea977d7	Bacteria	Firmicutes	Clostridia	Clostridiales	Lachnospiraceae
ASV_0b4aeb45916a24fd10e3655fe6481966	Bacteria	Firmicutes	Clostridia
ASV_0b53415990b1e4435ba981cc617f6be0	Bacteria	Firmicutes	Clostridia	Clostridiales	Lachnospiraceae	Lachnospiraceae_UCG-003
ASV_0b563af194257b8349e3cef4aa94d831	Bacteria	Bacteroidetes	Bacteroidia	Bacteroidales	Tannerellaceae	Parabacteroides
ASV_0b6936e4451b63ba396ba8666434d3c2	Bacteria	Firmicutes	Clostridia	Clostridiales	Lachnospiraceae	Cellulosilyticum
ASV_0b9045e24f581cd1d8276c31dac26de9	Bacteria	Firmicutes	Clostridia	Clostridiales	Family_XI	Helcococcus
ASV_0bba5bfb7d32455051b8dbab982661c3	Bacteria	Firmicutes	Clostridia	Clostridiales	Ruminococcaceae	Ruminococcaceae_UCG-014
ASV_0bda1f28a4db470d885740af6b66cf7d	Bacteria	Firmicutes	Clostridia	Clostridiales	Ruminococcaceae
ASV_0be2b2840d439b1b8548e8010f8310e5	Bacteria	Firmicutes	Clostridia	Clostridiales	Family_XIII	Family_XIII_AD3011_group
ASV_0be7c938c5c8d0429d444dcd5ac695f4	Bacteria	Tenericutes	Mollicutes	Mollicutes_RF39
ASV_0c0089fe5e474c353b6e2496d999bfe8	Bacteria	Firmicutes	Clostridia	Clostridiales	Ruminococcaceae	Ruminococcus_1
ASV_0c1a6c29b993d4dd4c7583d5801fbe07	Bacteria	Firmicutes	Clostridia	Clostridiales	Ruminococcaceae	Ruminococcaceae_UCG-014
ASV_0c273fe0ccd0c1fb5f8934e564ea8731	Bacteria	Firmicutes	Clostridia	Clostridiales	Ruminococcaceae	Ruminococcaceae_UCG-014
ASV_0c32686a74307a455bf7bcee681dc437	Bacteria	Firmicutes	Clostridia	Clostridiales
ASV_0c579d21280801f02a641e1608606927	Bacteria	Actinobacteria	Actinobacteria	Micrococcales	Micrococcaceae	Micrococcus
ASV_0c61c01f5c61dee684c42e8d272cc662	Bacteria	Firmicutes	Clostridia	Clostridiales	Clostridiaceae_1	Clostridium_sensu_stricto_6
ASV_0c8cd04af71b5642539b9239045d7307	Bacteria	Firmicutes	Clostridia	Clostridiales	Lachnospiraceae
ASV_0ca98c0f7d48c18d4ba1aa034f11eb47	Bacteria	Bacteroidetes	Bacteroidia	Bacteroidales
ASV_0caaff92619e402b2aa111d35ea29f81	Bacteria	Firmicutes	Clostridia	Clostridiales	Christensenellaceae	Christensenellaceae_R-7_group
ASV_0cb8e125e8ed837a75d613fb359fc045	Bacteria	Firmicutes	Clostridia	Clostridiales	Lachnospiraceae
ASV_0cc56f05fe11bb82c14fc29591dd0e5f	Bacteria	Firmicutes	Clostridia	Clostridiales	Ruminococcaceae	Ruminococcaceae_UCG-010
ASV_0ccde78c080002940d2796bbc33a3284	Bacteria	Firmicutes	Clostridia	Clostridiales	Peptostreptococcaceae	Peptostreptococcus
ASV_0cd07c90036a714aba689da07ad023a5	Bacteria	Bacteroidetes	Bacteroidia	Bacteroidales	Prevotellaceae	Alloprevotella
ASV_0cf3a0fd1bf6926bb6d29135af3d2e17	Bacteria	Firmicutes	Erysipelotrichia	Erysipelotrichales	Erysipelotrichaceae
ASV_0d0c67a436ba05c0a6687ecbc554e6dc	Bacteria	Bacteroidetes	Bacteroidia	Bacteroidales	Rikenellaceae	dgA-11_gut_group
ASV_0d1bfe6c596c1766adabab88bc8ca711	Bacteria	Firmicutes	Clostridia	Clostridiales	Lachnospiraceae
ASV_0d2ad5f846dbcc7a3c4ff4cb93f1c459	Bacteria	Firmicutes	Bacilli	Lactobacillales	Carnobacteriaceae	Atopostipes
ASV_0d451d438444a6df9acc7b6bc387498e	Bacteria	Firmicutes	Clostridia	Clostridiales	Ruminococcaceae	Ruminococcaceae_UCG-014
ASV_0d489d14ebec7ebf62cf358b9dc5a2bb	Bacteria	Tenericutes	Mollicutes	Mollicutes_RF39
ASV_0d77c7122d2661ed7bd75e86eaac655f	Bacteria	Firmicutes	Clostridia	Clostridiales	Lachnospiraceae
ASV_0d7f06c93397a755d38d7c4f945f3e78	Bacteria	Kiritimatiellaeota	Kiritimatiellae	WCHB1-41
ASV_0d8f66a81fffc5aa4408a33c6f4bdc68	Bacteria	Firmicutes	Clostridia	Clostridiales	Clostridiales_vadinBB60_group
ASV_0d95140ba482a54e469a167f306b6a5b	Bacteria	Firmicutes	Clostridia	Clostridiales	Clostridiales_vadinBB60_group
ASV_0d9b8b7507f9f65a55c890de498b82c3	Bacteria	Firmicutes	Clostridia	Clostridiales	Christensenellaceae	Christensenellaceae_R-7_group
ASV_0da32f8f5c5fe39c14b5309de056e8b3	Bacteria	Actinobacteria	Actinobacteria	Micrococcales	Micrococcaceae	Rothia
ASV_0da55f82d93aafb2bfc56aa625153308	Bacteria	Bacteroidetes	Bacteroidia	Bacteroidales	Rikenellaceae	Rikenellaceae_RC9_gut_group
ASV_0dae8d2838f73487ef56017b970e324d	Bacteria	Spirochaetes	Spirochaetia	Spirochaetales	Spirochaetaceae	Sphaerochaeta
ASV_0dcf5023e96fb8175d7bf02d900c9dd1	Bacteria	Firmicutes	Clostridia	Clostridiales	Ruminococcaceae
ASV_0dd2c5bd43facd06bb1113817421c3b0	Bacteria	Bacteroidetes	Bacteroidia	Bacteroidales	Paludibacteraceae
ASV_0dea4a3f97c807e73fd0350630405c2f	Bacteria	Firmicutes	Clostridia	Clostridiales	Family_XI	Helcococcus
ASV_0df6c802966e8670279671824da4f10a	Bacteria	Firmicutes	Bacilli	Lactobacillales	Lactobacillaceae	Lactobacillus
ASV_0dfd3b7a1846193a32c2e49e2b0e96a9	Bacteria	Firmicutes	Bacilli	Lactobacillales	Aerococcaceae	Facklamia
ASV_0e05a1ffad15c0b040e948f4d21cbfd8	Bacteria	Firmicutes	Clostridia	Clostridiales	Lachnospiraceae
ASV_0e1a7594c0ee98ea3cb9f35b2705d631	Bacteria	Proteobacteria	Gammaproteobacteria	Pasteurellales	Pasteurellaceae	Actinobacillus
ASV_0e2296d804b7ec172ab0c7e9d1ef78d7	Bacteria	Firmicutes	Clostridia	Clostridiales	Lachnospiraceae
ASV_0e2815f2a3408cfeb9bc7e5f75812c4a	Bacteria	Actinobacteria	Coriobacteriia	Coriobacteriales	Eggerthellaceae
ASV_0e2d370f860f8262fe2d1fd778dd030f	Bacteria	Actinobacteria	Actinobacteria	Corynebacteriales	Corynebacteriaceae	Corynebacterium_1
ASV_0e3524522502b3ed0616c62b71352e8e	Bacteria	Firmicutes	Clostridia	Clostridiales	Ruminococcaceae	Ruminococcaceae_UCG-005
ASV_0e588efacdb4ead858cc80d2ff1bf39b	Bacteria	Firmicutes	Clostridia	Clostridiales	Ruminococcaceae
ASV_0e623fd009440414fe615081376c4135	Bacteria	Firmicutes	Clostridia	Clostridiales	Lachnospiraceae	Cellulosilyticum
ASV_0e6cae2150bb29a000c184ea196e379f	Bacteria	Bacteroidetes	Bacteroidia	Bacteroidales	Prevotellaceae	Alloprevotella
ASV_0e82cbaaf3b5185a5eb22577a3bc40da	Bacteria	Firmicutes	Clostridia	Clostridiales	Lachnospiraceae	Marvinbryantia
ASV_0e8436cde34b56774a3c55729fffc0cf	Bacteria	Firmicutes	Clostridia	Clostridiales	Ruminococcaceae	Ruminococcaceae_UCG-014
ASV_0e946c1f69e5e0d9ad68a03b2bf71d81	Bacteria	Proteobacteria	Gammaproteobacteria	Betaproteobacteriales	Burkholderiaceae	Parasutterella
ASV_0ebcd9137c7542614095dfcd01905c96	Bacteria	Tenericutes	Mollicutes	Mollicutes_RF39
ASV_0ec2f9610dc858f887d3a07fde174d16	Bacteria	Firmicutes	Clostridia	Clostridiales
ASV_0ecf1488a17e29dce532514f248e2c42	Bacteria	Firmicutes	Clostridia	Clostridiales	Lachnospiraceae
ASV_0f08340a0450afc5fe3d51d3d9f9b9b2	Bacteria	Bacteroidetes	Bacteroidia	Bacteroidales	Prevotellaceae
ASV_0f276b28ea3ba352f6fd667c1e298c38	Bacteria	Firmicutes	Clostridia	Clostridiales	Ruminococcaceae	Ruminococcaceae_UCG-014
ASV_0f3878d214494cbd5f014145fcdccd27	Bacteria	Firmicutes
ASV_0f4881671786262463b2974f194f4794	Bacteria	Proteobacteria	Gammaproteobacteria	Pasteurellales	Pasteurellaceae	Actinobacillus
ASV_0f49f5d85658da8aee49322710f3a80d	Bacteria	Bacteroidetes	Bacteroidia	Bacteroidales	Bacteroidaceae	Bacteroides
ASV_0f4a50b98c3ee7fd3e13a56224fe0f6f	Bacteria	Firmicutes	Clostridia	Clostridiales	Ruminococcaceae	Ruminococcaceae_UCG-013
ASV_0f596fa23201f22e540d8ad70941dd53	Bacteria	Tenericutes	Mollicutes	Mollicutes_RF39
ASV_0f603a9018080b298f6f858569d3b3e2	Bacteria	Firmicutes	Clostridia	Clostridiales	Ruminococcaceae	Ruminococcaceae_UCG-005
ASV_0f6309bf44db6ba06d4599d3efcdfee1	Bacteria	Tenericutes	Mollicutes	Mollicutes_RF39
ASV_0f654647d3254e3928a44f120a848089	Bacteria
ASV_0f673ec7fe3b7797d42b84bee4cf76cb	Bacteria	Bacteroidetes	Bacteroidia	Bacteroidales	Prevotellaceae
ASV_0f8dc72d09818117c2e98acf267191bf	Bacteria	Bacteroidetes	Bacteroidia	Bacteroidales	Prevotellaceae	Alloprevotella
ASV_0f95241a938f92ed491deef512c95bdf	Bacteria	Firmicutes	Clostridia	Clostridiales	Ruminococcaceae
ASV_0f97c33ede085fa7349f49d0d9312da8	Bacteria	Firmicutes	Clostridia	Clostridiales	Ruminococcaceae
ASV_0fa84df551c4bc28253463d365f623fb	Bacteria	Bacteroidetes	Bacteroidia	Bacteroidales	Muribaculaceae
ASV_0fb8a3adc2c69a63759f9796844be58e	Bacteria	Firmicutes	Clostridia	Clostridiales	Lachnospiraceae	Marvinbryantia
ASV_0fc8368bdc93cfc93644e4056a037cb1	Bacteria	Bacteroidetes	Bacteroidia	Bacteroidales	Rikenellaceae	Rikenellaceae_RC9_gut_group
ASV_0fce2a74cd42f6cab4e11fc624d711f1	Bacteria	Proteobacteria	Gammaproteobacteria	Pasteurellales	Pasteurellaceae	Aggregatibacter
ASV_0fdf200365a089eb64030af28ba72947	Bacteria	Firmicutes	Clostridia	Clostridiales	Lachnospiraceae
ASV_0fdf9a33028e865d6db6307fd099c84e	Bacteria
ASV_0fe005608c3bbf87ef40c74f20fe23f9	Bacteria	Bacteroidetes	Bacteroidia	Bacteroidales	Bacteroidales_RF16_group
ASV_0fe4741f8f82b7c67fa354df721dd833	Bacteria
ASV_0ffc32a1ebeba0d805a55b69c4dbb603	Bacteria	Tenericutes	Mollicutes	Mollicutes_RF39
ASV_1036e434912c1dd743aff1a742a47b52	Bacteria	Firmicutes	Clostridia	Clostridiales	Ruminococcaceae	Oscillospira
ASV_10388fc74a2dae0fb1850dade99f66a0	Bacteria	Firmicutes	Clostridia	Clostridiales	Lachnospiraceae
ASV_104939775c3bf2af2788366a39d880c4	Bacteria	Tenericutes	Mollicutes	Mollicutes_RF39
ASV_1087eaf7c8723812e508a345ccf6d8d5	Bacteria	Firmicutes	Clostridia	Clostridiales	Clostridiales_vadinBB60_group
ASV_10b70ffd14831db16f3f0d87aa9d9d5c	Bacteria	Tenericutes	Mollicutes	Mollicutes_RF39
ASV_10bd66a443edc5d76dc717cb88e524b1	Bacteria	Firmicutes	Clostridia	Clostridiales	Ruminococcaceae	Ruminococcus_1
ASV_10da515f4458162de975c7a6cb4acc93	Bacteria	Firmicutes	Clostridia	Clostridiales	Ruminococcaceae	Ruminococcus_1
ASV_10dc8081a67025c9efc289a26a0c5444	Bacteria	Tenericutes	Mollicutes	Mollicutes_RF39
ASV_10e5d577b3994af95223fba4a16a69d5	Bacteria	Firmicutes	Clostridia	Clostridiales	Ruminococcaceae	Ruminococcaceae_UCG-011
ASV_10e6cf56141c30d43420492f5d54c5cb	Bacteria	Bacteroidetes	Bacteroidia	Bacteroidales	Prevotellaceae
ASV_10ff4631cc5198bb5add391eccbd5a09	Bacteria	Firmicutes	Clostridia	Clostridiales	Ruminococcaceae
ASV_110f3355c5cb6a79634dfef785e95e3e	Bacteria	Firmicutes	Clostridia	Clostridiales	Lachnospiraceae
ASV_112098c0dd535c30f7b3543ddbad13ab	Bacteria	Tenericutes	Mollicutes	Mollicutes_RF39
ASV_113c87b03d5316cdfc48718514c27856	Bacteria	Firmicutes	Clostridia	Clostridiales	Ruminococcaceae
ASV_113fb16ca912aa2954a622753fd1ea9c	Bacteria	Firmicutes	Clostridia	Clostridiales	Christensenellaceae	Christensenellaceae_R-7_group
ASV_1140695798c821bb2b2f71e89b90c670	Bacteria	Spirochaetes	Spirochaetia	Spirochaetales	Spirochaetaceae	Sphaerochaeta
ASV_115ce87eec9598e8f64f2d7f8a36b44c	Bacteria	Firmicutes	Clostridia	Clostridiales	Ruminococcaceae	Ruminococcaceae_UCG-014
ASV_1164ac686b174180cfd193adf59a81ae	Bacteria
ASV_116b000bcdd330f4319bda48bd997abf	Bacteria	Bacteroidetes	Bacteroidia	Bacteroidales	Prevotellaceae	Prevotella_7
ASV_11899145b894a8b737a8d3db09a78b4f	Bacteria	Bacteroidetes	Bacteroidia	Bacteroidales	Prevotellaceae
ASV_118e999c4970d3f3870fdd89476477e9	Bacteria	Proteobacteria	Deltaproteobacteria	Desulfovibrionales	Desulfovibrionaceae
ASV_119eea33cb9f505d6a20297d132e792a	Bacteria	Firmicutes	Clostridia	Clostridiales	Lachnospiraceae	Lachnoclostridium
ASV_11a64a86411dd5060f65754e53fedc3f	Bacteria	Bacteroidetes	Bacteroidia	Bacteroidales	Muribaculaceae
ASV_11b55295dc9dee1fd3ed0729f5bb35df	Bacteria	Firmicutes	Clostridia	Clostridiales	Ruminococcaceae	Ruminococcaceae_UCG-014
ASV_11b7d5a0dd0446562be236a4a9144c75	Bacteria	Firmicutes	Clostridia	Clostridiales	Ruminococcaceae	Ruminiclostridium_9
ASV_11c5d1c8a301cfefbee421c9f73fa07c	Bacteria	Firmicutes	Clostridia	Clostridiales	Family_XI	Murdochiella
ASV_11d6667d4f7e2ebfc66b807dce2d9140	Bacteria	Bacteroidetes	Bacteroidia	Bacteroidales	Rikenellaceae	Rikenellaceae_RC9_gut_group
ASV_11df4ee3a4a62b42dec767aeb592e0d0	Bacteria	Firmicutes	Clostridia	Clostridiales	Ruminococcaceae	Ruminococcaceae_UCG-005
ASV_11e581e239bfd1d98f3cd9bfe47e78f2	Bacteria	Firmicutes	Clostridia	Clostridiales	Clostridiaceae_1	Clostridium_sensu_stricto_1
ASV_11ec4476598a5a26b9d33845a5861ceb	Bacteria	Firmicutes	Clostridia	Clostridiales	Ruminococcaceae	Ruminococcaceae_UCG-010
ASV_11f6df1a474bdd60fcb29820096a0993	Bacteria	Bacteroidetes	Bacteroidia	Bacteroidales	Porphyromonadaceae	Porphyromonas
ASV_11fccd1f9530b14a1d1fcb3ad14c4b8c	Bacteria	Firmicutes	Clostridia	Clostridiales	Ruminococcaceae
ASV_12093f44ea3871bd1f36d9ab6e7c4cd8	Bacteria	Tenericutes	Mollicutes	Mollicutes_RF39
ASV_1209f3e3134fac6983b31d37d200c282	Bacteria	Firmicutes	Clostridia	Clostridiales	Ruminococcaceae	Ruminococcus_1
ASV_121313bbfeb2d25cf8c54df935cd954a	Bacteria	Firmicutes	Clostridia	Clostridiales	Lachnospiraceae
ASV_121cc0dc6705f8f99957c2618417c563	Bacteria	Firmicutes	Clostridia	Clostridiales	Ruminococcaceae
ASV_12237451b7fbe8b99a9f7d070f897862	Bacteria	Firmicutes	Clostridia	Clostridiales	Ruminococcaceae
ASV_12392e67db62c8e9a290f91ff957b2d2	Bacteria	Proteobacteria	Deltaproteobacteria	Desulfovibrionales	Desulfovibrionaceae	Desulfovibrio
ASV_124f6cfac6710928fc0ab9a7b46c71e2	Bacteria	Actinobacteria	Coriobacteriia	Coriobacteriales	Atopobiaceae	Olsenella
ASV_125bac723537bb0bc83da2111c0a5aa2	Bacteria	Firmicutes	Clostridia	Clostridiales	Ruminococcaceae	Ruminiclostridium_9
ASV_1283825a3d5c51f6438ee81f412248f9	Bacteria	Firmicutes	Bacilli	Lactobacillales	Lactobacillaceae	Lactobacillus
ASV_12a183587c7ce76bc5dd7a05773b2174	Bacteria	Firmicutes	Clostridia	Clostridiales	Ruminococcaceae	Ruminococcaceae_UCG-010
ASV_12acef5e0eba782d45fe9f038a99bf7b	Bacteria	Firmicutes	Clostridia	Clostridiales	Ruminococcaceae
ASV_12b5c766540f68c8245bc01a1de4d781	Bacteria	Proteobacteria	Gammaproteobacteria	Pseudomonadales	Pseudomonadaceae	Oblitimonas
ASV_12c57c4c553edae230eff62d16787d2c	Bacteria	Firmicutes	Clostridia	Clostridiales	Ruminococcaceae	Ruminococcaceae_UCG-010
ASV_12cc4c8a5d46fec0b6738bfe7c6c8a08	Bacteria	Bacteroidetes	Bacteroidia	Bacteroidales	Bacteroidaceae	Bacteroides
ASV_12cce8ca5e275a68b2b5e8c48510e075	Bacteria	Proteobacteria	Gammaproteobacteria	Pseudomonadales	Moraxellaceae	Moraxella
ASV_12d16279c133022af97ac213b5b700ae	Bacteria	Firmicutes	Clostridia	Clostridiales	Ruminococcaceae	Ruminococcaceae_UCG-013
ASV_12d4587189f9799552558bde974f7466	Bacteria	Firmicutes	Clostridia	Clostridiales	Ruminococcaceae	Ruminococcaceae_UCG-014
ASV_12deb1a5e626e120f47cfbf34f92c270	Bacteria	Firmicutes	Bacilli	Lactobacillales	Enterococcaceae	Enterococcus
ASV_12f7fde8c9c0ce7a08018aba89a8cb47	Bacteria	Bacteroidetes	Bacteroidia	Bacteroidales	Prevotellaceae	Alloprevotella
ASV_12f9203b937a20a91b08aab804b28cd9	Bacteria	Firmicutes	Clostridia	Clostridiales	Lachnospiraceae
ASV_1308d06acc6bc5288c985455071686fb	Bacteria	Firmicutes	Clostridia	Clostridiales	Ruminococcaceae	Ruminococcaceae_UCG-010
ASV_130c115f923e4c086b3b4b8743529707	Bacteria	Bacteroidetes	Bacteroidia	Bacteroidales	Rikenellaceae	Rikenellaceae_RC9_gut_group
ASV_132eb36567f9a63196c09190ec0e3788	Bacteria	Firmicutes	Clostridia	Clostridiales	Lachnospiraceae
ASV_1330deec01ee25ab66d3ac4752e8ccbc	Bacteria	Firmicutes	Clostridia	Clostridiales	Family_XIII	Family_XIII_AD3011_group
ASV_133ba591a272cabafe4973eb32fad080	Bacteria	Firmicutes	Clostridia	Clostridiales	Ruminococcaceae	Ruminococcaceae_UCG-010
ASV_1354d8eddb9222983aca5a2fd2c6c7a5	Bacteria	Actinobacteria	Actinobacteria	Micrococcales	Brevibacteriaceae	Brevibacterium
ASV_136166e78541a2147c7f35cb780c1029	Bacteria	Firmicutes	Clostridia	Clostridiales	Ruminococcaceae	Ruminococcaceae_UCG-014
ASV_137bb8052cef87c926c41dce31546087	Bacteria	Firmicutes	Clostridia	Clostridiales	Family_XI	Helcococcus
ASV_13814d6e5c1c721d165b7194e4dfddd7	Bacteria	Firmicutes	Clostridia	Clostridiales	Ruminococcaceae
ASV_139f201782b377ecd8bd38893e72e9cc	Bacteria	Bacteroidetes	Bacteroidia	Bacteroidales	Prevotellaceae	Prevotellaceae_UCG-003
ASV_13b0362e9465a50a41c280177cb9cb7f	Bacteria	Firmicutes	Clostridia	Clostridiales	Ruminococcaceae
ASV_13b0495833ec04dd3f86ea409950892b	Bacteria	Tenericutes	Mollicutes	Mollicutes_RF39
ASV_13b4700ef19d23628ac7600a4ce3df99	Bacteria	Bacteroidetes	Bacteroidia	Bacteroidales	Tannerellaceae	Parabacteroides
ASV_13b6cb1c2c3697ec16865c2737a4bbb6	Bacteria	Tenericutes	Mollicutes	Mollicutes_RF39
ASV_13c1b2a8c491cf3fba2fa50e45717450	Bacteria	Firmicutes	Clostridia	Clostridiales	Family_XI	Anaerococcus
ASV_13c3141fbd52358e9207ec2823f6718f	Bacteria	Firmicutes	Clostridia	Clostridiales	Family_XI	Peptoniphilus
ASV_13c54a3bcfe406e0de9ff4136cd7a71f	Bacteria	Firmicutes	Clostridia	Clostridiales	Family_XIII
ASV_13e23d8aa281d672273265036f447ae9	Bacteria	Actinobacteria	Actinobacteria	Micrococcales
ASV_13e5e67a2599db5c3cdfa82c4c9ea6fd	Bacteria	Firmicutes	Clostridia	Clostridiales	Ruminococcaceae
ASV_140066048723fe901c6219444afe1753	Bacteria	Tenericutes	Mollicutes	Mollicutes_RF39
ASV_1409f10052e31c0cd03e9569f6012cdc	Bacteria	Firmicutes	Clostridia	Clostridiales	Lachnospiraceae
ASV_1411fef550c339ba320961c32da2d7fb	Bacteria	Tenericutes	Mollicutes	Mollicutes_RF39
ASV_141437e5023d7f6f02bd8054f56b9996	Bacteria	Firmicutes
ASV_141bb871097f726b40069f333652d536	Bacteria	Firmicutes	Clostridia	Clostridiales	Lachnospiraceae
ASV_14240eb2215eeede301f801fa5430996	Bacteria	Firmicutes	Clostridia	Clostridiales	Ruminococcaceae
ASV_142d9a147f1c98b65c70e8306cfcc7ff	Bacteria	Firmicutes	Clostridia	Clostridiales	Ruminococcaceae	GCA-900066225
ASV_14312fc5c5ab55aede83c6c2938eca7f	Bacteria	Tenericutes	Mollicutes	Mollicutes_RF39
ASV_143ddfd13bb57010785fac76faad441a	Bacteria	Firmicutes	Clostridia	Clostridiales	Ruminococcaceae	Ruminococcaceae_UCG-014
ASV_143fb2c93a08eb3171afe9bc9ea1e566	Bacteria	Firmicutes	Clostridia	Clostridiales	Lachnospiraceae
ASV_14465da4346ef699bb1cfa1bfa9369ad	Bacteria	Firmicutes	Clostridia	Clostridiales	Lachnospiraceae
ASV_144b3f0c5e90857fa846b8555a89fab2	Bacteria	Firmicutes	Clostridia	Clostridiales	Christensenellaceae	Christensenellaceae_R-7_group
ASV_147f8db87b2fb0aafd5a4d8a6f804a87	Bacteria
ASV_1483f54c221c8eaacb0fa52731666089	Bacteria	Tenericutes	Mollicutes	Mollicutes_RF39
ASV_148936767170e9e19a98a35777f8ea34	Bacteria	Firmicutes	Clostridia	Clostridiales	Lachnospiraceae
ASV_148eeaea7241f68a5f5bea5fbfdf2c87	Bacteria	Firmicutes	Bacilli	Lactobacillales	Aerococcaceae
ASV_1494213a7deddc4d367792c57b7e1bc0	Bacteria	Tenericutes	Mollicutes	Mollicutes_RF39
ASV_1499d9de13f38ef71f660ac0b7cade8d	Bacteria	Tenericutes	Mollicutes	Mollicutes_RF39
ASV_14b182f3a26a07782c81215911524f23	Bacteria	Firmicutes	Clostridia	Clostridiales	Lachnospiraceae
ASV_14cabd13ffa93398454300d1a00f9c3b	Bacteria	Proteobacteria	Deltaproteobacteria
ASV_14e4c694453ef97ca8e202d194226832	Bacteria	Firmicutes	Clostridia	Clostridiales	Ruminococcaceae	Ruminococcus_2
ASV_14f5ef428b0c117993303c186e74917b	Bacteria	Firmicutes	Clostridia	Clostridiales	Lachnospiraceae
ASV_14fefab63791810f2be4bcda03382311	Bacteria	Firmicutes	Clostridia	Clostridiales	Ruminococcaceae	Ruminococcus_1
ASV_151163af62275570b630403463efa30c	Bacteria	Firmicutes	Clostridia	Clostridiales	Ruminococcaceae	Ruminococcaceae_UCG-005
ASV_15129ed4fe4f110e455d85437b96d0eb	Bacteria	Firmicutes	Negativicutes	Selenomonadales	Veillonellaceae	Anaerovibrio
ASV_152c202b18431f1c27b927995058c83f	Bacteria	Firmicutes	Clostridia	Clostridiales	Family_XI	Peptoniphilus
ASV_15357a9faac3f855b63fe68f61fd46a5	Bacteria	Firmicutes	Bacilli	Lactobacillales	Lactobacillaceae	Lactobacillus
ASV_15588f8f3f2a16a5ab1955723b92a003	Bacteria	Tenericutes	Mollicutes	Mollicutes_RF39
ASV_155ca725bd71b6eb3541b792c49d9eb7	Bacteria	Bacteroidetes	Bacteroidia	Bacteroidales	Muribaculaceae
ASV_1567173deed00e3ac1ababe8d62b2746	Bacteria	Firmicutes	Clostridia	Clostridiales	Clostridiales_vadinBB60_group
ASV_15701fcbecf8b280718656e482ad0021	Bacteria	Firmicutes	Negativicutes	Selenomonadales	Veillonellaceae	Selenomonas
ASV_157afa994dc5640dc7cfad478f203cd6	Bacteria	Firmicutes	Clostridia	Clostridiales	Family_XI	Peptoniphilus
ASV_157ded5ef57e4503cd7a815d5f5661ca	Bacteria	Firmicutes	Clostridia	Clostridiales	Lachnospiraceae
ASV_15852fe95cf4a4337ed2864f9434d887	Bacteria	Tenericutes	Mollicutes	Mollicutes_RF39
ASV_158716b824d2b000c05b31fa7bb17615	Bacteria	Firmicutes
ASV_158797690c352898bf96bf1481828a6f	Bacteria	Firmicutes	Clostridia	Clostridiales	Christensenellaceae	Christensenellaceae_R-7_group
ASV_159f25ee8dfdd348c2ffee847ac7a30c	Bacteria	Planctomycetes	Planctomycetacia	Pirellulales	Pirellulaceae	p-1088-a5_gut_group
ASV_15a7ee28bc45da36cb8f2bee1bf22809	Bacteria	Kiritimatiellaeota	Kiritimatiellae	WCHB1-41
ASV_15b4436360fc62ae9a07e1fbd212a6ee	Bacteria	Firmicutes	Clostridia	Clostridiales	Lachnospiraceae
ASV_15b660ca4085eec78d90eac65a222d9c	Bacteria	Tenericutes	Mollicutes	Mollicutes_RF39
ASV_15c423b070cab04b8d9900284522b90b	Bacteria	Firmicutes	Clostridia	Clostridiales	Ruminococcaceae	Ruminococcaceae_UCG-014
ASV_15cd1e21af76d115a0bc65d49726beb3	Bacteria	Firmicutes	Clostridia	Clostridiales	Ruminococcaceae	Ruminococcaceae_UCG-014
ASV_15e11fb40d19360cc99dc5f36dd6f77d	Bacteria	Firmicutes	Clostridia	Clostridiales	Lachnospiraceae
ASV_15ea2731d16b8f2ed17c6282041d4268	Bacteria	Firmicutes	Clostridia	Clostridiales	Ruminococcaceae	Ruminococcaceae_NK4A214_group
ASV_15f69f9738fa150a98a91de3d5ecf9f3	Bacteria	Bacteroidetes	Bacteroidia	Bacteroidales	Prevotellaceae	Prevotellaceae_NK3B31_group
ASV_1619b48906d097d8c3a8af893250385b	Bacteria	Firmicutes	Clostridia	Clostridiales	Clostridiales_vadinBB60_group
ASV_1622aa9d47b8a50f629a1ba19e360964	Bacteria	Firmicutes	Clostridia	Clostridiales	Ruminococcaceae	Ruminococcaceae_UCG-014
ASV_1632533111d77c6afc50bf21291dab49	Bacteria	Firmicutes	Clostridia	Clostridiales	Ruminococcaceae
ASV_1635ec3e30e61a448419d4f002ea2326	Bacteria	Firmicutes	Clostridia	Clostridiales	Lachnospiraceae
ASV_1636df577567be4aadea8383b4af2b86	Bacteria	Bacteroidetes	Bacteroidia	Bacteroidales	Muribaculaceae
ASV_1638caac5754a56ad7ae6ba269c245c4	Bacteria	Firmicutes	Clostridia	Clostridiales	Lachnospiraceae	Lachnospiraceae_NK4A136_group
ASV_1638e76e27214b65a5df62f93c6b2e12	Bacteria	Proteobacteria	Deltaproteobacteria	Desulfovibrionales	Desulfovibrionaceae	Mailhella
ASV_16530e5b50b780018210dac05a471715	Bacteria	Firmicutes	Clostridia	Clostridiales	Ruminococcaceae	Ruminococcaceae_UCG-002
ASV_16549bea4d45a6b28d2a820c227b3607	Bacteria	Firmicutes	Clostridia	Clostridiales	Ruminococcaceae	Ruminococcaceae_UCG-010
ASV_1654d86038468940a8eb80207fd749ad	Bacteria	Firmicutes	Clostridia	Clostridiales	Ruminococcaceae	Ruminococcus_1
ASV_16577d051299f0072d87ffee13a4ef59	Bacteria	Firmicutes	Clostridia	Clostridiales	Lachnospiraceae	Lachnoclostridium
ASV_1663af20fe53308962f2e82929d68a72	Bacteria	Firmicutes	Clostridia	Clostridiales	Lachnospiraceae
ASV_167754ea3803a5382a33753595d305b9	Bacteria	Firmicutes	Clostridia	Clostridiales	Ruminococcaceae
ASV_167b7443f8be542c1519e58dc6cfb3aa	Bacteria	Firmicutes	Clostridia	Clostridiales	Ruminococcaceae	Ruminococcaceae_UCG-014
ASV_16b311bfe9c9b49c8ef717e5b7137dd0	Bacteria	Firmicutes	Clostridia	Clostridiales	Lachnospiraceae
ASV_16b801bf06aae7c0055ae7f9bee05706	Bacteria	Actinobacteria	Coriobacteriia	Coriobacteriales	Eggerthellaceae
ASV_16c438e05dfe751b655b91a56c6e756b	Bacteria	Firmicutes	Clostridia	Clostridiales	Lachnospiraceae
ASV_16d139ad0f5d3f9e3b84cb43b9528b45	Bacteria	Firmicutes	Clostridia	Clostridiales	Family_XI	Ezakiella
ASV_16d8b85d94abcf6d429f34deff6ee188	Bacteria
ASV_16dc3a8b96182c59dbb45dc27fb5e2b0	Bacteria	Firmicutes	Clostridia	Clostridiales	Ruminococcaceae	Angelakisella
ASV_16df6f12f537503b35c693bc28527b31	Bacteria	Bacteroidetes	Bacteroidia	Bacteroidales
ASV_16f9337882bcc985d1617c5015c55633	Bacteria	Actinobacteria	Actinobacteria	Actinomycetales	Actinomycetaceae
ASV_1703db4dbbda1f21cb6d14e4cef4eb56	Bacteria	Firmicutes	Negativicutes	Selenomonadales	Veillonellaceae	Anaerovibrio
ASV_171daccb541bdfa933685387883152f3	Bacteria	Firmicutes	Erysipelotrichia	Erysipelotrichales	Erysipelotrichaceae	Erysipelotrichaceae_UCG-004
ASV_1723890e5436f73cb7be3a51fc68c943	Bacteria	Firmicutes	Clostridia	Clostridiales	Ruminococcaceae
ASV_1726081b02c4943d98361ce11175e9c3	Bacteria	Firmicutes	Clostridia	Clostridiales	Ruminococcaceae	Ruminococcaceae_UCG-010
ASV_17268acfdd36d60d52bfb854f3849d61	Bacteria	Firmicutes
ASV_17283d6c4768773cf9817df1cc047616	Bacteria	Bacteroidetes	Bacteroidia	Bacteroidales
ASV_17392fbedfbc1313163321d1eaf7726e	Bacteria	Bacteroidetes	Bacteroidia	Bacteroidales	Rikenellaceae	Rikenellaceae_RC9_gut_group
ASV_173c825a18291f2ba18b5e46d9db8408	Bacteria	Bacteroidetes	Bacteroidia	Bacteroidales	Tannerellaceae	Parabacteroides
ASV_175aa9bac9ba973ac58f6c2147ef4a2e	Bacteria	Firmicutes	Clostridia	Clostridiales	Lachnospiraceae	Lachnospira
ASV_176f6fd03892b16f403ebedd6432f228	Bacteria	Firmicutes	Clostridia	Clostridiales	Lachnospiraceae
ASV_177289be335859c4fe57508481bdc397	Bacteria	Firmicutes	Clostridia	Clostridiales	Ruminococcaceae
ASV_17781d63adcb3dce059afd7a20e7b906	Bacteria	Firmicutes	Clostridia	Clostridiales	Lachnospiraceae
ASV_1782fc980044663fb513d5e72d0c30cf	Bacteria	Firmicutes	Clostridia	Clostridiales
ASV_178975d04385118c01b3a65ab14f2583	Bacteria	Proteobacteria	Alphaproteobacteria	Rhodospirillales
ASV_17a0007e6ef5b1ef26ad183dc93a98bd	Bacteria	Firmicutes	Clostridia	Clostridiales	Ruminococcaceae
ASV_17a490d18ca62d3ea7c607a46512ead6	Bacteria	Firmicutes	Clostridia	Clostridiales	Ruminococcaceae	Ruminococcaceae_UCG-013
ASV_17b542863da71820b2ba99164f7cdae1	Bacteria	Firmicutes	Clostridia	Clostridiales	Ruminococcaceae	Ruminococcaceae_UCG-004
ASV_17b8ed155537dbaea0dd19129840918b	Bacteria	Firmicutes	Clostridia	Clostridiales	Lachnospiraceae
ASV_17ce991fce54051f6be2364e1cdc714a	Bacteria	Firmicutes	Clostridia	Clostridiales
ASV_17d69d44559dce0092faca8bdcac2069	Bacteria	Firmicutes	Clostridia	Clostridiales
ASV_17f40b60246fa2e1ba82773c8065d0b1	Bacteria	Firmicutes	Clostridia	Clostridiales	Lachnospiraceae
ASV_1800898817468efe46f41e3ed53c7d87	Bacteria	Proteobacteria	Alphaproteobacteria	Paracaedibacterales	Paracaedibacteraceae
ASV_18093612942cabb240ae11d91526e19e	Bacteria	Bacteroidetes	Bacteroidia	Bacteroidales	Rikenellaceae	Rikenellaceae_RC9_gut_group
ASV_18123592bb195f42c8b49a781500356a	Bacteria	Firmicutes	Clostridia	Clostridiales	Lachnospiraceae
ASV_181b024e0406aaefdd91d12aa4ec4215	Bacteria	Proteobacteria	Gammaproteobacteria	Betaproteobacteriales	Burkholderiaceae	Sutterella
ASV_1820db21be968aab914bfc59b5be96f9	Bacteria	Firmicutes	Clostridia	Clostridiales
ASV_18259a51f8930959af1bc07ae64e715d	Bacteria	Firmicutes	Bacilli	Lactobacillales	Streptococcaceae	Streptococcus
ASV_183e6dab164fa72af9414ab19095babe	Bacteria	Proteobacteria	Alphaproteobacteria	Rhodospirillales
ASV_1849510daf77158f5376af04eb48c84c	Bacteria	Firmicutes	Clostridia	Clostridiales	Family_XIII	Family_XIII_AD3011_group
ASV_1855acf11339270a239f8f8fcdd5422b	Bacteria	Firmicutes	Clostridia	Clostridiales	Ruminococcaceae	Ruminococcaceae_UCG-013
ASV_18c082397b677d76b154231f983f49da	Bacteria	Firmicutes	Clostridia	Clostridiales	Ruminococcaceae	Intestinimonas
ASV_18d1d3003cc423b568ba5b5ccb433023	Bacteria	Firmicutes	Clostridia	Clostridiales	Lachnospiraceae	Lachnospiraceae_NK4A136_group
ASV_18e47a4b1739e963ecc26dca43a68d06	Bacteria	Firmicutes	Clostridia	Clostridiales	Ruminococcaceae	Ruminococcaceae_UCG-010
ASV_18eb5c0d9d8a8d0d11c10b83e1d2ce24	Bacteria	Firmicutes	Clostridia	Clostridiales	Lachnospiraceae	Blautia
ASV_18f7665a26722ccaf288e4560f4d82cc	Bacteria	Firmicutes	Clostridia	Clostridiales	Ruminococcaceae	Ruminococcaceae_UCG-014
ASV_18fb9afb07b2fe7bff5c6c96354a4bb2	Bacteria	Firmicutes	Clostridia	Clostridiales	Ruminococcaceae	Ruminococcaceae_UCG-004
ASV_18ff2b734dc39372a0d199b30031fe68	Bacteria	Firmicutes	Clostridia	Clostridiales	Lachnospiraceae	Lachnospiraceae_UCG-001
ASV_19242d6e262c55c76fdde74fbd05d9ad	Bacteria	Proteobacteria	Gammaproteobacteria	Pseudomonadales	Moraxellaceae	Acinetobacter
ASV_193702c1c1b0cb15a0a82326d87fff58	Bacteria	Firmicutes	Clostridia	Clostridiales	Ruminococcaceae	Ruminococcaceae_UCG-014
ASV_193a2725ee90c1fb4b3e3d67a1d1415b	Bacteria	Bacteroidetes	Bacteroidia	Bacteroidales	Prevotellaceae
ASV_19446fb7028e328ee943eb0859da2e83	Bacteria	Bacteroidetes	Bacteroidia	Bacteroidales	Muribaculaceae
ASV_194e9e25f303f9e12138c31d081a6ba1	Bacteria	Firmicutes	Erysipelotrichia	Erysipelotrichales	Erysipelotrichaceae
ASV_195ec5e6d25367940ed5cf8324103c0b	Bacteria	Firmicutes	Clostridia	Clostridiales	Family_XIII
ASV_19680c976d80ca867b0cde659281310f	Bacteria	Firmicutes	Clostridia	Clostridiales	Lachnospiraceae
ASV_19715b1593c19aa6d35a4d1e3cd09374	Bacteria	Firmicutes	Clostridia	Clostridiales	Lachnospiraceae	Lachnospiraceae_UCG-004
ASV_1981f2ad333b7c6add390ec159a070f9	Bacteria	Deferribacteres	Deferribacteres	Deferribacterales	Deferribacteraceae	Mucispirillum
ASV_198590b8efd71b3cacb457d99ad64137	Bacteria	Firmicutes	Clostridia	Clostridiales	Christensenellaceae	Christensenellaceae_R-7_group
ASV_1990e0132f31879323b4287ae77312b1	Bacteria	Firmicutes	Clostridia	Clostridiales	Lachnospiraceae
ASV_19b6e29370e2a838a5648d0c2f2c9696	Bacteria	Firmicutes	Clostridia
ASV_19c895726eec3cbe6ffbd10fe93f989f	Bacteria	Firmicutes	Clostridia	Clostridiales	Ruminococcaceae	Ruminococcus_1
ASV_19cfb627343e6f23a8573b17a65c17ab	Bacteria	Firmicutes	Clostridia	Clostridiales
ASV_19da890972569b6859c360e9b4c8751e	Bacteria	Bacteroidetes	Bacteroidia	Bacteroidales	Porphyromonadaceae	Porphyromonas
ASV_19e8c75fc15532c4d8a0271eb4b09aa4	Bacteria	Firmicutes	Clostridia	Clostridiales	Ruminococcaceae	Ruminococcaceae_UCG-005
ASV_19f356fcd0d9f4d1de69b3dd040fdc59	Bacteria	Actinobacteria	Actinobacteria	Actinomycetales	Actinomycetaceae	Mobiluncus
ASV_1a1a37884d631f000fa2b24e21e7280b	Bacteria	Firmicutes	Clostridia	Clostridiales	Lachnospiraceae	Lachnospiraceae_UCG-001
ASV_1a227469842f5b5e813fd6e220d0dec2	Bacteria	Tenericutes	Mollicutes	Mollicutes_RF39
ASV_1a23131ddd4bb3e1a3e45900fa323ec4	Bacteria	Firmicutes	Clostridia	Clostridiales	Lachnospiraceae
ASV_1a2bf315409f33af53f8720b7bcb48d3	Bacteria	Lentisphaerae	Lentisphaeria	Victivallales	vadinBE97
ASV_1a36a510782d63f6807f46287cfaa411	Bacteria	Firmicutes	Clostridia	Clostridiales	Lachnospiraceae
ASV_1a377d2b4c3a06f94d4e7cae245c0ced	Bacteria	Firmicutes	Clostridia	Clostridiales	Ruminococcaceae
ASV_1a3d6d4347947116d308422550a40775	Bacteria	Firmicutes	Clostridia	Clostridiales	Lachnospiraceae
ASV_1a419fb5a5c281b95e166093f12b0f3f	Bacteria	Firmicutes	Clostridia	Clostridiales	Ruminococcaceae	Oscillospira
ASV_1a4f37c8b2709931be97a5c0898ca514	Bacteria	Firmicutes	Clostridia	Clostridiales	Ruminococcaceae	Ruminococcaceae_UCG-014
ASV_1a536649f612dcd13d4606a42b25ab48	Bacteria	Firmicutes	Clostridia	Clostridiales	Ruminococcaceae	Ruminococcaceae_UCG-010
ASV_1a61cd7b8d99d798a6b5cd8e819ef42f	Bacteria	Tenericutes	Mollicutes	Mollicutes_RF39
ASV_1a736a418ee08279a3b4f628e68c2045	Bacteria	Firmicutes	Clostridia	Clostridiales	Ruminococcaceae	Ruminococcaceae_UCG-014
ASV_1a84426ecadc26a00217172ce4a0b550	Bacteria	Proteobacteria	Deltaproteobacteria
ASV_1a85945077d0cd01cd5ea034aa7ec10d	Bacteria	Firmicutes	Clostridia	Clostridiales	Ruminococcaceae	Ruminiclostridium_9
ASV_1a8752878f07a5524197cad808ce05fb	Bacteria	Firmicutes	Clostridia	Clostridiales	Lachnospiraceae
ASV_1a88971b4a35efdaeba642b5bade8dc8	Bacteria	Actinobacteria	Actinobacteria	Actinomycetales	Actinomycetaceae
ASV_1a89a928592aa3f615714f591951546d	Bacteria	Actinobacteria	Coriobacteriia	Coriobacteriales	Eggerthellaceae
ASV_1a8a7f700cd94083413f93baadd005ea	Bacteria	Bacteroidetes	Bacteroidia	Bacteroidales	Muribaculaceae
ASV_1a9df3fbbc7fc8cecec4239cf801d2fc	Bacteria	Firmicutes	Clostridia	Clostridiales	Ruminococcaceae	Ruminococcaceae_UCG-013
ASV_1aa86c4fce615f452af67453b69bacff	Bacteria	Firmicutes	Clostridia	Clostridiales	Lachnospiraceae
ASV_1ac5fe41d704f215c4e0a9c84f904acd	Bacteria	Firmicutes	Clostridia	Clostridiales	Christensenellaceae	Christensenellaceae_R-7_group
ASV_1ac718c166c065b3c8b1c7d2c5f2e9d4	Bacteria	Firmicutes	Clostridia	Clostridiales	Lachnospiraceae
ASV_1acecaeb0bc0a6b5d5e97dc0d1cf1629	Bacteria	Firmicutes	Clostridia	Clostridiales	Ruminococcaceae
ASV_1ad106850823904ec6b0677ec26a6bf4	Bacteria	Firmicutes	Clostridia	Clostridiales	Ruminococcaceae	Ruminococcaceae_UCG-005
ASV_1ad3f876a258a6aee7bb1237dc02bb90	Bacteria	Proteobacteria	Gammaproteobacteria
ASV_1ad84f31b52c3a6607e7c3e397f3c800	Bacteria	Firmicutes	Clostridia	Clostridiales	Ruminococcaceae	Ruminiclostridium_9
ASV_1ade02d7a44a5440c382fd8ebd74e08c	Bacteria	Firmicutes	Clostridia	Clostridiales	Ruminococcaceae	Ruminococcus_2
ASV_1b033f6eee8e4b29fac67c91837217ab	Bacteria	Firmicutes	Clostridia	Clostridiales	Family_XI	W5053
ASV_1b0e451f5f0937faa6efff8fd86dd5de	Bacteria	Firmicutes	Clostridia	Clostridiales	Lachnospiraceae
ASV_1b19dd8216299ae7778bd3f0a521da5b	Bacteria	Tenericutes	Mollicutes	Izimaplasmatales
ASV_1b1f9e5561ea5a44138ddab7dc80650c	Bacteria	Firmicutes	Clostridia	Clostridiales	Ruminococcaceae	Ruminococcus_2
ASV_1b23e74fb43b2b8a2d20b91679cf8e0e	Bacteria	Actinobacteria	Actinobacteria	Bifidobacteriales	Bifidobacteriaceae	Bifidobacterium
ASV_1b252fd446d25647aa2db66ac34342b0	Bacteria	Firmicutes	Bacilli	Lactobacillales	Carnobacteriaceae
ASV_1b3411de50caba0cced76e32926354b0	Bacteria	Firmicutes	Clostridia	Clostridiales	Ruminococcaceae
ASV_1b4319de5bca3b5e4a7a1e10466f1fa8	Bacteria	Firmicutes	Clostridia	Clostridiales	Lachnospiraceae
ASV_1b58c1a21ba069cb891e2c8bed81aebf	Bacteria	Firmicutes	Clostridia	Clostridiales	Ruminococcaceae
ASV_1b5d50e4ae6a2cb153f3b2ca04699419	Bacteria	Firmicutes	Clostridia	Clostridiales	Lachnospiraceae
ASV_1b672a28fff72c4817820c82c8a63219	Bacteria	Firmicutes	Clostridia	Clostridiales	Christensenellaceae	Christensenellaceae_R-7_group
ASV_1b6ee19cac94a3cd7e75aa9029b85ca0	Bacteria	Firmicutes	Clostridia	Clostridiales	Ruminococcaceae
ASV_1b7803747f9cab3c62e61c8bcf4d625b	Bacteria	Tenericutes	Mollicutes	Mollicutes_RF39
ASV_1b8bb8d96361fd1df90d12659761426a	Bacteria	Bacteroidetes	Bacteroidia	Bacteroidales	Prevotellaceae
ASV_1b8dec58597978264025b9eba656ffb5	Bacteria	Bacteroidetes	Bacteroidia	Bacteroidales	Bacteroidaceae	Bacteroides
ASV_1ba457966884bf882e61a33a0ac7604e	Bacteria	Firmicutes	Clostridia	Clostridiales
ASV_1ba6076b8f96c5c575a8a98824246a69	Bacteria	Firmicutes	Clostridia	Clostridiales	Ruminococcaceae
ASV_1ba6ad30056ad27c95301e1216622a5f	Bacteria	Bacteroidetes	Bacteroidia	Bacteroidales	Rikenellaceae	Rikenellaceae_RC9_gut_group
ASV_1bbee14d643afcc57c03321c9b2044c7	Bacteria	Bacteroidetes	Bacteroidia	Bacteroidales	Prevotellaceae	Alloprevotella
ASV_1bf9738c1cc1fd2b8af1803235c076e5	Bacteria	Firmicutes	Clostridia	Clostridiales	Ruminococcaceae
ASV_1c0c93ed1fbfab4a85b8941c9b071ae5	Bacteria	Firmicutes	Clostridia	Clostridiales	Ruminococcaceae	Ruminococcaceae_UCG-013
ASV_1c10fc26642490a720dde08b26a82554	Bacteria	Firmicutes	Clostridia	Clostridiales	Lachnospiraceae
ASV_1c1106ea7e366cf4703bb2be4f50e15d	Bacteria	Firmicutes	Clostridia	Clostridiales	Ruminococcaceae
ASV_1c2edba6f16fd68a4972f9933d463941	Bacteria	Bacteroidetes	Bacteroidia	Bacteroidales	Marinifilaceae	Butyricimonas
ASV_1c572ff339758e129c244406a5c1177f	Bacteria	Firmicutes	Clostridia	Clostridiales	Lachnospiraceae
ASV_1c5e07e69b46a9eb17bba68f5386dc40	Bacteria
ASV_1c789716490fefb376a5ca71a5894120	Bacteria	Firmicutes	Clostridia	Clostridiales	Ruminococcaceae
ASV_1c7d2ad94334dd47c5d0181ab8aea2b9	Bacteria	Epsilonbacteraeota	Campylobacteria	Campylobacterales	Arcobacteraceae	Arcobacter
ASV_1c8042a678f1cede6070e562bb1aff4b	Bacteria	Firmicutes	Clostridia	Clostridiales	Ruminococcaceae
ASV_1c81eb221f7d31175c8ca22c957f55e0	Bacteria	Firmicutes	Clostridia	Clostridiales	Ruminococcaceae	Ruminococcus_1
ASV_1cbee63f8edf37bbf7dcc88b94876aa9	Bacteria	Firmicutes	Clostridia	Clostridiales	Ruminococcaceae
ASV_1cc0b3e812bc20de327537d2971730a0	Bacteria	Firmicutes	Clostridia	Clostridiales	Ruminococcaceae	Ruminococcaceae_UCG-014
ASV_1ccc89b0fa9313eaaf1b2c30e152339e	Bacteria	Firmicutes	Clostridia	Clostridiales	Ruminococcaceae
ASV_1ccfb51adcdfe9a977a90d834747e5c9	Bacteria	Firmicutes	Clostridia	Clostridiales	Ruminococcaceae	Ruminococcaceae_UCG-014
ASV_1ce08f22dc9757cefc15f802ef03a79d	Bacteria	Actinobacteria	Actinobacteria	Corynebacteriales	Corynebacteriaceae
ASV_1ceb2379fdc16d3bf512df6760eeef7a	Bacteria	Firmicutes	Clostridia	Clostridiales	Peptostreptococcaceae	Peptostreptococcus
ASV_1d0caa08afa1acbb48d50b99c78b2acb	Bacteria	Bacteroidetes	Bacteroidia	Bacteroidales	Rikenellaceae	Alistipes
ASV_1d0da23b769c5b21054c2a073a189a90	Bacteria	Actinobacteria	Coriobacteriia	Coriobacteriales	Eggerthellaceae	DNF00809
ASV_1d1b88b0452f91de3baa09bb9b5b1799	Bacteria	Firmicutes	Clostridia	Clostridiales	Ruminococcaceae	Ruminococcaceae_UCG-014
ASV_1d1e82587f9a3a5f25b858cdc67278da	Bacteria	Firmicutes	Clostridia	Clostridiales	Ruminococcaceae
ASV_1d24183232c8b233985cbb40f1ed1965	Bacteria	Firmicutes	Clostridia	Clostridiales	Ruminococcaceae
ASV_1d386ce156d6c028c8aea4b1054f6ed0	Bacteria	Tenericutes	Mollicutes	Izimaplasmatales
ASV_1d39af2d353ce6809ba8cb92eb504590	Bacteria	Firmicutes	Clostridia	Clostridiales	Ruminococcaceae
ASV_1d3aa35c59f2943f33a80283bd39336d	Bacteria	Firmicutes	Clostridia	Clostridiales	Lachnospiraceae	Blautia
ASV_1d3ec962e5a8d68dc33440a4381cdb24	Bacteria	Firmicutes	Clostridia	Clostridiales	Family_XIII	S5-A14a
ASV_1d49df56b83a383d8b998af9d148f52c	Bacteria	Firmicutes	Clostridia	Clostridiales	Clostridiaceae_1	Clostridium_sensu_stricto_1
ASV_1d506dcf06698e00949eb638bd6293a4	Bacteria
ASV_1d59e925626f99fe59a4355c1aa46d08	Bacteria	Firmicutes	Clostridia	Clostridiales	Lachnospiraceae
ASV_1d5a28ba0a60c10c63e1a08223240351	Bacteria	Firmicutes	Clostridia	Clostridiales	Ruminococcaceae
ASV_1d91988f0f994ab9cba035c84c792afd	Bacteria	Firmicutes	Clostridia	Clostridiales	Christensenellaceae	Christensenellaceae_R-7_group
ASV_1d9538abc86ffc335e19b588ca1092f5	Bacteria	Firmicutes	Clostridia	Clostridiales	Family_XI	Anaerococcus
ASV_1d97af465167798d521d9dc7cb143ef9	Bacteria	Fusobacteria	Fusobacteriia	Fusobacteriales	Fusobacteriaceae	Fusobacterium
ASV_1dadd795203a5378f04c7d9ce51de8fc	Bacteria	Tenericutes	Mollicutes	Mollicutes_RF39
ASV_1de73ffefb8617d2ca9ccf28c78eb08b	Bacteria	Firmicutes	Clostridia	Clostridiales	Ruminococcaceae	Ruminococcaceae_UCG-005
ASV_1dee0289ffbb9fa36ca149ae3b13b397	Bacteria	Firmicutes	Clostridia	Clostridiales	Christensenellaceae	Christensenellaceae_R-7_group
ASV_1deffd92f86da9a977adccb2d6b848e3	Bacteria	Actinobacteria	Coriobacteriia	Coriobacteriales	Atopobiaceae
ASV_1df0c54b8fd680a8ea6bffe7de482f43	Bacteria	Bacteroidetes	Bacteroidia	Bacteroidales	Bacteroidaceae	Bacteroides
ASV_1dfd71a5be92e4a98c505a67a68ebbd1	Bacteria	Firmicutes	Clostridia	Clostridiales	Ruminococcaceae
ASV_1e068b4c3aef5ff921532487d09966ab	Bacteria	Tenericutes	Mollicutes	Mollicutes_RF39
ASV_1e211bbd75322e7493425768cf9561ea	Bacteria	Bacteroidetes	Bacteroidia	Bacteroidales	Prevotellaceae
ASV_1e2de1b78cf940af04cc6ca541864282	Bacteria	Firmicutes	Clostridia	Clostridiales	Ruminococcaceae
ASV_1e42aa7a7a5705225f28728acdc9c9d0	Bacteria	Firmicutes	Clostridia	Clostridiales	Ruminococcaceae	Ruminococcaceae_UCG-010
ASV_1e4988eec60e1aaeb8da1209a96c3d0f	Bacteria	Firmicutes	Clostridia	Clostridiales	Ruminococcaceae	Candidatus_Soleaferrea
ASV_1e66695c3fd82c05e071e455b296ad64	Bacteria	Firmicutes	Clostridia	Clostridiales
ASV_1e74f13c94b056ca4dd4d891cbbb02dc	Bacteria	Firmicutes	Clostridia	Clostridiales	Ruminococcaceae
ASV_1e94908440b00fc8957190e5394bfd6c	Bacteria	Firmicutes	Clostridia	Clostridiales	Ruminococcaceae	Ruminococcus_1
ASV_1e9c156589c9034d64ff58fd9ba60091	Bacteria	Firmicutes	Clostridia	Clostridiales	Lachnospiraceae	Cellulosilyticum
ASV_1eb02182eaaf1e0ec66d5add84376c0a	Bacteria	Firmicutes	Clostridia	Clostridiales	Ruminococcaceae	Ruminococcaceae_UCG-010
ASV_1ef4711d2fd50eb60450e4dbcba30048	Bacteria	Firmicutes	Bacilli	Lactobacillales	Lactobacillaceae	Lactobacillus
ASV_1f102b4f1f5a190e0cb9c63dd0a0d215	Bacteria	Firmicutes	Clostridia	Clostridiales	Ruminococcaceae
ASV_1f25174f8fbf220ab7dbc393492bc5c1	Bacteria	Proteobacteria	Deltaproteobacteria	Desulfovibrionales	Desulfovibrionaceae
ASV_1f2b5687f00420696fd984dc54ab9648	Bacteria	Firmicutes	Erysipelotrichia	Erysipelotrichales	Erysipelotrichaceae	Solobacterium
ASV_1f35b3179cf502f29268deebbecd95b1	Bacteria	Firmicutes	Clostridia	Clostridiales	Ruminococcaceae	Ruminococcus_1
ASV_1f389c34082d11e8db2540be8e2cfec9	Bacteria	Firmicutes	Clostridia	Clostridiales	Ruminococcaceae
ASV_1f3d20f8f9bfb29a4ae7eaf2962cd4b4	Bacteria	Firmicutes	Clostridia	Clostridiales	Ruminococcaceae	Ruminococcaceae_UCG-014
ASV_1f45e7383280efc0f2e929124aaa854b	Bacteria	Firmicutes	Clostridia	Clostridiales
ASV_1f55be753b0c340436472e15fe017e1e	Bacteria	Firmicutes	Clostridia	Clostridiales	Lachnospiraceae
ASV_1f6c9fc5cdac9689368922a517f8a661	Bacteria	Bacteroidetes	Bacteroidia	Bacteroidales	Prevotellaceae	Prevotellaceae_UCG-003
ASV_1f6ec30d82fcef8eeb5377d5c4143538	Bacteria	Firmicutes	Clostridia	Clostridiales	Ruminococcaceae	Ruminococcaceae_UCG-014
ASV_1f76b41ba157f7244b0d2a8ca0aa40f1	Bacteria	Firmicutes	Clostridia	Clostridiales	Ruminococcaceae	Ruminococcaceae_UCG-014
ASV_1fb2c7c99ae9d57dfd0c11f564268dec	Bacteria	Bacteroidetes	Bacteroidia	Bacteroidales	Rikenellaceae	Alistipes
ASV_1fb6133693b625e15c1d56e742fafd84	Bacteria	Firmicutes	Clostridia	Clostridiales	Lachnospiraceae
ASV_1fdea4375f1ff270b51ed9b14d32365b	Bacteria	Bacteroidetes	Bacteroidia	Bacteroidales	Prevotellaceae
ASV_201bdabdf730d7cddf84cb35b34e02b2	Bacteria	Bacteroidetes	Bacteroidia	Bacteroidales	Tannerellaceae	Parabacteroides
ASV_202f2f32f94de9859529bf1fc2910680	Bacteria	Firmicutes	Clostridia	Clostridiales	Clostridiales_vadinBB60_group
ASV_2047e12e764754e9c19b2e0096017656	Bacteria	Firmicutes	Clostridia	Clostridiales	Lachnospiraceae
ASV_20570a7842f0012275efd4c42976f21b	Bacteria	Tenericutes	Mollicutes	Mollicutes_RF39
ASV_2067bc01335856745193658a5a2ad7d8	Bacteria	Firmicutes	Clostridia	Clostridiales	Ruminococcaceae
ASV_20719eba15b39d7f8b85b6bff3fe307f	Bacteria	Firmicutes	Clostridia	Clostridiales
ASV_207ae2c759c09be976bbb456d7d7eca6	Bacteria	Firmicutes	Clostridia	Clostridiales	Family_XIII	Family_XIII_AD3011_group
ASV_2086090cbc73ea820559dc8c5e2f7826	Bacteria	Firmicutes	Clostridia	Clostridiales	Lachnospiraceae
ASV_208c0c43c7c5d4a6bb549e0c8365cd21	Bacteria	Firmicutes	Clostridia	Clostridiales	Lachnospiraceae
ASV_208ee6e7ad63059f47e33ac4a59aba28	Bacteria	Firmicutes	Clostridia	Clostridiales	Ruminococcaceae
ASV_209b0f9c375da503e050c43a24e70855	Bacteria	Firmicutes	Negativicutes	Selenomonadales	Veillonellaceae	Negativicoccus
ASV_20bae759bf62d68283656ce383b09295	Bacteria	Proteobacteria	Deltaproteobacteria
ASV_20de657eff1f97588b19aa282836219f	Bacteria	Bacteroidetes	Bacteroidia	Bacteroidales
ASV_20e63f8635c96da1376f79b2ec80cdc2	Bacteria	Firmicutes	Clostridia	Clostridiales	Lachnospiraceae
ASV_20f8d7bdd78eb7c840bcfb9efe49489a	Bacteria	Firmicutes	Clostridia	Clostridiales	Ruminococcaceae	Oscillibacter
ASV_20ff53a0d41294785a9f96ee5497b7d4	Bacteria	Bacteroidetes	Bacteroidia	Bacteroidales	Prevotellaceae
ASV_2102f51f3591341a5e15fb5958ee321c	Bacteria	Firmicutes	Clostridia	Clostridiales	Family_XIII	Family_XIII_UCG-001
ASV_21092af2d5febde7fa920fddcddf5752	Bacteria	Bacteroidetes	Bacteroidia	Bacteroidales	Rikenellaceae	Rikenellaceae_RC9_gut_group
ASV_211af40e6673f066800bdcaa63e50576	Bacteria	Firmicutes	Clostridia	Clostridiales	Ruminococcaceae
ASV_21468fcd7be76a5d8c6801c3c15cba73	Bacteria	Firmicutes	Bacilli	Bacillales
ASV_21586a45e85ce6bf1687fa668302365f	Bacteria	Firmicutes	Clostridia	Clostridiales	Clostridiales_vadinBB60_group
ASV_21610dcbd05af4529071c39e2997cf17	Bacteria	Firmicutes	Bacilli	Bacillales	Planococcaceae
ASV_21a05946e49e0d27db29c789dad99303	Bacteria	Firmicutes	Clostridia	Clostridiales	Ruminococcaceae
ASV_21a11b6bfaa755a9fb664b6e840bf249	Bacteria	Firmicutes	Clostridia	Clostridiales	Ruminococcaceae
ASV_21b112290b03eb753066211716896b63	Bacteria	Firmicutes	Clostridia	Clostridiales	Family_XIII
ASV_21c12d82e8f19a1b17db25117899aa18	Bacteria	Bacteroidetes	Bacteroidia	Bacteroidales	Bacteroidaceae	Bacteroides
ASV_21cb332b8c1aa6067c50754f8b813801	Bacteria	Firmicutes	Clostridia	Clostridiales	Ruminococcaceae	Ruminiclostridium_5
ASV_21cdd87564b2525264d8bb5a6ae523e8	Bacteria	Firmicutes	Clostridia	Clostridiales	Ruminococcaceae
ASV_21dcfff18d552ae0ca669d213652bda3	Bacteria	Firmicutes	Clostridia	Clostridiales	Ruminococcaceae
ASV_2204337b64b5aed7a0f9da1f7983c414	Bacteria	Bacteroidetes	Bacteroidia	Bacteroidales	Prevotellaceae	Prevotellaceae_NK3B31_group
ASV_220868c0c51982f51b56615f3b790c81	Bacteria	Bacteroidetes	Bacteroidia	Bacteroidales	Prevotellaceae
ASV_220f5f5074a452c66a30642ab04be87a	Bacteria	Firmicutes	Clostridia	Clostridiales	Ruminococcaceae	Ruminococcaceae_UCG-014
ASV_222c8d15f3c270359073dfcd95cd91db	Bacteria	Firmicutes	Clostridia	Clostridiales
ASV_222d4106af6d79c9fedb24b74ad62b0d	Bacteria	Firmicutes	Clostridia	Clostridiales	Ruminococcaceae	Ruminococcaceae_UCG-014
ASV_223170c0ed5f183b3c7f3cb2da0e7c80	Bacteria	Firmicutes	Clostridia	Clostridiales	Ruminococcaceae	Ruminococcaceae_UCG-010
ASV_2232bc506dc43e06a16865b9f115b3f3	Bacteria	Firmicutes	Clostridia	Clostridiales	Ruminococcaceae
ASV_2240a32210626311519755ad7664ac3e	Bacteria	Firmicutes	Clostridia	Clostridiales	Ruminococcaceae	Angelakisella
ASV_22424eb53c259749d0d5cf4f45d18613	Bacteria	Firmicutes	Clostridia	Clostridiales	Clostridiaceae_1	Clostridium_sensu_stricto_1
ASV_22486aa845aca3f71d63b7c3df833036	Bacteria	Firmicutes	Clostridia	Clostridiales	Ruminococcaceae
ASV_2253abbf1f1eb5b95af7b00c0359f24e	Bacteria	Firmicutes	Bacilli	Lactobacillales	Aerococcaceae	Globicatella
ASV_225e767436b85281297510c02503dbda	Bacteria	Firmicutes	Clostridia	Clostridiales	Ruminococcaceae	Candidatus_Soleaferrea
ASV_226ea1d4b28581ad146c40d0027781fa	Bacteria	Firmicutes	Clostridia	Clostridiales	Lachnospiraceae
ASV_2284a4690a286db6ae0c3d30dfebfa29	Bacteria	Firmicutes	Clostridia	Clostridiales	Ruminococcaceae	Ruminococcaceae_UCG-013
ASV_22c159771ea409e7a5cf617dae2ec8f0	Bacteria	Firmicutes	Clostridia	Clostridiales	Ruminococcaceae	Ruminococcaceae_UCG-014
ASV_22cf53fa618eb82140caf3c8dec2c659	Bacteria	Firmicutes	Clostridia	Clostridiales	Lachnospiraceae
ASV_230a7c9b96fa5f986dee279bdab48eeb	Bacteria	Proteobacteria
ASV_230c909cf07c7fc9ea6f666443a60e29	Bacteria	Firmicutes	Clostridia	Clostridiales	Ruminococcaceae	Ruminococcaceae_UCG-014
ASV_2331ca1e90c178845af3b2f3d02a9fba	Bacteria	Firmicutes	Bacilli	Lactobacillales	Lactobacillaceae	Lactobacillus
ASV_2346e8a337400afa4961dab3e185830b	Bacteria	Firmicutes	Clostridia	Clostridiales	Ruminococcaceae	Ruminococcaceae_UCG-014
ASV_234785db209d3996df471d0264ec77e1	Bacteria	Firmicutes	Clostridia	Clostridiales	Ruminococcaceae
ASV_234efae3bcc882f02c2803a88db98e44	Bacteria	Firmicutes	Clostridia	Clostridiales	Clostridiaceae_1	Clostridium_sensu_stricto_1
ASV_235a3631d1cc01de1de9aa6fc9025300	Bacteria	Firmicutes	Clostridia	Clostridiales	Family_XIII	Family_XIII_AD3011_group
ASV_235cd99967d6fd018723d05595611bdc	Bacteria	Firmicutes	Clostridia	Clostridiales	Ruminococcaceae
ASV_235dad3180779a44d0af0c4638051929	Bacteria	Bacteroidetes	Bacteroidia	Bacteroidales	Prevotellaceae
ASV_236bc792766414dbb7c19a1d40a5f0e4	Bacteria	Firmicutes	Clostridia	Clostridiales	Ruminococcaceae	Ruminococcus_1
ASV_237d598b4c7b15c260edaa3c6ad796ba	Bacteria	Firmicutes	Clostridia	Clostridiales	Ruminococcaceae
ASV_2382bb44b84315867bd0c98018a64c41	Bacteria
ASV_2385f064347d783126e52fc78248c103	Bacteria	Firmicutes	Clostridia	Clostridiales	Ruminococcaceae	Ruminococcaceae_UCG-014
ASV_23aac8e531bfbafa2a99b54e731c32bf	Bacteria	Bacteroidetes	Bacteroidia	Bacteroidales	Muribaculaceae
ASV_23afd7274e2555c2982da0c5bbe8a77a	Bacteria	Firmicutes	Clostridia	Clostridiales	Ruminococcaceae
ASV_23b8ba32061d80c78b8b82144fa77c36	Bacteria	Proteobacteria	Gammaproteobacteria	Aeromonadales	Succinivibrionaceae	Succinivibrio
ASV_23b9db726415498f45db57e281fff245	Bacteria	Firmicutes	Clostridia	Clostridiales	Family_XIII	S5-A14a
ASV_23c360a251da88fa5d8cef72c24f0b2b	Bacteria	Firmicutes	Clostridia	Clostridiales	Ruminococcaceae	Ruminococcaceae_UCG-010
ASV_23d6e67ff377b63cc8506920f662b5a5	Bacteria	Firmicutes	Clostridia	Clostridiales	Lachnospiraceae
ASV_23f2e908a888579304bbf4abb4213240	Bacteria	Firmicutes	Clostridia	Clostridiales	Lachnospiraceae
ASV_23f41ef45c6f54989b727b320eec697f	Bacteria	Firmicutes	Clostridia	Clostridiales	Family_XI
ASV_23fa07482be0cecef5099f933eee89cb	Bacteria	Firmicutes	Bacilli	Lactobacillales	Carnobacteriaceae
ASV_2401a0984768a9fedb897585baece5ac	Bacteria	Bacteroidetes	Bacteroidia	Bacteroidales	Rikenellaceae	Rikenellaceae_RC9_gut_group
ASV_241a0c90cc40da29bc738d34b607f25f	Bacteria	Firmicutes	Clostridia	Clostridiales	Lachnospiraceae	Lachnospira
ASV_24284cec3ba6a25cbdeb7322cc8450f8	Bacteria	Kiritimatiellaeota	Kiritimatiellae	WCHB1-41
ASV_243a590b7a6c17e5a16dff4bc7033ac1	Bacteria	Bacteroidetes	Bacteroidia	Bacteroidales	Bacteroidaceae	Bacteroides
ASV_245250d73d7c2233f191c3a49b3d5614	Bacteria	Firmicutes	Clostridia	Clostridiales	Ruminococcaceae
ASV_2453ce23058aec416321c5a898c6bc55	Bacteria	Spirochaetes	Spirochaetia	Spirochaetales	Spirochaetaceae	Treponema_2
ASV_24558144dfe05dfdacffbb1692287235	Bacteria	Tenericutes	Mollicutes	Mollicutes_RF39
ASV_24832ff69fe7fcf31ccd763002b092c6	Bacteria	Firmicutes	Clostridia	Clostridiales	Ruminococcaceae
ASV_248931e39505318d35496f6dc6023225	Bacteria	Bacteroidetes	Bacteroidia	Bacteroidales	Prevotellaceae	Alloprevotella
ASV_24cb328c9fd7acc137e16d564d2da79b	Bacteria	Epsilonbacteraeota	Campylobacteria	Campylobacterales	Campylobacteraceae	Campylobacter
ASV_24d63a70d054129c4a4fb94beb414226	Bacteria	Firmicutes	Clostridia	Clostridiales	Ruminococcaceae
ASV_25036ba135607cb2eb9f45c9b50bb4d5	Bacteria	Firmicutes	Clostridia	Clostridiales	Ruminococcaceae	Ruminococcaceae_UCG-010
ASV_25087d919cf272876b9d5e52532277f2	Bacteria	Firmicutes	Clostridia	Clostridiales	Ruminococcaceae
ASV_25145850fc7f14e91d80f89e839160d5	Bacteria
ASV_251c5556e0420eed23d25a395b1ba012	Bacteria	Firmicutes	Clostridia	Clostridiales	Clostridiaceae_1	Clostridium_sensu_stricto_1
ASV_25225361411f9b0fc0a9ae52056e86f4	Bacteria	Firmicutes	Clostridia	Clostridiales	Ruminococcaceae	Ruminococcus_1
ASV_2522b85d97062a9f77ddc87223b7c682	Bacteria	Firmicutes	Clostridia	Clostridiales	Lachnospiraceae
ASV_25394a604bbcd078c80186b300dab8ee	Bacteria	Firmicutes	Erysipelotrichia	Erysipelotrichales	Erysipelotrichaceae	Holdemanella
ASV_253e809c834af4ecc6e1381ceb42cced	Archaea	Euryarchaeota	Thermoplasmata	Methanomassiliicoccales	Methanomethylophilaceae
ASV_2542163f6cbfc0cb79b831facbacc04c	Bacteria	Bacteroidetes	Bacteroidia	Bacteroidales	Prevotellaceae	Alloprevotella
ASV_255a6d90d09055a8262f750b0d36ae30	Bacteria	Firmicutes	Clostridia	Clostridiales	Christensenellaceae	Christensenellaceae_R-7_group
ASV_2573169e4af0e9fc5480d1b149c6177f	Bacteria	Firmicutes	Clostridia	Clostridiales	Lachnospiraceae
ASV_2575cdb75c8f2a7588a5f938dd3c7255	Bacteria	Tenericutes	Mollicutes	Mollicutes_RF39
ASV_258fbdf09e6f52834567a3d2c3fa2af0	Bacteria	Firmicutes	Clostridia	Clostridiales	Clostridiales_vadinBB60_group
ASV_25b6be10bf40dbe8f4c9fb6b029d7325	Bacteria	Firmicutes	Clostridia	Clostridiales	Family_XI	Anaerococcus
ASV_25bf7b31746631bbb8582ebe892fe837	Bacteria	Firmicutes	Clostridia	Clostridiales	Ruminococcaceae	Ruminococcaceae_UCG-014
ASV_25cb7d451adbaeb37515cc341cb70c7f	Bacteria	Firmicutes	Clostridia	Clostridiales	Lachnospiraceae
ASV_25e9baab8a0859656bf1d7d350cff1ff	Bacteria	Firmicutes	Clostridia	Clostridiales	Ruminococcaceae
ASV_2604d8a80b1c7c846359b7c8941f50ed	Bacteria	Firmicutes	Clostridia	Clostridiales	Ruminococcaceae	GCA-900066225
ASV_260b2cedb9e2130ce0138fbf52ba30ec	Bacteria	Firmicutes	Bacilli	Lactobacillales	Enterococcaceae
ASV_2614b96203d231639fc64d7579b4a48b	Bacteria	Firmicutes	Clostridia	Clostridiales	Ruminococcaceae
ASV_262e481b9a77e13af5a393d63b134a3b	Bacteria	Firmicutes	Clostridia	Clostridiales	Ruminococcaceae
ASV_2630811bd6725b03b37eb80f1632844c	Bacteria	Firmicutes	Clostridia	Clostridiales	Ruminococcaceae	Oscillibacter
ASV_263257c66de6df1543395b4bc6b298f1	Bacteria	Bacteroidetes	Bacteroidia	Bacteroidales	Prevotellaceae	Prevotella_6
ASV_263e41ea2c25dc87bd2ff5910cf30d40	Bacteria	Firmicutes	Clostridia	Clostridiales	Lachnospiraceae	Agathobacter
ASV_26555c20fe85430b2e543deb2707af00	Bacteria	Firmicutes	Clostridia	Clostridiales	Lachnospiraceae
ASV_2657f9d8c3531a6ddf828266f8d82ab6	Bacteria	Firmicutes	Clostridia	Clostridiales	Ruminococcaceae
ASV_266b798b83c4d87d0047b4ef951eaea3	Bacteria	Firmicutes	Negativicutes	Selenomonadales	Acidaminococcaceae	Acidaminococcus
ASV_266bc556ded8f871c6c6d46317c9831b	Bacteria	Firmicutes	Clostridia	Clostridiales	Ruminococcaceae	Ruminococcaceae_UCG-013
ASV_26736c7ee02864e6bbab37424d69a4ed	Bacteria	Firmicutes	Clostridia	Clostridiales
ASV_26975f880d19abb0bf283ecfcdd688b9	Bacteria	Tenericutes	Mollicutes	Mollicutes_RF39
ASV_26a2cffa78ab5014ca3ae107f236f879	Bacteria	Firmicutes	Bacilli	Lactobacillales	Leuconostocaceae	Weissella
ASV_26b49807524ea843053eb0ed326b69eb	Bacteria	Proteobacteria	Gammaproteobacteria	Pseudomonadales	Moraxellaceae	Psychrobacter
ASV_26bdace9bca769d3ff325e78ab9611a3	Bacteria	Firmicutes	Clostridia	Clostridiales	Ruminococcaceae	Ruminococcaceae_UCG-005
ASV_26c6e3ed14694582e207478c1f23c21f	Bacteria	Firmicutes	Erysipelotrichia	Erysipelotrichales	Erysipelotrichaceae	Turicibacter
ASV_26c910e914551d2c61538c1d0418e56d	Bacteria	Firmicutes	Clostridia	Clostridiales	Ruminococcaceae	Ruminococcaceae_UCG-010
ASV_26d02a65432d3c5f616758cba0ebf054	Bacteria	Spirochaetes	Spirochaetia	Spirochaetales	Spirochaetaceae	Treponema_2
ASV_26e88a942cf8a2bddf35d5e25319b57a	Bacteria	Firmicutes	Clostridia	Clostridiales	Ruminococcaceae	Ruminococcaceae_UCG-014
ASV_26fda97b89d5d1eedbf08beeaab1312e	Bacteria	Firmicutes	Clostridia	Clostridiales	Clostridiales_vadinBB60_group
ASV_26ffc1e929bc90d4ed8c607df963a128	Bacteria	Firmicutes	Clostridia	Clostridiales	Ruminococcaceae
ASV_27385de102942252dfd90aba0a3f387e	Bacteria	Firmicutes	Clostridia	Clostridiales	Ruminococcaceae	Ruminococcaceae_UCG-010
ASV_273c8d556b17386c75fd2971d49f0540	Bacteria	Firmicutes	Clostridia	Clostridiales	Ruminococcaceae	Ruminococcaceae_UCG-013
ASV_27406443c34405047dae7327e14d8160	Bacteria	Firmicutes	Clostridia	Clostridiales	Lachnospiraceae
ASV_2741dfb31573b517d96305c73681d8c7	Bacteria	Firmicutes	Clostridia	Clostridiales	Ruminococcaceae	Ruminococcaceae_UCG-014
ASV_274d44a105684512d6df0a983a5b6663	Bacteria	Firmicutes	Clostridia	Clostridiales	Ruminococcaceae	Ruminococcaceae_NK4A214_group
ASV_275dd6b4c6230daab48cf74b3c568bec	Bacteria	Firmicutes	Clostridia	Clostridiales	Clostridiales_vadinBB60_group
ASV_2763d9c1cd76d946df0f7e9afdfb4b94	Bacteria	Firmicutes	Clostridia	Clostridiales	Ruminococcaceae	Ruminococcaceae_UCG-014
ASV_277b7156843e4d42d60772a3f740a0cd	Bacteria	Firmicutes	Erysipelotrichia	Erysipelotrichales	Erysipelotrichaceae
ASV_277baef31d2a9c480e6662402200cbaa	Bacteria	Tenericutes	Mollicutes	Mollicutes_RF39
ASV_2791e5e1fe62fa917501324a810cf5c5	Bacteria	Firmicutes	Clostridia	Clostridiales	Lachnospiraceae
ASV_279584835eb72dd6ae67a1cd63e5f9dc	Bacteria	Firmicutes	Clostridia	Clostridiales	Ruminococcaceae
ASV_2798413ca77bff01b9e99634755bfe3d	Bacteria	Bacteroidetes	Bacteroidia	Bacteroidales	Muribaculaceae
ASV_27b24e7b8a3d9972d41c2eb482cb9ff6	Bacteria	Firmicutes	Clostridia	Clostridiales	Family_XIII
ASV_27b4ef4f95fef105fcc67cd0d792bfdb	Bacteria	Firmicutes	Clostridia	Clostridiales	Ruminococcaceae
ASV_27b819d1b5c94a47eea7a8139152e010	Bacteria	Firmicutes	Clostridia	Clostridiales	Lachnospiraceae
ASV_27bf2d390fb797564fddd5e0413d2070	Bacteria	Firmicutes	Clostridia	Clostridiales	Lachnospiraceae	Shuttleworthia
ASV_27d3c2a825eaece29a56521dddf5eab7	Bacteria	Tenericutes	Mollicutes	Mollicutes_RF39
ASV_27e36a9908de5e1261e5cf2f6a684871	Bacteria	Bacteroidetes	Bacteroidia	Bacteroidales	Rikenellaceae	Alistipes
ASV_27f098662c8f87b4aaff903d9c0f28d3	Bacteria	Proteobacteria	Deltaproteobacteria	Desulfovibrionales	Desulfovibrionaceae	Bilophila
ASV_28026d88093b7c61eb0a6166528927d9	Bacteria	Firmicutes	Clostridia	Clostridiales	Peptococcaceae	Peptococcus
ASV_2814de9808c8d949dc1c139ff04e3714	Bacteria	Firmicutes	Clostridia	Clostridiales	Ruminococcaceae	Ruminococcus_2
ASV_2837a7d30cd80afeb58db6fe131d708b	Bacteria	Proteobacteria	Alphaproteobacteria	Rickettsiales
ASV_2856dca03d9f554fb5f258dc18db48da	Bacteria	Firmicutes	Clostridia
ASV_287e6fad9c5f09c842dd8977c735c486	Bacteria	Firmicutes	Clostridia	Clostridiales	Ruminococcaceae	Ruminococcaceae_UCG-010
ASV_28805a4e7c18fa2d9765758fa0a95670	Bacteria	Proteobacteria	Alphaproteobacteria	Rhodospirillales
ASV_28895ac4564535da70e50c59d008cd57	Bacteria	Bacteroidetes	Bacteroidia	Bacteroidales	Prevotellaceae	Alloprevotella
ASV_289aab9468e038f5648fc0ac9b7ef11b	Bacteria	Firmicutes	Clostridia	Clostridiales	Ruminococcaceae
ASV_28b439fa742d169e98515813892872ac	Bacteria	Firmicutes	Clostridia	Clostridiales	Lachnospiraceae
ASV_28ce79397b3db5ddda058059a0968855	Bacteria	Firmicutes	Clostridia	Clostridiales	Lachnospiraceae
ASV_28d43a1a3ced6a125c5e6905ccd904a1	Bacteria	Firmicutes	Clostridia	Clostridiales	Ruminococcaceae	Ruminococcaceae_UCG-013
ASV_28fb73a6ee77ab545593ab831b53af25	Bacteria	Firmicutes	Clostridia	Clostridiales	Ruminococcaceae
ASV_29096cdc002edf4c0b0cd353e4f15351	Bacteria	Tenericutes	Mollicutes	Mollicutes_RF39
ASV_290e5941d676bfd21e51a33a268e5ec5	Bacteria	Tenericutes	Mollicutes	Mollicutes_RF39
ASV_291e288a11df43742c359d0276e911c1	Bacteria	Firmicutes	Clostridia	Clostridiales	Clostridiales_vadinBB60_group
ASV_2920a924903abc8c8f25b5d8f079871e	Bacteria	Bacteroidetes	Bacteroidia	Bacteroidales	Prevotellaceae	Prevotellaceae_UCG-003
ASV_29228a6e6c14407c8f0422c0e20ab00e	Bacteria	Firmicutes	Clostridia	Clostridiales	Lachnospiraceae
ASV_29337124b598d23458b06ebfc0584794	Bacteria	Firmicutes	Bacilli	Lactobacillales	Aerococcaceae
ASV_294aa1b8153137dfef7a678ac151d6c4	Bacteria	Actinobacteria	Actinobacteria	Pseudonocardiales	Pseudonocardiaceae
ASV_294f26e1b7ff3fc5921cfddc3d41f088	Bacteria	Firmicutes	Clostridia	Clostridiales	Lachnospiraceae
ASV_29503a9b978e11248bf262d162888c38	Bacteria	Firmicutes	Clostridia	Clostridiales	Lachnospiraceae	Syntrophococcus
ASV_29639dd91f112b5cff53474c1af6ed8a	Bacteria	Firmicutes	Clostridia	Clostridiales	Lachnospiraceae	Roseburia
ASV_298a59491ca975204651c9635a40595a	Bacteria	Firmicutes	Clostridia	Clostridiales	Christensenellaceae	Christensenellaceae_R-7_group
ASV_29a044349110f24e2a7a85cacc75c0aa	Bacteria	Firmicutes	Negativicutes	Selenomonadales	Acidaminococcaceae	Phascolarctobacterium
ASV_29adeb8897e5ab3b17751ad15fcea86d	Bacteria	Firmicutes	Clostridia	Clostridiales	Lachnospiraceae	Agathobacter
ASV_29af7caeb720fe926e0ed217d26ffc23	Bacteria	Tenericutes	Mollicutes	Izimaplasmatales
ASV_29b0fa1552550015acae50d5cb77c4ad	Bacteria	Firmicutes	Clostridia	Clostridiales	Ruminococcaceae
ASV_29bbaea4f59aef0e61005bf8345bcce9	Bacteria	Firmicutes	Clostridia	Clostridiales	Ruminococcaceae
ASV_29bda861719812b929c9c6b3ddbecf0d	Bacteria	Proteobacteria	Deltaproteobacteria	Desulfovibrionales	Desulfovibrionaceae
ASV_29bec3accf982cd56cbfed84460be349	Bacteria	Firmicutes	Clostridia	Clostridiales	Ruminococcaceae	Ruminococcus_1
ASV_29c0b831ad8278ee5185bfe79acc067e	Bacteria	Firmicutes	Clostridia	Clostridiales	Ruminococcaceae	Ruminococcaceae_UCG-014
ASV_29e05145287b804929a8651396683716	Bacteria	Firmicutes	Clostridia	Clostridiales	Ruminococcaceae	Oscillibacter
ASV_29e1b07e9f48d4aef60bf85e612df5f3	Bacteria	Firmicutes	Clostridia	Clostridiales	Clostridiales_vadinBB60_group
ASV_29e64c306f29310999fc53e936d915ec	Bacteria	Firmicutes	Clostridia	Clostridiales	Ruminococcaceae	Ruminococcaceae_UCG-014
ASV_29f16c9da8e8e1be8e9932dc685bd355	Bacteria	Firmicutes	Clostridia	Clostridiales	Ruminococcaceae
ASV_29f3c8594859d4a9b97c64de9edc6f7f	Bacteria	Firmicutes	Clostridia	Clostridiales
ASV_29f5d7605cf4510c64c7b4fb1585949d	Bacteria	Proteobacteria	Gammaproteobacteria	Enterobacteriales	Enterobacteriaceae	Edwardsiella
ASV_2a061005d0dcc0a4880baaed755e43e9	Bacteria	Firmicutes	Clostridia	Clostridiales	Lachnospiraceae
ASV_2a0e08eddb495e26229eddcf9f5c525b	Bacteria	Bacteroidetes	Bacteroidia	Bacteroidales	Rikenellaceae	Rikenellaceae_RC9_gut_group
ASV_2a10b87f3b0c8f4b1f4f16f4f06fc5cc	Bacteria	Firmicutes	Bacilli	Lactobacillales	Lactobacillaceae	Lactobacillus
ASV_2a1d22d59cee330727b6ab31358fedd5	Bacteria	Tenericutes	Mollicutes	Mollicutes_RF39
ASV_2a2b057c8ea50b1f07aeb2071c34a22b	Bacteria	Firmicutes	Clostridia	Clostridiales	Clostridiales_vadinBB60_group
ASV_2a40101ef3a11827f776972251c16e61	Bacteria	Bacteroidetes	Bacteroidia	Bacteroidales	Muribaculaceae
ASV_2a5f855afd7ff685338388d9654bb041	Bacteria	Spirochaetes	Spirochaetia	Spirochaetales	Spirochaetaceae	Treponema_2
ASV_2a7feabd31f6d8417dcfb0901ea8fb76	Bacteria	Firmicutes	Clostridia	Clostridiales	Lachnospiraceae	Cellulosilyticum
ASV_2a88bc5351b9c713535da6b40677eaf1	Bacteria	Tenericutes	Mollicutes	Mollicutes_RF39
ASV_2a8de3e90394bd42362dccd2c8b67a91	Bacteria	Bacteroidetes	Bacteroidia	Bacteroidales	Prevotellaceae	Prevotellaceae_UCG-001
ASV_2a8e5f8a4fad31a84d995bdb0706422e	Bacteria	Bacteroidetes	Bacteroidia	Bacteroidales	Prevotellaceae
ASV_2ab2539c520a89391ace86794206c092	Bacteria	Firmicutes	Clostridia	Clostridiales	Ruminococcaceae	Ruminococcaceae_NK4A214_group
ASV_2ac3c8f867f239f644664796efde1be1	Bacteria	Firmicutes	Clostridia	Clostridiales
ASV_2acb35c90dfa84f554f8f0675d797e02	Bacteria	Firmicutes	Clostridia	Clostridiales	Ruminococcaceae
ASV_2add3036f49f7ac863639a48dd7a74e8	Bacteria	Proteobacteria	Alphaproteobacteria	Rhodospirillales
ASV_2ae819fa78b8a9e0980afa1cc66d1892	Bacteria	Firmicutes	Clostridia	Clostridiales	Ruminococcaceae	Ruminococcaceae_UCG-013
ASV_2af5fe1ff619a696495c38a37019bfed	Bacteria	Firmicutes	Clostridia	Clostridiales	Lachnospiraceae
ASV_2af8f65555835d76b5f7f65945c6861e	Bacteria	Firmicutes	Clostridia	Clostridiales	Family_XIII
ASV_2af91cbd2015f19846f390feca8279e6	Bacteria	Firmicutes	Clostridia	Clostridiales	Ruminococcaceae	Ruminococcaceae_NK4A214_group
ASV_2af9240e2f7ac30d2fd4b97a10443316	Bacteria	Proteobacteria	Alphaproteobacteria	Rhodospirillales
ASV_2afb414984002fe8cf79b2b361fdb988	Bacteria	Tenericutes	Mollicutes	Mollicutes_RF39
ASV_2b1c4b648fa1cfcf1949670b7071033f	Bacteria	Firmicutes	Clostridia	Clostridiales	Ruminococcaceae	Ruminococcaceae_UCG-014
ASV_2b23e70b544e313a95ed4f7672eb9a18	Bacteria	Tenericutes	Mollicutes	Mollicutes_RF39
ASV_2b2bf5a4b6cb2ebe765ce8bf65626f08	Bacteria	Firmicutes	Clostridia	Clostridiales	Ruminococcaceae
ASV_2b42bf63c74e2d608d607c67f3a5c453	Bacteria	Firmicutes	Clostridia	Clostridiales	Ruminococcaceae
ASV_2b5f0ec6d5fd404cf8f72f578484f55e	Bacteria	Tenericutes	Mollicutes	Mollicutes_RF39
ASV_2b786f7362d7e52c57e97358863f6659	Bacteria	Firmicutes	Clostridia	Clostridiales	Ruminococcaceae	Ruminococcaceae_UCG-002
ASV_2b7ccc69798a57d9cedcf47ca6a195d1	Bacteria	Firmicutes	Clostridia	Clostridiales	Ruminococcaceae	Ruminiclostridium_9
ASV_2b823172466c8da9c15083c683eb3c22	Bacteria	Firmicutes	Clostridia	Clostridiales	Ruminococcaceae	Ruminiclostridium_9
ASV_2b8636ecdb11554727f10abfe9075cb1	Bacteria	Firmicutes	Clostridia	Clostridiales	Lachnospiraceae
ASV_2b89378baf9eb52dd3eb2697b4d521de	Bacteria	Bacteroidetes	Bacteroidia	Bacteroidales	Prevotellaceae	Alloprevotella
ASV_2b92c9fceebf1e11067c55ea53c827d4	Bacteria	Firmicutes	Clostridia	Clostridiales	Ruminococcaceae
ASV_2baa393ad1e2d27e35cc6752607559f6	Bacteria	Firmicutes	Erysipelotrichia	Erysipelotrichales	Erysipelotrichaceae
ASV_2bb49f7102ee26e5bc00de5013af1368	Bacteria	Tenericutes	Mollicutes
ASV_2bc3722bd9dd4ed69d3ca9420c65e726	Bacteria	Firmicutes	Negativicutes	Selenomonadales	Veillonellaceae	Selenomonas
ASV_2bd266ee224a32e568a0e614ac107e16	Bacteria	Firmicutes	Clostridia	Clostridiales	Ruminococcaceae	Intestinimonas
ASV_2bdeba3ad4c0a03ff80b9da65384bb78	Bacteria	Firmicutes	Clostridia	Clostridiales	Lachnospiraceae
ASV_2be030364a2d690bda98f20e9270a3d8	Bacteria	Firmicutes	Clostridia	Clostridiales	Ruminococcaceae
ASV_2be057b1119a312f14775e5570493495	Bacteria	Firmicutes	Clostridia	Clostridiales	Ruminococcaceae	Ruminococcus_2
ASV_2c38e8a02fd40798c01864d488a6d8b0	Bacteria	Firmicutes	Clostridia	Clostridiales	Ruminococcaceae	Ruminococcaceae_UCG-014
ASV_2c464c23fbb44ff00869b45c10e48c8f	Bacteria	Firmicutes	Clostridia	Clostridiales
ASV_2c51cef84ed4eff844e43acad20aa70f	Bacteria	Firmicutes	Clostridia	Clostridiales	Family_XIII	Family_XIII_AD3011_group
ASV_2c5e1c3363f3ec06e95cab40812c6650	Bacteria	Firmicutes	Clostridia	Clostridiales	Ruminococcaceae	Ruminococcus_1
ASV_2c5e87b291147c04e1b8d1c808b1aee0	Bacteria	Actinobacteria	Actinobacteria	Bifidobacteriales	Bifidobacteriaceae	Bifidobacterium
ASV_2c60120a681cf502f4f16130e38f8ea6	Bacteria	Firmicutes	Clostridia	Clostridiales	Ruminococcaceae	Ruminococcaceae_UCG-008
ASV_2c73302dfb1aaa29562f4b0e69d66037	Bacteria	Firmicutes	Clostridia	Clostridiales	Ruminococcaceae	Ruminococcaceae_UCG-013
ASV_2c7acc6144f831ab621c5f0ebb75b498	Bacteria	Firmicutes	Clostridia	Clostridiales	Ruminococcaceae
ASV_2c7e8e3095dbbdec428fd4d93e5b0b06	Bacteria	Firmicutes	Clostridia	Clostridiales	Lachnospiraceae
ASV_2c86419e2ff9ce6923f262442176e84b	Bacteria	Proteobacteria	Alphaproteobacteria	Rhodospirillales
ASV_2c87df944ff235b16a170e6189784477	Bacteria	Firmicutes	Clostridia	Clostridiales	Ruminococcaceae	Ruminococcaceae_UCG-014
ASV_2c982937754e6321f861027032db80f7	Bacteria	Bacteroidetes	Bacteroidia	Bacteroidales	Bacteroidaceae	Bacteroides
ASV_2ca670d1c5dbd9cb09b4b81cd16e3089	Bacteria	Bacteroidetes	Bacteroidia	Bacteroidales	Prevotellaceae
ASV_2cb86728b6736f98e93129e6f18222fe	Bacteria	Firmicutes	Clostridia	Clostridiales	Lachnospiraceae
ASV_2cbb290cf795f10c27248a4a5521625f	Bacteria	Bacteroidetes	Bacteroidia	Flavobacteriales	Weeksellaceae	Bergeyella
ASV_2cca17b29e912d037e0cf567063e76eb	Bacteria	Firmicutes	Clostridia	Clostridiales	Ruminococcaceae	Ruminococcaceae_UCG-013
ASV_2ccf3bf6ef76f3978f672b1c258be633	Bacteria	Firmicutes	Clostridia	Clostridiales	Christensenellaceae	Christensenellaceae_R-7_group
ASV_2ce96a76939bf063d3ae32748955f078	Bacteria	Tenericutes	Mollicutes	Izimaplasmatales
ASV_2cea9462ac6afe59d1c2b540f4e89aa1	Bacteria	Firmicutes	Clostridia	Clostridiales	Ruminococcaceae
ASV_2ceb6fbdbe0eda93b60554c59baf6b12	Bacteria	Firmicutes	Clostridia	Clostridiales	Ruminococcaceae	Ruminococcaceae_UCG-014
ASV_2cf5054feccaa4613dd41e8434a44c9a	Bacteria	Firmicutes	Clostridia	Clostridiales	Ruminococcaceae	Oscillibacter
ASV_2d0447008c3204f3ac97998db1edbbf2	Bacteria	Firmicutes	Clostridia	Clostridiales	Lachnospiraceae	Lachnospiraceae_UCG-001
ASV_2d09dc7937ff5013c4a6a52dd168ece9	Bacteria	Firmicutes	Clostridia	Clostridiales	Ruminococcaceae	Subdoligranulum
ASV_2d25810bed450962908d9c9d5e1b941b	Bacteria	Firmicutes	Clostridia	Clostridiales	Ruminococcaceae	Candidatus_Soleaferrea
ASV_2d28ca6208240bee53fca761d0326062	Bacteria	Firmicutes	Clostridia	Clostridiales	Lachnospiraceae
ASV_2d2b904b13603efa7a0bfd708302a676	Bacteria
ASV_2d2ba432de65fdeac8600f615ad13175	Bacteria	Firmicutes	Clostridia	Clostridiales	Ruminococcaceae	Ruminococcaceae_NK4A214_group
ASV_2d3400746461ca912551e710055525c4	Bacteria	Bacteroidetes	Bacteroidia	Bacteroidales	Muribaculaceae
ASV_2d41907ed4c06ed91a5d28cf003315e8	Bacteria	Cyanobacteria	Melainabacteria	Gastranaerophilales
ASV_2d4bd4e29911b49f72b766a50d0a5344	Bacteria	Bacteroidetes	Bacteroidia	Bacteroidales	Rikenellaceae	Rikenellaceae_RC9_gut_group
ASV_2d4c46ce086246d2d6d8bd833c3abab6	Bacteria	Proteobacteria	Gammaproteobacteria	Pasteurellales	Pasteurellaceae	Actinobacillus
ASV_2d556022c0db21a2f063312690d4d14b	Bacteria	Firmicutes	Negativicutes	Selenomonadales	Veillonellaceae	Megasphaera
ASV_2d5b1ea05e09a4e3410dd1b438b53907	Bacteria	Bacteroidetes	Bacteroidia	Bacteroidales	Prevotellaceae	Alloprevotella
ASV_2d7967708f54ab21390389fcbab5bdce	Bacteria	Firmicutes	Erysipelotrichia	Erysipelotrichales	Erysipelotrichaceae	Erysipelotrichaceae_UCG-004
ASV_2d804d332bea82f87f9d0c1efd7d1687	Bacteria	Kiritimatiellaeota	Kiritimatiellae	WCHB1-41
ASV_2d9b94dab2515bb44df37544b4d133ab	Bacteria	Tenericutes	Mollicutes	Mollicutes_RF39
ASV_2d9efd0aff1b4426ab22b3d26377a4fe	Bacteria	Bacteroidetes	Bacteroidia	Bacteroidales	Prevotellaceae
ASV_2db0c06768b87e2971dca19d41e93648	Bacteria	Firmicutes	Clostridia	Clostridiales	Lachnospiraceae
ASV_2db8db12edbc27762f4977cc56a088d9	Bacteria	Bacteroidetes	Bacteroidia	Bacteroidales	Prevotellaceae	Prevotellaceae_NK3B31_group
ASV_2dba9fc859eae7843ccb4b949d3072f6	Bacteria	Firmicutes	Clostridia	Clostridiales	Ruminococcaceae	Ruminococcaceae_UCG-008
ASV_2dc1b7dda7cf8e3766db97aab3695143	Bacteria	Firmicutes	Clostridia	Clostridiales	Family_XI	Gallicola
ASV_2ddd42722497082a323c3317657ae6c0	Bacteria	Firmicutes	Clostridia	Clostridiales	Family_XI	Anaerococcus
ASV_2de0f958e30d26f04cba8d2a920bbe46	Bacteria	Firmicutes	Clostridia	Clostridiales	Lachnospiraceae
ASV_2dea1af00a48628cb851ac53b01700a3	Bacteria	Firmicutes	Clostridia	Clostridiales	Christensenellaceae	Christensenellaceae_R-7_group
ASV_2df1e7e0d068babc53bd9498f1bfb139	Bacteria	Firmicutes	Clostridia	Clostridiales	Ruminococcaceae	Ruminococcaceae_UCG-013
ASV_2e018f04d9cee15a3a13d9c4bc41fdeb	Bacteria	Firmicutes	Clostridia	Clostridiales	Lachnospiraceae	Butyrivibrio
ASV_2e02dc65e2de3f0c2b5644ddbde47bf9	Bacteria	Firmicutes	Clostridia	Clostridiales	Ruminococcaceae	Ruminococcaceae_UCG-014
ASV_2e07a4910f7ed6153146270a6eb4079e	Bacteria	Firmicutes	Clostridia	Clostridiales	Christensenellaceae	Christensenellaceae_R-7_group
ASV_2e2af47220325cb9381c6254be0bdc7f	Bacteria	Firmicutes	Clostridia	Clostridiales	Family_XIII	Family_XIII_UCG-001
ASV_2e42c3cedff6e62c4cd0b5abdbe08884	Bacteria	Firmicutes	Clostridia	Clostridiales	Lachnospiraceae
ASV_2e4f2b53b856c4def6d021d01f5abb70	Bacteria	Firmicutes	Clostridia	Clostridiales	Lachnospiraceae	Dorea
ASV_2e6c8de6d2d3d27414ab56748a1f56bb	Bacteria	Bacteroidetes	Bacteroidia	Bacteroidales	Muribaculaceae
ASV_2e6d3ced250a89cf33f8d6a5597ba5fc	Bacteria	Firmicutes	Clostridia	Clostridiales	Lachnospiraceae
ASV_2e6fbc79a9888235d75bbe38cec42fa0	Bacteria	Firmicutes	Clostridia	Clostridiales	Lachnospiraceae
ASV_2e749ec8309ac6c24c13f39cdbc9e3ad	Bacteria	Firmicutes	Clostridia	Clostridiales	Lachnospiraceae
ASV_2e9840fa43dd7274755370f5e8dd18f4	Bacteria	Firmicutes	Clostridia	Clostridiales	Ruminococcaceae
ASV_2e9a09ee2ee97232c994a4dcd69305dc	Bacteria	Firmicutes	Clostridia	Clostridiales	Ruminococcaceae	Ruminococcaceae_UCG-013
ASV_2e9ffb23b292774c1c8b6e1e58d038dd	Bacteria	Firmicutes	Clostridia	Clostridiales	Clostridiales_vadinBB60_group
ASV_2ea828bec71bf840fdf780a5b108727d	Bacteria	Firmicutes	Clostridia	Clostridiales	Lachnospiraceae
ASV_2ea990ecf136a93df09ee5e9cefdbe8f	Bacteria	Firmicutes	Clostridia	Clostridiales	Lachnospiraceae	Lachnospiraceae_UCG-001
ASV_2eaa64be7bfd274e22aa6df5ecf080eb	Bacteria	Firmicutes	Clostridia	Clostridiales	Ruminococcaceae	Ruminococcaceae_UCG-013
ASV_2ebb7cc51cce5d0154be9c37ac881115	Bacteria	Firmicutes	Clostridia	Clostridiales	Ruminococcaceae	Ruminococcaceae_UCG-014
ASV_2ec4b13e776ce3953338631acdbec0ed	Bacteria	Bacteroidetes	Bacteroidia	Bacteroidales	Prevotellaceae	Alloprevotella
ASV_2ed164b85972106947ea2f6d67ad012f	Bacteria	Firmicutes	Clostridia	Clostridiales	Family_XIII	Family_XIII_AD3011_group
ASV_2edcb6fa25290a98c15606278094180c	Bacteria	Firmicutes	Clostridia	Clostridiales	Lachnospiraceae	Lachnospiraceae_FCS020_group
ASV_2ee8f2b3ab2530d891e82c4e2d48f761	Bacteria	Firmicutes	Clostridia	Clostridiales	Ruminococcaceae	Ruminococcaceae_UCG-014
ASV_2ef06a5c6c3d5ff1c169141fa764d39d	Bacteria	Firmicutes	Clostridia	Clostridiales	Family_XIII	Family_XIII_AD3011_group
ASV_2ef1e296d976db8f4fc13694a298e016	Bacteria	Firmicutes	Clostridia	Clostridiales	Ruminococcaceae	Ruminococcaceae_UCG-009
ASV_2ef1e51ab1cf99a3c6417b05a060830e	Bacteria	Firmicutes	Bacilli	Lactobacillales	Lactobacillaceae	Lactobacillus
ASV_2efc6be9d84d0187a3892b5209a0b21e	Bacteria	Patescibacteria	Saccharimonadia	Saccharimonadales	Saccharimonadaceae	Candidatus_Saccharimonas
ASV_2f219b5d39d1791a5905862c85401eff	Bacteria	Firmicutes	Clostridia	Clostridiales	Family_XIII	Family_XIII_AD3011_group
ASV_2f2c89737822cc58974a6e6ac6aa0fc0	Bacteria	Firmicutes	Clostridia	Clostridiales
ASV_2f392c95c19b5780300e0f66a9780b4c	Bacteria	Firmicutes	Clostridia	Clostridiales	Ruminococcaceae	Ruminococcaceae_UCG-014
ASV_2f3b9a4179f113beb940c0c085f61388	Bacteria	Firmicutes	Bacilli	Lactobacillales	Streptococcaceae	Streptococcus
ASV_2f464b29560efb8fbaed2b4b2fbe96ce	Bacteria	Firmicutes	Clostridia	Clostridiales	Family_XI	W5053
ASV_2f4730a85eac396c2d76491f27cdd4ba	Bacteria	Firmicutes	Clostridia	Clostridiales	Ruminococcaceae	Candidatus_Soleaferrea
ASV_2f4902748ced2250ffd073895d827c87	Bacteria	Firmicutes	Clostridia	Clostridiales	Christensenellaceae	Christensenellaceae_R-7_group
ASV_2f51084845da9b8bbb57c615724f1460	Bacteria	Tenericutes	Mollicutes	Mollicutes_RF39
ASV_2f514b495fe891e268e1b641a672bc6d	Bacteria	Firmicutes	Clostridia	Clostridiales	Lachnospiraceae
ASV_2f546d0adaeaa5eb48abb302595aab82	Bacteria	Tenericutes	Mollicutes	Mollicutes_RF39
ASV_2f70f80fe45455d3b8a392796ce132e2	Bacteria	Tenericutes	Mollicutes	Mollicutes_RF39
ASV_2f726d9e5f1e79df0deeef2f0bdc304b	Bacteria	Firmicutes	Clostridia	Clostridiales	Ruminococcaceae	Faecalibacterium
ASV_2f8ad4365632e4a05d8897ac4ee70b3a	Bacteria	Firmicutes	Bacilli	Lactobacillales	Lactobacillaceae	Lactobacillus
ASV_2f91e297776611936e84ab1b4fe476c6	Bacteria	Firmicutes	Clostridia	Clostridiales	Clostridiales_vadinBB60_group
ASV_2fa1ce61d9db11232c212b04284af2c9	Bacteria	Firmicutes	Clostridia	Clostridiales	Lachnospiraceae
ASV_2fb77758332c1c65781c4ce030fa0efe	Bacteria	Firmicutes	Bacilli	Lactobacillales	Aerococcaceae	Aerococcus
ASV_2fbce84fdd9b3112fda3a47ede557b9e	Bacteria	Firmicutes	Clostridia	Clostridiales	Ruminococcaceae
ASV_2fc7a9ddf8758ece3981989af80996ba	Bacteria	Firmicutes	Clostridia	Clostridiales	Lachnospiraceae
ASV_2fe972654a6b56488832a5064fba127e	Bacteria	Firmicutes	Clostridia	Clostridiales	Ruminococcaceae	Ruminococcus_1
ASV_2fea67e2ef146b654e84d4ccd727bed7	Bacteria	Firmicutes	Clostridia	Clostridiales	Defluviitaleaceae	Defluviitaleaceae_UCG-011
ASV_300df67eb599d25ace91ce842559cea4	Bacteria	Firmicutes	Clostridia	Clostridiales	Clostridiales_vadinBB60_group
ASV_301d89f83b6d54cf5cd80ca92c7d5fe1	Bacteria	Kiritimatiellaeota	Kiritimatiellae	WCHB1-41
ASV_302f2167828a316b4b06b836ff52aa09	Bacteria	Firmicutes	Clostridia	Clostridiales	Ruminococcaceae	Ruminococcaceae_UCG-002
ASV_305add6c79f7766e1c01a4060f3fe428	Bacteria	Firmicutes	Clostridia	Clostridiales	Ruminococcaceae	Ruminococcaceae_UCG-010
ASV_305c233542a9ae1cdc1634c0aa926e1c	Bacteria	Tenericutes	Mollicutes	Mollicutes_RF39
ASV_305d28307c359f96e886deb5ead750a6	Bacteria	Firmicutes	Clostridia	Clostridiales	Clostridiales_vadinBB60_group
ASV_3073690a8233475dcf5f6d739def1bb5	Bacteria	Firmicutes	Bacilli
ASV_3088791485cbe9050d1fc7e324c1fe07	Bacteria	Firmicutes	Clostridia	Clostridiales	Ruminococcaceae	Ruminococcaceae_UCG-013
ASV_30a17ac0224e3a105c945ff2c81e9e7f	Bacteria	Firmicutes	Clostridia	Clostridiales	Lachnospiraceae	Acetitomaculum
ASV_30a85a75e7829553347e6602f159adf4	Bacteria	Firmicutes	Clostridia	Clostridiales	Ruminococcaceae	Ruminococcaceae_UCG-010
ASV_30cd5d74a1b38cb870f805c92c4c83f0	Bacteria	Firmicutes	Clostridia	Clostridiales	Ruminococcaceae	Ruminococcaceae_UCG-014
ASV_30cf70f765db68b710b735e14bd17518	Bacteria	Firmicutes	Clostridia	Clostridiales	Family_XI	Murdochiella
ASV_30e7ffb1d4f95eaebfb69bdb2b5f572f	Bacteria	Kiritimatiellaeota	Kiritimatiellae	WCHB1-41
ASV_30e970abdad1723f1c59f627406ce2cd	Bacteria	Firmicutes	Clostridia	Clostridiales	Ruminococcaceae
ASV_30edcc2c265ad3a4de1011032e31b969	Bacteria	Tenericutes	Mollicutes	Mollicutes_RF39
ASV_3114d42cc9f862a2a18d7e5efde7fa9b	Bacteria	Actinobacteria	Coriobacteriia	Coriobacteriales	Eggerthellaceae	Slackia
ASV_3127bd317be815d64dff5a7895408312	Bacteria	Firmicutes	Clostridia	Clostridiales	Ruminococcaceae
ASV_31391d25cfc18d27afa1f1d21e0de9e7	Bacteria	Firmicutes	Clostridia	Clostridiales	Lachnospiraceae
ASV_3140cf39380dba00c815930fe127a3be	Bacteria	Tenericutes	Mollicutes	Mollicutes_RF39
ASV_315ab46d6ab221901561c0e77dc82c8c	Bacteria	Firmicutes	Clostridia	Clostridiales	Ruminococcaceae	Ruminococcaceae_UCG-014
ASV_315ca0a729f126b941ba111a16d4d97a	Bacteria	Actinobacteria	Actinobacteria	Bifidobacteriales	Bifidobacteriaceae	Bifidobacterium
ASV_3161f181e8db59daa3b763e1af16a9ac	Bacteria	Proteobacteria	Gammaproteobacteria	Aeromonadales	Succinivibrionaceae	Succinivibrio
ASV_316b5e2b1008da7cf2d3a0f8a39f1b4f	Bacteria	Firmicutes	Clostridia	Clostridiales	Christensenellaceae	Christensenellaceae_R-7_group
ASV_3182e1656c33be9db58adedbcd4a71b1	Bacteria	Firmicutes	Clostridia	Clostridiales	Ruminococcaceae	Ruminococcaceae_UCG-004
ASV_3192336158b0876fd399a9dd76aead8e	Bacteria	Firmicutes	Clostridia	Clostridiales	Ruminococcaceae
ASV_31a4f89562de453c81cbdcbb579e623b	Bacteria	Firmicutes	Clostridia	Clostridiales	Lachnospiraceae
ASV_31ae90207edd94c7ec56db3a9778c2e7	Bacteria	Bacteroidetes	Bacteroidia	Bacteroidales	Prevotellaceae	Prevotella
ASV_31b93b8630809d6db52de859ea7cfadc	Bacteria	Tenericutes	Mollicutes	Mollicutes_RF39
ASV_31bd3827688bbfe13e34126c7bf237b6	Bacteria	Tenericutes	Mollicutes	Mollicutes_RF39
ASV_31bd84ff6ea2b5385e0cb0cc9c078d5e	Bacteria	Spirochaetes	Spirochaetia	Spirochaetales	Spirochaetaceae	Treponema_2
ASV_31d98a0e41e8ab3076f872af8b69c0e3	Bacteria	Firmicutes	Clostridia	Clostridiales	Ruminococcaceae	Ruminococcaceae_UCG-010
ASV_31e01c2769eedb5f0ae442b9b6e21239	Bacteria	Firmicutes	Clostridia	Clostridiales	Ruminococcaceae
ASV_31e164ef61abbf1894d038c25ad85bb7	Bacteria	Kiritimatiellaeota	Kiritimatiellae	WCHB1-41
ASV_31e61e702cd999e03597ff23fcb3aa64	Bacteria	Lentisphaerae	Oligosphaeria	Oligosphaerales	Oligosphaeraceae	Z20
ASV_31ee6a140f070a70484d3bf3f598c52d	Bacteria	Proteobacteria	Gammaproteobacteria	Pseudomonadales	Moraxellaceae	Moraxella
ASV_31f567f59096ed2d57feecc6c3621a58	Bacteria	Bacteroidetes	Bacteroidia	Bacteroidales	Porphyromonadaceae	Porphyromonas
ASV_31f71ce5b3e181687916a3ce57c0e880	Bacteria	Actinobacteria	Actinobacteria	Corynebacteriales	Dietziaceae	Dietzia
ASV_31ff71e050de743fe65b30b0c2e6f878	Bacteria	Firmicutes	Clostridia	Clostridiales	Ruminococcaceae	Ruminococcaceae_UCG-010
ASV_3202eb578b412acd125292a3d8576130	Bacteria	Bacteroidetes	Bacteroidia	Bacteroidales	Prevotellaceae	Prevotellaceae_NK3B31_group
ASV_3204ddc694c9ba1ce9b3d081fd6f5ec0	Bacteria	Firmicutes	Clostridia	Clostridiales	Christensenellaceae	Christensenellaceae_R-7_group
ASV_3216a9745a6b63c0d3dca113a67b4995	Bacteria	Firmicutes	Clostridia	Clostridiales	Lachnospiraceae
ASV_3219af75ee8056ed06ba81e873b0d0cb	Bacteria	Firmicutes	Clostridia	Clostridiales	Ruminococcaceae	Ruminococcaceae_UCG-002
ASV_3240357f842534c600ea775ae542cf3d	Bacteria	Firmicutes	Clostridia	Clostridiales	Clostridiales_vadinBB60_group
ASV_3265d4af36c9111eeab8366f034a548b	Bacteria	Fusobacteria	Fusobacteriia	Fusobacteriales	Fusobacteriaceae	Fusobacterium
ASV_3271ffa182311a0294a47ef27c84c647	Bacteria	Firmicutes	Clostridia	Clostridiales	Ruminococcaceae	Ruminococcaceae_UCG-009
ASV_32791f2223336497abc2008dd8a3cc47	Bacteria	Firmicutes	Clostridia	Clostridiales	Ruminococcaceae
ASV_32823047c4c75a3b78bc4942e088e1eb	Bacteria	Firmicutes	Clostridia	Clostridiales	Lachnospiraceae
ASV_32901e4b463a9b5f9d870b0860ef464c	Bacteria	Bacteroidetes	Bacteroidia	Bacteroidales	Prevotellaceae	Prevotellaceae_UCG-004
ASV_32946a13151283c45561a1d0ca4223a0	Bacteria	Firmicutes	Clostridia	Clostridiales	Christensenellaceae	Christensenellaceae_R-7_group
ASV_32988767788f56ce08f158657389dca6	Bacteria	Firmicutes	Clostridia	Clostridiales	Ruminococcaceae	Ruminococcaceae_UCG-014
ASV_329e02913ce2794f0144c759656e30f0	Bacteria	Firmicutes	Clostridia	Clostridiales	Ruminococcaceae	Ruminococcaceae_UCG-008
ASV_32b07282e6bef40f9225052b039e666c	Bacteria	Bacteroidetes	Bacteroidia	Bacteroidales	Prevotellaceae	Prevotellaceae_NK3B31_group
ASV_32cc17e12d08b4011ab0ec8c393fd12c	Bacteria	Firmicutes	Clostridia	Clostridiales	Ruminococcaceae	Ruminococcaceae_UCG-002
ASV_32de356923f96051279765a6a60edf27	Bacteria	Firmicutes	Clostridia	Clostridiales	Lachnospiraceae	Lachnospiraceae_UCG-004
ASV_32de4cefb1fb5dea312eff2d8e7dbfcd	Bacteria	Firmicutes	Clostridia	Clostridiales	Ruminococcaceae	Ruminococcaceae_UCG-014
ASV_32e6cf3225ece35ac6212b1b211b1a26	Bacteria	Bacteroidetes	Bacteroidia	Bacteroidales	Prevotellaceae	Alloprevotella
ASV_32e7f8e84c92f2f3a560720e94028297	Bacteria	Spirochaetes	Spirochaetia	Spirochaetales	Spirochaetaceae	Treponema_2
ASV_3306cefe5b38ca04aeb9927f30a88030	Bacteria	Proteobacteria	Gammaproteobacteria	Betaproteobacteriales	Burkholderiaceae
ASV_331a9cf2fa92ef00bf7ef3e8bef78f1b	Bacteria	Firmicutes	Clostridia	Clostridiales	Ruminococcaceae	Ruminococcaceae_UCG-014
ASV_331e5e3c34151da60aa2ec51bd8ebf87	Bacteria	Firmicutes	Clostridia	Clostridiales	Lachnospiraceae
ASV_3340fcff9d64c04a83f981e9192abace	Bacteria	Firmicutes	Clostridia	Clostridiales	Ruminococcaceae	Ruminococcus_1
ASV_334fe5f777d9424554e80d0a7bd647a1	Bacteria	Firmicutes	Clostridia	Clostridiales	Ruminococcaceae	Ruminococcaceae_UCG-013
ASV_33518e48b174ac428cb7be1a216c6c6e	Bacteria	Firmicutes	Clostridia	Clostridiales	Lachnospiraceae	Anaerostipes
ASV_33573300481b73bd0f6a7a8e03631ac3	Bacteria	Firmicutes	Clostridia	Clostridiales	Ruminococcaceae
ASV_336455436cf921b275d0e0cdce456e9b	Bacteria	Tenericutes	Mollicutes	Mollicutes_RF39
ASV_3367bef26a052fc988f7c6b2c90887eb	Bacteria	Firmicutes	Clostridia	Clostridiales	Ruminococcaceae	Ruminococcaceae_UCG-010
ASV_3392146202a891df0b73df391e1a87c8	Bacteria	Actinobacteria	Coriobacteriia	Coriobacteriales	Atopobiaceae
ASV_339d224e5a39b53961cae4b6569d3ca0	Bacteria	Firmicutes	Clostridia	Clostridiales	Ruminococcaceae	Ruminococcaceae_UCG-005
ASV_33b3c73435ce275db6cb77e6cc1eb3a5	Bacteria	Firmicutes	Clostridia	Clostridiales	Ruminococcaceae	Ruminococcaceae_UCG-013
ASV_33ba5fb89e8535a1c928d0c6b0b1519a	Bacteria	Firmicutes	Clostridia	Clostridiales	Ruminococcaceae	Ruminococcus_1
ASV_33c00ce6fbd50043650fcb4f10781033	Bacteria	Firmicutes	Clostridia	Clostridiales	Christensenellaceae	Christensenellaceae_R-7_group
ASV_33c2d264b3cbed93d043614287f2e99a	Bacteria	Firmicutes	Clostridia	Clostridiales	Ruminococcaceae	Ruminococcaceae_UCG-013
ASV_33c884538c186939d41ef6d60e2a2b10	Bacteria	Firmicutes	Clostridia	Clostridiales	Lachnospiraceae
ASV_33cbb9d8f10bf681769074205054f347	Bacteria	Firmicutes	Clostridia	Clostridiales	Ruminococcaceae	Ruminococcaceae_UCG-014
ASV_33ce07c127b0026946aaa2dbf87d966f	Bacteria	Firmicutes	Clostridia	Clostridiales	Ruminococcaceae
ASV_33deb57a51743c338407d5c7e9b6f5fd	Bacteria	Firmicutes	Clostridia	Clostridiales	Peptostreptococcaceae	Terrisporobacter
ASV_33e4226fe51404353d7596c1a34bd9e2	Bacteria	Firmicutes	Clostridia	Clostridiales	Ruminococcaceae
ASV_33f5fca3fa2fbcc1a289e90a2230e285	Bacteria	Firmicutes	Clostridia	Clostridiales	Family_XI	Anaerococcus
ASV_33ffe57c73982e9d99bca7e322d9fc2c	Bacteria	Firmicutes	Clostridia	Clostridiales	Lachnospiraceae
ASV_34038fc46c7d5f9de63e23c987182776	Bacteria	Firmicutes	Clostridia	Clostridiales	Ruminococcaceae	Caproiciproducens
ASV_34088882b8d2cc5111c3f9e94382aef5	Bacteria	Firmicutes	Clostridia	Clostridiales	Lachnospiraceae	CAG-56
ASV_340de9702345598419186e00372c51b4	Bacteria	Firmicutes	Clostridia	Clostridiales	Ruminococcaceae	Ruminococcaceae_UCG-010
ASV_3412e0c3721e9bce6764afac2bbe4d2a	Bacteria	Firmicutes	Clostridia	Clostridiales	Ruminococcaceae	Ruminococcaceae_UCG-013
ASV_342036bb1c6c54415dd6e4be1e221726	Bacteria	Tenericutes	Mollicutes	Mollicutes_RF39
ASV_342e777d9c61e091fe00959f58a4eebb	Bacteria	Firmicutes	Clostridia	Clostridiales	Ruminococcaceae
ASV_3443b73db214fbccce540ddb43380a8d	Bacteria	Firmicutes	Clostridia	Clostridiales	Ruminococcaceae
ASV_3444d8b7e22d606a7dbed5d00ef386a6	Bacteria	Firmicutes	Clostridia	Clostridiales	Ruminococcaceae	Ruminococcaceae_UCG-014
ASV_34494ae1c651fbb7090f4bebebcf0be6	Bacteria	Proteobacteria	Gammaproteobacteria	Betaproteobacteriales
ASV_3460c6d209a9458ad9f55812e064b2db	Bacteria	Firmicutes	Clostridia	Clostridiales	Ruminococcaceae
ASV_3479e3f5427f9ff3d0dfed849ad086a7	Bacteria	Firmicutes	Clostridia	Clostridiales	Ruminococcaceae
ASV_3481fa43fe5fba6aecdc7f9aae6ed9c0	Bacteria	Proteobacteria	Gammaproteobacteria	Enterobacteriales	Enterobacteriaceae	Yersinia
ASV_34c31b6c52541e2f2c56ba54cccc4efc	Bacteria	Firmicutes	Clostridia	Clostridiales	Family_XI
ASV_34d3eb38cb0443ba6c46b6e23f20ab8a	Bacteria	Firmicutes	Clostridia	Clostridiales	Lachnospiraceae
ASV_34fbab6c9a39a38dcfa42a6a9391beff	Bacteria	Firmicutes	Clostridia	Clostridiales	Ruminococcaceae	Ruminococcus_1
ASV_350c81f1325d68fbbb149b74ca1e801f	Bacteria	Tenericutes	Mollicutes	Mollicutes_RF39
ASV_35157580ced234c00f6bc6863449a3bb	Bacteria	Firmicutes	Clostridia	Clostridiales	Lachnospiraceae
ASV_35195a80f6fb69ef8bd6827d1b045aad	Bacteria	Actinobacteria	Coriobacteriia	Coriobacteriales	Eggerthellaceae	Senegalimassilia
ASV_352010734040ab113cbb6a6d1ee63684	Bacteria	Firmicutes	Clostridia	Clostridiales	Ruminococcaceae	Ruminococcus_1
ASV_3530b9a037f30fee45f5ecee6682461b	Bacteria	Kiritimatiellaeota	Kiritimatiellae	WCHB1-41
ASV_35357041c3dbcb6529c7250638dd0f8c	Bacteria	Bacteroidetes	Bacteroidia	Bacteroidales	Prevotellaceae	Prevotellaceae_NK3B31_group
ASV_3548bcb2c31f4d0dd37f949e655118c8	Bacteria	Tenericutes	Mollicutes	Mollicutes_RF39
ASV_354bea0d461d1929736629e2d550e7e3	Bacteria	Firmicutes	Clostridia	Clostridiales	Lachnospiraceae	Lachnospiraceae_UCG-001
ASV_355e8549e271ee9b54f4ead27008064b	Bacteria	Firmicutes	Clostridia	Clostridiales	Lachnospiraceae
ASV_35652df46063b47e09dab3be5ba6a43e	Bacteria	Firmicutes	Clostridia	Clostridiales	Ruminococcaceae	Ruminococcaceae_UCG-014
ASV_357058d89e7bb9f8c1ea9cbdd6b7826d	Bacteria	Firmicutes	Clostridia	Clostridiales
ASV_35711da7a3aa666d64ede62b53ea01ca	Bacteria	Bacteroidetes	Bacteroidia	Bacteroidales	Prevotellaceae	Alloprevotella
ASV_35cbb315e019e0a8768d4b73862df415	Bacteria	Actinobacteria	Coriobacteriia	Coriobacteriales	Coriobacteriaceae	Collinsella
ASV_35d4dfbe84e68df0bbc75f5574fb4bf2	Bacteria	Firmicutes	Clostridia	Clostridiales	Christensenellaceae	Christensenellaceae_R-7_group
ASV_35e01d7d310f53900e70211731a2cb6d	Bacteria	Firmicutes	Clostridia	Clostridiales	Lachnospiraceae
ASV_35f7bbf92ffd34434c73dca64c99d8ad	Bacteria	Firmicutes	Clostridia	Clostridiales	Ruminococcaceae	Ruminococcaceae_UCG-010
ASV_35f9919ca2c754f4adc8471e7838dc30	Bacteria	Proteobacteria	Gammaproteobacteria	Betaproteobacteriales	Burkholderiaceae	Parasutterella
ASV_3603362dcf9dd2a4e9a19a63ac54b204	Bacteria	Firmicutes	Clostridia	Clostridiales	Lachnospiraceae	Marvinbryantia
ASV_360456d43bc7aa3a7d8708fab39f2862	Bacteria	Firmicutes	Clostridia	Clostridiales	Lachnospiraceae	Lachnospiraceae_NK4A136_group
ASV_361e99c31015ee3cf80297f767a36369	Bacteria	Firmicutes	Clostridia	Clostridiales	Ruminococcaceae	Ruminococcaceae_UCG-014
ASV_369d40cd756700ee5d54a0db12847da9	Bacteria	Firmicutes	Clostridia	Clostridiales	Lachnospiraceae
ASV_36aef71fcecc301a22c79acef5e0e16a	Bacteria	Firmicutes	Bacilli	Lactobacillales	Aerococcaceae	Aerococcus
ASV_36d9ad396b85196c9b4cf68b81789585	Bacteria	Firmicutes	Clostridia	Clostridiales	Lachnospiraceae	Lachnospira
ASV_36dbb8e3f6e7220b9cd52c79a9b460ae	Bacteria	Firmicutes	Clostridia	Clostridiales	Lachnospiraceae	Agathobacter
ASV_36ed49603b1ea4ff68bbb500f512e32c	Bacteria	Tenericutes	Mollicutes	Mollicutes_RF39
ASV_36f3cdaf54094cb8dbf268e7dffa2c90	Bacteria	Firmicutes	Clostridia	Clostridiales	Clostridiales_vadinBB60_group
ASV_36f8822030b4f2931d27025d7574db4d	Bacteria	Firmicutes	Clostridia	Clostridiales	Ruminococcaceae
ASV_37125fc6b7326af0e29ddb765d441528	Bacteria	Fusobacteria	Fusobacteriia	Fusobacteriales	Fusobacteriaceae	Fusobacterium
ASV_373539505f808e9dc3ba20dd12de2549	Bacteria	Proteobacteria	Gammaproteobacteria	Pasteurellales	Pasteurellaceae	Actinobacillus
ASV_375276b4f9188105c8766c064acb0211	Bacteria	Firmicutes	Clostridia	Clostridiales	Ruminococcaceae
ASV_375aa9b519ded08b94f8cc0b16732667	Bacteria	Firmicutes	Clostridia	Clostridiales	Ruminococcaceae	Ruminococcaceae_UCG-013
ASV_375f5af315f3bd8c72e6c2bb39443efd	Bacteria	Firmicutes	Clostridia	Clostridiales	Ruminococcaceae	Ruminococcaceae_UCG-014
ASV_37633c9740ca6f456bc1e50bccbe045c	Bacteria	Firmicutes	Erysipelotrichia	Erysipelotrichales	Erysipelotrichaceae	Erysipelotrichaceae_UCG-004
ASV_3784cec177ca5cad5f1fc4bae0c9ebde	Bacteria	Tenericutes	Mollicutes	Mollicutes_RF39
ASV_378714222ba0fa2b3bc83a709fe6e42d	Bacteria	Tenericutes	Mollicutes	Mollicutes_RF39
ASV_378724d48bed51629f3c396d2c3d2f1e	Bacteria	Firmicutes	Clostridia	Clostridiales	Ruminococcaceae
ASV_37a125035b455034db83cbb027c130a5	Bacteria	Firmicutes	Clostridia	Clostridiales	Ruminococcaceae
ASV_37b119d1bc5ecb04a8f13c69a53cf6a4	Bacteria	Firmicutes	Erysipelotrichia	Erysipelotrichales	Erysipelotrichaceae	Erysipelotrichaceae_UCG-009
ASV_37b84299fd47f9559bd878449383f1bc	Bacteria	Firmicutes	Clostridia	Clostridiales	Ruminococcaceae	Ruminococcaceae_UCG-014
ASV_37d3bc0a8eabf0f78012dd50ea59fb1b	Bacteria	Firmicutes	Clostridia	Clostridiales	Ruminococcaceae
ASV_37d40a4e9d245fae367b57865b213d19	Bacteria	Firmicutes	Clostridia	Clostridiales	Lachnospiraceae
ASV_37e636a9fd95178e451c59443a0a3365	Bacteria	Firmicutes	Clostridia	Clostridiales	Ruminococcaceae	Ruminiclostridium_6
ASV_37f004671c936285c26471120596b2f5	Bacteria	Firmicutes	Clostridia	Clostridiales	Clostridiaceae_1	Sarcina
ASV_37f7f1a437ba2ef097d2e4fe26025fce	Bacteria	Firmicutes	Clostridia	Clostridiales	Family_XI	Murdochiella
ASV_3808023ff36714a361a936d5595f3085	Bacteria	Bacteroidetes	Bacteroidia	Bacteroidales
ASV_3812d2cfd34199b26979b67f6b873c41	Bacteria	Firmicutes	Clostridia	Clostridiales
ASV_3820c7927340463945e8ab6f86cc6ea5	Bacteria	Firmicutes	Clostridia	Clostridiales	Lachnospiraceae
ASV_38223fd6f383530c0c519eeeb1b52371	Bacteria	Firmicutes	Clostridia	Clostridiales	Christensenellaceae	Christensenellaceae_R-7_group
ASV_3828901a9de715863f64a7b201711a51	Bacteria	Firmicutes	Clostridia	Clostridiales	Ruminococcaceae	Ruminococcaceae_UCG-010
ASV_38345f7ed4f3682d1b94750fce710735	Bacteria	Firmicutes	Clostridia	Clostridiales	Lachnospiraceae
ASV_388111810859b76d8194e5e3e855c9d3	Bacteria	Firmicutes	Clostridia	Clostridiales	Ruminococcaceae	Ruminococcaceae_UCG-010
ASV_3881e028c273154c1b216e0e5c5ae0ca	Bacteria	Kiritimatiellaeota	Kiritimatiellae	WCHB1-41
ASV_38aa661156c2ad85dc5e9e06401839b1	Bacteria	Firmicutes	Clostridia	Clostridiales	Ruminococcaceae	Ruminococcaceae_UCG-014
ASV_38cacb27477f935540cf9cd927d66ca0	Bacteria	Firmicutes	Clostridia	Clostridiales	Ruminococcaceae
ASV_38ce644ebc0307a82848ef71b2eaf8b1	Bacteria	Bacteroidetes	Bacteroidia	Bacteroidales	Prevotellaceae
ASV_38ce6496090a3cfa4614bad500396d97	Bacteria	Firmicutes	Clostridia	Clostridiales	Lachnospiraceae
ASV_38d0bf543e12f54a01d8aa170716875e	Bacteria	Firmicutes	Clostridia	Clostridiales	Ruminococcaceae
ASV_39170821c93fa03082f5936fae25e45a	Bacteria	Verrucomicrobia	Verrucomicrobiae	Verrucomicrobiales	Akkermansiaceae	Akkermansia
ASV_391afd364a6cee56dafc0a99c92e2bd9	Bacteria	Firmicutes	Clostridia	Clostridiales	Ruminococcaceae
ASV_39277856f18f889dce2a469fd8cb94d0	Bacteria	Firmicutes	Clostridia	Clostridiales	Clostridiaceae_1	Clostridium_sensu_stricto_1
ASV_392da2a9383103c07426e8437d83668f	Bacteria	Firmicutes	Clostridia	Clostridiales	Ruminococcaceae	Ruminococcaceae_UCG-010
ASV_3932eb8b661597c3051f643231e634e1	Bacteria	Firmicutes	Clostridia	Clostridiales
ASV_3932fba6e69c4683aef349726d13fca1	Bacteria	Firmicutes	Clostridia	Clostridiales	Lachnospiraceae
ASV_393650e4530cdd5624c5ff6dcbd63c98	Bacteria	Firmicutes	Clostridia	Clostridiales	Ruminococcaceae	Faecalibacterium
ASV_396ffa76286336a3eeb1ea420e60f86b	Bacteria	Firmicutes	Clostridia	Clostridiales	Lachnospiraceae	Lachnospiraceae_UCG-001
ASV_398325187cb16e4a06b2d37f1903bfde	Bacteria
ASV_398f46854b5802b119a6463c8278d031	Bacteria	Firmicutes	Clostridia	Clostridiales	Ruminococcaceae
ASV_39937c8cf5b427d0a3dad18fb188af88	Bacteria	Epsilonbacteraeota	Campylobacteria	Campylobacterales	Helicobacteraceae	Helicobacter
ASV_399f4c808a0b70ae68c5a4a621a311ee	Bacteria	Firmicutes	Clostridia	Clostridiales	Ruminococcaceae	Ruminococcaceae_UCG-014
ASV_39c3d97a49dfe3a95f59c41b255cb9fa	Bacteria	Bacteroidetes	Bacteroidia	Bacteroidales	Prevotellaceae	Prevotella_6
ASV_39c746e6698d4935484f50bf45508965	Bacteria	Firmicutes	Clostridia	Clostridiales	Ruminococcaceae	Ruminococcaceae_NK4A214_group
ASV_39f787aec92e98f8bf8c57d28f750ae0	Bacteria	Firmicutes	Clostridia	Clostridiales	Clostridiaceae_1	Clostridium_sensu_stricto_1
ASV_39f9b91485bc9ce65217435a1f96c447	Bacteria	Firmicutes	Clostridia	Clostridiales	Lachnospiraceae
ASV_3a0319df418c7c157cfe8daf62925f80	Bacteria	Bacteroidetes	Bacteroidia	Bacteroidales	Bacteroidaceae	Bacteroides
ASV_3a2225d6a5a68a3b8deeb5c46ef9d0a6	Bacteria
ASV_3a2853c8ebe948ccd807a7681bcc839d	Bacteria	Firmicutes	Clostridia	Clostridiales	Ruminococcaceae
ASV_3a318109e32d4c71eecc9565888553e0	Bacteria	Bacteroidetes	Bacteroidia	Bacteroidales	Rikenellaceae	Rikenellaceae_RC9_gut_group
ASV_3a32598e4654f85f2e09d366a82b513a	Bacteria	Firmicutes	Clostridia	Clostridiales
ASV_3a4b468b17b36173ee8d6f89ec3d6127	Bacteria	Firmicutes	Clostridia	Clostridiales	Lachnospiraceae	Tyzzerella_3
ASV_3a657bf3d3e1de20be04c65f10805494	Bacteria	Firmicutes	Clostridia	Clostridiales	Ruminococcaceae	Faecalibacterium
ASV_3a84833e6fa465d2a834ee3e513216d3	Bacteria	Firmicutes	Clostridia	Clostridiales	Lachnospiraceae
ASV_3a92ad918f065e226c7a2ca2ed514e64	Bacteria	Firmicutes	Clostridia	Clostridiales	Ruminococcaceae	Butyricicoccus
ASV_3aafcabf0d006ec5427093c1f8e62b51	Bacteria	Firmicutes	Clostridia	Clostridiales	Lachnospiraceae	Dorea
ASV_3ac0c462ce5fe1cca01cf1e3c3a34121	Bacteria	Firmicutes	Clostridia	Clostridiales	Ruminococcaceae	Ruminococcaceae_UCG-014
ASV_3ac3418d70d4f3f1c561d5507281ba6f	Bacteria	Epsilonbacteraeota	Campylobacteria	Campylobacterales	Helicobacteraceae	Helicobacter
ASV_3ac398e5e82ed81c1b02373477b00a77	Bacteria	Firmicutes	Bacilli	Lactobacillales	Lactobacillaceae	Lactobacillus
ASV_3acfbdd3888e6ccc3216ac502e13d7a7	Bacteria	Firmicutes	Clostridia	Clostridiales	Ruminococcaceae
ASV_3ade68e0c8fce8bb5c9ee9a3252de7f1	Bacteria	Firmicutes	Clostridia
ASV_3ae0eddb8b44884e45e2720aa4590d46	Bacteria	Tenericutes	Mollicutes	Mollicutes_RF39
ASV_3afb1ea3c3e73033abd8dadf60cfe748	Bacteria	Bacteroidetes	Bacteroidia	Bacteroidales	Bacteroidaceae	Bacteroides
ASV_3b0bb1bc992c0952ab3b56532290d62d	Bacteria	Firmicutes	Clostridia	Clostridiales	Christensenellaceae	Christensenellaceae_R-7_group
ASV_3b17ffa45b4816e5ad66b43e6896b637	Bacteria	Firmicutes	Clostridia	Clostridiales	Lachnospiraceae
ASV_3b48ea88ced972a42a595c26ebf26768	Bacteria	Firmicutes	Clostridia	Clostridiales	Ruminococcaceae	Oscillibacter
ASV_3b53ed32a1a8671c412f7bbdb55e18ea	Bacteria	Firmicutes	Clostridia	Clostridiales	Lachnospiraceae
ASV_3b59514532773919485ec2da6f314dd0	Bacteria	Tenericutes	Mollicutes	Mollicutes_RF39
ASV_3b694fd662a4aaa9f9d17143f0bb3875	Bacteria	Firmicutes	Clostridia	Clostridiales	Ruminococcaceae	Ruminococcaceae_UCG-014
ASV_3b8b147c0e1b743076a8af62b46a5cb2	Bacteria	Firmicutes	Clostridia	Clostridiales	Ruminococcaceae	Ruminococcaceae_UCG-005
ASV_3b9afab7d4b8379724899f56aff0d5fe	Bacteria	Bacteroidetes	Bacteroidia	Bacteroidales	Prevotellaceae	Prevotella
ASV_3ba0bd78ac159ef63fd90b1275c42c79	Bacteria	Firmicutes	Clostridia	Clostridiales	Ruminococcaceae	Ruminococcus_1
ASV_3ba8c338a4775dcbafb63ad0d8f77eaa	Bacteria	Firmicutes	Clostridia	Clostridiales	Ruminococcaceae	Ruminococcaceae_UCG-014
ASV_3bb29efb5258faaf6d856af793fa18dd	Bacteria	Firmicutes	Clostridia	Clostridiales
ASV_3bb488b906c831eecdc4eb55ca902abc	Bacteria	Firmicutes	Clostridia	Clostridiales	Ruminococcaceae	Ruminococcaceae_UCG-010
ASV_3bb9edc70f70cd01c186d491c64be80f	Bacteria	Firmicutes	Clostridia	Clostridiales	Ruminococcaceae	Oscillibacter
ASV_3bd95d837b11f9e007e627cb160a9443	Bacteria	Firmicutes	Clostridia	Clostridiales	Ruminococcaceae	Ruminococcaceae_UCG-014
ASV_3bde7e97a80f9394b9a471d659eb71d4	Bacteria	Firmicutes	Clostridia	Clostridiales	Ruminococcaceae	Ruminococcaceae_UCG-014
ASV_3bf265684b05ae1992b242c4b1d9fdd8	Bacteria	Firmicutes	Clostridia	Clostridiales	Ruminococcaceae	Ruminococcaceae_UCG-013
ASV_3bf6e77d05faed3c4c6c0d7f200a4e46	Bacteria	Firmicutes	Clostridia	Clostridiales	Ruminococcaceae	Ruminococcaceae_UCG-014
ASV_3bfdf35f318586bbe5b3718ae2de23ea	Bacteria	Cyanobacteria	Melainabacteria	Gastranaerophilales
ASV_3c10229d48fabd3ade519ee4ebd83226	Bacteria	Proteobacteria	Deltaproteobacteria	Desulfovibrionales	Desulfovibrionaceae	Desulfovibrio
ASV_3c17b3f74d0cff25e90e3db5b0ca7a2b	Bacteria	Bacteroidetes	Bacteroidia	Bacteroidales	Bacteroidaceae	Bacteroides
ASV_3c345fda7131caf0f59f3e45d0a382ed	Bacteria	Firmicutes	Clostridia	Clostridiales	Ruminococcaceae	Ruminococcaceae_UCG-013
ASV_3c459b1f2d68fc7c04f00c08c0b86641	Bacteria	Firmicutes	Clostridia	Clostridiales	Ruminococcaceae	Ruminococcaceae_UCG-005
ASV_3c8673e7ff6a0ecd8c60c97168a7287b	Bacteria	Firmicutes	Clostridia	Clostridiales	Ruminococcaceae
ASV_3c92405364028841a1769f39925effd5	Bacteria	Firmicutes	Clostridia	Clostridiales	Ruminococcaceae	Candidatus_Soleaferrea
ASV_3c99d8e36d3cd46d123efe3c88c7f85d	Bacteria	Firmicutes	Clostridia	Clostridiales	Ruminococcaceae
ASV_3cb60c55e8feb5f8cf2279fdbf310a00	Bacteria	Firmicutes	Clostridia	Clostridiales	Ruminococcaceae	Ruminococcaceae_UCG-013
ASV_3cc3cc456ba276a68e1cff2591e0e8f2	Bacteria	Bacteroidetes	Bacteroidia	Bacteroidales	Prevotellaceae
ASV_3ce7bb5831ea966806ed16d23f0d4c8f	Bacteria	Firmicutes	Clostridia	Clostridiales	Ruminococcaceae	Ruminococcaceae_NK4A214_group
ASV_3ced5e781c21d9ba0af7075f78447235	Bacteria	Firmicutes	Clostridia	Clostridiales	Lachnospiraceae
ASV_3cf6c0535f158d27fb9b695406a43f7c	Bacteria	Firmicutes	Clostridia	Clostridiales	Ruminococcaceae	Ruminococcaceae_UCG-014
ASV_3d0bd278c05be5666d592abe282ae1fb	Bacteria	Tenericutes	Mollicutes	Mollicutes_RF39
ASV_3d1c83b725e1c3c731b24c721a636bda	Bacteria	Tenericutes	Mollicutes	Mollicutes_RF39
ASV_3d2675caa4e673ad4f64c3f9d15e713d	Bacteria	Actinobacteria	Actinobacteria	Corynebacteriales	Corynebacteriaceae	Corynebacterium_1
ASV_3d2f73190cae1f9507784c5fb836101d	Bacteria	Firmicutes	Clostridia	Clostridiales	Family_XIII
ASV_3d364de7f9145b2839a3574bcc7f8f01	Bacteria	Tenericutes	Mollicutes	Mollicutes_RF39
ASV_3d3f27396a4f2c51cbe9dda566efc9f5	Bacteria	Tenericutes	Mollicutes	Mollicutes_RF39
ASV_3d62fa460d3f0795cf36d36f69e122f9	Bacteria	Tenericutes	Mollicutes	Mollicutes_RF39
ASV_3d68700fd2b445b7e6c0b0a34dd42ffd	Bacteria	Firmicutes	Clostridia	Clostridiales	Ruminococcaceae
ASV_3d6a28cdc3cc56179e5a24c32a2b19f3	Bacteria	Firmicutes	Clostridia	Clostridiales	Ruminococcaceae
ASV_3d6abf1e1c5cee6f0f6971d84b380f7b	Bacteria	Kiritimatiellaeota	Kiritimatiellae	WCHB1-41
ASV_3d801d0d830fdc9a33c38bf01100ffbf	Bacteria	Proteobacteria	Deltaproteobacteria	Desulfovibrionales	Desulfovibrionaceae	Desulfovibrio
ASV_3d862be418a7e6f6025c7af2ecaccd57	Bacteria	Tenericutes	Mollicutes	Anaeroplasmatales	Anaeroplasmataceae	Anaeroplasma
ASV_3d8ceb5e8c0e7b282f3dadd79d5099ba	Bacteria	Firmicutes	Clostridia	Clostridiales	Lachnospiraceae
ASV_3da43fc67afff5cdd5f788d9e00ef88e	Bacteria	Firmicutes	Clostridia	Clostridiales	Lachnospiraceae
ASV_3dad55a9de8f9eeb9ea65da3c666fe18	Bacteria	Firmicutes	Clostridia	Clostridiales	Ruminococcaceae	Ruminococcaceae_UCG-014
ASV_3dc8691f4274fac77b91e66df1bd9aad	Bacteria	Firmicutes	Clostridia	Clostridiales	Ruminococcaceae	Ruminococcaceae_UCG-003
ASV_3de51298d1ae70d9e372138e3eefd231	Bacteria	Bacteroidetes	Bacteroidia	Bacteroidales	Muribaculaceae
ASV_3de5f525094ec393ec1767ae0d16de8d	Bacteria	Bacteroidetes	Bacteroidia	Bacteroidales	Rikenellaceae	Rikenellaceae_RC9_gut_group
ASV_3de9c74cb0cb995a1c311ee7bdf36fd7	Bacteria	Tenericutes	Mollicutes	Mollicutes_RF39
ASV_3e05afc77e5e7e91712646bf73a4ecf9	Bacteria	Tenericutes	Mollicutes	Mollicutes_RF39
ASV_3e1204d6a504ec7ce3934343bde6f3d4	Bacteria	Firmicutes	Clostridia	Clostridiales	Lachnospiraceae	Lachnospiraceae_UCG-001
ASV_3e24620a7af3193ab178578867926be2	Bacteria	Firmicutes	Clostridia	Clostridiales	Clostridiales_vadinBB60_group
ASV_3e28afd7d07bd9afd7baf91d88328b7f	Bacteria	Actinobacteria	Coriobacteriia	Coriobacteriales
ASV_3e30c1db80777c172e6c9f4817e00ad2	Bacteria	Firmicutes	Clostridia	Clostridiales	Ruminococcaceae	Ruminococcaceae_UCG-014
ASV_3e3e820aa3eba5069a40f7b51e37c4e0	Bacteria	Firmicutes	Clostridia	Clostridiales	Ruminococcaceae	Ruminococcaceae_UCG-010
ASV_3e50347c5ac0537609d6f20e15a1492a	Bacteria	Firmicutes	Clostridia	Clostridiales	Family_XI	Peptoniphilus
ASV_3e5fb739400ea194f85f168525df15e6	Bacteria	Firmicutes	Clostridia	Clostridiales	Clostridiaceae_1	Clostridium_sensu_stricto_1
ASV_3e77391a15f92a914190ae7e675bafd9	Bacteria	Firmicutes	Clostridia	Clostridiales	Lachnospiraceae
ASV_3e7ded42907d9f95b034a89c6d00c908	Bacteria	Proteobacteria	Alphaproteobacteria
ASV_3e8f5ad6bedeb6202b4cdb7ecf29e98b	Bacteria	Tenericutes	Mollicutes	Mollicutes_RF39
ASV_3e9803de22317a67e34606901a26481f	Bacteria	Firmicutes	Clostridia	Clostridiales	Ruminococcaceae
ASV_3ea12c12e7af9a1b8b86e502e855698b	Bacteria	Firmicutes	Clostridia	Clostridiales	Ruminococcaceae	Ruminococcaceae_UCG-010
ASV_3ea78214aba241c403a954584a41f4ab	Bacteria	Firmicutes	Clostridia	Clostridiales	Family_XI	W5053
ASV_3eaed3a92bcf279d538b691178b199a1	Bacteria	Firmicutes	Clostridia	Clostridiales	Lachnospiraceae
ASV_3eb7c8f0f131da2616eb7cc43feac420	Bacteria	Firmicutes	Clostridia	Clostridiales	Ruminococcaceae
ASV_3ec5f1e62f341c3a13d56abb67c1fed8	Bacteria	Firmicutes	Clostridia	Clostridiales	Ruminococcaceae	Ruminococcaceae_UCG-005
ASV_3edeffdd5f7311784fa516d69ff0a969	Bacteria	Firmicutes	Clostridia	Clostridiales	Lachnospiraceae
ASV_3ee593fd0166de23fbff8b110bd79234	Bacteria
ASV_3ef6afb3143ddc4e36b10b2193953875	Bacteria	Firmicutes	Bacilli	Lactobacillales	Lactobacillaceae	Lactobacillus
ASV_3f073f6261636699e8ff1192fbc1215e	Bacteria	Firmicutes	Clostridia	Clostridiales	Ruminococcaceae	Ruminococcaceae_UCG-014
ASV_3f1ab4058b00e2a309322ba3cf5e5da1	Bacteria	Actinobacteria	Actinobacteria	Micrococcales	Micrococcaceae	Kocuria
ASV_3f2cc4157871be886bcdfada69433418	Bacteria	Proteobacteria	Gammaproteobacteria
ASV_3f2e2880aa6ce3d518ff37f148016e06	Bacteria	Firmicutes	Clostridia	Clostridiales
ASV_3f373f70e61fe5da997fb439d161bf95	Bacteria	Firmicutes	Clostridia
ASV_3f3d260128ebe5abf16c107d26a7850c	Bacteria	Firmicutes	Clostridia	Clostridiales
ASV_3f482a7e0442f9add387360821293fda	Bacteria	Firmicutes	Clostridia	Clostridiales	Ruminococcaceae	Ruminococcus_1
ASV_3f49f2e33639f81618c76b5807f6498c	Bacteria	Firmicutes	Clostridia	Clostridiales	Ruminococcaceae
ASV_3f54fd7c73a3e2b40580aa4709f49c81	Bacteria	Actinobacteria	Coriobacteriia	Coriobacteriales	Eggerthellaceae
ASV_3f78b858ffd355caad67bfb17e9a8648	Bacteria	Tenericutes	Mollicutes	Mollicutes_RF39
ASV_3f95acaf8063cab7856304dbadf20dc8	Bacteria	Firmicutes	Clostridia	Clostridiales	Lachnospiraceae
ASV_3f9afe17105dd0c33bf41ce08824f362	Bacteria	Firmicutes	Clostridia	Clostridiales	Ruminococcaceae	Butyricicoccus
ASV_3fa7e63af3e476468e01d3045bb6af4b	Bacteria	Tenericutes	Mollicutes	Mollicutes_RF39
ASV_3fcd6e4ec7657e8bd6fd8fa75bb04748	Bacteria	Firmicutes	Clostridia	Clostridiales	Ruminococcaceae
ASV_3fcfc6422fd8deb6ac471bc7601e6684	Bacteria	Tenericutes	Mollicutes	Mollicutes_RF39
ASV_3fda1216fe63cda4ab89892a3dc3fab2	Bacteria	Firmicutes	Clostridia	Clostridiales	Ruminococcaceae	Ruminococcaceae_UCG-010
ASV_3fe564b7a5becef9cb89827d70519f6a	Bacteria	Tenericutes	Mollicutes	Mollicutes_RF39
ASV_3fed07c00b2a1d7f2c1eb66bf86b6d8e	Bacteria	Firmicutes	Clostridia	Clostridiales	Ruminococcaceae	Hydrogenoanaerobacterium
ASV_40190215aad138c9ec996d54a9cbde75	Bacteria	Bacteroidetes	Bacteroidia	Bacteroidales	Prevotellaceae	Prevotellaceae_UCG-003
ASV_401b488637acaa476736e452e7391ff8	Bacteria	Epsilonbacteraeota	Campylobacteria	Campylobacterales	Helicobacteraceae	Helicobacter
ASV_40297c6e9f18bf7f68d48163b48f0279	Bacteria	Tenericutes	Mollicutes	Mollicutes_RF39
ASV_402be75930e9d8fd88de7f15ccaba2cc	Bacteria	Firmicutes	Clostridia	Clostridiales	Ruminococcaceae	Ruminococcaceae_UCG-010
ASV_402f49756d7e4f100ab85292bc9f4e9c	Bacteria	Bacteroidetes	Bacteroidia	Bacteroidales	Muribaculaceae
ASV_402fc0a8c89817d13ac2be333b28f8a5	Bacteria	Firmicutes	Clostridia	Clostridiales	Ruminococcaceae	Ruminococcaceae_UCG-014
ASV_403f1fa8ccb2c19ae29ccf81857a6f98	Bacteria	Firmicutes	Clostridia	Clostridiales	Ruminococcaceae	Ruminococcaceae_UCG-010
ASV_4041823449560440c20d336873329519	Bacteria
ASV_406b68018563b4f03d01bf4640e4d075	Bacteria	Bacteroidetes	Bacteroidia	Bacteroidales	Prevotellaceae	Alloprevotella
ASV_4075456b0d1cff497851ebfb7f437bd7	Bacteria	Firmicutes	Clostridia	Clostridiales	Ruminococcaceae	Ruminococcaceae_UCG-014
ASV_40874d61006874f7c87d904707d320d9	Bacteria	Firmicutes	Clostridia	Clostridiales	Clostridiaceae_1	Clostridium_sensu_stricto_1
ASV_4092db5080e7ebc30b9efdc4a6af14a0	Bacteria	Firmicutes	Bacilli	Lactobacillales	Aerococcaceae	Aerococcus
ASV_40a7f354b27bffafbe490977d6c3dc0e	Bacteria	Firmicutes	Clostridia	Clostridiales	Family_XI	Anaerococcus
ASV_40ac3979c05fe30df6ecfaaa78ae3e9f	Bacteria	Firmicutes	Clostridia	Clostridiales	Ruminococcaceae	Ruminococcaceae_UCG-009
ASV_40b4f24e9100c06e41ef670f6230008f	Bacteria	Epsilonbacteraeota	Campylobacteria	Campylobacterales	Campylobacteraceae	Campylobacter
ASV_40d0019aca0282ea4682a1df584954a9	Bacteria	Bacteroidetes	Bacteroidia	Bacteroidales	Prevotellaceae
ASV_40e138b0141719937bd85426ec91bee9	Bacteria	Tenericutes	Mollicutes	Mollicutes_RF39
ASV_40e6fc68c1dc829ac3095607fdae01cc	Bacteria	Tenericutes	Mollicutes	Mollicutes_RF39
ASV_40eb8a2d061dc28f7fb423069abb2418	Bacteria	Firmicutes	Clostridia	Clostridiales	Clostridiales_vadinBB60_group
ASV_40fb6f011450434adcacb9aaa4e8def0	Bacteria	Bacteroidetes	Bacteroidia	Bacteroidales	Prevotellaceae	Alloprevotella
ASV_4102c0c9284b080a36ae312a7b497915	Bacteria	Proteobacteria	Deltaproteobacteria	Desulfovibrionales	Desulfovibrionaceae	Desulfovibrio
ASV_4109fbbe9cd1407916d6f86e0fc3038d	Bacteria	Firmicutes	Clostridia	Clostridiales	Christensenellaceae	Christensenellaceae_R-7_group
ASV_4112a50674a0f569b036256f7026dc0c	Bacteria	Tenericutes	Mollicutes	Mollicutes_RF39
ASV_413a09035040722837177e6a6752897d	Bacteria	Firmicutes	Clostridia	Clostridiales	Lachnospiraceae
ASV_4142c46dcbb0d3e1507c79aa0b9425cc	Bacteria	Firmicutes	Clostridia	Clostridiales	Lachnospiraceae
ASV_41508b3244d8930238dde3db7c17c0cd	Bacteria	Proteobacteria	Gammaproteobacteria	Pseudomonadales	Moraxellaceae	Acinetobacter
ASV_416e4a5b107683816dcd0ba268a2bb80	Bacteria	Firmicutes	Clostridia	Clostridiales	Clostridiales_vadinBB60_group
ASV_4174bf2de3b9e936974bf73289a8ae6c	Bacteria	Firmicutes	Clostridia	Clostridiales	Ruminococcaceae
ASV_41763795f87aaa0989e0f7327024a298	Bacteria	Firmicutes	Clostridia	Clostridiales	Lachnospiraceae	Lachnospiraceae_NK4B4_group
ASV_419af6db3c0709d63ffc1933ab11b24c	Bacteria	Firmicutes	Erysipelotrichia	Erysipelotrichales	Erysipelotrichaceae	Faecalicoccus
ASV_419f5839a7dccf237a4a53f4587e026c	Bacteria	Bacteroidetes	Bacteroidia	Bacteroidales	Prevotellaceae	Prevotellaceae_NK3B31_group
ASV_41a682ff5b44533c0912c7cd987419ff	Bacteria	Kiritimatiellaeota	Kiritimatiellae	WCHB1-41
ASV_41a7843d5c7579a5ae50fcd6d3842b79	Bacteria	Bacteroidetes	Bacteroidia	Bacteroidales	Tannerellaceae	Parabacteroides
ASV_41b9fa65a5137bfae1255b4de63be427	Bacteria	Firmicutes	Clostridia	Clostridiales	Lachnospiraceae
ASV_41bc79030d183e5861667959389e58d8	Bacteria	Firmicutes	Clostridia	Clostridiales
ASV_41c2105257fe12c0df9714bc84964be8	Bacteria	Firmicutes	Clostridia	Clostridiales	Christensenellaceae	Christensenellaceae_R-7_group
ASV_41cac23fce96337b4f23c2ebf5910a36	Bacteria	Firmicutes	Clostridia	Clostridiales	Family_XIII	Family_XIII_AD3011_group
ASV_41cb13d06e5e72307ae7844cc94b2de2	Bacteria	Actinobacteria	Actinobacteria	Actinomycetales	Actinomycetaceae	Actinomyces
ASV_41cc0d43ccbc98f0cde1c1b228b75953	Bacteria	Firmicutes	Clostridia	Clostridiales	Lachnospiraceae
ASV_41d38e4234b3645f588a431a7dba50ba	Bacteria	Firmicutes	Erysipelotrichia	Erysipelotrichales	Erysipelotrichaceae	Sharpea
ASV_41d744e752f09494cf50e9efb318ee75	Bacteria	Firmicutes	Clostridia	Clostridiales	Lachnospiraceae
ASV_41eb54d653982ba69bf29c37c953822c	Bacteria	Firmicutes	Clostridia	Clostridiales	Ruminococcaceae	Ruminococcaceae_UCG-010
ASV_41f244c102f90a1a8072a96defc2e565	Bacteria	Firmicutes	Clostridia	Clostridiales	Lachnospiraceae
ASV_41f5c878cebd5919bf3ec822bcda3aa7	Bacteria	Firmicutes	Clostridia	Clostridiales	Ruminococcaceae	Ruminococcaceae_UCG-014
ASV_421cbd1d71d34704c6d53377261e213c	Bacteria	Firmicutes	Clostridia	Clostridiales	Lachnospiraceae
ASV_421edcefd496223f5573314be70498b8	Bacteria	Firmicutes	Clostridia	Clostridiales	Ruminococcaceae
ASV_422177b937f48ae577256f9a71af507f	Bacteria	Firmicutes	Clostridia	Clostridiales	Ruminococcaceae	Ruminococcaceae_UCG-014
ASV_42339bd0b35cbcc60fda021b308d9e7d	Bacteria	Tenericutes	Mollicutes	Mollicutes_RF39
ASV_42394c446d0cd387f79d3068434caaf8	Bacteria
ASV_423eedb608e11f1a3064186e32b4451f	Bacteria	Firmicutes	Clostridia	Clostridiales
ASV_42405c6973b231a891265de22e469470	Bacteria	Firmicutes	Clostridia	Clostridiales	Ruminococcaceae
ASV_426ba8b2e0b345240e17ad0183ac8060	Bacteria	Firmicutes	Clostridia	Clostridiales	Lachnospiraceae
ASV_427ccb8584a5ec58c9cdb0688c65a58a	Bacteria	Firmicutes	Clostridia	Clostridiales	Lachnospiraceae	Acetitomaculum
ASV_4284e1c13875dc0b128ffd0c688501e9	Bacteria	Firmicutes	Clostridia	Clostridiales
ASV_428c9c54249889db808b9f1bea056aa0	Bacteria	Firmicutes	Clostridia	Clostridiales	Ruminococcaceae	Ruminococcus_1
ASV_4296f82c49d6026b5d3929fc9a9193f0	Bacteria	Firmicutes	Clostridia	Clostridiales	Ruminococcaceae	Ruminococcus_1
ASV_42a669b0fba011fbefcf8d0bcd5f3d35	Bacteria	Kiritimatiellaeota	Kiritimatiellae	WCHB1-41
ASV_42ae3d20491cc58bf20ec4d0dea6f6b1	Bacteria	Firmicutes	Clostridia	Clostridiales	Ruminococcaceae	Ruminococcaceae_UCG-010
ASV_42af27d0464bde74e62fd53f3db8f7ae	Bacteria	Firmicutes	Clostridia	Clostridiales	Ruminococcaceae	Ruminococcaceae_UCG-014
ASV_42fd666efff6410b03a017af85657cbf	Bacteria	Firmicutes
ASV_4309c3caba4ac10997be076ab9f49506	Bacteria
ASV_4314e6ab26dcfee1d0899430edbd93da	Bacteria	Firmicutes	Clostridia	Clostridiales	Ruminococcaceae	Ruminococcaceae_UCG-013
ASV_433c07252a14f61f30bd04d4d270388b	Bacteria	Firmicutes	Clostridia	Clostridiales	Defluviitaleaceae
ASV_433c5a6ba4e583fe37eabb854b5fc791	Bacteria	Kiritimatiellaeota	Kiritimatiellae	WCHB1-41
ASV_433ec68e343c6bb9e64fb57acc6d3f99	Bacteria	Firmicutes	Clostridia	Clostridiales	Family_XIII
ASV_4343d84ffe88623b248ba7b74673cc45	Bacteria	Bacteroidetes	Bacteroidia	Bacteroidales	Prevotellaceae
ASV_434d1235f56d1441aea1334118a583c3	Bacteria	Firmicutes	Clostridia	Clostridiales	Ruminococcaceae	Harryflintia
ASV_434efee706b93d7f37062540f410bd4f	Bacteria	Tenericutes	Mollicutes	Mollicutes_RF39
ASV_4354707681675a8cfe8ebd6fd007d17f	Bacteria	Firmicutes	Clostridia	Clostridiales	Lachnospiraceae	Acetitomaculum
ASV_436f1fc09d856f3867cd3d6d87e92fb4	Bacteria	Proteobacteria	Alphaproteobacteria	Rhodospirillales
ASV_437adf137935c50afbc058dfd59c8b7b	Bacteria	Actinobacteria	Coriobacteriia	Coriobacteriales	Eggerthellaceae
ASV_438c6daa67d437438510664c079a292b	Bacteria	Firmicutes	Clostridia	Clostridiales	Ruminococcaceae	Ruminococcaceae_UCG-014
ASV_438cc43ab7a84143e25bc400e9240d79	Bacteria	Firmicutes	Clostridia	Clostridiales	Ruminococcaceae
ASV_43a9a464782c24cc71180a49ef19830e	Bacteria	Firmicutes	Clostridia	Clostridiales	Ruminococcaceae	Ruminococcaceae_UCG-013
ASV_43b12f68d133d3c09361de5da37ff701	Bacteria	Firmicutes	Clostridia	Clostridiales	Ruminococcaceae
ASV_43b8f17f84b1d8292e58c4e648e16dea	Bacteria	Firmicutes	Clostridia	Clostridiales	Lachnospiraceae
ASV_43d6b52df8655868b0b2d8ea57c7592a	Bacteria	Tenericutes	Mollicutes	Mollicutes_RF39
ASV_43e7992339ac5d0e8df1e6c66e23af0d	Bacteria	Firmicutes	Clostridia	Clostridiales	Christensenellaceae	Christensenellaceae_R-7_group
ASV_43e82ba68f2f02d8476f598b5a00ffc6	Bacteria	Bacteroidetes	Bacteroidia	Bacteroidales	Prevotellaceae	Alloprevotella
ASV_43fab73b0cfee72c5f8307ca68d1cfb5	Bacteria	Bacteroidetes	Bacteroidia	Bacteroidales
ASV_43feb386a52cd25ab232e533d5e56c62	Bacteria	Firmicutes	Clostridia	Clostridiales	Clostridiaceae_1
ASV_44115e628dcac9794d04a5d8b17a5aec	Bacteria	Firmicutes	Clostridia	Clostridiales	Clostridiales_vadinBB60_group
ASV_44158349d8858abc6c04aada0c131da5	Bacteria	Firmicutes	Negativicutes	Selenomonadales	Veillonellaceae	Megasphaera
ASV_44196583320e6780bbb5da1c463c1e3b	Bacteria	Firmicutes	Clostridia	Clostridiales	Lachnospiraceae
ASV_4419e9c778ba61f34143554d8057a7d0	Bacteria	Bacteroidetes	Bacteroidia	Bacteroidales
ASV_4425ad62be0b0b625d46ab2394be7bb7	Bacteria	Firmicutes	Bacilli	Lactobacillales	Lactobacillaceae	Lactobacillus
ASV_442990a1e468bfea4194c2eaa15ee86d	Bacteria	Tenericutes	Mollicutes	Mycoplasmatales	Mycoplasmataceae	Mycoplasma
ASV_44396f15b10f6577d61a11c6047c939f	Archaea	Euryarchaeota	Methanobacteria	Methanobacteriales	Methanobacteriaceae	Methanobrevibacter
ASV_443d66a6f74c5885a23d694e9c556ab8	Bacteria	Firmicutes	Clostridia	Clostridiales	Lachnospiraceae
ASV_444245d12a93978b1edfcb309739af14	Bacteria	Bacteroidetes	Bacteroidia	Bacteroidales	Porphyromonadaceae	Porphyromonas
ASV_445efa91fb2702a1ccd9c68d00aa6ce2	Bacteria	Tenericutes	Mollicutes	Mollicutes_RF39
ASV_44638281c0a8a53e37d1e4ef31260791	Bacteria	Fusobacteria	Fusobacteriia	Fusobacteriales	Fusobacteriaceae	Fusobacterium
ASV_44676db58bf712c7114eb358dcd4a026	Bacteria	Firmicutes	Clostridia	Clostridiales	Lachnospiraceae
ASV_44726c085c975858f120f4a8f818344c	Bacteria	Firmicutes	Clostridia	Clostridiales	Family_XIII
ASV_44957eb2565c9f3384d518773fe20763	Bacteria	Firmicutes	Clostridia	Clostridiales	Ruminococcaceae
ASV_449e1de583a828e52007cd1986a5d3a6	Bacteria	Firmicutes	Clostridia	Clostridiales	Ruminococcaceae	Ruminococcaceae_UCG-010
ASV_44b43287a164c78cc7aa88834fc14dde	Bacteria	Actinobacteria	Actinobacteria	Corynebacteriales	Corynebacteriaceae
ASV_44c0ca4b8dab9c16a3bd1b76bcb8d721	Bacteria	Firmicutes	Bacilli	Lactobacillales	Carnobacteriaceae
ASV_44cf3d3e7a91fb698ee87c3808f9b1bd	Bacteria	Firmicutes	Bacilli	Bacillales	Staphylococcaceae	Salinicoccus
ASV_44d4d51d3d3100cbbd2e4ea7694e0b04	Bacteria	Tenericutes	Mollicutes	Mollicutes_RF39
ASV_44dff1e33d673c577fb51a8085572a5b	Bacteria	Firmicutes	Clostridia	Clostridiales	Family_XI	Helcococcus
ASV_44e616c941fef3cdebeb0cfbb67e73d0	Bacteria	Proteobacteria	Gammaproteobacteria	Betaproteobacteriales	Burkholderiaceae	Parasutterella
ASV_44fcc23d837d151edccadc5ccd6db3ce	Bacteria	Firmicutes	Clostridia	Clostridiales	Ruminococcaceae	Ruminococcaceae_UCG-013
ASV_450b05a5b78e1e64cbb6a93c79064f8c	Bacteria	Firmicutes	Clostridia	Clostridiales	Ruminococcaceae	Ruminococcus_2
ASV_451704bebca0503e21bc03829ddd4b07	Bacteria	Firmicutes	Clostridia	Clostridiales	Lachnospiraceae
ASV_451dde9b1217ecb02993bcf527944eca	Bacteria	Firmicutes	Clostridia	Clostridiales	Ruminococcaceae	Ruminococcaceae_UCG-014
ASV_45319273c3480a88bbb3c53d8600bc8f	Bacteria	Firmicutes	Clostridia	Clostridiales	Ruminococcaceae	Ruminococcaceae_UCG-014
ASV_4533bf5ce3fb980fcb1a62e29b3b304b	Bacteria	Bacteroidetes	Bacteroidia	Bacteroidales	Marinifilaceae	Butyricimonas
ASV_454935b5ccf2b343709fa751c06c5b1a	Bacteria	Firmicutes	Clostridia	Clostridiales	Ruminococcaceae	Ruminococcaceae_NK4A214_group
ASV_4549bdef42ef4eceb76e1e728ad507a2	Bacteria	Proteobacteria	Gammaproteobacteria	Pasteurellales	Pasteurellaceae	Actinobacillus
ASV_454ccacf26ef0523c37257f582a9f61c	Bacteria	Firmicutes	Clostridia	Clostridiales	Ruminococcaceae	Ruminiclostridium_6
ASV_455127cbab2bff656e39deb95eacdb40	Bacteria	Bacteroidetes	Bacteroidia	Bacteroidales	Muribaculaceae
ASV_4561552e807ebcbe970d5d7062be69a3	Bacteria	Proteobacteria
ASV_4572ce83490c127cb1b7dd080c2bed24	Bacteria	Bacteroidetes	Bacteroidia	Bacteroidales	Muribaculaceae
ASV_457a55c865708b597cf97aeb149200c9	Bacteria	Firmicutes	Clostridia	Clostridiales	Christensenellaceae	Christensenellaceae_R-7_group
ASV_458cefeb34d9d192ab50e2222fadf485	Bacteria	Firmicutes	Clostridia	Clostridiales	Lachnospiraceae
ASV_458d75c285ff27d4359764f4d1faca93	Bacteria	Bacteroidetes	Bacteroidia	Bacteroidales	Muribaculaceae
ASV_45a127a8abad9006672ff87f5c5c3d76	Bacteria	Bacteroidetes	Bacteroidia	Bacteroidales	Muribaculaceae
ASV_45b3e44127fad768b672017336863780	Bacteria	Firmicutes	Clostridia	Clostridiales	Christensenellaceae	Christensenellaceae_R-7_group
ASV_45b577aece37e0271c2ad854f5a53b95	Bacteria	Firmicutes	Clostridia	Clostridiales	Ruminococcaceae	Ruminococcaceae_UCG-014
ASV_45be1fc413964e74d992725b8545cd58	Bacteria	Firmicutes	Clostridia	Clostridiales	Ruminococcaceae	Ruminococcaceae_UCG-005
ASV_45c80843dac191f771b11018ff90d94c	Bacteria	Firmicutes	Clostridia	Clostridiales	Ruminococcaceae	Ruminococcus_1
ASV_45d4fe3f6c01f77c2dfc11dd91d3359a	Bacteria	Firmicutes	Bacilli	Lactobacillales	Lactobacillaceae	Lactobacillus
ASV_45d9e3112dd07c640fa676fcf646b24d	Bacteria	Firmicutes	Clostridia	Clostridiales	Ruminococcaceae	Ruminococcaceae_UCG-013
ASV_45dc06b1152583f5b0b3bea6b59ab97d	Bacteria	Firmicutes	Clostridia	Clostridiales	Lachnospiraceae	Coprococcus_1
ASV_45de1be81aef616989c3ce46cb3a52f6	Bacteria
ASV_45deee02566c007b4369754fbd073995	Bacteria	Firmicutes	Clostridia	Clostridiales	Lachnospiraceae	Cellulosilyticum
ASV_45ef092754c7a295ca2e3f901d4cf2b8	Bacteria	Firmicutes	Clostridia	Clostridiales
ASV_45f62cc2f278e8eba2d67df568c0ec64	Bacteria	Firmicutes	Clostridia	Clostridiales	Ruminococcaceae	Ruminococcus_2
ASV_46106f5c1a2dda999551e9675cd3568d	Bacteria	Firmicutes	Clostridia	Clostridiales	Ruminococcaceae	Intestinimonas
ASV_46251d23749949f510561ffb46810e72	Bacteria	Firmicutes	Clostridia	Clostridiales	Lachnospiraceae	Oribacterium
ASV_4658d84d04546fd0ac3687b080f4b258	Bacteria	Firmicutes	Clostridia	Clostridiales	Family_XIII	Family_XIII_AD3011_group
ASV_465b59fcd7a05f0ca2cc7c41e8816fbf	Bacteria	Firmicutes	Clostridia	Clostridiales	Lachnospiraceae	Coprococcus_2
ASV_466187a81556ba8265e2c609e6c7fa36	Bacteria	Firmicutes	Clostridia	Clostridiales	Ruminococcaceae	Ruminococcaceae_UCG-014
ASV_4665c5931d19223624f1131f54ba5890	Bacteria	Firmicutes	Clostridia	Clostridiales	Ruminococcaceae
ASV_4673495b99f350ec211e46590fe5b258	Bacteria	Firmicutes	Erysipelotrichia	Erysipelotrichales	Erysipelotrichaceae	Holdemanella
ASV_467510df8c735dbfb0a4b6ed124072e4	Bacteria	Firmicutes	Clostridia	Clostridiales	Ruminococcaceae	Ruminococcaceae_UCG-010
ASV_4675c6d0367703323e6d501f90a9cb72	Bacteria	Tenericutes	Mollicutes	Mollicutes_RF39
ASV_4678a8eb898cf33b684b974e88e400f4	Bacteria	Tenericutes	Mollicutes	Mollicutes_RF39
ASV_468f4332bbf53c4dd07609e6297d169d	Bacteria	Firmicutes	Clostridia	Clostridiales	Ruminococcaceae	Ruminococcaceae_UCG-013
ASV_46de215f30326b397f777bf876d7e289	Bacteria	Firmicutes	Clostridia	Clostridiales	Ruminococcaceae
ASV_46e9544e9c5e7ed6d90a7b50a8a9c990	Bacteria	Firmicutes	Clostridia	Clostridiales	Family_XI	Anaerococcus
ASV_46fb29011aba8b8cb150d38eec033bf5	Bacteria	Kiritimatiellaeota	Kiritimatiellae	WCHB1-41
ASV_4700c5ceb1e3a8761b2e64e4de6adc6d	Bacteria	Firmicutes	Clostridia	Clostridiales	Ruminococcaceae
ASV_470c0f67fd336a3adb6761aa657fc4f0	Bacteria	Firmicutes	Clostridia	Clostridiales	Lachnospiraceae	Lachnospiraceae_UCG-010
ASV_471a9f39dca9f406a1471e4365354775	Bacteria	Tenericutes	Mollicutes	Izimaplasmatales
ASV_4720101da108bbd921a4d0b3628fa10a	Bacteria	Bacteroidetes	Bacteroidia	Bacteroidales	Muribaculaceae
ASV_472490c8c805c7a82b9b9dadc2b4f52e	Bacteria	Firmicutes	Clostridia	Clostridiales	Lachnospiraceae
ASV_472b7c0f6e0644b798ce2df8ff410c46	Bacteria	Firmicutes	Clostridia	Clostridiales	Ruminococcaceae
ASV_472d2a533687c960c65eb07c01e7a695	Bacteria	Bacteroidetes	Bacteroidia	Bacteroidales	Rikenellaceae	Rikenellaceae_RC9_gut_group
ASV_472e851a3d3846aa5e770b7ec4d8fa16	Bacteria	Bacteroidetes	Bacteroidia	Bacteroidales	Prevotellaceae
ASV_477668d0b4f88dbaed43dc3355076ce0	Bacteria	Firmicutes	Clostridia	Clostridiales
ASV_477cc95fd02a8750906e8b828baa2fa7	Bacteria	Firmicutes	Clostridia	Clostridiales	Ruminococcaceae	Ruminococcaceae_UCG-010
ASV_478b697912e7cb89d81a55dcf759204e	Bacteria	Firmicutes	Clostridia	Clostridiales	Ruminococcaceae
ASV_47a9b4a937b5352b1825eea487d69cf2	Bacteria	Firmicutes	Clostridia	Clostridiales	Ruminococcaceae	Ruminococcaceae_UCG-014
ASV_47ac7853fb7d5bfad1c69d57dfa36571	Bacteria	Firmicutes	Clostridia	Clostridiales	Clostridiaceae_1	Clostridium_sensu_stricto_1
ASV_47ae1f94d2f7030b6938fb4cb95b2c8f	Bacteria	Firmicutes	Clostridia	Clostridiales	Ruminococcaceae	Ruminococcaceae_UCG-014
ASV_47b58193434b8b9cafc587e4665f814f	Bacteria	Firmicutes	Clostridia	Clostridiales	Ruminococcaceae
ASV_47c305878bfc73bfeda34b2ae1a82ee1	Bacteria	Bacteroidetes	Bacteroidia	Bacteroidales	Bacteroidaceae	Bacteroides
ASV_47c6f58921a322e1aeabe8cea4aeedb2	Bacteria	Cyanobacteria	Melainabacteria	Gastranaerophilales
ASV_47c8209f3bc499b05ea5d5600a1ff041	Bacteria	Tenericutes	Mollicutes	Anaeroplasmatales	Anaeroplasmataceae	Anaeroplasma
ASV_47dd16efbad9e5e389a386285098a4ed	Bacteria	Tenericutes	Mollicutes	Mollicutes_RF39
ASV_47df8e122dd7af8634d1d97ce78f44f6	Bacteria	Proteobacteria	Gammaproteobacteria	Pseudomonadales	Moraxellaceae	Acinetobacter
ASV_47e48b3da56c2d70e2a5cb17fd1fab58	Bacteria	Firmicutes	Clostridia	Clostridiales	Ruminococcaceae	Ruminococcaceae_NK4A214_group
ASV_47e7ee6961ca47a2f1ecc3b977e65767	Bacteria	Tenericutes	Mollicutes	Mollicutes_RF39
ASV_48045a6c47b911507a450df5e0ef582a	Bacteria	Firmicutes	Bacilli	Lactobacillales	Lactobacillaceae	Lactobacillus
ASV_482721995638b5770725cc58e70cd924	Bacteria	Firmicutes	Clostridia	Clostridiales	Ruminococcaceae	Ruminococcaceae_UCG-014
ASV_4833f4b560cbd6622194459612e08b1b	Bacteria	Proteobacteria	Deltaproteobacteria	Desulfovibrionales	Desulfovibrionaceae	Desulfovibrio
ASV_483fe9eb466fe7a78f6cda601c809956	Bacteria	Firmicutes	Clostridia	Clostridiales	Ruminococcaceae	Ruminococcaceae_UCG-014
ASV_4843bda0e823da07651716d1e8480fea	Bacteria	Firmicutes	Clostridia	Clostridiales	Christensenellaceae	Christensenellaceae_R-7_group
ASV_484dda44453e16728c0404b72ca240b3	Bacteria	Firmicutes	Clostridia	Clostridiales	Christensenellaceae	Christensenellaceae_R-7_group
ASV_486e0fd90b6f61dbe117f77e2777fec7	Bacteria	Bacteroidetes	Bacteroidia	Bacteroidales	Prevotellaceae	Prevotellaceae_UCG-001
ASV_48725d82b756387279d3f24626db6922	Bacteria	Firmicutes	Clostridia	Clostridiales	Lachnospiraceae
ASV_48782307120574c67aaa25ec7ce686ba	Bacteria	Firmicutes	Bacilli	Bacillales	Bacillaceae	Bacillus
ASV_487f38d02c621a9f65d8633e59115277	Bacteria	Firmicutes	Clostridia	Clostridiales	Ruminococcaceae
ASV_48aa0196a46698841d186f35f59b86d6	Bacteria	Firmicutes	Clostridia	Clostridiales	Lachnospiraceae
ASV_48c6152730f8f9897f9dfec90ed4a91e	Bacteria	Firmicutes	Clostridia	Clostridiales	Ruminococcaceae	Ruminococcaceae_UCG-013
ASV_48d4cea0254b2f874ae615c374b920fa	Bacteria	Firmicutes	Clostridia	Clostridiales	Ruminococcaceae	Ruminococcaceae_UCG-013
ASV_48e453ab32f890d067b8e327ac07314c	Bacteria	Firmicutes	Clostridia	Clostridiales	Lachnospiraceae	Cellulosilyticum
ASV_48f6b6951c506f15f81d7cc1511987c7	Bacteria	Firmicutes	Clostridia	Clostridiales	Lachnospiraceae	Syntrophococcus
ASV_48fb9c9df5fb28d8afb2f3aee2dc507e	Bacteria	Firmicutes	Clostridia	Clostridiales	Ruminococcaceae
ASV_48fd62be205d51d21a61babe88c73dce	Bacteria	Firmicutes	Clostridia	Clostridiales	Christensenellaceae	Christensenellaceae_R-7_group
ASV_48ff6864c031826360b14ed75f4c120e	Bacteria	Bacteroidetes	Bacteroidia	Bacteroidales	Prevotellaceae	Prevotella_9
ASV_4906536e2edaaca2873be2c9a807485c	Bacteria	Bacteroidetes	Bacteroidia	Bacteroidales	Muribaculaceae
ASV_49197bda00150312538662dd6936eeb7	Bacteria	Actinobacteria	Coriobacteriia	Coriobacteriales	Eggerthellaceae
ASV_4930b3a01c1d59b59aee51a44f067a4a	Bacteria	Firmicutes	Clostridia	Clostridiales	Ruminococcaceae
ASV_4936196363e4368f6bc17b13cb8ac364	Bacteria	Firmicutes	Clostridia	Clostridiales	Lachnospiraceae	Fusicatenibacter
ASV_493751729f913019e3b320ebd16b07c4	Bacteria	Firmicutes	Clostridia	Clostridiales	Lachnospiraceae
ASV_4941d815711f31dafb4f75beafbc61ef	Bacteria	Firmicutes	Clostridia	Clostridiales	Lachnospiraceae
ASV_494c930f60a61fe6a5a59ab62c00eba2	Bacteria	Firmicutes	Clostridia	Clostridiales	Ruminococcaceae	Ruminococcaceae_UCG-010
ASV_49634e104fadb0a7b35765d68b314e76	Bacteria	Firmicutes	Clostridia	Clostridiales	Ruminococcaceae	Ruminococcus_1
ASV_496d7f479392def9414da33c9137e40a	Bacteria	Firmicutes	Clostridia	Clostridiales	Lachnospiraceae
ASV_4986c8b9aef9f68db9b4fd5676282468	Bacteria	Tenericutes	Mollicutes	Mollicutes_RF39
ASV_4996ace2d217dbaf7f2aabfea0e2774b	Bacteria	Tenericutes	Mollicutes	Mollicutes_RF39
ASV_499d4e6d6b3a5719c9c4ee78f93080b1	Bacteria	Bacteroidetes	Bacteroidia	Bacteroidales	Muribaculaceae
ASV_49bc12e335d60d1c3a1456d5c43e3889	Bacteria	Firmicutes	Clostridia	Clostridiales	Lachnospiraceae
ASV_49c1f9b3d15c08f60f94bc4b187a636a	Bacteria	Firmicutes	Clostridia	Clostridiales
ASV_49c4140005e1750bd231c267b1df669c	Bacteria	Firmicutes	Clostridia	Clostridiales	Ruminococcaceae	Ruminococcaceae_UCG-014
ASV_49c81359524ac2036b14b11fe7bb8d44	Bacteria	Bacteroidetes	Bacteroidia	Bacteroidales	Muribaculaceae
ASV_49d1515397e5e45cb1190c7ff557f13a	Bacteria	Firmicutes	Clostridia	Clostridiales	Ruminococcaceae	Ruminococcaceae_UCG-014
ASV_49d15876b6c30b90c0411264e1c42451	Bacteria	Actinobacteria	Actinobacteria	Corynebacteriales	Corynebacteriaceae	Corynebacterium
ASV_49e0126d39eded11edcfe163e6204d2f	Bacteria	Firmicutes	Clostridia	Clostridiales	Ruminococcaceae	Ruminococcaceae_UCG-013
ASV_49e94e3aac6b484081700efe9cf19835	Bacteria	Firmicutes	Clostridia	Clostridiales	Ruminococcaceae
ASV_49f5d4da4c82fa50d1a74087b4492c75	Bacteria	Firmicutes	Clostridia	Clostridiales	Ruminococcaceae	Ruminococcaceae_UCG-010
ASV_49fba0fb5e754bf074d854fff104bd11	Bacteria	Tenericutes	Mollicutes	Mollicutes_RF39
ASV_49fd48814c7dd50f08d86cfb4dcc3591	Bacteria	Bacteroidetes	Bacteroidia	Bacteroidales	Marinifilaceae	Butyricimonas
ASV_4a0822f8e1d175964951073cefab7d17	Bacteria	Firmicutes	Clostridia	Clostridiales	Lachnospiraceae
ASV_4a1c5fb315646700069f4c358a196b9f	Bacteria	Firmicutes	Clostridia	Clostridiales	Family_XIII	Family_XIII_AD3011_group
ASV_4a28e59edbb00db36a9a2c0daa09d110	Bacteria	Firmicutes	Clostridia	Clostridiales	Ruminococcaceae	Ruminococcaceae_UCG-014
ASV_4a2ee568ed2cee0fa287cb580b8fe9c4	Bacteria	Bacteroidetes	Bacteroidia	Bacteroidales	Prevotellaceae	Prevotellaceae_UCG-003
ASV_4a512aadb382373523fc034c51cd9e0b	Bacteria	Tenericutes	Mollicutes	Mollicutes_RF39
ASV_4a6e8dd11ba1c2a76c20cdd9275d7e03	Bacteria	Firmicutes	Clostridia	Clostridiales	Lachnospiraceae
ASV_4a73dd3961c3f00ac975af198980ae74	Bacteria	Firmicutes	Clostridia	Clostridiales	Ruminococcaceae	Ruminococcaceae_UCG-014
ASV_4a836becd2092ea27d24da629ca92bfb	Bacteria	Proteobacteria	Alphaproteobacteria	Rhodospirillales
ASV_4a88f4083de4a6ecd3a8c012a18edf22	Bacteria	Proteobacteria
ASV_4ab999b60022651e0f42220dc7efb138	Bacteria	Firmicutes	Clostridia	Clostridiales	Ruminococcaceae	Ruminococcaceae_UCG-010
ASV_4aba1b4c20b02aadac02b1292981c20e	Bacteria	Firmicutes	Clostridia	Clostridiales	Christensenellaceae
ASV_4aee33a2da5a090673c730c5414bf37c	Bacteria	Tenericutes	Mollicutes	Mollicutes_RF39
ASV_4aeefb7cd4b2cfac8a21c88d740d8d98	Bacteria	Firmicutes	Clostridia	Clostridiales	Ruminococcaceae
ASV_4af9e0af712b951910f85ec58fd7076c	Bacteria	Firmicutes	Clostridia	Clostridiales	Ruminococcaceae	Ruminococcaceae_UCG-014
ASV_4b0e9665f68656d2bcd8568469f07a0b	Bacteria	Firmicutes	Clostridia	Clostridiales	Ruminococcaceae	Oscillospira
ASV_4b2d5e33c25e9892addcab2801a9ce5b	Bacteria	Firmicutes	Clostridia	Clostridiales	Ruminococcaceae
ASV_4b3e32766afad60ccc10ff068ca5c382	Bacteria	Firmicutes	Clostridia	Clostridiales	Ruminococcaceae
ASV_4b3fabf3edc532d2f5abf3c7e20819f2	Bacteria	Tenericutes	Mollicutes	Mollicutes_RF39
ASV_4b4c252b9d3b46e80045da833fea8f85	Bacteria	Firmicutes	Clostridia	Clostridiales	Lachnospiraceae	Blautia
ASV_4b4ced8d561344eb06babe510273de42	Bacteria	Bacteroidetes	Bacteroidia	Bacteroidales	Prevotellaceae	Alloprevotella
ASV_4b56151efcbb2809ac12c554e3afbf88	Bacteria	Bacteroidetes	Bacteroidia	Bacteroidales	Bacteroidales_RF16_group
ASV_4b63f68528ccb7f0af7ee6e4ec53a6ff	Bacteria	Bacteroidetes	Bacteroidia	Bacteroidales	Prevotellaceae	Prevotellaceae_NK3B31_group
ASV_4b7712254e4dd8d5bc585d4a6c5c2e88	Bacteria	Fusobacteria	Fusobacteriia	Fusobacteriales	Fusobacteriaceae	Fusobacterium
ASV_4b956e4b52a3308b7f89ef61781b8891	Bacteria	Actinobacteria	Coriobacteriia	Coriobacteriales	Eggerthellaceae
ASV_4ba6451dbd9b83695831a5796d60b776	Bacteria	Firmicutes	Clostridia	Clostridiales	Ruminococcaceae
ASV_4bc1734d914705eeadfd0af8fda22c62	Bacteria	Bacteroidetes	Bacteroidia	Bacteroidales	Prevotellaceae	Prevotellaceae_NK3B31_group
ASV_4bc83affbc3ff669163f5a4310933b56	Bacteria	Firmicutes	Clostridia	Clostridiales	Ruminococcaceae
ASV_4bd01f90398375480101204bbcdd2ceb	Bacteria	Firmicutes	Clostridia	Clostridiales	Ruminococcaceae	Ruminococcaceae_UCG-005
ASV_4bdb49d8a9cadac80550636e24162672	Bacteria	Firmicutes	Clostridia	Clostridiales	Ruminococcaceae
ASV_4c1084e4bd6c6f83f8dfa767437e427e	Bacteria	Firmicutes	Bacilli	Bacillales	Staphylococcaceae	Jeotgalicoccus
ASV_4c1ed666c4725541b73305c0d235548f	Bacteria	Firmicutes	Bacilli	Lactobacillales	Lactobacillaceae	Lactobacillus
ASV_4c27d394752abb152dbed12475540bb3	Bacteria	Tenericutes	Mollicutes	Mollicutes_RF39
ASV_4c4f0c0ea1acb5397619dfb99105c589	Bacteria	Proteobacteria	Deltaproteobacteria	Desulfovibrionales	Desulfovibrionaceae
ASV_4c5f0ef28868e237e7d59998ff29bb67	Bacteria	Firmicutes	Clostridia	Clostridiales	Christensenellaceae	Christensenellaceae_R-7_group
ASV_4c66f0d777a338cf00bce5ee0455e80a	Bacteria	Bacteroidetes	Bacteroidia	Bacteroidales	Prevotellaceae
ASV_4c7d3d5c68aa7c23890f831be5b41407	Bacteria	Firmicutes	Clostridia	Clostridiales	Ruminococcaceae	Butyricicoccus
ASV_4c974b834afe158c4265402ee0bfcbad	Bacteria	Bacteroidetes	Bacteroidia	Bacteroidales	Muribaculaceae
ASV_4cbe97d00b4ca82f409931ed1a323fc3	Bacteria	Bacteroidetes	Bacteroidia	Bacteroidales	Prevotellaceae	Prevotellaceae_NK3B31_group
ASV_4cbfff144d4e7a4e0f4619ed505be070	Bacteria	Proteobacteria	Gammaproteobacteria	Enterobacteriales	Enterobacteriaceae
ASV_4cdc5b820b31c7b2c0720f917d9cd3f7	Bacteria
ASV_4ce43417e6a12ae4cb46ce8febef5cc7	Bacteria	Firmicutes	Clostridia	Clostridiales	Ruminococcaceae
ASV_4ceba6492182d43a8458ffad38335ec3	Bacteria	Firmicutes	Clostridia	Clostridiales	Lachnospiraceae
ASV_4cfde1e2a57fb27d25447fdb4a6f1814	Bacteria	Firmicutes	Clostridia	Clostridiales	Ruminococcaceae	Ruminococcaceae_UCG-014
ASV_4cfdeee7d77ba2a1a62e755bea4607e9	Bacteria	Firmicutes	Clostridia	Clostridiales	Ruminococcaceae	Ruminococcus_1
ASV_4d047fc37765ecb1ef90b82dc1a8264b	Bacteria	Bacteroidetes	Bacteroidia	Bacteroidales	Prevotellaceae	Prevotella_7
ASV_4d1ff6822095cb51350aca4d77cc9daf	Bacteria	Firmicutes	Clostridia	Clostridiales	Lachnospiraceae	Lachnospiraceae_NK4B4_group
ASV_4d334598e144b1d31c0b92a301b5cc68	Bacteria	Firmicutes	Clostridia	Clostridiales	Lachnospiraceae	Lachnospiraceae_FCS020_group
ASV_4d3b8f92a6ac8bbb70433af8d45fd584	Bacteria	Firmicutes	Clostridia	Clostridiales	Family_XI	Anaerococcus
ASV_4d544733cfdd407c75f9435184ff889e	Bacteria
ASV_4d68b65daaa67bc4a835fcd741bccfd6	Bacteria	Bacteroidetes	Bacteroidia	Bacteroidales	Prevotellaceae
ASV_4d6c2959f9fd8df379626c48d23ab4ae	Bacteria	Firmicutes	Clostridia	Clostridiales	Peptostreptococcaceae	Terrisporobacter
ASV_4d741b5309d1e97133e72d6b843c49de	Bacteria	Bacteroidetes	Bacteroidia	Bacteroidales	Bacteroidaceae	Bacteroides
ASV_4d808c700608aa3842789c319fe2f8c1	Bacteria
ASV_4d8dc7e8e18ff5001f56a8b604069aab	Bacteria	Bacteroidetes	Bacteroidia	Bacteroidales	Bacteroidaceae	Bacteroides
ASV_4d9dd21ffd89c386fc829c293b58159e	Bacteria	Firmicutes	Bacilli	Lactobacillales	Streptococcaceae	Streptococcus
ASV_4da705465f7c6ddb6a0fb8e422138ce5	Bacteria	Firmicutes	Clostridia	Clostridiales	Ruminococcaceae
ASV_4daeb848bfff3eff8a54f2f311eb7ee6	Bacteria	Firmicutes	Clostridia	Clostridiales	Lachnospiraceae	Lachnospiraceae_NC2004_group
ASV_4db8e3f5150b78f6d994d71f1a7c00e8	Bacteria	Bacteroidetes	Bacteroidia	Bacteroidales	Prevotellaceae	Alloprevotella
ASV_4dda63f6ef08ce19d499aefc2e48c442	Bacteria	Firmicutes	Clostridia	Clostridiales	Ruminococcaceae	Caproiciproducens
ASV_4dea08276a4046dd4f1215e81a3c5dee	Bacteria	Firmicutes	Clostridia	Clostridiales	Lachnospiraceae
ASV_4e1c0d5a2626be354dd724ade196ff5e	Bacteria	Firmicutes	Clostridia	Clostridiales	Lachnospiraceae
ASV_4e3a68532939aec65620000d57892a6b	Bacteria	Firmicutes	Bacilli	Lactobacillales	Carnobacteriaceae	Atopostipes
ASV_4e5b57bd39e26548b1bae2e283ca4220	Bacteria	Bacteroidetes	Bacteroidia	Bacteroidales	Bacteroidales_RF16_group
ASV_4e6ba538a6f290d8049c08ddba8de496	Bacteria	Firmicutes	Clostridia	Clostridiales	Lachnospiraceae
ASV_4e75eda838bdb0100ba2f9b14e765a3b	Bacteria	Firmicutes	Clostridia	Clostridiales	Ruminococcaceae	Ruminococcaceae_UCG-005
ASV_4e7a540bb947d6df600726f782f8628e	Bacteria	Firmicutes	Clostridia	Clostridiales
ASV_4e7d6be7ccc0c0b3f9c44fbe78e2f95f	Bacteria	Firmicutes	Clostridia	Clostridiales	Ruminococcaceae
ASV_4e81224aa44362c7704570c912b87361	Bacteria	Firmicutes	Clostridia	Clostridiales	Clostridiales_vadinBB60_group
ASV_4e8b0fb7f04fbd866cf31fc2ee496f47	Bacteria	Firmicutes	Clostridia	Clostridiales	Lachnospiraceae
ASV_4ea5f0f437f54e34c695185c50921fc7	Bacteria	Tenericutes	Mollicutes	Mollicutes_RF39
ASV_4ef4baac19dfb0aa28a387f09f61cb54	Bacteria	Firmicutes	Clostridia	Clostridiales	Ruminococcaceae
ASV_4f08d8323cb473789768c517f72f0af3	Bacteria	Firmicutes	Clostridia	Clostridiales	Christensenellaceae	Christensenellaceae_R-7_group
ASV_4f0defcf2b0ad23a1942dacbc71f9e0e	Bacteria	Bacteroidetes	Bacteroidia	Bacteroidales	Rikenellaceae	Rikenellaceae_RC9_gut_group
ASV_4f1c22dd15bc38e1120b92c328fb379c	Bacteria	Epsilonbacteraeota	Campylobacteria	Campylobacterales	Campylobacteraceae	Campylobacter
ASV_4f32038c8572c099ee9c6a56a20b9706	Bacteria	Tenericutes	Mollicutes	Mollicutes_RF39
ASV_4f4ba7152de7c6144237c97e36af3e70	Bacteria	Firmicutes	Clostridia	Clostridiales	Lachnospiraceae
ASV_4f4cca1007135a028c9dc035056ecc8f	Bacteria	Firmicutes	Clostridia	Clostridiales	Ruminococcaceae
ASV_4f60c2b7c85fe7a5830f4ba4c3e96924	Bacteria	Firmicutes	Erysipelotrichia	Erysipelotrichales	Erysipelotrichaceae
ASV_4f6191c854abee516d922f028d74ef91	Bacteria	Proteobacteria	Deltaproteobacteria
ASV_4f73103c89da8800036a75ac5df9fb74	Bacteria	Firmicutes	Clostridia	Clostridiales	Lachnospiraceae
ASV_4f7aec9eb2c1eb748d10d58736d7cf93	Bacteria	Firmicutes	Clostridia	Clostridiales	Lachnospiraceae	Dorea
ASV_4f93c15d4aaf0522cf5b95d8ac67f0df	Bacteria	Tenericutes	Mollicutes	Mollicutes_RF39
ASV_4fba6fef450158c1bd1cbcb5a0e8f5e5	Bacteria	Bacteroidetes	Bacteroidia	Bacteroidales	Prevotellaceae	Prevotella_9
ASV_4fe4d2ce9314e35df6bedfd79686fa81	Bacteria	Tenericutes	Mollicutes	Mollicutes_RF39
ASV_4fe513c5508bc8f5cee7cf4c7e8c3506	Bacteria	Firmicutes	Clostridia	Clostridiales	Ruminococcaceae
ASV_4ff55ee78ca27efbd94fda5df6b6690c	Bacteria	Firmicutes	Clostridia	Clostridiales	Lachnospiraceae
ASV_4ffec9b804a96208093ac0130bf74cfc	Bacteria	Firmicutes	Bacilli	Lactobacillales	Lactobacillaceae	Lactobacillus
ASV_4fff0f01e181f6599ffc6784f3e0427f	Bacteria	Firmicutes	Clostridia	Clostridiales	Lachnospiraceae
ASV_5044a95285719e6b84b0c7330fb8b861	Bacteria	Firmicutes	Clostridia	Clostridiales	Lachnospiraceae
ASV_50466809228907977946b950ed022a7e	Bacteria	Elusimicrobia	Elusimicrobia	Elusimicrobiales	Elusimicrobiaceae	Elusimicrobium
ASV_504efe2f63f610a0f92e8cd040e2f916	Bacteria	Firmicutes	Clostridia	Clostridiales	Ruminococcaceae	Negativibacillus
ASV_506ee17cb5d882636086031fa2232f11	Bacteria	Bacteroidetes	Bacteroidia	Bacteroidales	Muribaculaceae
ASV_506efac48dc5d5be2c0122c381639a3f	Bacteria	Bacteroidetes	Bacteroidia	Bacteroidales	Rikenellaceae	Alistipes
ASV_506fdd2e52bd98e86dd20ca15c47a425	Bacteria	Deferribacteres	Deferribacteres	Deferribacterales	Deferribacteraceae	Mucispirillum
ASV_50858e63be204866a883234f3d6784e4	Bacteria	Firmicutes	Clostridia	Clostridiales	Family_XIII	Family_XIII_AD3011_group
ASV_508f20e209637dba0707ffad5841f9f5	Bacteria	Bacteroidetes	Bacteroidia	Bacteroidales	Paludibacteraceae
ASV_50cb6e2255087f1fa559ff606686ce04	Bacteria	Firmicutes	Clostridia	Clostridiales	Lachnospiraceae
ASV_50cdf99aa9ca831e23067f6c8cab2305	Bacteria	Firmicutes	Clostridia	Clostridiales	Christensenellaceae	Christensenellaceae_R-7_group
ASV_50cfe158d8db9a887cfebbf535408ac3	Bacteria	Firmicutes	Clostridia	Clostridiales	Ruminococcaceae
ASV_50d6d52a5840ec2eee84f771159d492a	Bacteria	Firmicutes	Clostridia	Clostridiales	Eubacteriaceae	Pseudoramibacter
ASV_50f9a32f3264fc62da959292030cb82f	Bacteria	Bacteroidetes	Bacteroidia	Bacteroidales	Prevotellaceae	Alloprevotella
ASV_50ffbdab6a983aa107e3f5f705fd3a9c	Bacteria	Firmicutes	Clostridia	Clostridiales	Lachnospiraceae
ASV_5100f9cdba9d3faac1de3558522f9630	Bacteria	Firmicutes	Clostridia	Clostridiales
ASV_5105c79bc954cb0b72a13fc7002e0d9d	Bacteria	Actinobacteria	Coriobacteriia	Coriobacteriales	Eggerthellaceae	Slackia
ASV_510648243a1ee42d8dd692ffb59aec72	Bacteria	Firmicutes	Clostridia	Clostridiales	Ruminococcaceae
ASV_510fc7ce79e4b9d729b7c819bf9e11c0	Bacteria	Bacteroidetes	Bacteroidia	Bacteroidales	Prevotellaceae	Prevotella_2
ASV_511b7d8888863183947ceccb41cc7e02	Bacteria	Firmicutes	Clostridia	Clostridiales	Ruminococcaceae	Ruminococcaceae_UCG-004
ASV_5125b292304669a90cbb84525c7187a0	Bacteria	Firmicutes	Clostridia	Clostridiales	Lachnospiraceae
ASV_513911099f78aacf1260a355b4b72b6c	Bacteria	Actinobacteria	Actinobacteria	Micrococcales	Micrococcaceae	Rothia
ASV_51455be997ebbfe94173f3ed728926a6	Bacteria	Firmicutes	Erysipelotrichia	Erysipelotrichales	Erysipelotrichaceae	Erysipelotrichaceae_UCG-004
ASV_517ed8cc23987cedab490c12cc9bab6a	Bacteria	Firmicutes	Bacilli
ASV_519b6c54592dbc28a24ce97433a3484d	Bacteria	Firmicutes	Clostridia	Clostridiales	Ruminococcaceae	Ruminiclostridium_6
ASV_51af3dec2a9924604589166ce31b3caf	Bacteria	Firmicutes	Clostridia	Clostridiales	Christensenellaceae	Christensenellaceae_R-7_group
ASV_51b6ebbd3c5e161cf67e7c035041c8a7	Bacteria	Firmicutes	Clostridia	Clostridiales	Lachnospiraceae
ASV_51c498e41b4bc032be8910df70a28299	Bacteria	Firmicutes	Bacilli	Lactobacillales	Streptococcaceae	Streptococcus
ASV_51cecebf2a721b15e206ebf8bf9916ef	Bacteria	Actinobacteria	Actinobacteria	Actinomycetales	Actinomycetaceae	Trueperella
ASV_51df676857f899e47e698f5d55cd2a34	Bacteria	Proteobacteria	Alphaproteobacteria	Rhodospirillales
ASV_51f25709a976d7f22fac0662bdac6226	Bacteria	Bacteroidetes	Bacteroidia	Bacteroidales	Prevotellaceae
ASV_52158a4a4070e68a6688a1dd5216e8e5	Bacteria	Firmicutes	Clostridia	Clostridiales	Ruminococcaceae
ASV_522bb2fc05c5e62f9f148a3064438f5d	Bacteria	Firmicutes	Clostridia	Clostridiales	Ruminococcaceae
ASV_52330bce8dc9145b27549718de3ff61c	Bacteria	Bacteroidetes	Bacteroidia	Bacteroidales	Prevotellaceae	Prevotellaceae_UCG-003
ASV_52384391b599107b93d343e48641c0d9	Bacteria	Firmicutes	Clostridia	Clostridiales	Lachnospiraceae
ASV_5250c966500ac233ef507ab08ca2cdc0	Bacteria	Firmicutes	Clostridia	Clostridiales	Lachnospiraceae
ASV_5253cc306a092bd3a0b4a19f632581fc	Bacteria	Tenericutes	Mollicutes	Mollicutes_RF39
ASV_52570ed0849790cb27a4b7ddd3964375	Bacteria	Firmicutes	Clostridia	Clostridiales	Ruminococcaceae	Ruminococcaceae_UCG-014
ASV_526390e48acc4094e93f415fae8df0a6	Bacteria	Firmicutes	Clostridia	Clostridiales	Peptostreptococcaceae	Intestinibacter
ASV_526dad6798f6ae7e88083e36448f74a0	Bacteria	Firmicutes	Clostridia	Clostridiales	Ruminococcaceae	Ruminococcaceae_UCG-014
ASV_528aa0da258f5c8f78efa1027e6acbe8	Bacteria	Firmicutes	Clostridia	Clostridiales	Lachnospiraceae
ASV_528cdd5d137ba063a43830ace279a978	Bacteria	Firmicutes	Clostridia	Clostridiales	Ruminococcaceae
ASV_52952b8133d057f2f0b1ccf3d89022bf	Bacteria	Spirochaetes	Spirochaetia	Spirochaetales	Spirochaetaceae	Treponema_2
ASV_52aaa69ff4a2ce8df78870b820719f48	Bacteria	Synergistetes	Synergistia	Synergistales	Synergistaceae	Cloacibacillus
ASV_52ac76ed8b46a563ab0032d83f4e7b65	Bacteria	Bacteroidetes	Bacteroidia	Bacteroidales	Prevotellaceae	Prevotellaceae_NK3B31_group
ASV_52b0b029f6448668cdc257436616a55a	Bacteria	Tenericutes	Mollicutes	Mollicutes_RF39
ASV_52c2b899dd444e57ff8239d1b579d8ee	Bacteria	Firmicutes	Bacilli	Lactobacillales	Carnobacteriaceae	Alloiococcus
ASV_52ca86ec48d4b050235dcfdea9cd5d39	Bacteria	Firmicutes	Clostridia	Clostridiales	Ruminococcaceae	Ruminococcaceae_UCG-010
ASV_52cdc265412299f4b1520f751a1f185a	Bacteria	Firmicutes	Clostridia	Clostridiales	Ruminococcaceae	Ruminococcus_1
ASV_52d9d150d27538cf242d952f6e1a7bcc	Bacteria	Tenericutes	Mollicutes	Mollicutes_RF39
ASV_52e3fe9affc04aff1d6dba5605a3222c	Bacteria	Tenericutes	Mollicutes	Mollicutes_RF39
ASV_52fae8014faa95d6ccf4cf00788f590f	Bacteria	Firmicutes	Clostridia	Clostridiales	Lachnospiraceae
ASV_53037d73a2d65305df0bbcef71eecb35	Bacteria	Firmicutes	Clostridia	Clostridiales	Ruminococcaceae	Ruminococcaceae_UCG-013
ASV_530ed931327a058e23874cd7b2943492	Bacteria	Firmicutes	Clostridia	Clostridiales	Christensenellaceae	Christensenellaceae_R-7_group
ASV_5312687a9a59886855d6a56dad63b061	Bacteria	Proteobacteria	Deltaproteobacteria	Desulfovibrionales	Desulfovibrionaceae	Mailhella
ASV_532942443bc690da1134b0467c45ea7e	Bacteria	Tenericutes	Mollicutes	Mollicutes_RF39
ASV_53409c6774576774aa9fca7169f87486	Bacteria	Firmicutes	Clostridia	Clostridiales	Lachnospiraceae
ASV_534d2cef74f807fd7435e290dce0a703	Bacteria	Firmicutes	Clostridia	Clostridiales	Christensenellaceae	Christensenellaceae_R-7_group
ASV_535c9230a0ccc68a2389d294e725ed27	Bacteria	Firmicutes	Clostridia	Clostridiales	Ruminococcaceae	Ruminococcaceae_UCG-014
ASV_535ef4de7373606c2df6a47f3dcfdbee	Bacteria	Bacteroidetes	Bacteroidia
ASV_53603c379a2da169c9f2a71eca1ba927	Bacteria	Firmicutes	Clostridia	Clostridiales	Lachnospiraceae
ASV_536fff03894fa9417a112109b73ba9aa	Bacteria	Firmicutes	Clostridia	Clostridiales	Peptostreptococcaceae	Peptostreptococcus
ASV_53860a1fae874b9aa6379f637d36dc3d	Bacteria	Firmicutes	Clostridia	Clostridiales	Ruminococcaceae
ASV_538aa1c9b4d4960713158d850d846845	Bacteria	Firmicutes	Clostridia	Clostridiales	Ruminococcaceae	Ruminococcaceae_UCG-005
ASV_539065c77a52d136702621759d6d1645	Bacteria	Firmicutes	Clostridia	Clostridiales	Peptococcaceae
ASV_53a542c5730d8042b5c532e8e3d48a55	Bacteria	Firmicutes	Bacilli	Lactobacillales	Carnobacteriaceae	Atopostipes
ASV_53a887881a89d954e293ce11d2722a1c	Bacteria	Proteobacteria	Alphaproteobacteria	Rhodospirillales
ASV_53b27a78081ad9bb9f90f4148f823174	Bacteria	Actinobacteria	Coriobacteriia	Coriobacteriales
ASV_53d2351a74c69dd99f19a791c81a9370	Bacteria	Firmicutes	Clostridia	Clostridiales	Lachnospiraceae	Epulopiscium
ASV_53d3d88fa6929adfacb10c34cc5bf5f3	Bacteria	Bacteroidetes	Bacteroidia	Bacteroidales	Prevotellaceae	Prevotella_6
ASV_53dadf50571e21dd83457e0c2036c7ec	Bacteria
ASV_53deade8ec6b8e41f86c3f6a1036bbd4	Bacteria	Firmicutes	Clostridia	Clostridiales	Family_XIII
ASV_53f9b77982b49aa142c3fc2ef2da76ba	Bacteria	Firmicutes	Clostridia	Clostridiales	Ruminococcaceae
ASV_540acf491836134a7813d9157895b0f1	Bacteria	Firmicutes	Clostridia	Clostridiales	Ruminococcaceae	Ruminococcaceae_UCG-010
ASV_540e3925352835fdd60878e54f6d4f69	Bacteria	Bacteroidetes	Bacteroidia	Bacteroidales	Prevotellaceae	Alloprevotella
ASV_542209faab002c346c1951ffd77d2a47	Bacteria	Firmicutes	Bacilli	Lactobacillales	Lactobacillaceae	Lactobacillus
ASV_54239c6454a6a3d3a48e90a79744afb7	Bacteria	Firmicutes	Clostridia	Clostridiales	Ruminococcaceae	Subdoligranulum
ASV_5425f9eda71afbc71638d011c18e96ae	Bacteria	Firmicutes	Clostridia	Clostridiales	Ruminococcaceae	Intestinimonas
ASV_5437e53638e309c6c8877777c2ec5da5	Bacteria	Firmicutes	Clostridia	Clostridiales	Ruminococcaceae
ASV_543818d6869d7b4271bd4cf11ba898cb	Bacteria	Firmicutes	Clostridia	Clostridiales	Lachnospiraceae	Lachnoclostridium
ASV_5445757d0afb15e7425f8050f37fd36c	Bacteria	Firmicutes	Clostridia	Clostridiales	Lachnospiraceae	Anaerosporobacter
ASV_545863a33bd79cc6501b4ccbdb37fc04	Bacteria	Firmicutes	Clostridia	Clostridiales	Lachnospiraceae
ASV_546e7f4c8e7d5c2e5b469cac519e61a3	Bacteria	Firmicutes	Clostridia	Clostridiales	Ruminococcaceae	Ruminococcaceae_UCG-005
ASV_546ee8cad18836656cbdd93c8d457931	Bacteria	Bacteroidetes	Bacteroidia	Flavobacteriales	Flavobacteriaceae	Flavobacterium
ASV_547aafbd42933cf7e1222c991009094e	Bacteria	Firmicutes	Clostridia	Clostridiales	Ruminococcaceae	Ruminococcaceae_UCG-005
ASV_5483528b2cfe0e84a44240308ea03f74	Bacteria	Firmicutes	Clostridia	Clostridiales	Ruminococcaceae
ASV_5486b3596fd06f9ad4191bad37149a40	Bacteria	Firmicutes	Bacilli	Lactobacillales	Lactobacillaceae	Lactobacillus
ASV_548c45bb4c1151eb0e023822db226008	Bacteria	Firmicutes	Clostridia	Clostridiales	Ruminococcaceae
ASV_54a2bfb0a96adc52c4ccca239ad01466	Bacteria	Firmicutes	Clostridia	Clostridiales	Ruminococcaceae	Ruminiclostridium_6
ASV_54ac8eae7d89f4a36398fc14e067f8d2	Bacteria	Firmicutes	Clostridia	Clostridiales
ASV_54b7c90f748b0082895e519684fc9d63	Bacteria	Firmicutes	Clostridia	Clostridiales	Ruminococcaceae	Ruminococcaceae_UCG-014
ASV_54be491af5f6f53b2836140f186367b9	Bacteria	Firmicutes	Clostridia	Clostridiales	Ruminococcaceae
ASV_54cf0e80e83f74f97f19aa178588254d	Bacteria	Firmicutes	Bacilli	Lactobacillales	Lactobacillaceae	Lactobacillus
ASV_54ec3041ed02d098b3c5e4395466c441	Bacteria	Firmicutes	Clostridia	Clostridiales	Ruminococcaceae	Ruminococcaceae_UCG-002
ASV_54f31c754f157406c77354fa8056b574	Bacteria	Tenericutes	Mollicutes	Mollicutes_RF39
ASV_54fd6ad93e18f8516ffd40517014ae27	Bacteria	Firmicutes	Clostridia	Clostridiales	Christensenellaceae	Christensenellaceae_R-7_group
ASV_5502fab5ea28231060c04e16998f9276	Bacteria	Actinobacteria	Actinobacteria	Corynebacteriales	Dietziaceae	Dietzia
ASV_5520e423092f319e9795e250f89d5c09	Bacteria	Tenericutes	Mollicutes	Mollicutes_RF39
ASV_552bff8ba34be6ee0e4074cd953582f3	Bacteria	Firmicutes	Clostridia	Clostridiales	Lachnospiraceae
ASV_552ef0bcd8cc4ef6fa1431ddd1a52d7b	Bacteria	Firmicutes	Clostridia	Clostridiales	Ruminococcaceae	Ruminococcaceae_UCG-014
ASV_553c56f7d6ad7bd76e0f22b48fb428c8	Bacteria	Firmicutes	Clostridia	Clostridiales	Clostridiales_vadinBB60_group
ASV_55428693d4e6303b12de41c8176ba856	Bacteria	Cyanobacteria	Melainabacteria	Gastranaerophilales
ASV_5566acb244883af6764d57e122f242ad	Bacteria	Firmicutes	Clostridia	Clostridiales	Syntrophomonadaceae
ASV_55899046d0072d231709d084ce562496	Bacteria	Proteobacteria	Deltaproteobacteria	Desulfovibrionales	Desulfovibrionaceae	Desulfovibrio
ASV_55984fdeb2ced2176f7188d5a30a64c2	Bacteria	Firmicutes
ASV_55b07c8f7c772afe212f52833242bce1	Bacteria	Firmicutes	Clostridia	Clostridiales	Lachnospiraceae
ASV_55b7688dfd42d9b2545d67bb5b0f086c	Bacteria	Firmicutes	Negativicutes	Selenomonadales	Acidaminococcaceae	Acidaminococcus
ASV_55cb76927e6397192d98579a987e97e8	Bacteria	Firmicutes	Clostridia	Clostridiales	Peptococcaceae
ASV_55e174d33d409a88df0efca32091708d	Bacteria	Firmicutes	Clostridia	Clostridiales	Ruminococcaceae
ASV_55f3cdf961f192e57389e37bbc9918fb	Bacteria	Firmicutes	Clostridia	Clostridiales	Ruminococcaceae
ASV_55f473991969c829334df19ff9665d53	Bacteria	Tenericutes	Mollicutes	Mollicutes_RF39
ASV_55fc2627eca2c4f6acb48ac18bf14a27	Bacteria	Firmicutes	Clostridia	Clostridiales	Family_XIII
ASV_55fd438bb29e2741784d07b2cc00e19e	Bacteria	Bacteroidetes	Bacteroidia	Bacteroidales	Rikenellaceae	Rikenellaceae_RC9_gut_group
ASV_560d26bdeb12b50a9735dd44939a433b	Bacteria	Firmicutes	Clostridia	Clostridiales	Ruminococcaceae
ASV_5654714fd17021f92582b02756943a86	Bacteria	Firmicutes	Clostridia	Clostridiales	Clostridiales_vadinBB60_group
ASV_565f04f499a5d273295cddc233cbfb16	Bacteria	Firmicutes	Clostridia	Clostridiales	Ruminococcaceae	Ruminococcaceae_UCG-010
ASV_566e0022eb4f65298883ce9017cca3e7	Bacteria	Firmicutes	Clostridia	Clostridiales	Clostridiaceae_1	Clostridium_sensu_stricto_1
ASV_56812edd3d5e4ca5f1cd38ee28ae8999	Bacteria	Firmicutes	Clostridia	Clostridiales	Ruminococcaceae	Ruminococcaceae_UCG-010
ASV_568bd9a8ad66adc4333f877110127296	Bacteria	Firmicutes	Clostridia	Clostridiales	Ruminococcaceae
ASV_569653b1659271a290facfcedd0de061	Bacteria	Firmicutes	Bacilli	Lactobacillales	Enterococcaceae	Enterococcus
ASV_5699b09d3c91c083e8ce6bcafc742e25	Bacteria	Fusobacteria	Fusobacteriia	Fusobacteriales	Fusobacteriaceae	Fusobacterium
ASV_56a0b856c48b7b0eb963e5936138d352	Bacteria	Bacteroidetes	Bacteroidia	Bacteroidales	Prevotellaceae	Prevotella_9
ASV_56a24ae619e1531cd4d181f005bbb8a7	Bacteria	Tenericutes	Mollicutes	Mollicutes_RF39
ASV_56c0b033aa0bf557ccc1ec4dd347bf75	Bacteria	Bacteroidetes	Bacteroidia	Bacteroidales	Prevotellaceae	Prevotellaceae_NK3B31_group
ASV_56c77f7e4161cea89f967b42a4dd55ad	Bacteria	Firmicutes	Clostridia	Clostridiales	Ruminococcaceae	Ruminococcaceae_UCG-014
ASV_56d0b38c3401f91edf852de9983bde20	Bacteria	Firmicutes	Clostridia	Clostridiales	Ruminococcaceae	Ruminiclostridium_6
ASV_56d47195fa148a2572124eb0c76dd7b3	Bacteria	Firmicutes	Clostridia	Clostridiales	Ruminococcaceae	Ruminococcaceae_UCG-014
ASV_56dacbc0b3c91ef6d588302d1a65e5eb	Bacteria	Bacteroidetes	Bacteroidia	Bacteroidales	Prevotellaceae	Prevotellaceae_NK3B31_group
ASV_56dc38c58301dac0dc2f4df5b406741f	Bacteria	Firmicutes	Clostridia	Clostridiales	Clostridiaceae_1
ASV_56df15deaff211010e1470c27a31477f	Bacteria	Firmicutes	Clostridia	Clostridiales	Christensenellaceae	Christensenellaceae_R-7_group
ASV_56feb265b25e64ba335a421015086f66	Bacteria	Firmicutes	Erysipelotrichia	Erysipelotrichales	Erysipelotrichaceae
ASV_570e5e1f5c77f6370a494880b315bb6c	Bacteria
ASV_57186a702378fa48020b87c861aefd5d	Bacteria	Firmicutes	Clostridia	Clostridiales	Ruminococcaceae
ASV_5738c2591ea35f52e69fdd0943d14ab5	Bacteria	Firmicutes	Clostridia	Clostridiales	Lachnospiraceae	Marvinbryantia
ASV_575ac71c4118d110f73469dcc64f2114	Bacteria	Firmicutes	Bacilli	Bacillales	Planococcaceae
ASV_5778a1e5ccaf1e61f7514995a49e16b3	Bacteria	Firmicutes	Clostridia	Clostridiales	Lachnospiraceae	Lachnospiraceae_UCG-007
ASV_5793d8b8ecb93c32ee4d8f83a744c6ef	Bacteria	Firmicutes	Clostridia	Clostridiales	Lachnospiraceae
ASV_5794578294998bfdf7f49a516f96c78f	Bacteria	Firmicutes	Clostridia	Clostridiales	Family_XIII	Family_XIII_AD3011_group
ASV_57995ffc6a19e559438e949f76d5130d	Bacteria	Firmicutes	Clostridia	Clostridiales	Family_XI	Finegoldia
ASV_57aadedcdf09bbfdd11bee6d559ed666	Bacteria
ASV_57c39f90d6fe585704b24d166145c750	Bacteria	Firmicutes	Clostridia	Clostridiales	Lachnospiraceae	Cellulosilyticum
ASV_57cc8aa639442545f595de9c0e53f670	Bacteria	Firmicutes	Clostridia	Clostridiales	Ruminococcaceae	Ruminococcaceae_UCG-014
ASV_57d46304b8d4ca0e2daf60fc82c91c3a	Bacteria	Firmicutes	Clostridia	Clostridiales	Lachnospiraceae	Acetitomaculum
ASV_57e14c0a65b8e15069562228aae14630	Bacteria	Firmicutes	Clostridia	Clostridiales	Lachnospiraceae
ASV_57f85dcd08f5007d86eec6ac37f53eef	Bacteria	Firmicutes	Bacilli	Lactobacillales	Lactobacillaceae	Lactobacillus
ASV_58034682f815bc73f2fa2411ba18b7c3	Bacteria	Firmicutes	Clostridia	Clostridiales	Lachnospiraceae	Lachnospiraceae_NC2004_group
ASV_58138fe608d1b136d3da8df351b0b560	Bacteria	Bacteroidetes	Bacteroidia	Bacteroidales	Prevotellaceae
ASV_5819b2348721e6013cabeb3f51e1341a	Bacteria	Firmicutes	Clostridia	Clostridiales	Ruminococcaceae	Ruminococcaceae_UCG-013
ASV_583d137a1fa2a513e9830e9f87399051	Bacteria	Firmicutes	Clostridia	Clostridiales	Lachnospiraceae
ASV_584a4d05382041f2c661d23a9b01849e	Bacteria	Firmicutes	Clostridia	Clostridiales	Eubacteriaceae	Anaerofustis
ASV_584e748cbed7518903a643d6de83bafa	Bacteria	Firmicutes	Clostridia	Clostridiales	Ruminococcaceae	Ruminococcaceae_UCG-014
ASV_5861a8ed990e651073a850ad8b6ee1cf	Bacteria	Firmicutes	Clostridia	Clostridiales	Clostridiales_vadinBB60_group
ASV_5877b10253f5d41517d8058bf0760d81	Bacteria	Firmicutes	Clostridia	Clostridiales	Ruminococcaceae	Ruminococcaceae_UCG-014
ASV_5883edb2b619b7ca25ba6e519b942d39	Bacteria	Firmicutes	Clostridia	Clostridiales	Ruminococcaceae	Ruminococcaceae_UCG-014
ASV_589e99bfad6dadec9a3022588fdbe0d2	Bacteria	Firmicutes	Clostridia	Clostridiales	Ruminococcaceae	Ruminococcaceae_UCG-014
ASV_58b97d68f0191a9afbec8d9820a01c09	Bacteria	Kiritimatiellaeota	Kiritimatiellae	WCHB1-41
ASV_58c9b602dbd8cf701a884454c7eae857	Bacteria	Bacteroidetes	Bacteroidia	Bacteroidales	Prevotellaceae	Alloprevotella
ASV_58d48f7fae77eb29ab6dc15fd07b5dfc	Bacteria	Lentisphaerae	Lentisphaeria	Victivallales	vadinBE97
ASV_58d5cd01f3dfe9d9263127dd627ba012	Bacteria	Firmicutes	Clostridia	Clostridiales	Ruminococcaceae	Ruminococcaceae_UCG-014
ASV_58dae4e47d6379ee8ec3f186e8b190f0	Bacteria	Firmicutes	Clostridia	Clostridiales	Lachnospiraceae
ASV_58eda7902135ac6a5114cef370240f92	Bacteria	Tenericutes	Mollicutes	Mollicutes_RF39
ASV_58fa18eba6f1742d19c656e8fdc5165e	Bacteria	Firmicutes	Clostridia	Clostridiales	Lachnospiraceae
ASV_5907ae7b007597497cb3f09933c21adb	Bacteria	Firmicutes	Clostridia	Clostridiales	Lachnospiraceae
ASV_5922ffdce9a6913d677df1977472bece	Bacteria	Firmicutes	Bacilli	Lactobacillales	Carnobacteriaceae
ASV_59364744507fc064189cc76039389725	Bacteria	Proteobacteria	Gammaproteobacteria	Betaproteobacteriales	Burkholderiaceae	Ottowia
ASV_595b36a70d620fe8c5aa69a6ba9ee9da	Bacteria	Firmicutes	Clostridia	Clostridiales	Ruminococcaceae	Ruminococcaceae_UCG-010
ASV_596db8ce20ae5cbfdc338a62f1bed1d9	Bacteria	Firmicutes	Clostridia	Clostridiales	Ruminococcaceae	Ruminiclostridium_5
ASV_5977593c723826227a34ac2ce327a497	Bacteria	Proteobacteria	Gammaproteobacteria	Pseudomonadales	Moraxellaceae
ASV_59777186ad2e0947e97615b5d6225136	Bacteria	Firmicutes	Clostridia	Clostridiales	Ruminococcaceae	Faecalibacterium
ASV_597a593031dfa32c89f6ae2d8ef42752	Bacteria	Firmicutes	Clostridia	Clostridiales	Lachnospiraceae
ASV_5987fa2211b3b0e097d74b85502bf72f	Bacteria	Tenericutes	Mollicutes	Mollicutes_RF39
ASV_599e78bcf0310ec489b493f2d42c7f0d	Bacteria	Firmicutes	Clostridia	Clostridiales	Lachnospiraceae	Cellulosilyticum
ASV_59a52c9107ebd0675b20cfa680238bef	Bacteria	Firmicutes	Clostridia	Clostridiales	Ruminococcaceae
ASV_59d5791491e8c1c035bd4a0696b67ff2	Bacteria	Firmicutes	Clostridia	Clostridiales	Lachnospiraceae
ASV_59d85f929e480712ffb79a2d19e61a2a	Bacteria	Firmicutes	Clostridia	Clostridiales	Lachnospiraceae	Lachnospiraceae_XPB1014_group
ASV_5a2035d91c84d1a0192029472ff3bea7	Bacteria	Firmicutes	Clostridia	Clostridiales
ASV_5a24f5cb2eef6c17d2a93cacaaad9e7e	Bacteria	Firmicutes	Clostridia	Clostridiales	Christensenellaceae	Christensenellaceae_R-7_group
ASV_5a294c50f5179ff1d82f47fb5139b4f3	Bacteria	Bacteroidetes	Bacteroidia	Bacteroidales	Rikenellaceae	Rikenellaceae_RC9_gut_group
ASV_5a2bce5334f9d0c71e970ea101771b6b	Bacteria	Bacteroidetes	Bacteroidia	Bacteroidales	Prevotellaceae	Prevotella_9
ASV_5a46765114eac5d2c434f0b01ae3971f	Bacteria	Firmicutes	Erysipelotrichia	Erysipelotrichales	Erysipelotrichaceae	Erysipelotrichaceae_UCG-004
ASV_5a4a46c6cc8254491a701edccc0463e6	Bacteria	Firmicutes	Clostridia	Clostridiales	Ruminococcaceae	Ruminococcaceae_UCG-010
ASV_5a5dc75a7fe8a314a2510fa53aba2bee	Bacteria	Firmicutes	Clostridia	Clostridiales	Ruminococcaceae	Ruminococcaceae_UCG-014
ASV_5a6fa542bb00ae9dc43f1de2a548b4ac	Bacteria	Firmicutes	Clostridia	Clostridiales	Lachnospiraceae
ASV_5a729139b46885a340c039ce4294ef6f	Bacteria	Firmicutes	Clostridia	Clostridiales	Ruminococcaceae	Ruminococcaceae_UCG-010
ASV_5a921f272bf62b055c97db42050c952d	Bacteria	Firmicutes	Clostridia	Clostridiales	Ruminococcaceae	Ruminococcus_1
ASV_5aa8e217b59ab4a96bd4cf038deacbcd	Bacteria	Firmicutes	Clostridia	Clostridiales
ASV_5aaba39abf288958cab1998ed7a0976f	Bacteria	Bacteroidetes	Bacteroidia	Bacteroidales	Prevotellaceae
ASV_5ab648922285537b964d9405d07968fc	Bacteria	Firmicutes	Clostridia	Clostridiales	Ruminococcaceae	Ruminococcaceae_UCG-014
ASV_5ab7bae3d45cdd5979aeda9bbe636210	Bacteria	Firmicutes	Clostridia	Clostridiales	Ruminococcaceae
ASV_5aba70a2b5c11d681ad33f5e9b9028fd	Bacteria	Firmicutes	Clostridia	Clostridiales	Ruminococcaceae	Ruminiclostridium_6
ASV_5acf6acea2a1a0ead1d524e67ee510ad	Bacteria	Bacteroidetes	Bacteroidia	Bacteroidales	Prevotellaceae	Alloprevotella
ASV_5adfad843d328e76d8b9fe2be10e12e5	Bacteria	Tenericutes	Mollicutes
ASV_5afbc78a996d336d5fd995500c8c4c07	Bacteria	Firmicutes	Clostridia	Clostridiales	Lachnospiraceae
ASV_5afd11b3b7f7afc69ba01a687be29a0f	Bacteria	Firmicutes	Clostridia	Clostridiales	Lachnospiraceae	Lachnospiraceae_UCG-001
ASV_5b0121b62085cd583a376a0d445d4f9b	Bacteria	Tenericutes	Mollicutes	Mollicutes_RF39
ASV_5b14e78039d120bee853a8ab34de4aa3	Bacteria	Firmicutes	Clostridia	Clostridiales	Family_XI
ASV_5b34ef8c9b86e76a3a94651bbaab781a	Bacteria	Firmicutes	Clostridia
ASV_5b54499af6448cf7b5c014a882fcea3b	Bacteria	Firmicutes	Clostridia	Clostridiales	Lachnospiraceae	Lachnospiraceae_UCG-001
ASV_5b6c39d05e3158f0a0a39299ec72d758	Bacteria	Firmicutes	Clostridia	Clostridiales	Christensenellaceae	Christensenellaceae_R-7_group
ASV_5b7d969d621dc9de3ba5eac18f4018f4	Bacteria	Actinobacteria	Coriobacteriia	Coriobacteriales	Eggerthellaceae
ASV_5b7ee395be95a764141c6f3ba209047f	Bacteria	Firmicutes	Clostridia	Clostridiales	Family_XIII
ASV_5b8df5b6e11cb700ea83148ef57562a4	Bacteria	Firmicutes	Clostridia	Clostridiales	Lachnospiraceae
ASV_5ba0598af64d2e1fe8fa1263e16e9fe8	Bacteria	Firmicutes	Clostridia	Clostridiales	Ruminococcaceae	Ruminococcaceae_UCG-014
ASV_5ba5a9902f59693a77c03675883ec6c3	Bacteria	Firmicutes	Clostridia	Clostridiales	Lachnospiraceae
ASV_5bc6a084cd45689a3562bd06fa9ff151	Bacteria	Bacteroidetes	Bacteroidia	Bacteroidales	Tannerellaceae	Parabacteroides
ASV_5bd6cf22f34d9d86f15452b438ebbd5e	Bacteria	Firmicutes	Clostridia	Clostridiales	Ruminococcaceae	Ruminococcaceae_UCG-005
ASV_5bfadce777d610a9c3344b94fa5e75a6	Bacteria	Firmicutes	Clostridia	Clostridiales	Ruminococcaceae
ASV_5bfc6c5e8c7918e442b31736f2d62079	Bacteria	Firmicutes	Clostridia	Clostridiales	Ruminococcaceae
ASV_5c2bfcb94a942924b42b342028a5ef40	Bacteria	Firmicutes	Clostridia	Clostridiales	Christensenellaceae	Christensenellaceae_R-7_group
ASV_5c36f32d779ed69aedf2d4df0dd7ee59	Bacteria	Firmicutes	Clostridia	Clostridiales	Christensenellaceae	Christensenellaceae_R-7_group
ASV_5c3e6f52c04ef30b9ca1e3e61d52358c	Bacteria	Actinobacteria	Actinobacteria	Micrococcales	Dermatophilaceae
ASV_5c44b50c2d69a7805f2777868e011deb	Bacteria	Bacteroidetes	Bacteroidia	Bacteroidales	Bacteroidaceae	Bacteroides
ASV_5c4563e3dd7e12dcdf279783af929eaa	Bacteria	Firmicutes	Clostridia	Clostridiales	Lachnospiraceae	Agathobacter
ASV_5c4815ed92f875a3f45999d9699578ab	Bacteria	Firmicutes	Clostridia	Clostridiales	Lachnospiraceae	Dorea
ASV_5c4b783d48ca4402a643bf726aed840d	Bacteria	Firmicutes	Clostridia	Clostridiales	Ruminococcaceae	Faecalibacterium
ASV_5c5153a0b9c86279ef8fe27d361301f5	Bacteria	Firmicutes	Clostridia	Clostridiales	Lachnospiraceae
ASV_5c67c8b26f90aeeb5b6eb0960f0ef9f3	Bacteria	Firmicutes	Clostridia	Clostridiales	Lachnospiraceae
ASV_5c68ef2fd4b94cf4e302d4c8e2ef1fe1	Bacteria	Firmicutes	Clostridia	Clostridiales	Family_XIII	Mogibacterium
ASV_5c6eba3def6722971bd5b34de39cad1c	Bacteria	Firmicutes	Clostridia	Clostridiales	Ruminococcaceae
ASV_5c7f5df6d3564f42fa1b2f98f32c43ef	Bacteria	Firmicutes	Clostridia	Clostridiales	Ruminococcaceae	Ruminococcaceae_UCG-014
ASV_5c9388f967a32eed2837b351c840779e	Bacteria	Firmicutes	Clostridia	Clostridiales	Lachnospiraceae
ASV_5ca161938344e81c90da02ed9d688772	Bacteria	Firmicutes	Clostridia	Clostridiales	Lachnospiraceae
ASV_5ca4ec70e0319aa4e6e75595df17d8dc	Bacteria	Firmicutes	Clostridia	Clostridiales	Ruminococcaceae	Ruminococcaceae_UCG-005
ASV_5cae10424570f575a812a5a31f5f1483	Bacteria	Actinobacteria	Coriobacteriia	Coriobacteriales	Atopobiaceae	Atopobium
ASV_5cb10235cf5a244a942b36dd7d5b2ca2	Bacteria	Firmicutes	Clostridia	Clostridiales	Ruminococcaceae	GCA-900066225
ASV_5cb8725436ee9fa992e5744287651cef	Bacteria	Firmicutes	Clostridia	Clostridiales
ASV_5cba3a1918846e3b52cc34837d512fa1	Bacteria	Firmicutes	Clostridia	Clostridiales	Ruminococcaceae	Ruminococcaceae_UCG-013
ASV_5cccf7518863f8d2a3ba22af83b8776d	Bacteria	Firmicutes	Clostridia	Clostridiales	Ruminococcaceae	Oscillibacter
ASV_5ccd30281011c170e7e836bc752205e6	Bacteria	Proteobacteria	Gammaproteobacteria	Pseudomonadales	Moraxellaceae	Psychrobacter
ASV_5cd0cef20bc0db1e87a7902681a7ad91	Bacteria	Firmicutes	Clostridia	Clostridiales	Ruminococcaceae	Ruminococcaceae_UCG-014
ASV_5cfdeafee436b535eaf43b450635a773	Bacteria	Firmicutes	Clostridia	Clostridiales	Ruminococcaceae	Ruminococcaceae_UCG-005
ASV_5d08d1eb4b8a0672652dd0fc0af2dcf0	Bacteria	Firmicutes	Clostridia	Clostridiales	Ruminococcaceae	Ruminococcaceae_UCG-003
ASV_5d0b9df739ce84f731e7a4e5d49d079a	Bacteria	Firmicutes	Clostridia	Clostridiales	Ruminococcaceae
ASV_5d36d92d96e484addf764462b40860e2	Bacteria	Firmicutes	Clostridia	Clostridiales	Lachnospiraceae
ASV_5d3729578cd8d14048699dd161c2fba8	Bacteria	Bacteroidetes	Bacteroidia	Bacteroidales	Prevotellaceae	Prevotellaceae_NK3B31_group
ASV_5d7e17511c4f9f49c779631175a7f57b	Bacteria
ASV_5d81ab62df71143d6feca29e59419248	Bacteria	Firmicutes	Clostridia	Clostridiales	Christensenellaceae	Christensenellaceae_R-7_group
ASV_5d8ea9190686b1a32ff97f8b47a6463c	Bacteria	Firmicutes	Clostridia	Clostridiales	Lachnospiraceae	Acetitomaculum
ASV_5dac0b6354bc67394796f7e09a0988b4	Bacteria	Tenericutes	Mollicutes	Mollicutes_RF39
ASV_5dc70f212e76d0fa63215227903a02d2	Bacteria	Proteobacteria	Gammaproteobacteria	Betaproteobacteriales	Burkholderiaceae
ASV_5de274fb19b766b02cee3f8113cdb6b0	Bacteria	Bacteroidetes	Bacteroidia	Bacteroidales	Prevotellaceae	Prevotella_2
ASV_5de4e83b1c9d4db30638594488aa2d59	Bacteria	Tenericutes	Mollicutes	Mollicutes_RF39
ASV_5e225c2b96d51aefbae892f93bb10479	Bacteria	Firmicutes	Clostridia	Clostridiales	Ruminococcaceae	Ruminococcaceae_UCG-014
ASV_5e2ca92a9239f366205b141afd40dc4e	Bacteria	Actinobacteria	Coriobacteriia	Coriobacteriales	Eggerthellaceae
ASV_5e46dff7d0eeb219de86bce6325bf380	Bacteria	Firmicutes	Clostridia	Clostridiales	Lachnospiraceae
ASV_5e4d9cf47d8097f83a5e98ea7b4abbd7	Bacteria	Firmicutes	Clostridia	Clostridiales	Ruminococcaceae
ASV_5e5f1ac44c72d17ce42fd0ec40d798cc	Bacteria	Firmicutes	Clostridia	Clostridiales	Lachnospiraceae	Lachnospiraceae_FCS020_group
ASV_5e67f57d8cc37c402cda4ed4e1bad1d5	Bacteria	Firmicutes	Clostridia	Clostridiales	Lachnospiraceae
ASV_5e6805e860c751a55bd7ce70ca4b7534	Bacteria	Firmicutes	Clostridia	Clostridiales	Ruminococcaceae
ASV_5e69c57ab46780382ccad96552bb67fa	Bacteria	Tenericutes	Mollicutes	Mollicutes_RF39
ASV_5e6c89f5640fde4739373e391231facc	Bacteria	Firmicutes	Clostridia	Clostridiales	Lachnospiraceae
ASV_5e777667d3a8d66663cdf946c1b5e02c	Bacteria	Bacteroidetes	Bacteroidia	Bacteroidales	Prevotellaceae
ASV_5e783a2daadb546fc74323b09a8fd282	Bacteria	Tenericutes	Mollicutes	Mollicutes_RF39
ASV_5e81b786dc208d81467d9f231ae63a80	Bacteria	Firmicutes	Clostridia	Clostridiales	Ruminococcaceae
ASV_5e9a4e49c57a0f1457663cbec94ead42	Bacteria	Lentisphaerae	Oligosphaeria	Oligosphaerales	Oligosphaeraceae	Z20
ASV_5ed6b257a94900a6bc1dbf94a4900ff8	Bacteria	Firmicutes	Clostridia	Clostridiales	Ruminococcaceae
ASV_5edd946e0a26ae1c85ed8c498c328387	Bacteria	Firmicutes	Clostridia	Clostridiales	Ruminococcaceae	Faecalibacterium
ASV_5ede5dd2a2f59edd56525f2209c5b0a7	Bacteria	Firmicutes	Clostridia	Clostridiales
ASV_5ededffbd2b080f89d833efe319a03ea	Bacteria	Firmicutes	Clostridia	Clostridiales	Family_XI	Murdochiella
ASV_5efea244b94c777618d584e406194e56	Bacteria	Firmicutes	Clostridia	Clostridiales	Ruminococcaceae	Ruminococcaceae_UCG-013
ASV_5eff6071b9b7dd4c9a9edaeba059f650	Bacteria	Firmicutes	Clostridia	Clostridiales	Ruminococcaceae	Ruminococcus_1
ASV_5f0193dbccf61a4d1b9fe59e100183b2	Bacteria	Firmicutes	Clostridia	Clostridiales	Ruminococcaceae	Ruminococcaceae_UCG-014
ASV_5f1f40f020646b6440f29b9518195da7	Bacteria	Firmicutes	Clostridia	Clostridiales	Ruminococcaceae	Ruminococcaceae_UCG-014
ASV_5f25904e073fe5c114cadfde74349518	Bacteria	Firmicutes	Clostridia	Clostridiales	Lachnospiraceae	Lachnospiraceae_UCG-004
ASV_5f410bd1dd797d17af1a56191b1140f1	Bacteria	Firmicutes	Clostridia	Clostridiales	Family_XI	W5053
ASV_5f5bf8a9bc098dcad009a4e0c4d5bb61	Bacteria	Tenericutes	Mollicutes	Mollicutes_RF39
ASV_5f77e37d4b5ffdb0aa6c2e11ccceea27	Bacteria	Bacteroidetes	Bacteroidia	Bacteroidales	Prevotellaceae	Alloprevotella
ASV_5f858d28e5aa8f082a62e851316363b7	Bacteria	Actinobacteria	Actinobacteria	Corynebacteriales	Corynebacteriaceae
ASV_5f8d235b7aa15831306d9d694817f9e9	Bacteria	Firmicutes	Clostridia	Clostridiales	Lachnospiraceae
ASV_5f8fbd175c4bdfbac1d3f93752a708bb	Bacteria	Firmicutes	Clostridia	Clostridiales	Lachnospiraceae
ASV_5f96474e7cc53c9efb90a4227e989ad0	Bacteria	Epsilonbacteraeota	Campylobacteria	Campylobacterales	Campylobacteraceae	Campylobacter
ASV_5faf3f755f67c7d28eee4e8da69fb743	Bacteria	Firmicutes	Clostridia	Clostridiales	Ruminococcaceae	Subdoligranulum
ASV_5fb8a4f58e7690febcbd9b3228753f4f	Bacteria	Firmicutes	Clostridia	Clostridiales	Ruminococcaceae	Ruminococcaceae_UCG-014
ASV_5fb9ac1b6e760241ca51ecd0484617ec	Bacteria	Firmicutes	Clostridia	Clostridiales
ASV_5fc7e9a591ef2bfcfc6fca6fba329469	Bacteria	Firmicutes	Clostridia	Clostridiales	Lachnospiraceae	Cellulosilyticum
ASV_5fd22025309289b54c92eb97877b2722	Bacteria
ASV_5fdfc439c79b33fa684faac65b3958c2	Bacteria	Firmicutes	Clostridia	Clostridiales	Lachnospiraceae
ASV_5fe2411e5525304e4fa7bc24b88dd4e2	Bacteria	Firmicutes	Clostridia	Clostridiales	Ruminococcaceae	Ruminococcaceae_UCG-010
ASV_600523c05a9a7b2d1d60a0743aaa97ac	Bacteria
ASV_600a9448db0a0b557cd817e5c7531ac7	Bacteria	Firmicutes	Clostridia	Clostridiales	Ruminococcaceae	Ruminococcaceae_UCG-005
ASV_600e30eef4dc79d8c602c0d36607b0c2	Bacteria	Firmicutes	Clostridia	Clostridiales	Ruminococcaceae	Ruminococcaceae_UCG-014
ASV_601101d33cdf43a40bd674a50711af52	Bacteria	Firmicutes	Clostridia	Clostridiales	Lachnospiraceae	Roseburia
ASV_601156d34df56433597bbf4ef380c34c	Bacteria	Firmicutes	Erysipelotrichia	Erysipelotrichales	Erysipelotrichaceae
ASV_601e32bb6098a9c9bbb0d6374ba8d644	Bacteria	Firmicutes	Clostridia	Clostridiales	Ruminococcaceae	Ruminococcus_1
ASV_60210bf2f5833db906c687fefae586f3	Bacteria	Cyanobacteria	Melainabacteria	Gastranaerophilales
ASV_6021624b875cc5a2c73cde0d9ae0f783	Bacteria	Firmicutes	Clostridia	Clostridiales	Family_XIII
ASV_602186e55150e22c4f4b2dc5ad04db18	Bacteria	Firmicutes	Clostridia	Clostridiales	Peptococcaceae
ASV_60390112be76883d985dfdd21ef9bba5	Bacteria	Firmicutes	Clostridia	Clostridiales	Clostridiales_vadinBB60_group
ASV_603c18b237bb535fe382e7d7baf84e8a	Bacteria	Proteobacteria	Alphaproteobacteria	Rhodospirillales
ASV_60444daadb09b64d6914c59f59931925	Bacteria	Firmicutes	Clostridia	Clostridiales	Ruminococcaceae	Ruminococcaceae_UCG-005
ASV_604c34e84dd6e28735ad7ba408778084	Bacteria	Firmicutes	Clostridia	Clostridiales	Ruminococcaceae	Ruminococcaceae_UCG-005
ASV_6051549b99a1e885c51ebc4082c636d5	Bacteria	Firmicutes	Clostridia	Clostridiales	Ruminococcaceae
ASV_605999b4987dc91046df92f7704911e9	Bacteria	Firmicutes	Clostridia	Clostridiales	Family_XI	Anaerococcus
ASV_60614520ce7378162013d9e6054a37ef	Bacteria	Firmicutes	Clostridia	Clostridiales	Lachnospiraceae
ASV_6067a4cf674c5670c406e485860a9a86	Bacteria	Firmicutes	Clostridia	Clostridiales	Ruminococcaceae	Ruminococcaceae_UCG-014
ASV_606aa41e647cf75eec9207b9a5292a19	Bacteria	Tenericutes	Mollicutes	Mollicutes_RF39
ASV_606d8596fc9fa665cc46f488543256b6	Bacteria	Firmicutes	Clostridia	Clostridiales	Ruminococcaceae	Ruminococcaceae_UCG-014
ASV_607e336a068017a9ca238a5a36a5adec	Bacteria	Bacteroidetes	Bacteroidia	Bacteroidales	Prevotellaceae	Alloprevotella
ASV_6089e3455fdfb31efad4063931738ce7	Bacteria	Firmicutes	Clostridia	Clostridiales	Ruminococcaceae	Ruminococcaceae_UCG-005
ASV_60939812dbc416c1c348412f2aae8dec	Bacteria	Firmicutes	Clostridia	Clostridiales	Lachnospiraceae	Agathobacter
ASV_6096ab7a207694486408f668a1344cd5	Bacteria	Firmicutes	Bacilli	Bacillales	Staphylococcaceae	Staphylococcus
ASV_609d1ae0045de753ac19f31803e3e19d	Bacteria	Firmicutes	Clostridia	Clostridiales	Ruminococcaceae	Ruminococcaceae_UCG-002
ASV_60a73a2ed26650bb42cc578d666c1bf0	Bacteria	Firmicutes	Clostridia	Clostridiales	Ruminococcaceae
ASV_60a91e26eec458959d8328618c923b51	Bacteria	Proteobacteria	Deltaproteobacteria	Desulfovibrionales	Desulfovibrionaceae	Mailhella
ASV_60b0b4019c34e9e12722777a0f45493c	Bacteria	Firmicutes	Clostridia	Clostridiales	Ruminococcaceae
ASV_60b28cebb146d4a3166c1a9ba0dc2fc6	Bacteria	Firmicutes	Clostridia	Clostridiales	Family_XI	Peptoniphilus
ASV_60c21e40d1ba6bf4de63362a2b17b2b0	Bacteria	Firmicutes	Clostridia	Clostridiales	Lachnospiraceae
ASV_60c30272d0494ccbb11e5c11889ef0e5	Bacteria	Tenericutes	Mollicutes	Mollicutes_RF39
ASV_60c38eca6c29704935030f3e8cc8fdf0	Bacteria	Firmicutes	Clostridia	Clostridiales	Lachnospiraceae
ASV_60cfdace24777ad7d3b075c011d880b9	Bacteria	Firmicutes	Clostridia	Clostridiales	Ruminococcaceae	Ruminococcaceae_UCG-005
ASV_60d615e577dc4837b387ee42b4ff0752	Bacteria	Firmicutes	Clostridia	Clostridiales
ASV_60da4f2df3c34d7471a457b205e669c3	Bacteria	Firmicutes	Clostridia	Clostridiales	Christensenellaceae	Christensenellaceae_R-7_group
ASV_60f2b8f6909841d791a2d130b34e8084	Bacteria	Tenericutes	Mollicutes	Mollicutes_RF39
ASV_610b5325a14bd2b095455ac5a1574d1c	Bacteria	Firmicutes	Clostridia	Clostridiales	Ruminococcaceae	Ruminococcus_1
ASV_6121caf4647799c9c9b99c881535b69a	Bacteria	Firmicutes	Clostridia	Clostridiales	Ruminococcaceae	Ruminococcaceae_UCG-014
ASV_6128c061f0201a07dcabe9199a0ba49e	Bacteria	Spirochaetes	Spirochaetia	Spirochaetales	Spirochaetaceae	Treponema_2
ASV_6136994b5e3cbbd16afe74ca176854e2	Bacteria	Tenericutes	Mollicutes	Mollicutes_RF39
ASV_61428ce0aa757d8b8b3536728ea6f405	Bacteria	Firmicutes	Clostridia	Clostridiales	Ruminococcaceae
ASV_614d4d8187751bcbd460ae10d31f765c	Bacteria	Firmicutes	Clostridia	Clostridiales	Ruminococcaceae
ASV_61535a40adb8221483821e3984d0b1ac	Bacteria	Firmicutes	Clostridia	Clostridiales	Lachnospiraceae
ASV_616a8cd18de272c3214e08aefb4df681	Bacteria	Firmicutes	Clostridia	Clostridiales	Ruminococcaceae	Ruminococcaceae_UCG-014
ASV_616a9f8fea24c693b7788ac1309cb2c2	Bacteria	Firmicutes	Clostridia	Clostridiales	Ruminococcaceae	Ruminococcaceae_UCG-005
ASV_616e728a2009ec3720ffe4ef64d4a565	Bacteria	Firmicutes	Clostridia	Clostridiales	Christensenellaceae	Christensenellaceae_R-7_group
ASV_6170d8ecb1740cfa7cd6f96089abf79f	Bacteria	Deferribacteres	Deferribacteres	Deferribacterales	Deferribacteraceae	Mucispirillum
ASV_6181026ab09f5fe9b02c77ae576f4c55	Bacteria	Actinobacteria	Actinobacteria	Actinomycetales	Actinomycetaceae
ASV_618854982b51571ad6df8faea8e6786a	Bacteria	Bacteroidetes	Bacteroidia	Bacteroidales	Prevotellaceae
ASV_61a4dc8176392c90afbf1367320591b6	Bacteria	Firmicutes	Clostridia	Clostridiales	Ruminococcaceae	Ruminococcaceae_UCG-013
ASV_61af0cd77556fe6386b4df0d2c77dfa2	Bacteria	Firmicutes	Clostridia	Clostridiales
ASV_61e3a5f30d567b643fbfb59740b58abb	Bacteria
ASV_61ed9d6c892c6356728e6d0c4e0f6f2e	Bacteria	Bacteroidetes	Bacteroidia	Bacteroidales	Prevotellaceae
ASV_61ef389019dc89d3510adec8c391bc0a	Bacteria	Firmicutes	Clostridia	Clostridiales	Lachnospiraceae
ASV_61f1551701cec2a256a12f0cdfa1cf84	Bacteria	Firmicutes	Clostridia	Clostridiales	Ruminococcaceae
ASV_61f25eb985aa72f50a16780cb0144b25	Bacteria	Firmicutes	Clostridia	Clostridiales	Lachnospiraceae	Lachnospiraceae_ND3007_group
ASV_61f63a201a8f5842fb677d540ac45fda	Bacteria	Firmicutes	Clostridia	Clostridiales	Ruminococcaceae	Ruminococcus_1
ASV_61f7bb6e81db4d89b0495ca97cc88ad0	Bacteria	Firmicutes	Clostridia	Clostridiales	Ruminococcaceae	Ruminococcus_1
ASV_61fac8b4c98e33e5aefbe59dfcb6990c	Bacteria	Firmicutes	Clostridia	Clostridiales	Lachnospiraceae
ASV_61fffb89ffa2a6081447e02cedbd0b94	Bacteria	Firmicutes	Clostridia	Clostridiales	Ruminococcaceae	Ruminococcaceae_UCG-013
ASV_620d39603e191e3b87f09887191118d0	Bacteria	Firmicutes	Negativicutes	Selenomonadales	Veillonellaceae
ASV_6221f5561c44216c6674b8199f23acf8	Bacteria	Firmicutes	Negativicutes	Selenomonadales	Veillonellaceae	Mitsuokella
ASV_622972ebccc93c1e7864af7e70b2757c	Bacteria	Firmicutes	Clostridia	Clostridiales	Ruminococcaceae	Subdoligranulum
ASV_625305f2606f4b51ae832a2a1ec34c06	Bacteria	Firmicutes	Clostridia	Clostridiales	Family_XI	Peptoniphilus
ASV_62583d38dc24532806f3746b1ed0081b	Bacteria	Firmicutes	Clostridia	Clostridiales	Lachnospiraceae
ASV_626388d2b4eb32d83a02ddfe5b8fdbf0	Bacteria	Firmicutes	Clostridia	Clostridiales
ASV_6264d3558651b758d260209f5a002eda	Bacteria	Firmicutes	Clostridia	Clostridiales	Family_XI	Murdochiella
ASV_62b2be6976f74da1f9fc3c920be317d2	Bacteria	Firmicutes	Clostridia	Clostridiales	Peptococcaceae
ASV_62c6ac3d211fa272cdbb21fc0c708e4d	Bacteria	Firmicutes	Bacilli	Lactobacillales	Lactobacillaceae	Lactobacillus
ASV_62c87f13735bb22f5f7a98cfaa429f6c	Bacteria	Firmicutes	Clostridia	Clostridiales	Ruminococcaceae	Ruminococcaceae_UCG-014
ASV_62d1e47ddb54a6d163a70fc77858bd18	Bacteria	Firmicutes	Clostridia	Clostridiales	Family_XIII	Family_XIII_AD3011_group
ASV_62d66138219d8ea75687463f9b0c1b93	Bacteria	Firmicutes	Clostridia	Clostridiales	Ruminococcaceae
ASV_62f86e05e06fd0a1a43e9bd5fc81d19d	Bacteria	Firmicutes	Clostridia	Clostridiales	Ruminococcaceae
ASV_6312bde5ed1bda468089673f268466fb	Bacteria	Firmicutes	Clostridia	Clostridiales	Ruminococcaceae	Ruminococcaceae_UCG-014
ASV_632216162c0aa5f1714a9a64c6a62d42	Bacteria	Firmicutes	Clostridia	Clostridiales	Lachnospiraceae
ASV_63415f4aeb312e2adbe12c0f121d79c8	Bacteria	Firmicutes	Clostridia	Clostridiales	Ruminococcaceae	Oscillibacter
ASV_6346a9f78a738f8b6498cf592f9fb734	Bacteria	Firmicutes	Clostridia	Clostridiales	Ruminococcaceae	Ruminococcaceae_UCG-005
ASV_6348584315770e0d041c8543e15394f1	Bacteria	Firmicutes	Clostridia	Clostridiales	Ruminococcaceae	Ruminococcaceae_UCG-008
ASV_634cf0d54f0828d42f17c5311c0fe5c2	Bacteria	Firmicutes	Erysipelotrichia	Erysipelotrichales	Erysipelotrichaceae
ASV_635e018e4770404a8f1eea2d5f3f9155	Bacteria	Cyanobacteria	Melainabacteria	Gastranaerophilales
ASV_6365e2c61a66f2612730fa3a0fca7006	Bacteria	Firmicutes	Clostridia	Clostridiales	Ruminococcaceae
ASV_636662482cd35ffe19881dbcc0daa9e4	Bacteria	Firmicutes	Clostridia	Clostridiales	Ruminococcaceae	Ruminococcaceae_UCG-014
ASV_6376afe21b76417b842a603c167bdcdc	Bacteria	Actinobacteria	Actinobacteria	Actinomycetales	Actinomycetaceae	Arcanobacterium
ASV_6388b425353a3d02fd798784b9f452ba	Bacteria	Firmicutes	Clostridia	Clostridiales	Ruminococcaceae	Ruminococcaceae_UCG-014
ASV_63919a16b01fd36d5ae5abe0a16a23c6	Bacteria	Firmicutes	Clostridia	Clostridiales	Ruminococcaceae
ASV_6391f598f6a04698ba5451caed9db566	Bacteria	Firmicutes	Clostridia	Clostridiales	Christensenellaceae	Christensenellaceae_R-7_group
ASV_63afc1d9241a18edd017ab9684eecafb	Bacteria	Firmicutes	Clostridia	Clostridiales	Ruminococcaceae	Ruminococcaceae_UCG-005
ASV_63b08669661b85342305f6b44a556590	Bacteria	Bacteroidetes	Bacteroidia	Bacteroidales	Prevotellaceae	Alloprevotella
ASV_63f321d429bb7085fc636876646f6849	Bacteria	Firmicutes	Clostridia	Clostridiales	Ruminococcaceae	Fournierella
ASV_6400be98be706e381faa4df752eeba93	Bacteria	Actinobacteria	Actinobacteria	Micrococcales	Dermabacteraceae	Brachybacterium
ASV_64075e0ad43cdf4bba5ba3294379b059	Bacteria	Firmicutes	Clostridia	Clostridiales	Ruminococcaceae	Ruminococcaceae_UCG-014
ASV_640feaf60279a55b1b693e1ba2e2b1e7	Bacteria	Firmicutes	Clostridia	Clostridiales	Ruminococcaceae	Ruminococcaceae_UCG-014
ASV_6419abb8aa5061d258fc9d4d7b743a6c	Bacteria	Firmicutes	Bacilli	Lactobacillales
ASV_642bd03a82fe17b2adfa132fb134b904	Bacteria	Firmicutes	Clostridia	Clostridiales	Lachnospiraceae
ASV_642dcf22eb8739bb1d44f08bd09b667f	Bacteria	Firmicutes	Clostridia	Clostridiales	Lachnospiraceae
ASV_643078f0284faa2290e9c14697d29c4d	Bacteria	Firmicutes	Bacilli	Bacillales	Planococcaceae	Solibacillus
ASV_644f2380c47cfd7b0388aa98cdbdbaaf	Bacteria	Bacteroidetes	Bacteroidia	Bacteroidales	Bacteroidales_RF16_group
ASV_644fd07dc284e48b3f9bdbf76078fd2e	Bacteria	Firmicutes	Clostridia	Clostridiales	Family_XIII	S5-A14a
ASV_6453105ff8b596e9fb6d9dbab2b71a84	Bacteria	Firmicutes	Clostridia	Clostridiales	Ruminococcaceae	Ruminiclostridium_5
ASV_646a04046704248ada26186be9be46f2	Bacteria	Firmicutes	Clostridia	Clostridiales	Lachnospiraceae
ASV_646afc54aa2d63b3287c29bf8e491168	Bacteria	Firmicutes	Clostridia	Clostridiales	Lachnospiraceae
ASV_646c60019eae06733055ec4c46643011	Bacteria	Firmicutes	Clostridia	Clostridiales	Ruminococcaceae
ASV_647044273b454afdfd1a1e4d7a87ba1a	Bacteria	Tenericutes	Mollicutes	Mollicutes_RF39
ASV_6476049ec3e9bffadb15d852cd7fb784	Bacteria	Firmicutes	Clostridia	Clostridiales	Lachnospiraceae
ASV_64766fe6430f1755c90b82478c5bc1f1	Bacteria	Firmicutes	Clostridia	Clostridiales	Lachnospiraceae
ASV_647735291fc83526a6bdac23d05c3d4d	Bacteria	Epsilonbacteraeota	Campylobacteria	Campylobacterales	Helicobacteraceae	Helicobacter
ASV_647d3d47b03bc2cc095262183ca6a360	Bacteria	Firmicutes	Clostridia	Clostridiales	Family_XI
ASV_64957cd268ca98e586fedef666692617	Bacteria	Bacteroidetes	Bacteroidia	Bacteroidales	Muribaculaceae
ASV_64b084798cf301cb53624abfdb59b0b5	Bacteria	Firmicutes	Clostridia	Clostridiales	Lachnospiraceae	Lachnospiraceae_UCG-001
ASV_64b9367fe606a69e030e254dbd9bf9d9	Bacteria	Firmicutes	Bacilli	Bacillales	Staphylococcaceae	Jeotgalicoccus
ASV_64c48d34bfc2889dfe1788d653ecda6d	Bacteria	Bacteroidetes	Bacteroidia	Bacteroidales	Prevotellaceae	Prevotellaceae_UCG-001
ASV_64c5d80c0bf5830e18427b1904587aad	Bacteria	Firmicutes	Clostridia	Clostridiales	Ruminococcaceae	Ruminococcaceae_UCG-014
ASV_64c9b7e2407a8b150affc36c4860161d	Bacteria	Firmicutes	Clostridia	Clostridiales	Peptococcaceae
ASV_64cadfb9ed7ec0ac11644662c17e77d0	Bacteria	Firmicutes	Clostridia	Clostridiales	Ruminococcaceae	Ruminococcaceae_UCG-005
ASV_64cc84a954f60947149db825d6fb8436	Bacteria	Firmicutes	Clostridia	Clostridiales	Ruminococcaceae	Ruminococcaceae_UCG-005
ASV_64d76a4b717dd0df2420a61403f4662d	Bacteria	Firmicutes	Clostridia	Clostridiales	Lachnospiraceae	Cellulosilyticum
ASV_64f171a3f4835ee9a6c806fc10dafcba	Bacteria	Tenericutes	Mollicutes	Mollicutes_RF39
ASV_65059851cfacec0a795388438ab17e39	Bacteria	Proteobacteria	Deltaproteobacteria	Desulfovibrionales	Desulfovibrionaceae	Mailhella
ASV_650c9d7fbe1e0401044ab609e16c2dc6	Bacteria	Firmicutes	Clostridia	Clostridiales	Lachnospiraceae	Coprococcus_3
ASV_6517fc81700d85e49ca3f67af1169049	Bacteria	Lentisphaerae	Oligosphaeria	Oligosphaerales	Oligosphaeraceae	Z20
ASV_651ee3af7f06304ef6b770aaaa6319c4	Bacteria	Bacteroidetes	Bacteroidia	Bacteroidales	Porphyromonadaceae	Porphyromonas
ASV_65318a773f0a809246e5bbf1b1d9c116	Bacteria	Firmicutes	Clostridia	Clostridiales	Ruminococcaceae	Ruminococcaceae_UCG-010
ASV_65641452be75528754b5ae258ba661c1	Bacteria	Firmicutes	Bacilli	Lactobacillales	Aerococcaceae	Aerococcus
ASV_6573caef06e1351f0fb2282001510921	Bacteria	Firmicutes	Clostridia	Clostridiales	Ruminococcaceae	Ruminococcaceae_UCG-014
ASV_658e56aca694f6854d22f3dcd1900d98	Bacteria	Firmicutes	Clostridia	Clostridiales	Ruminococcaceae
ASV_65990c74559e4adfaa672a884ad7d464	Bacteria	Firmicutes	Clostridia	Clostridiales	Lachnospiraceae	Coprococcus_1
ASV_659e57aeeaf84c380a6a9e20b6e14d80	Bacteria	Proteobacteria	Alphaproteobacteria	Rhodospirillales
ASV_65b9c630758abf7b986b8f71b3bcdae4	Bacteria	Firmicutes	Clostridia	Clostridiales	Ruminococcaceae	Ruminococcus_1
ASV_65c2ba1e7716f04583d886022dd5127a	Bacteria	Bacteroidetes	Bacteroidia	Bacteroidales	Prevotellaceae	Prevotellaceae_NK3B31_group
ASV_65c6ae07ad6725b5cb57780e5e0227bb	Bacteria	Firmicutes	Clostridia	Clostridiales	Ruminococcaceae	Ruminococcaceae_UCG-005
ASV_65cba2e1c2470985054850b466cf7592	Bacteria	Firmicutes	Clostridia	Clostridiales	Ruminococcaceae	Ruminococcaceae_UCG-005
ASV_65d0a20180f73c490b894374995cadbe	Bacteria
ASV_65d1015447d7535110dabb05269edd6c	Bacteria	Firmicutes	Clostridia	Clostridiales	Ruminococcaceae	Ruminococcaceae_UCG-014
ASV_65d43491988bfe557da4d86a5ba25dae	Bacteria	Firmicutes	Bacilli	Bacillales	Staphylococcaceae	Staphylococcus
ASV_65d46df885a2a3cd469a72bb5fcd9a9c	Bacteria	Tenericutes	Mollicutes	Mollicutes_RF39
ASV_65f34e65a8d57e1e2c38132b8b75ec19	Bacteria	Bacteroidetes	Bacteroidia	Bacteroidales	Marinifilaceae	Odoribacter
ASV_65f42909a58880d0d55e07256a7a3063	Bacteria	Bacteroidetes	Bacteroidia	Bacteroidales	Prevotellaceae	Prevotellaceae_NK3B31_group
ASV_65faa706efd32fc4d5cd01ed004ff8e9	Bacteria	Tenericutes	Mollicutes	Mollicutes_RF39
ASV_65fb1c2026375ff587d451d5a5b9f14e	Bacteria	Proteobacteria	Gammaproteobacteria	Aeromonadales	Succinivibrionaceae	Succinivibrio
ASV_66063c3a2e5cc0fd8b0b301cdbb7c0ce	Bacteria	Firmicutes	Clostridia	Clostridiales	Lachnospiraceae	Tyzzerella
ASV_6608ac3380c72d2554fa3bc2a227e09a	Bacteria	Firmicutes	Negativicutes	Selenomonadales	Veillonellaceae	Dialister
ASV_662f03963be581151454dca3dada68e6	Bacteria	Firmicutes	Clostridia	Clostridiales	Ruminococcaceae
ASV_664667183a91ac47de4771fa5456a698	Bacteria	Firmicutes	Clostridia	Clostridiales	Lachnospiraceae
ASV_6657d87cbd7bd20636b3073ead9a4854	Bacteria	Firmicutes	Clostridia	Clostridiales	Ruminococcaceae
ASV_665cdf4f926f0d35ee50f8a7aa7f8864	Bacteria	Firmicutes	Clostridia	Clostridiales	Family_XI	Anaerococcus
ASV_66bf0cd4dc666eb2858567908e536a3e	Bacteria	Proteobacteria	Alphaproteobacteria	Rhodospirillales
ASV_66c00f415c77ac38b12ea61d57614f31	Bacteria	Firmicutes	Clostridia	Clostridiales	Christensenellaceae	Christensenellaceae_R-7_group
ASV_66dedb7856dd159e5020cbfa48ab46ff	Bacteria	Firmicutes	Clostridia	Clostridiales	Ruminococcaceae	Ruminococcaceae_UCG-010
ASV_66e81846729d658160ffa50a84e9df20	Bacteria	Firmicutes	Clostridia	Clostridiales	Lachnospiraceae
ASV_66e8cfd392f07bd8e0dfbb46d4c82d0a	Bacteria	Firmicutes	Erysipelotrichia	Erysipelotrichales	Erysipelotrichaceae
ASV_66fe77379130adec89fe7b0752fb17bc	Bacteria	Firmicutes	Clostridia	Clostridiales	Ruminococcaceae
ASV_66ffe415adf0a3c642c4bf086c05646c	Bacteria	Firmicutes	Clostridia	Clostridiales	Ruminococcaceae
ASV_6704902f2808fa04196c73db26436aa4	Bacteria	Firmicutes	Clostridia	Clostridiales	Ruminococcaceae	Ruminococcaceae_UCG-010
ASV_6704996c088aacb5e60dda8859f6170c	Bacteria	Bacteroidetes	Bacteroidia	Bacteroidales	Muribaculaceae
ASV_6710a4d2e67bb2d377c5559353f18ac1	Bacteria	Actinobacteria	Coriobacteriia	Coriobacteriales	Eggerthellaceae
ASV_671fcc4fba7dcda2e122fa59727c9c8d	Bacteria	Firmicutes	Clostridia	Clostridiales	Ruminococcaceae	Ruminococcaceae_NK4A214_group
ASV_673dc08cb876eedf9f292627c21d2b83	Bacteria	Firmicutes	Clostridia	Clostridiales	Lachnospiraceae
ASV_674d53a582774aebc947d84be505a925	Bacteria	Tenericutes	Mollicutes	Mollicutes_RF39
ASV_6758cc11697bf6a9bb1d754e4f9c644e	Bacteria	Firmicutes	Clostridia	Clostridiales	Ruminococcaceae
ASV_675c847bccbc53942ebb7b8cbb4efc4d	Bacteria	Bacteroidetes	Bacteroidia	Bacteroidales	Prevotellaceae	Prevotella_9
ASV_67a4cda4bc781c5f490da686a3771a07	Bacteria	Firmicutes	Clostridia	Clostridiales	Ruminococcaceae	Ruminococcus_1
ASV_67bf6859c475b62c7348f0c76f7a12c5	Bacteria	Firmicutes	Clostridia	Clostridiales	Ruminococcaceae	Ruminococcus_2
ASV_67c3011e9acaf5cf7598c72380533e60	Bacteria
ASV_67da37a27427f41e9a28d4bcd418445b	Bacteria	Proteobacteria	Gammaproteobacteria	Betaproteobacteriales	Burkholderiaceae
ASV_67e01a89cf3eabe01c14f7f937534cf4	Bacteria	Firmicutes	Clostridia	Clostridiales	Ruminococcaceae
ASV_67e39460987388d15129aad95fc1caac	Bacteria	Tenericutes	Mollicutes	Mollicutes_RF39
ASV_67e45cb7a75e450c58f0c764cadbff72	Bacteria	Firmicutes	Clostridia	Clostridiales	Christensenellaceae	Christensenellaceae_R-7_group
ASV_67fcc84b99d67f3390e8e61cb973bceb	Bacteria	Firmicutes	Clostridia	Clostridiales
ASV_6824b26ebafcda13817ea7d8387b815c	Bacteria	Kiritimatiellaeota	Kiritimatiellae	WCHB1-41
ASV_682888cd4e9cb24d648f8c1e8c8fa340	Bacteria
ASV_6834c9f0858506b91e79994af56d65c1	Bacteria	Firmicutes	Clostridia	Clostridiales	Ruminococcaceae	Ruminiclostridium_6
ASV_6851a4ee264b56be2fff4686ce269907	Bacteria	Firmicutes	Clostridia	Clostridiales	Lachnospiraceae
ASV_685907d5f1eeaab7dcd35e4c1b3eb285	Bacteria	Firmicutes	Clostridia	Clostridiales	Ruminococcaceae	Ruminococcaceae_UCG-014
ASV_686319a9da831cf8da2055ef2e1d4a53	Bacteria	Firmicutes	Clostridia	Clostridiales	Ruminococcaceae
ASV_68725935e37ae106781ae01dd8f9e439	Bacteria	Bacteroidetes	Bacteroidia	Bacteroidales	Porphyromonadaceae	Porphyromonas
ASV_688aa644a2a47170be574c7d54602d73	Bacteria	Firmicutes	Clostridia	Clostridiales	Ruminococcaceae	Ruminococcaceae_UCG-005
ASV_688e3bcbb9f639a84d3d50ce10032687	Bacteria	Firmicutes	Clostridia	Clostridiales	Lachnospiraceae	Coprococcus_2
ASV_689747433c232b43f0e3189783f99bb9	Bacteria	Firmicutes	Clostridia	Clostridiales
ASV_68a279d69e67ea5b7213438044bbe2d1	Bacteria	Firmicutes	Clostridia	Clostridiales	Lachnospiraceae
ASV_68aa573febe84c1e00d3abf7eb13442f	Bacteria	Firmicutes	Clostridia	Clostridiales	Ruminococcaceae
ASV_68acaef588042b2aaf3e48df63739c3d	Bacteria	Firmicutes	Clostridia	Clostridiales	Lachnospiraceae
ASV_68d79c3035521e82b504b081a197d2ed	Bacteria	Firmicutes	Clostridia	Clostridiales	Ruminococcaceae	Ruminococcaceae_UCG-002
ASV_68e9c43e8d92322eaf79ea28e769bc8a	Bacteria	Epsilonbacteraeota	Campylobacteria	Campylobacterales	Helicobacteraceae	Helicobacter
ASV_6903662e2c03664afe3f1ef7b9303f83	Bacteria	Firmicutes	Clostridia	Clostridiales	Ruminococcaceae
ASV_6911254bc49f7063e2275408f7350022	Bacteria	Firmicutes	Bacilli	Lactobacillales	Lactobacillaceae	Lactobacillus
ASV_69203c9cdedf6deaf6738edff677332a	Bacteria	Firmicutes	Clostridia	Clostridiales	Lachnospiraceae
ASV_6928971040e6116b9a3f5c9c9bf41adb	Bacteria	Bacteroidetes	Bacteroidia	Bacteroidales	Bacteroidaceae	Bacteroides
ASV_69310a7cff9f6b902cdfd08243784ace	Bacteria	Firmicutes	Clostridia	Clostridiales	Lachnospiraceae
ASV_6946a6a33a72509f2dd901527cfba2bb	Bacteria	Firmicutes	Clostridia	Clostridiales	Christensenellaceae	Christensenellaceae_R-7_group
ASV_69659d7edd60cd37bbdc9e3bb7f77431	Bacteria	Actinobacteria	Coriobacteriia	Coriobacteriales	Coriobacteriaceae	Collinsella
ASV_69671274ae2827b2e6f2e2592793891a	Archaea	Euryarchaeota	Methanobacteria	Methanobacteriales	Methanobacteriaceae	Methanobrevibacter
ASV_696ebaaaf1a6189cd632992aec66b50d	Bacteria	Firmicutes	Clostridia	Clostridiales	Ruminococcaceae
ASV_697de724b5a3e99ef68a5e9eaa20d1cc	Bacteria
ASV_6996516ddd4cdd55504f3bf73eed8de0	Bacteria	Firmicutes	Clostridia	Clostridiales	Ruminococcaceae	Subdoligranulum
ASV_699d66a01555fd8cce6cfcaaded3a0e7	Bacteria	Firmicutes	Clostridia	Clostridiales	Ruminococcaceae
ASV_69ab4cb20a15c4fdba657bf2099dc103	Bacteria	Tenericutes	Mollicutes	Mollicutes_RF39
ASV_69c40d5c0674dc4a8caedfc2caddc060	Bacteria	Firmicutes	Clostridia	Clostridiales	Lachnospiraceae
ASV_69ca71e5c3bb49a26b6837265c378050	Bacteria	Firmicutes	Clostridia	Clostridiales	Clostridiales_vadinBB60_group
ASV_69cc49aa8aa8292a9b35680026839a1e	Bacteria	Firmicutes	Clostridia	Clostridiales	Family_XIII
ASV_69e1973f81dc95986acae3a03c57d26c	Bacteria	Firmicutes	Bacilli	Lactobacillales	Aerococcaceae	Aerococcus
ASV_69e19ce829431fe382f92deb490064da	Bacteria	Tenericutes	Mollicutes	Mollicutes_RF39
ASV_69e4f6ee722e11a59949a4b40e73a629	Bacteria	Firmicutes	Clostridia	Clostridiales	Christensenellaceae	Christensenellaceae_R-7_group
ASV_69ea76e3d554d6f9a088f48122a7eb84	Bacteria	Firmicutes	Clostridia	Clostridiales	Christensenellaceae	Christensenellaceae_R-7_group
ASV_69f3688d6f4f3c6abb46bea6ca1dc833	Bacteria	Bacteroidetes	Bacteroidia	Bacteroidales	Prevotellaceae	Alloprevotella
ASV_69f869ff6af6e63d8debb202e7eb73e7	Bacteria	Firmicutes	Clostridia	Clostridiales	Ruminococcaceae	Ruminococcaceae_UCG-010
ASV_6a1f9223fe78243056d2ddb2ad7a01dc	Bacteria	Firmicutes	Clostridia	Clostridiales	Clostridiaceae_1
ASV_6a659027022242c76c7cbc08de03a416	Bacteria	Firmicutes	Clostridia	Clostridiales	Ruminococcaceae	Ruminococcaceae_UCG-010
ASV_6a7a6fed3a850c6bab631c438c0556c4	Bacteria	Actinobacteria	Actinobacteria	Micrococcales	Micrococcaceae	Glutamicibacter
ASV_6a7ce5443dc2963fc79b3af3af169716	Bacteria	Bacteroidetes	Bacteroidia	Bacteroidales	Rikenellaceae
ASV_6a8452da8f7a21e41e8b7b1f96c18f41	Bacteria	Cyanobacteria	Melainabacteria	Gastranaerophilales
ASV_6a9b4466e3fb5a1ae07943d2e0667119	Bacteria	Firmicutes	Clostridia	Clostridiales	Ruminococcaceae	Ruminococcaceae_UCG-014
ASV_6aa39d9f209cbb524d8917efbf06f233	Bacteria	Bacteroidetes	Bacteroidia	Bacteroidales	Rikenellaceae	Rikenellaceae_RC9_gut_group
ASV_6ac2ff7ab346e854ab45e0bc202abce7	Bacteria	Firmicutes	Clostridia	Clostridiales
ASV_6ae70c8e4a304937dc8e83b0dffffe35	Bacteria	Firmicutes	Clostridia	Clostridiales	Family_XI	Murdochiella
ASV_6afe7353930aa0d2e0e7790109986521	Bacteria	Tenericutes	Mollicutes	Mollicutes_RF39
ASV_6b014c795d54a5dfe9ca5f9d091613d4	Bacteria	Firmicutes	Clostridia	Clostridiales	Ruminococcaceae
ASV_6b08596cd7fa0727c16c28d4e0aacdbd	Bacteria	Firmicutes	Clostridia	Clostridiales	Ruminococcaceae	Ruminococcus_1
ASV_6b0b407cd5b131af79f03098c6f60113	Bacteria	Tenericutes	Mollicutes	Mollicutes_RF39
ASV_6b188f6f4f74c2a567f6ccfb280b1469	Bacteria	Firmicutes	Clostridia	Clostridiales	Clostridiaceae_1	Clostridium_sensu_stricto_1
ASV_6b2210526f96f6ea18edc885293fc966	Bacteria	Firmicutes	Clostridia	Clostridiales	Lachnospiraceae
ASV_6b28356cd7d94a78dd239963b9ba1848	Bacteria	Firmicutes	Clostridia	Clostridiales	Lachnospiraceae
ASV_6b36e8bab1d9e511679cfc7b157e654f	Bacteria	Cyanobacteria	Melainabacteria	Gastranaerophilales
ASV_6b3fa670751ccaf0a3aa56b2df260d44	Bacteria	Firmicutes	Clostridia	Clostridiales	Ruminococcaceae
ASV_6b518da89c0e714a88bab800b7dca982	Bacteria	Firmicutes	Clostridia	Clostridiales	Ruminococcaceae	Ruminococcus_1
ASV_6b5c5532185593c41966b2173ea9df1c	Bacteria	Firmicutes	Clostridia	Clostridiales	Lachnospiraceae
ASV_6b77f42f15913efba62382ba4a800bd6	Bacteria	Firmicutes	Clostridia	Clostridiales	Ruminococcaceae	Ruminococcaceae_UCG-014
ASV_6b92d5515452fc23c0aea243470757bf	Bacteria	Firmicutes	Clostridia	Clostridiales	Lachnospiraceae	Anaerostipes
ASV_6ba1029509733d116a8d99b59e3bd00a	Bacteria	Tenericutes	Mollicutes	Mollicutes_RF39
ASV_6bddf8e55d56a2843332812af93d04cd	Bacteria	Cyanobacteria	Melainabacteria	Gastranaerophilales
ASV_6bf3eadf0c8df03efb19c51415521215	Bacteria	Firmicutes	Bacilli	Lactobacillales
ASV_6c25ee4c1dce09d97c5b7e9827309382	Bacteria	Firmicutes	Clostridia	Clostridiales	Ruminococcaceae	Butyricicoccus
ASV_6c324279c1fc2965e594486ac26b0548	Bacteria	Firmicutes	Clostridia	Clostridiales	Lachnospiraceae	Coprococcus_2
ASV_6c35f3a42b8a1024f8aa123cdfc696aa	Bacteria	Firmicutes	Clostridia	Clostridiales	Lachnospiraceae
ASV_6c3690c9fef4d4c68a27f430b6f0e214	Bacteria	Firmicutes	Clostridia	Clostridiales	Family_XI	Anaerococcus
ASV_6c3ae497b62fee6be1e5fc0931e479a0	Bacteria	Firmicutes	Clostridia	Clostridiales	Lachnospiraceae	XBB1006
ASV_6c45414b3de067f5e8e564b187a0e4aa	Bacteria	Firmicutes	Clostridia	Clostridiales	Ruminococcaceae	Ruminococcaceae_UCG-014
ASV_6c4a4c0c8905bd2d0b80a7a09687f3bc	Bacteria	Firmicutes	Clostridia	Clostridiales	Ruminococcaceae	Ruminococcaceae_UCG-014
ASV_6c5202963defbca3cd8b472e86c28d5a	Bacteria	Firmicutes	Clostridia	Clostridiales	Ruminococcaceae	Ruminococcaceae_UCG-014
ASV_6c57a9429def45e0a5f96f005d737a71	Bacteria	Bacteroidetes	Bacteroidia	Bacteroidales	Prevotellaceae
ASV_6c920966513572f5d16448c5cd85fd3e	Bacteria	Firmicutes	Clostridia	Clostridiales	Ruminococcaceae	Ruminococcaceae_UCG-014
ASV_6cbaf51010d492717d47547890395f3d	Bacteria	Firmicutes	Clostridia	Clostridiales	Ruminococcaceae
ASV_6cbec7a3017d04af14e24447ca9d1b1e	Bacteria	Firmicutes	Clostridia	Clostridiales	Ruminococcaceae
ASV_6cc10086956b8538efc3734794c63af3	Bacteria	Firmicutes	Clostridia	Clostridiales	Ruminococcaceae	Ruminococcaceae_UCG-014
ASV_6cd3afbb9412a60de534c10970a4bfcf	Bacteria	Firmicutes	Clostridia	Clostridiales	Ruminococcaceae	Fastidiosipila
ASV_6cda45094b88382f1016399563b188d1	Bacteria	Firmicutes	Clostridia	Clostridiales	Ruminococcaceae	Ruminococcus_1
ASV_6cdbf24ca7d2f2577ec0092c15ce87e6	Bacteria	Tenericutes	Mollicutes	Mollicutes_RF39
ASV_6ce24f28e253739e3dcd11e408ca0b67	Bacteria	Firmicutes	Clostridia	Clostridiales	Ruminococcaceae
ASV_6cf5d1ae166cc59d637c3719309a21c5	Bacteria	Firmicutes	Clostridia	Clostridiales	Lachnospiraceae	Lachnospiraceae_UCG-003
ASV_6cfcf2ff918eac814a898a6a2faa62d2	Bacteria	Firmicutes	Clostridia	Clostridiales	Ruminococcaceae	Ruminococcaceae_UCG-014
ASV_6d09c0ef8e5a3869cf6aaed68fac1cc5	Bacteria	Firmicutes	Clostridia	Clostridiales	Ruminococcaceae	Ruminococcus_1
ASV_6d1bfbf4cbacf6414a308008c4809d49	Bacteria	Firmicutes	Clostridia	Clostridiales
ASV_6d48ade0caa5c3d9ac535b30139981dc	Bacteria	Firmicutes	Clostridia	Clostridiales	Ruminococcaceae	Ruminococcaceae_UCG-013
ASV_6d4f6f4978fbc5e6b2075b8fa4bb43c9	Bacteria	Firmicutes	Clostridia	Clostridiales	Ruminococcaceae
ASV_6d6ab7315b399f8c54b50467972c07aa	Bacteria	Firmicutes	Clostridia	Clostridiales	Ruminococcaceae
ASV_6d80750f9560e7cfa90edf36a128d0e2	Bacteria	Bacteroidetes	Bacteroidia	Bacteroidales	Muribaculaceae
ASV_6d860023f7cb5928a25af41e9f53ed30	Bacteria	Bacteroidetes	Bacteroidia	Bacteroidales	Porphyromonadaceae	Porphyromonas
ASV_6d8bba144d8f8cb889b54002ce52d985	Bacteria	Tenericutes	Mollicutes	Mollicutes_RF39
ASV_6d91271063042396f23d4e8c236f4f32	Bacteria	Tenericutes	Mollicutes	Anaeroplasmatales	Anaeroplasmataceae	Anaeroplasma
ASV_6d914a702d3c71527cfb3484a6317810	Bacteria	Bacteroidetes	Bacteroidia	Bacteroidales	Marinifilaceae	Butyricimonas
ASV_6d97c13c3272cef3e8201e390a55db80	Bacteria	Firmicutes	Clostridia	Clostridiales	Lachnospiraceae
ASV_6d9d9b84d930c107ac373336505cdaed	Bacteria	Firmicutes	Clostridia	Clostridiales	Ruminococcaceae
ASV_6da040217deeec3d357590ae495827f4	Bacteria	Tenericutes	Mollicutes	Mollicutes_RF39
ASV_6db169339ee5897780e713c44784d74a	Bacteria	Firmicutes	Clostridia	Clostridiales	Ruminococcaceae	Ruminococcaceae_UCG-014
ASV_6db68e0f61d0ebc43e77f8fa360d9c91	Bacteria	Firmicutes	Clostridia	Clostridiales	Lachnospiraceae
ASV_6db820962a5bf3ba7e0fe7f3f9dcc994	Bacteria	Fusobacteria	Fusobacteriia	Fusobacteriales	Fusobacteriaceae	Fusobacterium
ASV_6dcaf5dafe4d20b4f82131ef8c1e5b19	Bacteria	Firmicutes	Negativicutes	Selenomonadales	Veillonellaceae	Mitsuokella
ASV_6dd6b9e4c1c30b6483adb2e2672cee66	Bacteria	Firmicutes	Clostridia	Clostridiales	Lachnospiraceae
ASV_6df075705fb135c7175c9437cbdbf3f2	Bacteria
ASV_6e0400c0455032048f119290026eafbd	Bacteria	Firmicutes	Clostridia	Clostridiales	Lachnospiraceae
ASV_6e0d2d907bbe9a89cd0c226980fff5f4	Bacteria	Firmicutes	Clostridia	Clostridiales	Ruminococcaceae	Ruminiclostridium_9
ASV_6e20d5a4021e9abb12381804a4b4d19c	Bacteria	Firmicutes	Clostridia	Clostridiales	Ruminococcaceae	Ruminococcaceae_UCG-013
ASV_6e2f4eb18bab049149a849d496e13157	Bacteria	Firmicutes	Clostridia	Clostridiales	Ruminococcaceae	Ruminococcaceae_UCG-014
ASV_6e3e5566e582dab43cbe5285d4df0eba	Bacteria	Firmicutes	Clostridia	Clostridiales	Ruminococcaceae
ASV_6e8cbafc38f3f4d3ffc375e98d7fa715	Bacteria	Firmicutes	Clostridia	Clostridiales	Ruminococcaceae
ASV_6e8ec6bb1d28fafbccc78d530ba26018	Bacteria	Firmicutes	Clostridia	Clostridiales	Ruminococcaceae	Ruminococcaceae_NK4A214_group
ASV_6ea54ccb9910440d1a9bd011cca68e0a	Bacteria	Firmicutes	Clostridia	Clostridiales	Ruminococcaceae
ASV_6ebbfcc73e5f64091616e030e11b52af	Bacteria	Firmicutes	Clostridia	Clostridiales	Ruminococcaceae	Ruminococcaceae_UCG-005
ASV_6ebdd82d9949d55b168a0a729403120f	Bacteria	Firmicutes	Clostridia	Clostridiales	Ruminococcaceae	Ruminococcaceae_UCG-010
ASV_6ec06839b563aa5ea0a60dc892e8d74b	Bacteria	Tenericutes	Mollicutes	Mollicutes_RF39
ASV_6ec1023583647a401269990c4e8ad716	Bacteria	Firmicutes	Clostridia	Clostridiales	Lachnospiraceae	Lachnospira
ASV_6ed1bdbbf6976fa6fc116819e8183b66	Bacteria	Firmicutes	Clostridia	Clostridiales	Ruminococcaceae	Ruminococcaceae_UCG-014
ASV_6efc2dd1be4d6ee5e23d7c9d6488ba2a	Bacteria	Firmicutes	Clostridia	Clostridiales	Ruminococcaceae
ASV_6f1e2ac2a42b9138414180595dd50e12	Bacteria	Firmicutes	Erysipelotrichia	Erysipelotrichales	Erysipelotrichaceae	Erysipelotrichaceae_UCG-004
ASV_6f248414629ce942f1c1d0b07958b1cf	Bacteria	Firmicutes	Clostridia	Clostridiales	Lachnospiraceae	Lachnoclostridium
ASV_6f295d96ea531e61e1f9093332bd4200	Bacteria	Bacteroidetes	Bacteroidia	Bacteroidales	Rikenellaceae
[truncated: 2,594 more rows]
