# Supplementary material for: A first characterization of the microbiota-resilience link in swine
Source: Microbiome. 2024 Mar 15;12:53. doi: 10.1186/s40168-024-01771-7 (PMC10941389; doi:10.1186/s40168-024-01771-7)
Supplement: Supplementary file 3 — Additional file 2. [file 40168_2024_1771_MOESM2_ESM.zip › Data/PATHcounts.csv]

pathway	a565	a165	a563	a360	a109	a248	a167	a567	a385	a124	a726	a301	a56	a300	a34	a730	a723	a728	a50	a424	a108	a356	a675	a592	a244	a125	a317	a239	a237	a188	a238	a589	a284	a324	a459	a370	a421	a49	a163	a461	a174	a581	a180	a606	a722	a472	a117	a584	a715
EC:1.1.1.1	18179.13	19223.44	22611.31	24228.91	26512.37	27936.05	28357.95	23611.7	26912.18	17161.45	24839.91	23751.91	18157.97	27761.04	23393.26	22035.05	22230.18	25386.91	24025.41	28804.43	26847.92	27197.28	28078.38	28894.95	28804.51	30837.68	30098.09	26819.7	22167.73	33973.71	29697.49	24363.15	29726.57	31822.05	29352.65	26028.07	30525.39	28483.3	24527.14	28627.15	34952.82	35393.37	41213.55	35399.25	27380.89	33936.95	30966.56	35318.69	28261.25
EC:1.1.1.100	23521.08	30552.97	36535.98	42805.15	42703.79	42711.37	44593.94	38666.84	41569.97	31679.11	32141.46	30417.49	32677.7	41672.48	37404.28	33856.13	39946.18	37348.16	41152.25	36075.31	37666.49	41088.41	31710.48	41981.37	32376.87	42324.96	39489.74	35888.36	41299.78	47266.77	44835.16	41321.26	46979.94	35290.69	42103.7	42920.85	40565.21	43254.74	44410.73	42680.08	40155.85	46125.63	45594.68	44349.07	35521.56	38998.52	31775.57	42788.96	38172.62
EC:1.1.1.102	0	0	2	0	0	7	0	7	0	0	0	0	0	0	0	2	0	0	0	0	0	0	0	0	0	0	0	0	0	5	0	4	0	0	4	0	0	0	0	0	0	2	0	0	0	0	0	0	0
EC:1.1.1.103	370.33	324	325.5	464.33	445	453.67	363	258.67	279.67	345	348	342	424	361	574.67	353.67	565	371	424	178.83	463.5	271	264	464	293.33	395.5	329	397.5	442.5	438.83	489	507	357	231.17	407	371.83	514.83	348.5	596.17	555.33	447.17	339.33	459.5	296	274.67	281	404	312.5	368
EC:1.1.1.105	12	25	7	7	18	20	5	13	5	0	13	0	117	9	58	32	0	14	15	36	34	20	23	6	3	20	0	0	10	71	7	9	5	218	17	2	9	13	223	145	37	7	13	98	11	142	12	11	10
EC:1.1.1.108	0	0	2	0	0	7	0	7	0	0	0	0	0	0	0	2	0	0	0	0	0	0	0	0	0	0	2.25	0	0	5	0	4	0	0	4	0	0	0	0	0	0	2	0	0	0	0	0	0	0
EC:1.1.1.11	0	0	0	0	0	0	0	0	0	0	0	0	0	0	0	0	0	0	0	0	0	0	0	0	0	0	0	0	0	0	0	0	0	0	0	0	0	0	0	0	0	0	0	0	0	0	0	0	0
EC:1.1.1.122	0	0	0	0	0	0	0	0	0	0	0	0	0	0	0	0	0	0	0	0	0	0	0	0	0	0	0	0	0	0	0	0	0	0	0	0	0	0	0	0	0	0	0	0	0	0	0	0	0
EC:1.1.1.125	287.05	548.35	596.85	1003.75	1240.8	1028.8	876.85	490.05	277.35	319.4	66.5	179	302	193.25	645.5	185.4	402.8	281.25	710.25	264.35	446.4	657	346.9	708.6	241.05	796.35	328.15	539.3	599.1	1132.2	896.35	840.2	1310.6	139.75	504.4	530.4	705.25	415.55	944.4	974.95	299.75	647.25	394.65	529.4	49.9	489.45	261	676.95	405.5
EC:1.1.1.130	355	239.67	262.33	321	492	208	308	230.33	403.17	381.83	438.33	430.33	433.67	727.17	284.5	562.33	669	490.33	279.33	157	256	279	118.67	304	247.33	329	359.33	187	231.67	361.33	175	367	340	203.67	272	294.67	287.5	405.83	355	252	397.17	279.83	471.67	201	510.5	186	415.03	263	414
EC:1.1.1.132	0	0	0	0	0	0	0	0	0	0	0	0	0	0	0	0	0	0	0	0	0	0	0	0	0	0	0	0	0	0	0	0	0	0	0	0	0	0	0	0	0	0	0	0	0	0	0	0	0
EC:1.1.1.133	10706.21	12305.13	13947.43	16086.07	16204.13	15893.28	15891.84	12912.67	17637.63	12197.31	15525.15	14451.66	13463.11	18700.91	15923.32	15109.97	15707.57	17036.98	15420.9	14901.46	17340.02	16474.91	15049.37	16580.29	15760.11	17437.38	17658	14681.06	15763.45	19893.41	16165.67	15647.41	17413.1	17512.31	17350.5	16967.41	17714.31	19005.65	16668.23	16567.99	20391.88	18656.73	23671.59	17637.4	17097.22	17486.75	17057.81	18147.87	18522.35
EC:1.1.1.136	52.13	62.6	78.27	86	98.13	69.47	91.93	90.8	54.6	31.5	9	14	19.31	7	52.5	24.4	101.94	28.33	58	39.27	49.4	82.5	50.4	58.6	100.13	84.6	44.73	24.8	62.6	100.7	58.1	87.87	64.6	57.67	52.4	57.4	72	29.8	62.07	61.2	46	119	46.4	101.57	28.4	77.7	22	43.2	22
EC:1.1.1.137	28	163	315	368	363	534	557	652	240	293	31	36	56	49	13	22	20	22	111	264	57	243	141	111	166	166	187.5	85	88	274	248	133	109	104	173	86	117	112	91	159	66	254	77	591	88	303	37	233	33
EC:1.1.1.14	5405.33	4409.34	4892.33	5745.67	6575.33	4199.33	5995.67	3565.66	7517.84	4533.26	6757.33	5879.33	7761.14	9471.17	10150.04	6961	10882.47	8355.66	4690	3459.67	5639	4304	3648	5393.67	4383.37	5954	6845.16	5103.33	5431.71	5952.33	4057	5071.33	5908.58	4903.67	4744	5320.34	6430.5	6988.83	5898.67	5433.67	6496.5	5484.16	7358.96	3999.01	7303.5	3884	6394.03	4885	6998
EC:1.1.1.140	362.83	255	277.5	318.83	214	168.17	229.5	122.67	227.67	174.5	257.5	292	261.5	306.5	940.67	257.17	539	502.5	319	342.33	284	168.5	275	182.5	283.83	403.5	595.17	306.5	426.5	368.83	195	226.5	518.5	248.17	409	236.83	381.33	210	290.17	362.33	473.17	326.66	261	236	180.17	229.5	194	343.5	204
EC:1.1.1.157	6382.32	8763.72	9522.35	11914.52	11535.97	12270.56	13503.49	11455.51	10148.92	7727.93	6144.17	6476	6724.27	8454.52	9180.3	6400.07	9309.67	7530.76	9740.17	9788.99	8026.67	9622.76	8267.85	11868.77	8271.43	11644.28	9772.93	9094.93	9497.7	12631.07	12868.27	10426.86	13087.66	8913.58	9850.7	8787.37	11109.78	8964.24	10958.57	12440.79	8235.44	11383.61	9161.48	12044.17	7539.4	9741.85	6393.6	10421.47	7392.5
EC:1.1.1.159	530	350.67	477.67	383.33	582.67	386	712.5	473.84	445.34	368.33	903.5	582	1083.67	900.33	1434	744.67	1295.5	958.17	496.67	340.33	656.67	362	491	406.33	441.33	519.83	637.67	824	475	574	367.5	456.67	400	879.34	469	518.66	613	666.67	469.67	622.33	919.34	656.33	669	445.67	860.84	358.67	943.53	432	637.67
EC:1.1.1.169	6370.18	6966.46	7820.66	9010.36	9227.92	10900.44	9045.38	6123.18	9740.3	5561.87	8054.24	7941.49	8146.82	10718.76	10622.51	9009.63	9502.74	10220.27	13141.44	11716.73	10802.3	11889.16	8480.93	15438.95	7671.71	13211.5	10450.07	12137.6	13134.06	11507.47	16409.12	12175.48	17568.2	11490.57	14896.8	13828.14	12470.91	11954.21	15127.31	14613.23	11703.93	16364.48	12081.06	12353.46	9750.14	12172.15	8928.49	15150.02	10213
EC:1.1.1.17	1134.5	2714	4794	5627.5	5852	4947.5	7125	5955	5202	3993	3136	3581.5	3853.5	4802.5	3984.5	4444.5	2862	4277.75	1668.12	3088.5	941.5	2828.5	2455.62	1587.5	2361.88	2703.5	3294.42	3133	1337	4145	4133.12	2608.5	2025.5	1427.5	2232	1977	2169.5	981.12	918	2801	2080	3983.83	1865.5	5422	795.5	2907.5	834	3967.62	759
EC:1.1.1.179	0	11	0	0	0	0	22	0	0	0	0	27	67	0	154	5	38	39	0	0	5	0	12	0	0	0	0	0	0	0	0	0	8	7	0	0	11	6	0	0	15	0	13	5	0	0	26	0	19
EC:1.1.1.18	704	579.67	397.63	328.2	442.4	402	704.6	173.33	666.5	292.66	721	899.33	1373.81	971.17	2640.17	855.33	1487.81	1311.53	369.33	572.7	679.5	455	508.67	272	484.33	613.3	811.53	406.5	647.77	901.83	137.8	301	648	1005.97	574	476.17	718	553.33	840.5	683	877.67	856.83	564.17	623	724.5	524	594.83	540.5	531
EC:1.1.1.193	4999.25	8451.86	10978.8	13229.18	12629.66	11998.56	13086.09	11766.8	13165.86	10021.31	8649.65	8564.83	10280.28	12350.24	10592.85	10489.15	10575.27	10901.44	11770.82	10167.47	9490.04	11445.58	8005.22	11267.35	8018.89	11116.41	10375.9	9521.43	12060.27	12541.47	13161.87	11437.88	11494.11	9062.36	11551.6	11986.5	9823.31	11514.44	12000.99	11569.12	9352.22	12161.4	10081.2	12242.24	8337.66	9702.22	5614.11	11160.17	9147.27
EC:1.1.1.2	0	22	3	25	31	110	20	10.5	0	2	0	0	3.5	0	0	0	11	1	36	5	18	19	21	18	8	22	2	7	28	33	52	55	0	3	42	12	20	10	63	50	0	18	0	3	0	34	9	16	32
EC:1.1.1.202	1063.65	549.55	451.55	341.15	297.4	537.4	543.05	226.85	799.75	108.03	872.5	918	173.94	592.85	765.5	351.4	192.34	654.65	1511.05	2514.45	1718.5	1689.6	1571.9	2839.6	1638.65	2137.65	1678.9	1555.6	1359.2	1395.9	2127.35	1207.2	2677.8	2795.45	2530.2	1780.7	1882.95	1560.45	1813.9	2212.95	2305.45	2521.45	2131.55	1920	1869.9	2566.85	1897.6	2546.85	1501.5
EC:1.1.1.203	0	0	0	0	0	0	0	0	0	0	0	0	0	0	0	4	0	0	0	0	5	0	0	0	0	0	131	0	23	0	0	0	0	0	0	8	0	0	0	0	0	0	0	0	0	0	0	0	0
EC:1.1.1.205	11118.83	13608.61	15264.27	17524.88	17688.14	18054.23	17981.77	14989.05	18137.61	12851.13	15055.9	14472.33	13642.95	17868.99	16053.85	14730.15	15409.77	16750.97	17640.82	17172.34	18370.04	18106.58	16862.72	18768.1	17204.47	19353.71	18668.68	16494.43	17227.95	22086.72	19667.17	17374.3	19561.11	19883.08	19145.6	18302	19506.56	19883.44	18884.66	19308.62	21049.47	20739.9	24377.45	20835.41	16999.16	19975.97	17172.81	20136.17	18645.27
EC:1.1.1.215	1.33	3	0	5.33	3	3.67	1	0.67	0.67	5	0	2	0	4	1.67	0.67	3	0	0	1.33	1	0	0	3	1.33	1	0	0	0	1.33	0	0	0	1.67	2	2.33	1.33	0	2.67	1.33	1.67	2.33	0	0	11.67	16	11	0	0
EC:1.1.1.219	398	434	364.5	479	458	663	499	503	427	432	422	464	517	703	540	540	770	572	368	276.5	305.5	404	302	544	270	527.5	379	342.5	407.5	500.5	705	543	726	207.5	427	430.5	526.5	332.5	436.5	602	451.5	614	375.5	485	509	305	358	521.5	383
EC:1.1.1.22	4320.75	7243.62	8168.8	9973.95	9803.32	9639.63	8939.82	8322.2	10656.72	8381.82	7761.72	7734.5	9433.83	10635.1	9911.32	10087.99	9459	10160.23	7564.8	5405.94	6741.14	7062.71	6282.13	8062.02	6730.88	7947.91	7441.79	8518.63	7264.9	10005.5	11855.85	8800.98	6786.61	5818.09	6961.2	7076.83	7752.64	6326.45	6914.99	9583.62	7733.94	8511.67	6737.93	8340.2	5519.82	5985.85	4327.35	8451.35	6354.2
EC:1.1.1.220	6	30	15	10	35	48	4	13	43	32	62	0	211	22	67	53	5	49	46	82	58	45	118	0	11	95	0	5	7	156	2	15	0	490	23	0	23	90	55	183	55	0	34	47	57	89	14	0	29
EC:1.1.1.23	6619	9597.61	11926.05	14496.85	14848.07	13985.81	15106.92	13254.3	14651.78	10796.14	10062.98	9574.83	11900.61	14214.65	12646.93	12094.57	13396.27	12534.78	9643.82	7751.47	8136.29	9456.08	8238.47	10208.35	8797.97	11208.16	10807.57	11091.43	9137.02	13974.05	13434.12	10921.05	9845.86	7626.03	8906.6	8980.5	10723.23	9144.77	9439.49	11868.37	9219.3	11548.15	9793.7	11877.16	8034.49	8461.47	6559.31	11046.92	8317.02
EC:1.1.1.25	9509.63	12744.71	15740.12	19080.63	19451.69	17005.03	19698.2	17330.52	19157.71	14793.45	13679.98	13000.33	16243.95	18752.32	18122.18	15706.05	19325.07	17012.39	12462.57	10294.86	11793.61	12444.58	11357.62	13445.45	12089.27	14841.89	15156.17	14237.23	12605.3	18157.67	16382.52	14380.92	12595.71	11083.25	12139	12287.23	14606.39	13260.32	12835.56	15480.07	13380.3	14586.15	14080.85	15707.64	12208.56	11443.67	10571.71	14155.62	12324.27
EC:1.1.1.251	1.33	3	0	5.33	3	3.67	1	0.67	0.67	5	0	2	0	4	1.67	0.67	3	0	0	1.33	1	0	0	3	1.33	1	0	0	0	1.33	0	0	0	1.67	2	2.33	1.33	0	2.67	1.33	1.67	2.33	0	0	11.67	16	11	0	0
EC:1.1.1.26	64	116	119	179	172	171	106	107	74	114	41	37	61	101	111	69	78	107	126	13	111	102	80	199	82	119	86	102	170	198	195	215	131	24	88	114	135	100	185	191	142	112	116	47	24	147	20	77	116
EC:1.1.1.261	719.8	630.6	625.6	933	846.8	472.8	721.6	697.3	1688.6	695.4	1861	1065	1762.5	2702	2228.29	1622.4	2373.8	1986	605	611.6	897.4	502	594.4	849.6	691.37	920.6	1601.4	486.8	900.17	729.2	460.6	512.2	539.46	1156	609.4	679.4	722	1266.8	952.4	723.2	1206	553	1195.83	658.4	1949.4	641.2	1104	871.2	1417
EC:1.1.1.262	1700.85	3194.39	3304.2	4162.33	3918.77	4037.25	2720.1	3488.62	3666.69	4105.21	2096.65	2272.33	3124.84	2771.8	2702.76	2824	2951.27	3140.85	4172.15	1701.98	3156.12	3010.65	3092.62	3642.08	3148.28	3496.88	2515.05	2703	3459.39	4719.48	4951.85	3707.52	2549.06	1828.78	3095.9	2798.13	3276.45	2834.2	3459.92	4046.08	2902.86	2074.71	2428.65	2424.32	2209.09	1979.12	1297.51	2350.95	2749.52
EC:1.1.1.264	0	0	0	0	0	0	0	0	0	0	0	0	0	0	0	0	0	0	0	0	0	0	0	0	0	0	2.25	0	0	0	0	0	0	0	0	0	0	0	0	0	0	0	0	0	0	2	0	0	0
EC:1.1.1.267	6791.58	9938.86	11512.3	14448.18	13819.49	13248.56	14177.92	13607.47	13102.36	11288.31	8419.48	8018.83	10155.28	11524.07	10656.18	9362.65	12690.27	10204.61	10177.32	7483.47	9049.04	9736.25	8450.72	10551.35	9111.22	11409.91	10256.65	9631.43	9640.77	14008.97	12298.87	11001.55	10285.61	7928.03	8849.1	8928	10838.81	9929.77	10309.99	11816.62	8904.22	9640.07	9373.2	11032.41	8552.66	8252.22	6559.31	9304.67	8918.27
EC:1.1.1.27	23525.46	21118.78	24255.23	23780.68	25805.29	28659.21	29164.12	21985.25	28739.98	15468.63	29060.32	27660.16	16842.62	29088.11	24745.49	22060.84	19005.23	27789.17	36201.29	45840.79	40961.79	40333.44	37934.76	42843.4	38670.69	42025.66	40399.47	33183.83	34447.66	41262.92	36929.94	32104.47	47201.57	51279.76	46826.9	41465.07	41713.86	44034.92	38910.27	38579.47	51144.21	50241.85	60848.95	47309.63	40020.61	51089.37	44843.49	49325.44	41726.42
EC:1.1.1.271	1089.35	2342.89	2238.87	3022.67	2147.1	1826.91	1498.77	1927.95	2706.52	3013.38	1835.32	1890	2405	2213.13	2719.76	2378.17	2305.1	2536.35	2205.49	897.32	2730.12	2043.15	2096.78	2575.25	2309.45	1887.38	2092.55	1322.83	2609.55	2820.82	3100.35	2830.35	1353.56	1383.27	2134.9	2077.8	2191.62	2267.87	2416.92	2987.42	2696.85	1018.38	1934.48	1067.33	1922.42	1248.12	1183.18	1215.45	2392.02
EC:1.1.1.28	7633.96	6436.6	7390.35	7320.91	7066.05	8775.64	9282.1	7591.64	7346.94	4085.07	8030.75	7525.25	2999.25	6549.25	6400.34	4191.99	4439.8	6689.5	12015	15892.18	14227.57	13978	13042.65	15046.85	13006.46	14112.93	13113.82	10127.8	11430.85	13512.61	11325.1	10345.12	16242.35	17717.59	16044.15	13846.89	13889.49	14631.8	13229.49	12908.36	17209.92	16003.41	20120.15	15643.9	13597.24	17971.45	15759.45	16475.7	14004.5
EC:1.1.1.281	463	580	622	744	639	306	507	753	815	405	552	607	547	1061	547	719	1046	657	321	271	395	472	181	374	424	586	491	341	379	538	76	504	307	328	259	604	517	597	294	302	464	336	567	282	590	269	444	453	695
EC:1.1.1.282	1.33	3	0	5.33	3	3.67	1	0.67	0.67	5	0	2	0	4	1.67	0.67	3	0	0	1.33	1	0	0	3	1.33	1	0	0	0	1.33	0	0	0	1.67	2	2.33	1.33	0	2.67	1.33	1.67	2.33	0	0	11.67	16	11	0	0
EC:1.1.1.284	17	63	11.5	33	30	87	52	43	16	16	13	0	129	21	71.29	50	17	39	32	40.5	51.5	40	23	56	17.57	66.5	271.17	41.5	81.07	82.5	43	96	48.86	228.17	46	61.5	37.5	41.5	286.5	161	41.5	72.33	29.93	100	11	236	23	43.5	30
EC:1.1.1.287	10	0	5	8	14	0	8	0	6	0	0	0	0	0	0	0	0	0	16	9	15	0	0	0	0	31	0	11	13	7	0	0	0	17	12	11	5	11	29	0	9	0	19	0	0	10	22	9	26
EC:1.1.1.29	4966.82	7356.99	8926.88	11652.92	10809.32	8826.71	10867.87	10148.91	10065.12	8633.86	6403.4	6022.33	7423	9069.97	6662.6	6956.9	8793.4	7071.51	6604.35	5207.67	6902.35	7286.31	5839.97	7537.27	6711.46	8136.9	7831.86	6580.13	6863.07	10129.1	8207.32	8211.29	7283.66	5723.44	6153.3	6639.21	7751.95	7795.7	7203.82	8482.54	6434.68	6421.79	7490.55	7670.05	6543.65	6017.15	5151.38	6694.52	7347.35
EC:1.1.1.290	485.08	1164.75	1086	1358.33	1139.5	1013.92	692.5	890.42	912.92	1471.25	346.25	869	808	511	893.67	639.17	512.5	825.75	1234.75	346.58	1343.25	1009.75	1175.25	1354.25	1025.08	912.25	815.75	807.5	1374.25	1609.08	2153.75	1682.75	651.5	636.34	1184.5	919.33	1063.08	900	1352.92	1762.08	1065.92	461.58	889.25	638.25	677.42	685.25	446.25	602.25	1138.75
EC:1.1.1.291	0	0	0	0	0	0	0	0	0	0	0	0	0	0	0	0	0	0	0	0	0	0	0	0	0	0	0	0	0	0	0	0	0	0	0	0	0	0	0	0	0	0	0	0	0	0	0	0	0
EC:1.1.1.3	9571.08	13892.36	18153.97	21257.68	20608.82	19995.4	23135.92	21140.3	19620.53	16037.06	13327.82	13397.58	15070.53	17893.32	16455.19	14768.24	17172.44	15816.19	16956.57	16262.47	14964.54	18037.41	13414.97	18393.35	13859.05	18185.16	16989.98	15856.93	16828.1	20627.63	20571.12	18001.05	19244.36	15026.45	17915.85	17804.83	16522.31	16720.69	18218.08	19272.7	15809.97	20055.73	16477.95	21266.41	13906.66	16905.97	11408.76	18465.92	14182.27
EC:1.1.1.30	2	81.5	34	139	40.5	126	28	57	14	41.5	1.5	2	22.5	14	28	32	18.5	30.5	60	8	26	74	23	17.5	36.5	70	20.75	12	36.5	257.5	12	50	3	4	25	16	34	34	50.5	68	3	7	10	15	6.5	78	17	5	80
EC:1.1.1.302	297	157	181	126	210.5	95	151.5	160	364	283	410	403	398.5	684	255.5	478	616	458	81	99	191	143	98.5	192	189	155	248	109	119	108.5	71	176.5	127	163	156.5	208.5	174	272.5	100	118	332	189	313.5	115	509	121	294	147	329
EC:1.1.1.303	35.8	21.6	17.6	22	48.8	26.8	51.6	32.8	23.6	17.4	16	27	81	77	208	6.4	76.8	75	16	10.6	8.4	25	32.4	24.6	24.8	14.6	17.4	11.8	11.6	48.2	31.6	24.2	20.6	9	20.4	9.4	17	9.8	14.4	11.2	18	27	20.4	43.4	3.4	72.2	27	17.2	50
EC:1.1.1.304	3223.5	2541.5	3266.3	2639.7	2936.4	3341	3325.1	1263.5	4804.5	1443.4	4531	5144	3126	5066.5	4833	4451	2131	4883.7	8014.5	10298.7	7449	8427	5380	11029	5275.5	8030.3	6777.2	6975	8164.6	5484	9678.3	6770	11828	10297.97	11645	10274	6880.5	8001.5	9645	8923.5	8912.5	12137.5	8993.5	8508	6896	10220.5	6201	11169.5	6605
EC:1.1.1.305	1.33	36	29	37.33	29	51.67	13	58.67	0.67	16	0	2	0	4	1.67	0.67	11	0	25	18.33	26	53	0	21	14.33	51	5	16	27	33.33	55	59	52	7.67	26	17.33	35.33	29	31.67	30.33	1.67	16.33	6	0	11.67	16	11	15	11
EC:1.1.1.306	0	0	12.8	14.2	1.4	13	11.6	0	3	1.4	4	3	4.5	3	8	2.5	0	2.2	1	23.2	0	0	0	0	2	6.8	11.2	1	4.6	0	0.8	4	0	73.8	5	13	3	0	8	3	13	0	4	50	0	90.5	2	0	0
EC:1.1.1.308	34	0	0	0	20	0	0	0	0	0	16	0	14	77	54	0	24	33	0	0	0	0	0	0	0	0	0	0	0	20	0	0	0	0	0	0	0	0	0	0	0	0	5	0	0	0	0	0	30
EC:1.1.1.31	2241.05	1797.52	2286.48	2272.45	2634.7	3412.8	2685.45	2476.38	2900.02	2340.73	2550.83	2205.83	2435.31	3186.42	2582.5	2482.73	3322.44	2887.28	3052.58	2545.22	2308.07	2522.5	2064.57	3491.1	2244.38	3417.98	2510.6	3484.3	2323.87	2987.53	3605.65	2483.37	3453.1	2473.22	2919.4	2594.9	3127.08	2624.38	2638.4	3026.95	2988.25	3880.08	2601.82	3300.9	2800.9	2711.45	2518.53	3291.95	2422
EC:1.1.1.310	34	14	36.8	50.2	80.4	29	29.6	0	0	1.4	16	0	14	77	54	14	24	35.2	21	21.2	13	11	13	0	20	29.8	11.2	10	1.6	36	0.8	43	31	2.8	8	18	10	4	29	24	0	0	18	10	0	23	12	15	53
EC:1.1.1.312	0	0	0	0	0	0	0	0	0	0	0	0	0	0	0	0	0	0	0	0	0	0	0	0	0	0	0	0	0	0	0	0	0	0	0	0	0	0	0	0	0	0	0	0	0	0	0	0	0
EC:1.1.1.320	0	0	0	0	0	0	0	0	0	0	0	0	0	0	0	0	0	0	0	0	0	0	0	0	0	0	0	0	0	0	0	0	0	0	2	0	0	0	0	0	0	0	0	0	0	0	0	0	0
EC:1.1.1.328	0	0	0	0	0	0	0	0	0	0	0	0	0	3	0	2.5	0	0	0	0	0	0	0	0	0	0	0	0	0	0	0	0	0	0	0	5	0	0	0	0	0	0	0	0	0	6	0	0	0
EC:1.1.1.333	0	0	12.8	14.2	1.4	13	7.6	0	3	1.4	4	3	4.5	3	8	2.5	0	2.2	1	23.2	0	0	0	0	2	6.8	3.2	1	1.6	0	0.8	4	0	73.8	3	13	3	0	8	3	13	0	4	50	0	32.5	2	0	0
EC:1.1.1.335	9	29	32	74	92	94	51	84	13	28	2	6	10	3	21	16	32	9	95	16	19	36	86	25	47	53	14	10	70	127	58	68	5	11	71	36	48	23	97	90	13	8	23	3	0	32	15	6	19
EC:1.1.1.336	103.83	88	49.72	75.28	58.65	125.84	77.93	66.67	135.67	61.32	206.25	71.5	291.67	156	135.96	152.67	130.5	151.28	33.25	98.45	112	81.83	70	104.75	53.9	96.55	41.78	44.5	81.42	124.08	129.05	114.75	84.36	344.64	84.5	55.83	90.33	46.25	303.34	239.08	145.17	73.08	115.93	195.33	276.67	225	133.5	82.75	42.5
EC:1.1.1.337	5	35	5.5	21	12	60	59	15.5	3	2	0	27	70.5	0	154	5	49	42	14	25.5	19.5	21	21	41	0	39.5	2	26.5	30.5	16.5	62	12	47	20.5	35	12.5	31.5	11.5	58.5	32	23.5	18	22.5	28	0	35	37	32.5	32
EC:1.1.1.338	0	0	0	0	0	0	0	0	0	0	0	0	0	0	0	0	0	0	0	0	0	0	0	0	0	0	0	0	0	0	0	0	0	0	0	0	0	0	0	0	0	0	0	0	0	0	0	0	0
EC:1.1.1.339	12	25	7	7	18	20	5	13	5	0	13	0	117	9	58	32	0	14	15	36	34	20	23	6	3	20	0	0	10	71	7	9	5	218	17	2	9	13	223	145	37	7	13	98	11	115	12	11	10
EC:1.1.1.34	0	24	3	17	5	60	33	15.5	0	2	0	0	3.5	0	0	0	13	3	6	21	7	21	9	41	0	24	2	21	26	13	62	12	39	5	29	7	18	0	44	32	4	18	0	23	0	32	0	28	0
EC:1.1.1.342	0	0	0	0	0	0	0	0	0	0	0	0	0	0	0	0	0	0	0	0	0	0	0	0	0	0	0	0	0	0	0	0	0	0	0	0	0	0	0	0	0	0	0	0	0	0	0	0	0
EC:1.1.1.343	4940.83	3649	3181.55	2308.28	2632.4	4239.92	2613.85	1461.67	3357.17	1182.15	5358.25	4806.5	1636	4193.75	4317.17	2906.17	2336	4697.7	8013	8988.03	10112.25	8562.25	8468.75	8739.75	8294.33	8090.8	8229.21	5549	8092.85	7981.58	5896.3	6595.75	9924	11662.72	10252.5	9277.83	8932.33	10619.75	9353.92	7341.83	12006.17	9804.32	14705.5	8173.75	8956.92	11028	10696.25	9197	10129.25
EC:1.1.1.346	480.66	442	326.1	268.06	347.8	340.34	501.2	168.34	631.34	324.8	603	647	823	802	1223.34	727.34	942	827.4	187	356.56	513.5	384.5	314.5	245	374.66	383.1	814.4	247.5	522.7	656.16	105.6	238	301	734.44	342.5	413.16	485.16	408	496.84	400.66	603.84	660.16	362.5	470.5	659.84	418.5	386	333.5	337
EC:1.1.1.35	62.66	230	142	316.66	161.5	453.34	202.5	207.84	86.34	146	47	60.5	71	65	244.84	78.34	144	109	347	84.66	154	129	284.5	287	155.66	193	205.25	162	266	264.16	293	340.5	251	72.51	215.5	174.16	233.66	158.5	426.34	374.66	83.34	187.66	137.5	149	101.84	283	96	91	89
EC:1.1.1.350	0	11	0	0	0	0	25	3	0	0	0	27	69	0	154	9	38	41	0	0	10	0	16	0	0	0	161.67	0	23	0	3	0	13	7	4	8	11	7	10	4	15	3.33	22	5	0	0	34	7	19
EC:1.1.1.36	0	25	36	36	27	39	22	7	8	13	0	0	12	7	9	10	8	25	16	20	13	15	13	5	32	32	15	9	0	24	4	25	0	0	14	26	17	9	6	24	0	2	20	12	0	23	12	15	30
EC:1.1.1.361	0	0	0	0	0	0	0	0	0	0	0	0	0	0	0	0	0	0	0	0	0	0	0	0	0	0	0	0	0	0	0	0	0	0	0	0	0	0	0	0	0	0	0	0	0	0	0	0	0
EC:1.1.1.363	4691.33	3406.5	2911.05	1982.28	2389.9	3919.92	2414.35	1221.17	3165.67	975.15	5028.75	4533.5	1404	3641.25	3916.67	2580.17	2086	4412.2	7727	8761.53	9858.25	8285.25	8280.25	8417.25	7990.33	7863.8	7838.87	5394	7842.35	7696.08	5625.3	6169.75	9586.5	11244.72	9993	9032.33	8680.33	10402.25	8873.92	6818.83	11680.67	9530.16	14572.5	7893.75	8884.92	10743	10652.25	8994	9927.25
EC:1.1.1.367	818.5	428	586.25	493.75	513.25	437.5	365	401.5	1192	811.25	1284.25	997.5	1095.5	1814	883	1425.5	1685.5	1242.75	391.25	285.25	589	444.5	404	423.75	504	504.75	742.42	409.5	523.25	481.75	398.25	438.75	185.5	420.5	383.5	564.5	582	787.25	354	521.75	899.5	587.08	835.5	436	1130	504	673.5	839.75	973.5
EC:1.1.1.368	0	21	0	7	11	0	6	19	0	6	0	0	10	4	64	4	24	23	76	8	0	3	105	68	5	41	0	17	46	0	0	14	32	0	29	11	33	7	69	35	0	0	0	0	0	5	0	0	0
EC:1.1.1.369	704	579.67	397.63	328.2	442.4	402	704.6	173.33	666.5	292.66	721	899.33	1373.81	971.17	2640.17	855.33	1487.81	1311.53	369.33	572.7	679.5	455	508.67	272	484.33	613.3	811.53	406.5	647.77	901.83	137.8	301	648	1005.97	574	476.17	718	553.33	840.5	683	877.67	856.83	564.17	623	724.5	524	594.83	540.5	531
EC:1.1.1.37	1089.6	3379.97	3550.17	4756.03	4449.67	3743	3381.7	2514.04	5288.77	4205.53	3450.07	3939	5140.17	4794.63	4685.97	5400.67	2751.77	5266.47	3174.57	1768.43	2913.37	2824.9	3272.2	3771.33	2854.63	2763.93	3013.42	3537.5	3227	4387.4	6621.9	4044.27	2114.7	2741.91	3368.9	3082.96	3096.7	2279.37	3180.67	4671.83	3548.94	3355.63	2725.3	3121.07	1793.34	2726.37	1066.43	3484.2	2347.27
EC:1.1.1.370	13	17	2.5	4	7	0	26	0	3	0	0	35	67	37	205	5	75	62	8	4.5	26.5	0	12	8	0	15.5	0	5.5	6.5	3.5	0	0	8	15.5	6	5.5	13.5	11.5	14.5	6	19.5	0	22.5	5	12	5	37	4.5	32
EC:1.1.1.371	0	0	0	0	0	0	0	0	0	0	0	0	0	0	0	0	0	0	0	0	0	0	0	0	0	0	0	0	0	0	0	0	0	0	0	0	0	0	0	0	0	0	0	0	0	0	0	0	0
EC:1.1.1.373	0	0	0	0	0	0	0	0	0	0	0	0	0	0	0	0	0	0	0	0	0	0	0	0	0	0	0	0	0	0	0	0	0	0	0	0	0	0	0	0	0	0	0	0	0	0	0	0	0
EC:1.1.1.374	0	24	3	17	5	60	33	15.5	0	2	0	0	3.5	0	0	0	11	3	6	21	7	21	9	41	0	24	2	21	24	13	62	12	39	5	29	7	18	0	44	32	4	18	0	23	0	30	0	28	0
EC:1.1.1.38	8841.56	11304.81	14818.93	17502.18	17731.22	17002.65	20594.32	17820.51	17042.18	12320.03	11919.16	11991.16	11952.59	15987.28	13651.55	12501.98	14487.14	13367.08	12122.33	14620.66	10636.09	13682.43	11446.94	15189.27	12356.5	16128.36	14828.26	14355.43	11043.12	17716.48	17216.02	13295.2	15559.91	12943.76	13565.2	12363.87	14321.02	11704.4	12177.41	15886.37	13044.7	17428.18	13784.32	18807.09	11376.74	14627.1	10330.46	16869.22	10565.25
EC:1.1.1.380	7.33	43.67	21.33	55.33	132	54.67	100	30	6.84	21.83	2.33	64.33	141.67	7.17	324.17	37	97	93.33	62.33	1.33	30	44	26.67	38	6.66	44	52.33	20	27.67	105.66	22	62	113	19.34	18	18	56.83	53.83	87.67	55.33	47.84	30.16	71.67	14	13.17	39	75.83	30	66
EC:1.1.1.381	5.33	23	9	31.33	21	13.67	16	8.67	61.67	54	13	8	89	20	32.67	25.67	19	55	132	4.33	16	47	65	38	27.33	8	20	2	33	29.33	105	30	8	22.67	32	26.33	32.33	26	12.67	15.33	11.67	2.33	28	7	65.67	19	41	3	31
EC:1.1.1.385	0	0	0	0	0	0	0	0	0	0	0	0	0	0	0	0	0	0	0	0	0	0	0	0	0	0	7.17	0	0	0	0	0	0	0	0	0	0	1	0	0	0	1.33	0	0	0	0	0	0	0
EC:1.1.1.388	0	0	0	0	0	0	0	0	0	0	0	0	0	0	0	0	0	0	0	0	0	0	0	0	0	0	0	0	0	0	0	0	0	0	0	0	0	0	0	0	0	0	0	0	0	2	0	0	0
EC:1.1.1.39	0	0	0	0	0	0	0	0	0	0	0	0	0	0	0	0	0	0	0	0	0	0	0	0	0	0	0	0	0	0	0	0	0	0	0	0	0	0	0	0	0	0	0	0	0	0	0	0	0
EC:1.1.1.4	35.8	21.6	17.6	22	48.8	26.8	51.6	32.8	23.6	17.4	16	27	81	77	208	6.4	76.8	75	16	10.6	8.4	25	32.4	24.6	24.8	14.6	17.4	11.8	11.6	48.2	31.6	24.2	20.6	9	20.4	9.4	17	9.8	14.4	11.2	18	27	20.4	43.4	3.4	72.2	27	17.2	50
EC:1.1.1.40	654.35	2069.22	1682.87	2514.33	1672.77	1575.25	1149.1	1458.29	2061.52	2635.88	1163.32	1381	2019.17	1247.13	1648.47	1625.17	1092.77	1667.02	2090.82	726.98	2236.12	1697.15	1988.45	2113.58	1907.38	1493.38	1473.22	1036.5	2166.65	2554.15	2905.35	2345.02	1064.7	1570.61	1793.9	1599.46	1706.95	1780.87	2095.92	2609.08	1904.19	633.38	1339.05	881.32	1454.59	1113.12	627.18	886.45	1820.52
EC:1.1.1.41	1226.08	1354.25	1537.75	1263.5	1786.08	1257.25	1950.67	1848.83	1902.25	1532.92	1664.17	1619.25	1572.25	2376.17	2078.92	1974	2425.5	1923.58	1049.75	1410.67	1077.92	1366.17	1033	1310	1444.08	1340.83	1700.92	1031	1228.75	1586.75	1256.5	1502.34	1333	1253.58	1085.25	1301.83	1369.08	1129.42	1003.25	1353	1428.33	1862.58	1129.25	1850.26	1359.5	942.5	874.25	1386	974.75
EC:1.1.1.42	4802.82	7401.16	9397.1	12258.7	12134.39	11974.96	12598.72	10533.25	11485.63	8256.51	7857.98	7377.33	9549.17	11004.05	9556.43	9370.57	9827.23	9427.63	7378.4	6298.37	6039.44	7118.56	6293.1	7439.85	6468.91	8935.86	8477.9	9110.13	6903.92	11096.35	10271.5	8412.38	7239.16	6224.83	6815.3	6897.7	8298.78	7226	7740.24	9469.87	6956.85	9092.12	7960.55	9793.47	6305.74	7245.82	5364.46	8863.9	6604.77
EC:1.1.1.44	4940.83	3649	3181.55	2308.28	2632.4	4239.92	2613.85	1461.67	3357.17	1182.15	5358.25	4806.5	1636	4193.75	4317.17	2906.17	2336	4697.7	8013	8988.03	10112.25	8562.25	8468.75	8739.75	8294.33	8090.8	8229.21	5549	8092.85	7981.58	5896.3	6595.75	9924	11662.72	10252.5	9277.83	8932.33	10619.75	9353.92	7341.83	12006.17	9804.32	14705.5	8173.75	8956.92	11028	10696.25	9197	10129.25
EC:1.1.1.47	13.5	38	40.5	90	226	93.5	128	37.5	5	30	2	45.5	79	1	178.5	34.5	72	44	111	5.5	44	89.5	18.5	82	3.5	86	36.75	42	50	213.5	78.5	114	183	11	35	40.5	79.5	82	145.5	110	46	64.5	95.5	11	0	51	49	69	65.5
EC:1.1.1.49	4691.33	3406.5	2911.05	1982.28	2389.9	3919.92	2414.35	1221.17	3165.67	975.15	5028.75	4533.5	1404	3641.25	3916.67	2580.17	2086	4412.2	7727	8761.53	9858.25	8285.25	8280.25	8417.25	7990.33	7863.8	7838.87	5394	7842.35	7696.08	5625.3	6169.75	9586.5	11244.72	9993	9032.33	8680.33	10402.25	8873.92	6818.83	11680.67	9530.16	14572.5	7893.75	8884.92	10743	10652.25	8994	9927.25
EC:1.1.1.53	0	0	0	0	0	0	0	0	0	0	0	0	0	0	0	0	0	0	0	0	0	0	0	0	0	0	0	0	0	0	0	0	0	0	2	0	0	0	0	0	0	2	0	0	0	0	0	0	0
EC:1.1.1.56	0	0	0	0	0	0	0	0	0	0	0	0	0	0	0	0	0	0	0	0	0	0	0	0	0	0	0	0	0	0	0	0	0	0	0	0	0	0	0	0	0	0	0	0	0	0	0	0	0
EC:1.1.1.57	1829.33	1530.67	1731.33	1950.33	2109	1594.67	2095.5	1194.5	2468.84	1445.33	2163.83	1990.33	2459.17	2996.17	3733.96	2496.5	3770.5	2831.83	1495.33	1126.33	1902	1674	1144.17	1606.5	1524.73	1930	2201.83	1956.5	1872.74	2349.66	1073	1745.5	1659.86	1659.34	1493.5	1824.5	2120.83	2148.33	1820.17	1779.33	2284.84	2127.16	2245.6	1494.5	2149.67	1248.5	2020.03	1589	2043
EC:1.1.1.58	1337.98	1875.32	1940.13	2270.08	2159.65	1498.72	1837.2	1592.75	2641.79	2329.03	1989.73	1955.83	2221.17	2737.97	2242.47	2404.4	2652.9	2424.93	1721.23	912.83	2112.85	1803.65	1321.02	2278.1	1863.51	1789.4	2026.03	1700.3	1978.67	2145.76	2390.7	2281.8	1691.8	1570.19	1702.3	2065.2	1926.78	2071.08	1946.82	2029.53	2269.19	1646.96	1951.12	1211.55	1753.32	1152.15	1332.38	1420.4	2015.85
EC:1.1.1.6	3508.58	2884.59	3719.08	3827	4116.75	3522.75	4683.17	4160.33	4175.26	2775.5	3366.83	3123.33	2642	4009.42	4177.59	2795.42	3887.33	3423.66	3782	4689.17	4263.42	4309.33	3668.25	5472.17	4315.91	5097.08	5086.84	4528.83	3791.75	4644.41	4494.25	4101.83	5632.75	5128.84	5087.5	4322	5060.41	4387.33	4138.34	5045.25	4858.25	5919.23	4920.67	5608.92	4356.67	5081.75	4438.73	5470.25	3862.75
EC:1.1.1.60	1554.13	1034.94	1543.93	1556	1725.8	1183.8	1856.27	1593.63	2058.11	1653.4	1913.33	1680.33	2048	2584.67	1779.84	2000.07	2825.63	2041.66	1029	854.77	1348.57	1199.33	849.4	1221.27	1169.46	1358.43	1576.73	1482.63	1115.1	1431.36	1058.6	1332.03	1232.6	1046.84	1159.4	1390.4	1613.16	1504.13	1244.24	1300.2	1772.5	1878.49	1822.57	1456.07	2084.57	1081.2	2031.03	1359.7	1713
EC:1.1.1.61	884.3	880.77	1071.93	803.5	1145.3	725.8	1307.6	1350.63	1377.27	906.23	1218.33	1041.33	1189.67	1675.67	1529.5	1207.23	1584.3	1291.83	460.33	674.1	713.4	889.5	707.57	640.1	1066.63	840.6	1017.23	550.3	665.77	1153.53	499.1	853.2	739.1	736.67	615.4	764.07	821.5	674.13	391.9	703.2	912.67	1218.33	686.57	1070.4	991.9	583.2	517.33	780.2	555
EC:1.1.1.67	0	0	2.8	1.2	1.4	5	7.6	0	0	1.4	0	0	0	0	0	0	0	2.2	1	1.2	0	0	0	0	2	0.8	3.2	1	1.6	0	0.8	0	0	2.8	0	0	0	0	0	0	0	0	0	0	0	27	0	0	0
EC:1.1.1.69	4747.65	5295.16	5336.54	6166.5	6819.4	4993.55	5733.7	4305.74	7166.46	5518.94	5362.64	5484.99	6298.51	7511.81	6668.59	6470.89	8049.4	6777.84	5217.14	2978.25	6167.35	5032.65	4027.86	6338.85	4887.91	5701.15	5866.44	5175.8	5950.83	6736.84	6342.45	6229.05	5744.16	4487.86	5166.8	5588.71	6401.95	6514.99	6309.15	6546.45	6183.36	5405.04	6837.39	4085.05	6055.65	3886.65	4878.54	4894.65	6111.85
EC:1.1.1.76	3223.5	2541.5	3266.3	2639.7	2936.4	3341	3325.1	1263.5	4804.5	1443.4	4531	5144	3126	5066.5	4833	4451	2131	4883.7	8014.5	10298.7	7449	8427	5380	11029	5275.5	8030.3	6777.2	6975	8164.6	5484	9678.3	6770	11828	10297.97	11645	10274	6880.5	8001.5	9645	8923.5	8912.5	12137.5	8993.5	8508	6896	10220.5	6201	11169.5	6605
EC:1.1.1.77	3021.33	2002.34	2481.83	3342	3474	1633.5	2926.17	1598.33	5058.51	2416.33	4458.83	3264.33	4484.5	6165.17	4459.34	4322.17	6119.83	4726.66	2468	1953.5	3168	2104.33	1795	2810.67	2426.66	3316	4256.66	2985.83	3129	2972.16	1217.5	2407.66	2418.5	3278.34	2534	2987.17	3539.33	4670.33	3326.84	2653	3716.17	2588.99	4698.17	1848.67	4950.67	2161	4017.03	2309.5	4595
EC:1.1.1.79	1.33	17	4	12.33	8	17.67	1	14.67	8.67	14	0	2	12	11	8.67	12.67	21	25	9	1.33	1	8	0	16	15.33	4	7	0	0	22.33	6	17	0	1.67	21	2.33	8.33	5	8.67	4.33	1.67	6.33	7	2	11.67	16	11	0	7
EC:1.1.1.81	432.33	251	361.5	330.33	242	171.17	168	295.17	685.67	551.67	798	539	668	998.5	581.17	783.67	997.5	760	314	150	347.67	257.5	288	376	292.83	261.33	401.67	225	258	238.83	155.5	298.17	187	269.67	278	335.16	276.16	428	265.67	291.33	503.5	279.33	415	172.5	706.17	190.5	397	245	583.5
EC:1.1.1.83	176.33	63	123.3	198.53	451.4	75.67	159.6	16.17	325.67	143.57	80	42	214	131.5	188.67	111.67	316.5	412.2	553	102.2	263.67	210	238	334	101.33	312.13	111.87	198	227.6	252.33	259.8	168.17	597	160.47	262	236.16	334.16	340	265.67	188.33	118.5	74.33	154	53	57.67	99	63	92	153
EC:1.1.1.85	6580.75	9611.86	11984.8	14645.1	14866.07	14019.81	15104.67	13270.55	14672.03	10828.14	10179.48	9796.83	11842.11	14344.4	12468.43	12176.57	13852.27	12461.53	9667.57	7702.72	8182.29	9477.08	8327.97	10146.35	8847.72	11218.41	10649.9	11042.93	9140.52	14012.05	13416.37	10935.05	9841.86	7578.28	8919.6	9032.5	10736.98	9171.02	9471.49	11952.62	9187.55	11513.57	9796.45	11867.16	8066.99	8465.22	6559.31	11063.17	8313.52
EC:1.1.1.86	6708.75	9921.36	12153.3	14816.6	15011.57	14070.31	15231.67	13179.55	14896.53	11211.64	10501.48	10193.83	12109.61	14543.4	12761.93	12508.57	13851.27	12749.53	9851.57	7880.72	8674.79	9862.08	8568.97	10620.35	9214.22	11399.41	11115.07	11155.93	9511.02	14311.55	14023.37	11421.55	10110.86	8137.28	9204.6	9364	10905.48	9444.52	9924.49	12441.62	9714.05	11731.9	9950.95	12027.66	8129.99	8686.72	6561.31	11138.17	8573.52
EC:1.1.1.87	0	24	3	17	5	60	33	15.5	0	2	0	0	3.5	0	0	0	11	3	6	21	7	21	9	41	0	24	2	21	24	13	62	12	39	5	29	7	18	0	44	32	4	18	0	23	0	30	0	28	0
EC:1.1.1.88	4255.25	3523.75	3694.75	3004.75	3831	4612	3469.25	1287.25	4964.75	1547	6549.5	6394.5	3148	6054.25	4971.5	5251	2499	6323.25	7366.25	9042.25	9229.5	8208	8311.5	8184	8103.25	7751.25	8335.92	6790	7436	7825.5	7209.75	6260	9126	11199.75	10164	9322.5	8569.75	9859.25	8187.5	7171.75	12122.25	10952.58	14971.75	9052	8390	11195.25	10470	10698.25	9635.5
EC:1.1.1.9	0	0	0	0	0	0	0	0	0	0	0	0	0	0	0	0	0	0	0	0	0	0	0	0	0	0	0	0	0	0	0	0	0	0	0	0	0	0	0	0	0	0	0	0	0	2	0	0	0
EC:1.1.1.90	650.25	446.75	810.25	190.75	167	543	278.25	248.25	347.75	8	354.5	374	128	235.25	558.5	175	100	368.25	4325.25	3817.75	3455	4043	1159.5	4104	923.25	2614.75	1692.5	1543.5	4654.5	1112	2333.75	3085	5639	3263.75	4994	5350	1921.25	4535.75	5422	2576.75	2552.75	4116.25	3016.25	2602	2451.5	3559.25	1586	3132.75	2916.5
EC:1.1.1.91	0	7	0	7	0	0	0	0	0	0	0	0	0	0	0	0	10	0	0	0	0	4	0	8	0	0	0	0	0	8	6	9	0	0	9	0	0	0	0	3	0	0	0	0	0	0	0	0	0
EC:1.1.1.93	176.33	63	123.3	198.53	451.4	75.67	159.6	16.17	325.67	143.57	80	42	214	131.5	188.67	111.67	316.5	412.2	553	102.2	263.67	210	238	334	101.33	312.13	111.87	198	227.6	252.33	259.8	168.17	597	160.47	262	236.16	334.16	340	265.67	188.33	118.5	74.33	154	53	57.67	99	63	92	153
EC:1.1.1.94	11152.33	13591.61	15182.22	17402.93	17645.49	18014.73	17944.17	14930.55	18022.61	12792.48	15051.65	14437.83	13682.45	17700.99	16101.85	14691.65	15337.27	16715.02	17676.57	17224.89	18352.04	18024.58	16858.22	18744.35	17192.47	19336.16	18695.23	16521.93	17252.1	22086.97	19605.12	17271.55	19609.61	20014.78	19200.6	18260.5	19477.56	19870.69	19114.66	19404.87	21072.97	20722.65	24367.95	20812.91	16992.66	19948.47	17103.31	20147.42	18561.77
EC:1.1.1.95	12583.43	16069.48	19514.38	23066.8	23710.15	21463.66	23207.14	18237.81	23727.98	17529.36	18334.65	18159.91	20393.17	25775.74	24248.02	21771.2	23195.68	22773.64	16355.65	14344.63	15531.35	16864.75	14429.94	19451.05	16004.73	19614.9	19059.66	18752.03	16172.57	23325.53	24219.37	19338.13	19025.06	15231.83	17071.65	17144.46	19021.22	15995.87	17579.54	22065.02	18467.21	21892.81	18030.17	20056.72	14582.29	16210.62	12837.39	21119.07	15554.27
EC:1.1.2.3	1.33	10	2	5.33	8	10.67	7	7.67	8.67	14	0	5	12	11	8.67	10.67	11	25	9	1.33	1	4	0	8	15.33	4	15	0	3	9.33	0	4	0	3.34	10	7.33	8.33	5	8.67	1.33	1.67	4.33	7	2	11.67	49	11	0	7
EC:1.1.2.4	26	39	15	16	58	14	29.5	42	27	61.5	17.5	6	39	29	101.5	35	65	57.5	114	13	8	35	137	101	27	48.5	16	26	81	30	36.5	26	74	11.67	46	27	66	68	100	53	19	51.5	7	31	43.5	26	8	60	28
EC:1.1.2.6	0	0	0	0	0	0	0	0	0	0	0	0	0	0	0	0	0	0	0	0	0	0	0	0	0	0	0	0	0	0	0	0	0	0	0	0	0	0	0	0	0	0	0	0	0	0	0	0	0
EC:1.1.2.8	0	0	0	0	0	0	0	0	0	0	0	0	0	0	0	0	0	0	0	0	0	0	0	0	0	0	0	0	0	0	0	0	0	0	0	0	0	0	0	0	0	0	0	0	0	0	0	0	0
EC:1.1.3.15	2549.77	3344.71	5001.2	5649.72	5474.02	6088.51	6866.12	7344.58	4203.61	4394.7	3254.83	2596.33	2509.41	4214.7	3291.75	2973.45	3897.17	3130.88	3995.02	4005.43	2344.83	4072.53	3751.95	4080.3	3764.43	4568.72	3429.21	3609.33	2870.25	5085.75	4306.3	4246.44	4906.95	2911.49	3352.8	2990.96	3691.56	2855.45	2463.87	4273.27	2728.06	4520.39	2007.92	5719.99	1597.87	3185.07	1271.36	3950.4	1534.42
EC:1.1.3.17	0	0	0	0	0	0	4	0	0	0	0	0	0	0	0	0	0	0	0	0	0	0	0	0	0	0	8	0	3	0	0	0	0	0	2	0	0	0	0	0	0	0	0	0	0	54	0	0	0
EC:1.1.3.21	0	17	30	103	0	14	13	0	28	15	138	283.5	26	201	73	110	543	65	0	8	5	16	12	6	30	10	152.17	6	23	0	0	0	0	1.5	5	8	20	11	0	17	22	5.33	4	0	8.5	0	43	0	10
EC:1.1.3.41	0	0	0	0	0	0	0	0	0	0	0	0	0	0	0	0	0	0	0	0	0	0	0	0	0	0	0	0	0	0	0	0	0	0	0	0	0	0	0	0	0	0	0	0	0	2	0	0	0
EC:1.1.3.46	0	0	0	0	0	0	0	0	0	0	0	0	0	0	0	0	0	0	0	0	0	0	0	0	0	0	0	0	0	0	0	0	0	0	0	0	0	0	0	0	0	0	0	0	0	0	0	0	0
EC:1.1.3.48	28	49	51	82	41	80	20	37	17	67	15	6	13	15	31	19	30	8	44	23	46	30	32	99	8	27	16	68	35	22	78	84	42	15	50	34	28	60	28	105	18	45	7	29	62	21	8	60	21
EC:1.1.3.6	0	0	0	0	0	0	0	0	0	0	0	0	0	0	0	0	10	4	2	0	0	0	4	0	0	0	0	5	0	9	2	0	6	0	3	17	0	0	3	3	0	0	0	0	0	6	0	0	0
EC:1.1.3.8	0	0	0	0	0	0	0	0	0	0	0	0	0	0	0	0	0	0	0	0	0	0	0	0	0	0	0	0	0	0	0	0	0	0	0	5	0	0	0	0	0	0	0	0	0	6	0	0	0
EC:1.1.5.2	1.33	8	0	5.33	3	5.67	3	2.67	0.67	5	0	2	0	4	1.67	0.67	5	0	2	3.33	1	0	0	7	1.33	1	0	0	0	9.33	13	4	13	1.67	2	6.33	11.33	0	2.67	1.33	1.67	5.33	0	15	11.67	16	11	0	0
EC:1.1.5.3	5914.87	7285.19	9605.68	11092.24	12206.05	10134.56	12947.27	12866.89	11832.37	9160.33	7632.83	6450.83	8738.14	10792.67	8095.14	8114.08	11309.77	8939.41	8047.12	7654.26	6312.32	7824.58	6639.27	7753.77	7213.65	9379.43	8465.48	7609.13	6809.67	10799.35	8248.22	7873.03	8057.96	6996.85	6807.9	6676.89	8378.4	8080	7512	8626.69	6651.76	8062.48	7551.25	10893.32	7380.83	6886.45	5491.58	7105.82	6575.25
EC:1.1.5.4	15	58.67	41.47	67.53	60.07	106	37.6	18.34	71.34	104.73	80	7	309.17	30.33	93	65.17	65	61.87	206.67	112.53	94.67	48	214	8.33	43.33	133.13	32.37	10	54.6	203	7.8	24.67	6	592.14	47	43.66	47	215.67	89.67	207.33	84.34	4.33	43	101.67	103.34	206.17	44.33	2	76.67
EC:1.1.5.6	2.66	6	0	10.66	6	7.34	2	1.34	1.34	10	0	4	0	8	3.34	1.34	6	0	0	2.66	2	0	0	6	2.66	2	0	0	0	2.66	0	0	0	3.34	4	4.66	2.66	0	5.34	2.66	3.34	4.66	0	0	23.34	32	22	0	0
EC:1.1.5.8	0	0	0	0	0	0	0	0	0	0	0	0	0	0	0	0	0	0	0	0	0	0	0	0	0	0	0	0	0	0	0	0	0	0	0	0	0	0	0	0	0	0	0	0	0	0	0	0	0
EC:1.1.9.1	0	0	0	0	0	0	0	0	0	0	0	0	0	0	0	0	0	0	0	0	0	0	0	0	0	0	0	0	0	0	0	0	0	0	0	0	0	0	0	0	0	0	0	0	0	0	0	0	0
EC:1.1.98.2	0	0	0	0	0	0	0	0	0	0	0	0	0	0	0	0	0	0	0	0	0	0	0	0	0	0	0	0	0	0	0	0	0	0	0	0	0	0	0	0	0	0	0	0	0	0	0	0	0
EC:1.1.98.3	0	0	12.8	14.2	1.4	13	7.6	0	3	1.4	4	3	4.5	3	8	2.5	0	2.2	1	23.2	0	0	0	0	2	6.8	3.2	1	1.6	0	0.8	4	0	73.8	3	13	3	0	8	3	13	0	4	50	0	32.5	2	0	0
EC:1.1.99.1	0	7	6.8	1.2	6.4	19	7.6	14	8	10.4	0	3	12	7	7	12	8	27.2	10	1.2	0	4	0	5	16	3.8	12.45	1	1.6	13	0.8	8	0	2.8	10	0	7	5	6	0	0	4	7	2	0	27	0	0	7
EC:1.1.99.21	0	0	0	0	0	0	0	0	0	0	0	0	0	0	0	0	0	0	0	0	0	0	0	0	0	0	0	0	0	0	0	0	0	0	0	0	0	0	0	0	0	0	0	0	0	0	0	0	0
EC:1.1.99.28	0	0	0	0	0	0	0	0	0	0	0	0	0	0	0	0	0	0	0	0	0	0	0	0	0	0	0	0	0	0	0	0	0	0	3	8	0	0	0	3	0	0	0	0	0	27	0	0	0
EC:1.1.99.3	0	0	0	0	0	0	0	0	0	30	0	0	0	0	0	0	0	0	0	0	0	0	0	0	0	0	0	0	0	0	0	0	0	0	18	0	0	0	0	0	0	0	0	0	0	0	0	0	0
EC:1.1.99.31	0	0	0	0	0	0	0	0	0	0	0	0	0	0	0	0	0	0	0	0	0	0	0	0	0	0	0	0	0	0	0	0	0	0	0	0	0	0	0	0	0	0	0	0	0	0	0	0	0
EC:1.10.2.2	17.67	68.67	30.67	55	60.67	108.33	27	24.67	75.67	116.33	82	5	316.67	32.33	92.33	74	70	84.67	224.67	91	101.67	52	232	10.33	54	128.33	23.67	9	63	209.67	11	34.67	14	530.34	42	42.33	53.67	241.67	89	203	69.67	2	63	53.67	137.67	104.67	54.33	5	96.67
EC:1.10.3.12	0	0	0	0	0	0	0	0	0	0	0	0	0	0	0	0	0	0	0	0	0	0	0	0	0	0	9	0	0	0	0	0	0	0	0	0	0	0	0	0	0	8	0	0	0	0	0	0	0
EC:1.10.9.1	0	0	0	0	0	0	0	0	0	0	0	0	0	0	0	0	0	0	0	0	0	0	0	0	0	0	0	0	0	0	0	0	0	0	0	0	0	0	0	0	0	0	0	0	0	0	0	0	0
EC:1.11.1.1	250	221	652	66	36	383	91	178	87	8	25	40	8	19	128	14	0	119	3770	2920	2795	3416	574	2995	321	1791	1095	931	4146	608	1568	2630	4605	2285	4082	4662	1202	3887	4686	1806	1676	3161	2273	1852	1774	2543	876	2196	2327
EC:1.11.1.10	821.5	2366.67	4084.33	4618.25	4521.25	5557.25	6155.75	7068.58	2814.67	3452.76	1050.83	1241.83	1294.31	1567.17	932.54	998.58	1591.64	896.33	1965.2	2649.75	654.75	2679.5	2102.04	1342	2210.78	2781.5	1886.83	1986.5	1081.99	3994.58	2824.12	2145.5	1345.11	774.92	1385	1092.17	1653.5	730.2	939.5	2206.5	698.67	2416.33	886.85	4945.25	477	2352.5	361.83	2598.62	349.75
EC:1.11.1.15	12728.59	20835.32	25232.73	30225.29	29212.99	30937.84	32379.63	29541.66	26281.49	22898.53	18874.15	19588.41	19493.69	23254.07	20424.06	20056.87	17664.18	20896.55	19895.28	21970.96	19391.35	21899.08	23679.56	21240.21	23374.87	24284.4	23328.4	22259.53	17880.33	33046.03	30080.99	22833.8	18353.2	22373.19	20896.65	17877.45	23400.89	18610.83	19488.89	27358.51	23592.07	24661.14	25831.74	32249.22	17349.14	25478.46	17838.55	25735.19	18844.61
EC:1.11.1.19	0	0	12.8	14.2	1.4	13	11.6	0	3	1.4	4	3	4.5	3	8	2.5	0	2.2	1	23.2	0	0	0	0	2	6.8	11.2	1	4.6	0	0.8	4	0	73.8	5	18	3	0	8	3	13	0	4	50	0	94.5	2	0	0
EC:1.11.1.21	174.58	567.75	745.75	744.33	899.25	783.92	955.5	1374.67	626.42	651.75	217	223.75	260.25	356	174.42	249.17	401	192.75	384.75	381.33	229.25	454	478.5	274	609.08	464.5	408.25	261.5	257.75	689.58	497.5	590	196	172.42	329.25	254.83	353.08	206.75	309.92	589.33	159.17	384.58	290.75	800.75	87.67	414	75.25	355.5	124.25
EC:1.11.1.5	18.17	86.67	40.92	82.75	72.92	130.33	38	29.17	77.67	128.08	77.25	7.5	354.67	30.33	104.33	76.5	85.5	90.42	270.92	91.25	118.67	71.5	238	26.08	63.5	146.08	30.92	28.5	67.25	236.42	79.25	57.42	33.5	520.17	55.5	51.83	67.67	239.92	104	228.75	74.17	16.75	54.5	64.67	106.17	111.67	35.83	23.75	98.67
EC:1.11.1.6	81.34	290.34	435.69	594.15	474.89	707.16	647.7	735.84	301.34	487.21	89.25	90	409.84	81.66	281.66	97	210.5	135.49	495.59	309.15	215.34	299	399	246.41	252	278.01	404.41	166.5	246.45	412.09	354.35	340.59	166.5	282.11	284	234.16	214.84	457.09	165.5	346.75	148.84	316.58	137.5	723.34	264.84	560.84	123.16	303.75	188.84
EC:1.11.1.7	0	0	0	0	0	0	0	0	0	0	0	0	0	0	0	0	0	0	0	0	0	0	0	0	0	0	0	0	0	0	0	0	0	0	0	0	0	0	0	0	0	0	0	0	0	0	0	0	0
EC:1.11.1.9	2553.13	6712.14	8350.76	10265.41	9494.89	9560.85	10223.65	9961.75	9798.24	8700.42	6070.46	6446.66	7230.29	8185.61	6202.48	7888.21	5673.08	7135.19	5395.66	5351.08	4393.45	6170.8	5240.91	5686.7	6178.97	6244.8	6484.98	6243.6	5432.16	9087.28	9552.52	6574.43	4039.71	4003.46	5288.6	5224.24	5893.06	4242.53	4795.47	7169.4	5475.21	6581.75	4948.92	8327.68	3429.14	5560.8	2308.86	6846.42	3972.45
EC:1.11.2.4	0	2.67	3.33	0	0	4	0	4.33	6.17	3.83	2.33	2.33	2.67	6.17	4.5	7.83	7	5.33	4.33	2	0	0	2.67	4	5.33	0	3.33	0	2.67	7.33	13	4	4	3.67	2	5.67	5.5	3.83	0	0	3.17	4.83	5.67	0	1.5	6	2.83	0	6
EC:1.12.1.2	116	301	351	504	419	505	210	400	187	287	80	102	250	52	214	190	173	163	524	147	332	233	444	373	294	325	192	206	523	604	651	473	76	383	393	313	384	189	855	848	397	71	253	254	66	320	71	93	190
EC:1.12.1.3	6976.73	9121.48	8972.63	11091.1	11893.73	12018.9	9697.29	9271.02	9486.78	8885.12	7033.82	7400.32	8040.89	10251.58	8969.96	8649.32	12276.6	8665.91	10038.01	5253.41	8231.9	8068.56	6467.18	10671.5	7206.38	10792.2	7895.81	9276.7	8986.26	12321.63	11721.5	11023.17	11897.1	5911.49	8184.7	8500.89	9590.3	8497.42	11168.51	11968.51	8065.47	9707.61	9099.93	8475.24	6844.5	7652.1	6146.22	10625.1	8516.5
EC:1.12.2.1	56	98	102	164	82	160	40	74	34	134	30	12	26	30	62	38	60	16	88	46	92	60	64	198	16	54	32	136	70	44	156	168	84	30	100	68	56	120	56	210	36	90	14	58	124	42	16	120	42
EC:1.12.5.1	35.01	129.01	71.01	128	132.01	212.99	61	37.01	154.01	255.99	166	6	671.01	47.99	172.99	133	181	130.01	518.01	182	223.01	99	513	15.99	102	278.99	47.01	22	136	440.01	19	47.01	18	1060.01	80	79.99	105.01	557.01	182	426	151.01	0	83	108.01	210.01	216.01	79.99	6	197.01
EC:1.12.7.2	1341.5	2777.34	4311.33	5516.92	5033.25	4081.58	6284.42	6466.91	4281.34	3872.76	2317.83	1941.83	2263.64	3568.17	1782.92	2186.25	2967.97	2022.91	1943.75	2691.42	1420.75	2769.83	2173.75	1847.67	2625.83	2951.5	3217.16	1825.83	1604.75	3907.58	2459.5	2564.16	1869.25	1598.92	1593	1698.84	2045.5	1941.58	1387.17	2485.17	1385	2196.66	1730.42	4241.92	2018	2378.5	971.83	2381	1645.75
EC:1.12.98.1	0	100	15	74	20	240	132	66.5	0	10	0	0	17.5	0	0	0	48	13	24	84	31	84	36	164	0	96	10	84	96	52	248	48	156	20	116	28	72	0	176	128	16	72	0	92	0	120	0	112	0
EC:1.12.98.2	0	20	0	11	5	60	33	11	0	0	0	0	0	0	0	0	7	2	6	21	4	21	9	41	0	24	0	21	24	13	62	12	39	5	29	7	18	0	44	32	4	18	0	23	0	30	0	28	0
EC:1.12.99.6	1466.02	3994.24	7114.06	8694.12	7840.2	7547.38	10862.4	11906.44	5447.32	6439.56	1877.16	2105.66	2471.94	2767.54	1322.97	1833.34	2717.8	1965.46	2813	4462.02	1692.7	4803.7	3777.08	2779.5	3439.01	3850.1	3415.16	2185.6	1654.61	6075.88	4477.74	3812.5	3146.26	2139.42	2669.6	2084.26	2806.22	1875.7	1846.18	3684.82	1522.92	3127.88	1599.07	8184.7	1257.18	4143.3	733.36	3327.54	703.5
EC:1.13.11.1	0	0	2.8	1.2	1.4	5	7.6	0	0	1.4	0	0	0	6	0	5	0	2.2	1	1.2	0	0	0	0	2	0.8	3.2	1	1.6	0	0.8	0	0	2.8	0	0	0	0	0	0	0	0	0	0	0	60	0	0	0
EC:1.13.11.11	0	0	0	0	0	0	0	0	0	0	0	0	0	0	0	0	0	0	0	0	0	0	0	0	0	0	0	0	0	0	0	0	0	0	0	0	0	0	0	0	0	0	0	0	0	0	0	0	0
EC:1.13.11.15	0	0	0	0	0	0	0	0	0	0	0	0	0	0	0	0	0	0	0	0	0	0	0	0	0	0	0	0	0	0	0	0	0	0	0	0	0	0	0	0	0	0	0	0	0	0	0	0	0
EC:1.13.11.16	0	0	0	0	0	0	0	0	0	0	0	0	0	0	0	0	0	0	0	0	0	0	0	0	0	0	0	0	0	0	0	0	0	0	0	0	0	0	0	0	0	0	0	0	0	0	0	0	0
EC:1.13.11.2	0	20	36.8	104.2	5.4	22	60.6	8	28	23.4	142	323.5	44	204	68	112.5	543	89.2	21	87.2	5	22	16	7	26	23.8	242.37	19	48.6	0	18.8	15	0	22.3	21	8	20	1	0	17	31	7.33	0	11	17	20	18	0	6
EC:1.13.11.20	0	0	0	0	0	0	0	0	0	0	0	0	0	0	0	0	0	0	0	0	0	0	0	0	0	0	0	0	0	0	0	0	0	0	0	0	0	0	0	0	0	0	0	0	0	0	0	0	0
EC:1.13.11.24	0	0	0	0	0	0	0	0	0	0	0	0	0	0	0	0	0	0	0	0	0	0	0	0	0	0	0	0	0	0	0	0	0	0	0	0	0	0	0	0	0	0	0	0	0	0	0	0	0
EC:1.13.11.25	0	0	0	0	0	0	0	0	0	0	0	0	0	0	0	0	0	0	0	0	0	0	0	0	0	0	0	0	0	0	0	0	0	0	0	5	0	0	0	0	0	0	0	0	0	6	0	0	0
EC:1.13.11.27	21	102	92.8	192.2	87.4	262	94.6	108	14	58.4	7	7	11	10	65	23	24	21.2	165	32.2	93	56	95	66	83	50.8	40.2	44	109.6	137	136.8	140	27	23.47	101	57	97	63	195	223	44	23	65	49	0	131	8	28	46
EC:1.13.11.3	0	0	5.6	2.4	6.8	10	23.2	2	0	2.8	0	0	0	6	0	5	2	4.4	4	4.4	0	0	0	4	4	1.6	22.4	2	9.2	4	14.6	4	4	5.6	4	4	2	0	0	0	0	3	0	0	0	108	0	0	0
EC:1.13.11.37	0	0	0	0	0	0	0	0	0	0	0	0	0	3	0	2.5	0	0	0	0	0	0	0	0	0	0	0	0	0	0	0	0	0	0	0	0	0	0	0	0	0	0	0	0	0	0	0	0	0
EC:1.13.11.4	111	37	42.5	47	51	29	69	3	26	0	64	67	67	77	297	51.5	159	141	86	109.5	63.5	26	57	12	55	126.5	120	86.5	89.5	91.5	18	30	156	59.5	121	50.5	92.5	55.5	81.5	80	100.5	100	72.5	58	38	61	59	110.5	57
EC:1.13.11.49	12	61	19.8	43.2	19.4	100	59.6	38	8	8.4	18	3	124	17	75	34.5	11	19.2	18	65.2	34	37.5	25.5	55	5	54.8	13.45	37	32.6	80	59.8	100	61	291.8	41.5	46	41	31.5	274	164	50	76.5	17	199.5	14.5	244.5	14	43	10
EC:1.13.11.5	21	102	88	191	86	250	81	101	14	57	7	7	11	10	65	21	24	19	164	31	93	56	95	66	81	50	29	43	105	132	136	136	27	19	95	57	97	63	195	223	44	21	65	49	0	104	8	28	46
EC:1.13.11.53	0	0	0	0	0	0	0	0	0	0	0	0	0	0	0	0	0	0	0	0	0	0	0	0	0	0	0	0	0	0	0	0	0	0	0	0	0	0	0	0	0	0	0	0	0	0	0	0	0
EC:1.13.11.54	0	0	0	0	0	0	0	0	0	0	0	0	0	0	0	0	0	0	0	0	0	0	0	0	0	0	0	0	0	0	0	0	0	0	0	0	0	0	0	0	0	0	0	0	0	0	0	0	0
EC:1.13.11.6	0	0	0	0	0	0	0	0	0	0	0	0	0	0	0	0	0	0	0	0	0	0	0	0	0	0	0	0	0	0	0	0	0	0	0	0	0	0	0	0	0	0	0	0	0	0	0	0	0
EC:1.13.11.75	0	0	0	0	0	0	0	0	0	0	0	0	0	0	0	0	0	0	0	0	0	0	0	0	0	0	0	0	0	0	0	0	0	0	0	0	0	0	0	0	0	0	0	0	0	0	0	0	0
EC:1.13.11.79	0	0	2	0	2	7	0	7	0	0	0	0	0	0	0	2	0	0	0	0	0	0	0	0	0	0	0	0	0	5	0	4	0	0	7	13	0	0	0	3	0	2	0	0	0	12	0	0	0
EC:1.13.11.8	0	0	0	0	0	0	0	0	0	0	0	0	0	0	0	0	0	0	0	0	0	0	0	0	0	0	0	0	0	0	0	0	0	0	0	0	0	0	0	0	0	0	0	0	0	0	0	0	0
EC:1.13.11.9	0	0	0	0	0	0	0	0	0	0	0	0	0	0	0	0	0	0	0	0	0	0	0	0	0	0	0	0	0	0	0	0	0	0	0	0	0	0	0	0	0	0	0	0	0	0	0	0	0
EC:1.13.12.16	54.67	134.67	92.47	113.2	137.07	156.33	73.6	51.67	122.67	172.73	90	27	381.17	46.33	176.33	106.5	139	153.87	330.67	108.2	144.67	80	354	83.33	132	219.13	189.12	36	165.6	273.67	33.8	76.67	63	564.47	99	122.33	141.67	264.67	197	266	110.67	9	79	74.67	157.67	244.17	65.33	10	122.67
EC:1.13.12.3	0	0	0	0	0	0	0	0	0	0	0	0	0	0	0	0	0	0	0	0	0	0	0	0	0	0	0	0	0	0	0	0	0	0	0	0	0	0	0	0	0	0	0	0	0	0	0	0	0
EC:1.14.11.1	0	0	4	0	0	14	0	14	0	0	0	0	0	0	0	4	0	0	0	0	0	0	0	0	0	0	0	0	0	10	0	8	0	0	8	0	0	0	0	0	0	4	0	0	0	0	0	0	0
EC:1.14.11.17	1.33	3	0	5.33	7	3.67	1	0.67	0.67	5	0	2	0	4	1.67	0.67	3	0	0	1.33	1	0	0	3	1.33	1	0	0	0	1.33	0	0	0	1.67	2	7.33	1.33	0	2.67	1.33	1.67	2.33	0	0	11.67	28	11	0	0
EC:1.14.11.18	4	2	2	4	0	7	0	7	0	5	6	3	0	2	0	4	0	0	10	3	8	0	18	0	0	0	0	0	13	5	0	14	8	12	4	6	4	21	4	0	0	2	17	0	46	3	23	3	13
EC:1.14.11.2	0	0	0	0	0	0	0	0	0	0	0	0	0	0	0	0	0	0	0	0	0	0	0	0	0	0	0	0	0	0	0	0	0	0	0	0	0	0	0	0	0	0	0	0	0	0	0	0	0
EC:1.14.11.33	1.33	10	14.8	6.53	9.4	23.67	12.6	7.67	11.67	15.4	4	5	16.5	14	16.67	13.17	11	27.2	10	2.53	1	4	0	8	17.33	4.8	18.2	1	4.6	9.33	0.8	4	0	4.47	13	15.33	8.33	5	8.67	4.33	1.67	4.33	7	2	11.67	75.5	11	0	7
EC:1.14.11.47	1.33	7	2	8.33	3	22.67	3	7.67	0.67	9	0	2	0	4	3.67	2.67	3	0	0	1.33	1	0	0	3	1.33	1	0	0	0	6.33	4	4	0	3.34	6	10.33	1.33	0	2.67	1.33	1.67	4.33	0	0	11.67	16	11	0	2
EC:1.14.12.1	0	7	0	0	3	0	0	0	8	9	0	0	12	7	7	8	8	25	9	0	0	4	0	0	14	0	7	0	0	0	0	0	0	0	0	0	7	5	6	0	0	0	7	2	0	0	0	0	7
EC:1.14.12.10	0	0	5.6	2.4	2.8	10	15.2	0	0	2.8	0	0	0	6	0	5	0	4.4	2	2.4	0	0	0	0	4	1.6	6.4	2	3.2	0	1.6	0	0	5.6	0	0	0	0	0	0	0	0	0	0	0	66	0	0	0
EC:1.14.12.15	0	0	0	0	0	0	0	0	0	0	0	0	0	0	0	0	0	0	0	0	0	0	0	0	0	0	0	0	0	0	0	0	0	0	0	0	0	0	0	0	0	0	0	0	0	0	0	0	0
EC:1.14.12.17	644.38	2226.35	4079.15	4651.53	4454.45	4294.72	6409.7	7294.47	2963.02	3553.55	983	1132.75	1154.75	1466	393.42	850.07	1242.8	604.95	1078.75	2457.13	547.65	2534	1855.9	863.6	2161.88	1978.9	1954.1	1015.3	609.95	3367.78	1893.9	1999.2	1052.6	734.22	1118.65	965.23	1201.08	659.55	427.32	1709.53	606.17	1850.58	790.15	4826.15	562.07	2322.7	328.25	1839.7	258.25
EC:1.14.12.19	0	0	0	0	0	0	0	0	0	0	0	0	0	0	0	0	0	0	0	0	0	0	0	0	0	0	0	0	0	0	0	0	0	0	0	0	0	0	0	0	0	0	0	0	0	0	0	0	0
EC:1.14.13.1	0	0	0	0	0	0	0	0	0	0	0	0	0	9	0	7.5	0	0	0	0	0	0	0	0	0	0	0	0	0	0	0	0	0	0	0	0	0	0	0	0	0	0	0	0	0	27	0	0	0
EC:1.14.13.113	0	0	0	0	0	0	0	0	0	0	0	0	0	0	0	0	0	0	0	0	0	0	0	0	0	0	0	0	0	0	0	0	0	0	0	0	0	0	0	0	0	0	0	0	0	0	0	0	0
EC:1.14.13.114	0	0	0	0	0	0	0	0	0	0	0	0	0	0	0	0	0	0	0	0	0	0	0	0	0	0	0	0	0	0	0	0	0	0	0	0	0	0	0	0	0	0	0	0	0	0	0	0	0
EC:1.14.13.127	0	0	0	0	0	0	0	0	0	0	0	0	0	0	0	0	0	0	0	0	0	0	0	0	0	0	0	0	0	0	0	0	0	0	0	0	0	0	0	0	0	0	0	0	0	0	0	0	0
EC:1.14.13.129	21	97	88	182	84	248	79	101	14	57	7	7	11	10	65	21	14	15	162	31	86	56	91	66	81	50	29	38	105	119	125	136	12	19	95	44	89	63	192	223	44	21	65	34	0	104	8	28	46
EC:1.14.13.141	0	0	0	0	0	0	0	0	0	0	0	0	0	0	0	0	0	0	0	0	0	0	0	0	0	0	0	0	0	0	0	0	0	0	0	10	0	0	0	0	0	0	0	0	0	12	0	0	0
EC:1.14.13.142	0	0	0	13	0	0	0	0	0	0	0	0	0	0	0	0	0	0	0	22	0	0	0	0	0	6	0	0	0	0	0	4	0	71	0	10	3	0	8	0	13	0	4	50	0	12	2	0	0
EC:1.14.13.148	0	0	0	0	0	0	0	0	0	0	0	0	0	3	0	2.5	0	0	0	0	0	0	0	0	0	0	0	0	0	0	0	0	0	0	0	5	0	0	0	0	0	0	0	0	0	33	0	0	0
EC:1.14.13.149	0	0	5.6	2.4	2.8	10	23.2	0	0	2.8	0	0	0	6	0	5	0	4.4	2	2.4	0	0	0	0	4	1.6	22.4	2	9.2	0	1.6	0	0	5.6	4	0	0	0	0	0	0	0	0	0	0	108	0	0	0
EC:1.14.13.165	0	0	0	0	0	0	0	0	0	0	0	0	0	0	0	0	0	0	0	0	0	0	0	0	0	0	2.25	0	0	0	0	0	0	0	0	0	0	0	0	0	0	2	0	0	0	0	0	0	0
EC:1.14.13.172	0	0	0	0	0	0	0	0	0	0	0	0	0	0	0	0	0	0	0	0	0	0	0	0	0	0	0	0	0	0	0	0	0	0	0	0	0	0	0	0	0	0	0	0	0	0	0	0	0
EC:1.14.13.2	0	0	2.8	1.2	1.4	5	11.6	0	0	1.4	0	0	0	3	0	2.5	0	2.2	1	1.2	0	0	0	0	2	0.8	11.2	1	4.6	0	0.8	0	0	2.8	2	0	0	0	0	0	0	0	0	0	0	54	0	0	0
EC:1.14.13.20	0	0	0	0	0	0	0	0	0	0	0	0	0	3	0	2.5	0	0	0	0	0	0	0	0	0	0	0	0	0	0	0	0	0	0	0	0	0	0	0	0	0	0	0	0	0	0	0	0	0
EC:1.14.13.22	0	0	0	0	0	0	0	0	0	0	0	0	0	0	0	0	0	0	0	0	0	0	0	0	0	0	0	0	0	0	0	0	0	0	3	8	0	0	0	3	0	0	0	0	0	0	0	0	0
EC:1.14.13.40	0	0	0	0	0	0	0	0	0	0	0	0	0	0	0	0	0	0	0	0	0	0	0	0	0	0	0	0	0	0	0	0	0	0	0	0	0	0	0	0	0	0	0	0	0	0	0	0	0
EC:1.14.13.50	0	0	0	0	0	0	0	0	0	0	0	0	0	0	0	0	0	0	0	0	0	0	0	0	0	0	0	0	0	0	0	0	0	0	0	0	0	0	0	0	0	0	0	0	0	0	0	0	0
EC:1.14.13.59	0	0	0	0	0	0	0	0	0	0	0	0	0	0	0	0	0	0	0	0	0	0	0	0	0	0	0	0	0	0	0	0	0	0	0	5	0	0	0	0	0	0	0	0	0	33	0	0	0
EC:1.14.13.7	0	0	2.8	1.2	1.4	5	11.6	0	0	1.4	4	0	0	3	8	2.5	0	2.2	1	1.2	0	0	0	0	2	0.8	11.2	1	4.6	0	0.8	0	0	2.8	2	0	0	0	0	0	0	0	0	0	0	135	0	0	0
EC:1.14.13.70	0	0	0	0	0	0	0	0	0	0	0	0	0	0	0	0	0	0	0	0	0	0	0	0	0	0	0	0	0	0	0	0	0	0	0	5	0	0	0	0	0	0	0	0	0	6	0	0	0
EC:1.14.13.81	0	0	0	0	0	0	0	0	0	0	0	0	0	0	0	0	0	0	0	0	0	0	0	0	0	0	0	0	0	0	0	0	0	0	0	0	0	0	0	0	0	0	0	0	0	0	0	0	0
EC:1.14.13.82	0	0	2	0	0	7	0	7	0	0	0	0	0	0	0	2	0	0	0	0	0	0	0	0	0	0	0	0	0	5	0	4	0	0	4	0	0	0	0	0	0	2	0	0	0	2	0	0	0
EC:1.14.13.83	0	0	12.8	14.2	1.4	13	7.6	0	3	1.4	4	3	4.5	3	8	2.5	0	2.2	1	23.2	0	0	0	0	2	6.8	3.2	1	1.6	0	0.8	4	0	73.8	3	18	3	0	8	3	13	0	4	50	0	38.5	2	0	0
EC:1.14.13.9	0	0	0	0	0	0	0	0	0	0	0	0	0	0	0	0	0	0	0	0	0	0	0	0	0	0	0	0	0	0	0	0	0	0	3	8	0	0	0	3	0	0	0	0	0	0	0	0	0
EC:1.14.14.1	0	0	0	0	0	0	0	0	0	0	0	0	0	0	0	0	0	0	0	0	0	0	0	0	0	0	0	0	0	0	0	0	0	0	0	0	0	0	0	0	0	0	0	0	0	0	0	0	0
EC:1.14.14.12	0	0	0	0	0	0	0	0	0	0	0	0	0	0	0	0	0	0	0	0	0	0	0	0	0	0	0	0	0	0	0	0	0	0	0	5	0	0	0	0	0	0	0	0	0	6	0	0	0
EC:1.14.14.5	2.66	6	0	10.66	6	7.34	2	1.34	1.34	10	0	4	0	8	3.34	1.34	6	0	0	2.66	2	0	0	6	2.66	2	0	0	0	2.66	0	0	0	3.34	4	14.66	2.66	0	5.34	2.66	3.34	4.66	0	0	23.34	38	22	0	0
EC:1.14.14.8	0	0	0	0	0	0	0	0	0	0	0	0	0	0	0	0	0	0	0	0	0	0	0	0	0	0	0	0	0	0	0	0	0	0	0	0	0	0	0	0	0	0	0	0	0	0	0	0	0
EC:1.14.14.9	12	24	36	68	184	94	105	28	11	26	0	12	10	0	20	14	26	0	94	0	38	88	0	70	0	86	39	40	50	202	44	80	132	0	32	28	60	76	112	108	26	52	80	0	0	46	20	60	44
EC:1.14.15.12	0	0	0	0	0	0	0	0	0	0	0	0	0	0	0	0	0	0	0	0	0	0	0	0	0	0	0	0	0	0	0	0	0	0	0	0	0	0	0	0	0	0	0	0	0	0	0	0	0
EC:1.14.15.13	0	0	0	0	0	0	0	0	0	0	0	0	0	0	0	0	0	0	0	0	0	0	0	0	0	0	0	0	0	0	0	0	0	0	0	0	0	0	0	0	0	0	0	0	0	0	0	0	0
EC:1.14.15.3	0	0	0	0	0	0	0	0	0	0	0	0	0	0	0	0	0	0	0	0	0	0	0	0	0	0	0	0	0	0	0	0	0	0	3	13	0	0	0	3	0	0	0	0	0	6	0	0	0
EC:1.14.15.7	4	2	0	4	0	0	0	0	0	5	6	3	0	2	0	2	0	0	10	3	8	0	18	0	0	0	0	0	13	0	0	10	8	12	0	6	4	21	4	0	0	0	17	0	46	3	23	3	13
EC:1.14.15.9	0	0	0	0	0	0	0	0	0	0	0	0	0	0	0	0	0	0	0	0	0	0	0	0	0	0	0	0	0	0	0	0	0	0	0	0	0	0	0	0	0	0	0	0	0	0	0	0	0
EC:1.14.16.1	0	0	2	0	0	7	0	7	0	0	0	0	0	0	0	2	10	4	2	0	0	0	4	0	0	0	0	5	0	14	2	4	6	0	4	4	0	0	3	0	0	2	0	0	0	0	0	0	0
EC:1.14.17.3	0	0	0	0	0	0	0	0	0	0	0	0	0	0	0	0	0	0	0	0	0	0	0	0	0	0	0	0	0	0	0	0	0	0	2	0	0	0	0	0	0	0	0	0	0	0	0	0	0
EC:1.14.18.1	0	0	0	0	0	0	0	0	0	0	0	0	0	0	0	0	0	0	0	0	0	0	0	0	0	0	0	0	0	0	0	0	0	0	0	0	0	0	0	0	0	0	0	0	0	0	0	0	0
EC:1.14.18.3	0	0	0	0	0	0	0	0	0	0	0	0	0	0	0	0	0	0	0	0	0	0	0	0	0	0	0	0	0	0	0	0	0	0	0	0	0	0	0	0	0	0	0	0	0	0	0	0	0
EC:1.14.19.1	7	22	9	20	10	29	10	20	14	37	9	10	8	8	24	14	18	15	46	7	15	5	30	24	16	5	5	9	28	38	58	35	31	13.67	25	40	34	30	21	19	14	8	26	15	46	8	23	3	18
EC:1.14.19.2	3	11	9	22	10	15	6	16	14	28	3	7	8	6	22	12	4	11	30	0	14	5	8	16	16	5	5	4	15	17	35	17	0	0	25	5	18	12	14	19	14	2	9	0	0	5	0	0	5
EC:1.14.19.3	0	0	10	9	0	8	0	0	3	0	0	0	4.5	3	0	2.5	0	0	0	0	7	0	0	0	0	0	0	0	0	0	9	0	0	0	3	28	0	0	0	3	0	0	0	0	0	104.5	0	0	0
EC:1.14.19.9	0	0	0	0	0	0	0	0	0	0	0	0	0	0	0	0	0	0	0	0	0	0	0	0	0	0	0	0	0	0	0	0	0	0	0	0	0	0	0	0	0	0	0	0	0	0	0	0	0
EC:1.14.99.39	0	0	0	0	0	0	0	0	0	0	0	0	0	0	0	0	0	0	0	0	0	0	0	0	0	0	0	0	0	0	0	0	0	0	0	0	0	0	0	0	0	0	0	0	0	0	0	0	0
EC:1.14.99.44	0	0	0	0	0	0	0	0	0	0	0	0	0	0	0	0	0	0	0	0	0	0	0	0	0	0	2.25	0	0	0	0	0	0	0	0	0	0	0	0	0	0	0	0	0	0	0	0	0	0
EC:1.14.99.46	1.33	3	0	5.33	3	3.67	1	0.67	0.67	5	0	2	0	4	1.67	0.67	3	0	0	1.33	1	0	0	3	1.33	1	0	0	0	1.33	0	0	0	1.67	2	2.33	1.33	0	2.67	1.33	1.67	2.33	0	0	11.67	16	11	0	0
EC:1.14.99.48	0	3	4	0	4	3	4	0	0	0	0	0	0	0	0	0	0	0	6	0	0	0	4	0	0	4	2.25	0	3	0	0	0	0	0	0	0	0	0	0	0	0	6	0	2	0	0	4	0	6
EC:1.14.99.50	0	0	0	0	0	0	0	0	0	0	0	0	0	0	0	0	0	0	0	0	0	0	0	0	0	0	0	0	0	0	0	0	0	0	0	0	0	0	0	0	0	0	0	0	0	0	0	0	0
EC:1.15.1.1	4202.14	8745.9	11020.76	13246.26	13394.8	14124.82	13829.57	13356.85	10338.61	9852.43	5622.24	6634.99	8165.09	8382.44	7912.8	7783.07	7702.31	7483.59	8169	6550.81	5867.42	7764.35	7848.11	8064.35	7247.91	9031.28	7352.76	9568.43	7101.96	12398.8	13557.77	9711.45	7351.16	5640.36	7399.2	6582.2	8300.61	5719.48	7877.83	11439.11	6116.97	9284.09	6733.49	11919.43	3923.83	8045.02	3883.87	9601.97	4921.42
EC:1.15.1.2	5334.56	6705.31	8391.63	9881.4	9995.4	8774.4	11184.47	10122.59	9136.84	7563.7	5917.33	5597.66	6386.45	8312.28	7287.63	6506.06	9429.17	7039.13	6570.75	5971.71	5803.67	7037.6	5626.19	7132.77	6325.84	7764.73	6977.22	6280.43	6154.77	9435.23	7543.22	7548.7	8113.16	5205.04	5992.2	6056.54	7573.36	6723.15	6749.24	7782.37	5711.37	7236.19	6502.07	8450.01	5305.07	6053.1	4558.76	6755.72	5536
EC:1.16.1.1	284	133	182.6	118.4	187.8	34	124.2	136	356	269.8	410	378.5	386	658	240	466	570	446.4	69	98.4	175	122	86	140	174	136.6	378.4	46	101.2	88	10.6	142	64	230.1	125	214	138	257	58	79	330	151	312	135	510.5	122	296	113	324
EC:1.16.1.3	1.33	3	0	5.33	3	3.67	1	0.67	0.67	5	0	2	0	4	1.67	0.67	3	0	0	1.33	1	0	0	3	1.33	1	0	0	0	1.33	0	0	0	1.67	2	2.33	1.33	0	2.67	1.33	1.67	2.33	0	0	11.67	16	11	0	0
EC:1.16.1.9	1.33	3	0	5.33	3	3.67	1	0.67	0.67	5	0	2	0	4	1.67	0.67	3	0	0	1.33	1	0	0	3	1.33	1	0	0	0	1.33	0	0	0	1.67	2	2.33	1.33	0	2.67	1.33	1.67	2.33	0	0	11.67	16	11	0	0
EC:1.16.3.1	972.58	2326.42	3952.33	4687.33	4291	4178.42	5758	6515.25	2533.09	3169.08	1238.58	1306.83	1315.17	1723.17	1321.17	1153	1751.5	1113.58	1663.08	2290.58	1073.75	2638.25	1912.92	1553.25	1934.91	2291.75	1875.58	2038	1108.42	3623.41	2796.25	2390.25	1758.5	899.18	1458	1334.5	1755.58	1049.83	1180.92	2252.08	1016.59	2390.91	1136.42	4245.25	926.92	2185.25	849.28	2493.75	722.25
EC:1.16.3.2	2636.93	5228.64	6627.42	8401.86	7403.84	8887.42	8866.62	9765.45	5726.44	6239.05	3580.82	3394.83	3974.32	4283.81	3686.18	3626.08	4443.24	3833.62	5151.4	4775.27	3879.79	5376.4	4981.12	5462.08	4708.53	5711.01	4373.16	4578	4580.07	7980.9	8100.65	6054.19	4504.81	3060.49	4678.9	3909.46	5122.36	3438.04	4784.34	6659.58	3602.11	4887.71	3785.65	7707.49	3139.51	4720.87	2525.26	5141.95	3018.02
EC:1.17.1.1	4	8	0	7	0	12	3	0	0	9	6	3	0	2	2	2	0	0	10	3	8	0	18	0	0	0	0	0	13	0	4	10	8	12	0	14	4	21	4	0	0	0	17	0	46	3	23	3	13
EC:1.17.1.2	7585.58	10901.86	12616.97	16006.68	15213.49	14386.23	15808.42	14787.3	14742.86	12378.98	9145.65	8722.33	11355.95	12649.24	11977.35	10289.15	14183.27	11542.27	11535.32	8776.64	10067.54	10791.08	9356.72	11518.85	9972.72	12670.41	11414.31	10540.43	10850.6	15210.97	13295.37	11942.05	11472.11	9341.53	9807.6	9931.5	12119.81	11428.44	11455.66	12826.12	9755.22	10440.07	10553.2	12701.91	9393.16	9376.72	7413.31	10316.67	9973.27
EC:1.17.1.4	1417	2058.34	2667.66	3463	3343	4903	3666	3445.66	1591.34	2263.66	1165.66	1166.66	1972.34	1465.34	3702	1356.66	3027	2170.66	3757.66	2907	1576	2522	1712.34	2556	1740.66	3143	1867.66	2919	2383.34	3966.66	4679	2843	2805	1336.34	2301	1900.34	2674	1669.66	3117	3230	1881.34	2773.66	1840.34	4200	906	2194	1375.06	3038	1228
EC:1.17.1.8	8659.08	12750.53	15543.63	17854.68	18218.49	17058.06	18664.59	17263.63	17904.03	13807.89	12036.98	12150.41	13573.2	16358.66	14591.14	13819.73	15446.77	14500.02	16363.9	14599.47	14194.54	16378.25	12170.64	17729.85	12874.62	17060.66	15320.98	14946.93	16125.01	18646.3	19567.12	17001.55	18421.72	13992.78	17016.85	16921.17	15351.31	15887.52	17544.24	18197.37	14427.64	18585.73	15419.05	18171.08	12609.66	15206.47	9849.09	17151.42	13268.77
EC:1.17.2.1	0	0	0	0	0	0	0	0	0	0	0	0	0	0	0	0	0	0	0	0	0	0	0	0	0	0	0	0	0	0	0	0	0	0	0	0	0	0	0	0	0	0	0	0	0	0	0	0	0
EC:1.17.4.1	13212.44	17592.93	21111.34	23462.47	23563.42	24896.78	26389.58	23330.81	23462.9	18436.17	19402.99	19815.16	17496.3	22898.47	19120.36	19455.89	17363.49	20495.99	20372.64	24526.16	21166.84	23387.98	22127.08	24134.11	22237.29	24130.01	23639.92	20620.6	19437.87	28107.12	27654.39	22044.26	23522.51	25696.82	24553.7	22044.92	22903.61	21394.96	21428.07	25981.47	26089.21	28373.85	28441.37	30966.21	19934.57	27417.69	20114.07	28103.59	20348.94
EC:1.17.4.2	15840.96	18572.55	22750.51	24991.15	25552.97	24552.78	27612.09	24155.92	25828.05	19138.98	20741.81	19793.99	18887.45	25313.5	21943.44	20044.13	22783.9	22615.89	25287.98	25747.38	25697.19	27240.41	21636.54	26456.79	23040.43	27047.96	25989.92	22056.56	25236.02	30056.41	25561.42	24931.41	29611.96	26808.23	28184.5	27712.41	26201.72	28814.73	27327.23	26084.74	28384.3	30233.64	32699.94	30283.56	24865.39	27738	23401.84	28176.62	25893.85
EC:1.17.5.1	0	0	0	0	0	0	0	0	0	0	0	0	0	0	0	0	0	0	0	0	0	0	0	0	0	0	0	0	0	0	0	0	0	0	0	0	0	0	0	0	0	0	0	0	0	0	0	0	0
EC:1.17.7.1	6796.08	10010.86	11546.47	14468.18	13775.49	13251.73	14340.92	13682.3	13122.86	11359.48	8435.15	8021.33	10271.45	11566.74	10746.35	9379.65	12699.27	10266.77	10298.32	7978.64	9093.54	9786.58	8514.72	10559.35	9120.22	11451.91	10323.31	9649.93	9819.1	14117.47	12392.37	11041.55	10263.61	8311.03	8900.6	8944	10861.81	9991.44	10445.16	11983.12	8926.72	9640.07	9392.2	11484.91	8578.66	8428.22	6549.31	9310.17	8945.27
EC:1.17.7.3	6796.08	10010.86	11546.47	14468.18	13775.49	13251.73	14340.92	13682.3	13122.86	11359.48	8435.15	8021.33	10271.45	11566.74	10746.35	9379.65	12699.27	10266.77	10298.32	7978.64	9093.54	9786.58	8514.72	10559.35	9120.22	11451.91	10323.31	9649.93	9819.1	14117.47	12392.37	11041.55	10263.61	8311.03	8900.6	8944	10861.81	9991.44	10445.16	11983.12	8926.72	9640.07	9392.2	11484.91	8578.66	8428.22	6549.31	9310.17	8945.27
EC:1.17.99.1	7.67	25.67	13.67	38	20.67	38.33	21	4.67	24.67	26.33	14	2	87.67	1.33	16.33	9	57	10.67	159.67	6	35.67	3	96	5.33	29	30.33	16.67	4	43	45.67	5	5.67	6	26.67	13	28.33	19.67	125.67	24	20	14.67	0	5	4.67	34.67	12.67	17.33	2	47.67
EC:1.17.99.6	725.68	2380.55	1897.2	3193.33	2135.1	2800.92	1911.77	2027.95	1879.85	2517.05	1128.99	1590	1583	1283.47	1611.81	1462.17	1587.77	1534.68	2164.15	1076.98	2264.45	1994.15	2122.45	2785.25	1898.88	1996.05	1628.63	1613.5	2507.65	2950.98	4041.85	2949.85	2109.7	1115.6	2162.4	1791.63	2143.28	1537.87	2584.42	3325.58	1808.52	1466.38	1404.05	1687.32	1266.42	1535.45	659.85	1544.45	1747.35
EC:1.18.1.1	84	34	46	24	23.5	11	27.5	59.5	106	60	80	102	138	125	114.5	97	181	75	5	40	69	40	37.5	40	56	26	70	38	20	21.5	0	25.5	0	53.67	2.5	40.5	50	35.5	35	18	84	48	73.5	14	138	34	114	38	60
EC:1.18.1.2	6047.63	7980.61	9655.31	12115.85	11746.2	12127.38	12530.29	11504.99	10721.98	8664.79	6930.08	6361.41	8193.36	9747.11	9101.97	7505.35	11366.07	8587.42	9000.33	6963.87	7110.62	7911.18	6901.39	8847.82	6976.4	9961.58	8694.29	8803.33	8264.59	11847.91	10498.07	8959.38	8926.21	6285.18	7443.15	7366.24	9413.36	8250.05	9055.44	10000.72	7165.45	8597.85	8302.52	10089.46	7291.52	7360.95	6052.46	8431.57	7353.75
EC:1.18.1.3	0	7	0	0	5	0	0	0	8	9	0	0	12	10	7	10.5	8	25	9	0	0	4	0	5	14	3	7	0	0	3	0	0	0	0	2	5	7	5	6	0	0	0	7	2	0	33	0	0	7
EC:1.18.1.7	0	0	0	0	0	0	0	0	0	0	0	0	0	0	0	0	0	0	0	0	0	0	0	0	0	0	0	0	0	0	0	0	0	0	0	0	0	0	0	0	0	0	0	0	0	0	0	0	0
EC:1.18.6.1	1823.79	1615.33	1630.47	2016.95	2182.04	2618.85	1435.15	1195.87	2549.43	1831.02	1951.32	1566.07	1905.33	3112.48	2226.67	2514.27	3376.6	2801.52	2749.09	917.35	1981.5	1971.96	1926.85	2637.3	1567.25	2185.2	1536.77	1975.8	2281.84	2442.37	2887.02	1973.26	2954.03	1383.78	1829.85	1722.63	2617.35	2100.14	2122.95	2575.95	1843.43	2345.82	1661.02	1986.17	1256.2	1918.3	1044.87	3381.02	1419.5
EC:1.2.1.10	7977.65	8637.89	11019.71	11301.23	12647.82	13552.98	13687.8	11894.43	11832.76	7999.85	11017.16	10451.66	8040.28	12181.19	9796.05	9676.48	9583.34	11029.81	11930.74	13807.03	12789.25	13525.43	12664.11	12729.6	12999.08	14071.15	13296.23	12514.1	11279.36	15787.48	13173.47	11892.53	14093.41	14228.71	14191.7	13432.21	13870.78	13913.98	12347.57	12741.62	15852.62	17098.43	19795.07	17157.25	12510.57	16038.85	14533.46	16418.97	13411.75
EC:1.2.1.11	8298.83	11682.61	14104.72	16599.93	16356.49	15889.23	16791.17	14653.05	16631.11	12587.98	11553.65	11679.83	13033.95	15631.99	14301.85	13273.65	14594.27	14080.02	15835.07	13793.39	13763.54	15530.08	11416.22	17147.35	11759.47	16081.16	14513.73	14182.43	15740.6	17362.97	18706.12	15876.55	17827.61	13773.78	16478.1	16405.5	14738.56	15498.69	17186.16	17242.37	14132.47	17763.65	14844.95	16639.41	12435.66	14506.97	9709.31	16385.92	13091.77
EC:1.2.1.12	11523.76	14520.81	16465.72	18648.61	18976.74	19280.25	19387.22	16861.27	18932.18	13878.58	15329.15	14836.33	13976.25	18149.59	16365.27	15059.07	16144.17	17085.37	18660.12	17694.77	18801.39	18907.68	17615.97	19673.35	18038.9	20072.26	19450.68	17367.73	17789.55	22969.75	21345.92	18477.55	20373.56	19853.37	19784.9	18985.13	20314.59	20245.34	19491.83	20252.2	21385.84	21640.68	24761.6	21963.26	17163.83	20508.37	17219.91	21056.82	18741.52
EC:1.2.1.16	3631.91	3381.75	3455.65	2892.01	3678.2	4662.34	3225.05	1258.09	4441.09	1473.37	5907.5	5470.5	3357.5	5573.75	4678.84	5037.34	1897.5	5876.85	6480.25	7562.18	8287.17	7243	7340.5	6593	7108.91	6526.98	7102.77	5931	6562.8	7187.16	5934.15	5742.17	7560	10242.16	8684	8260.99	7451.24	9025.25	7862.84	6305.41	10735.42	9544.91	13638.75	8369	7247.84	10392.75	9334	9196.25	8731.5
EC:1.2.1.18	31	74.67	99.13	105.2	65.4	139	48.6	55.33	21.17	40.23	7.33	39.33	88.67	13.17	179.5	26.83	70	79.53	37.33	31.2	67	28.5	30.17	84	64.33	70.8	64.53	60	28.27	53.33	47.8	104	19	37.47	72.5	66.67	49.5	31.33	39	104	35.17	15.33	41.67	62.5	27	121.5	39.83	9	41
EC:1.2.1.19	1.33	3	0	5.33	3	3.67	1	0.67	0.67	5	0	2	0	4	1.67	0.67	3	0	0	1.33	1	0	0	3	1.33	1	0	0	0	1.33	0	0	0	1.67	2	2.33	1.33	0	2.67	1.33	1.67	2.33	0	0	11.67	16	11	0	0
EC:1.2.1.2	1479.35	2706.79	3121.56	2995.21	3890.24	4358.77	3766.98	4908.73	3045.33	3072.08	2108	1600.25	2811.56	2565.26	3027	2232.59	3355.4	2596.47	3599.64	2449.08	1803.94	2663.93	3334.25	3444.66	2555.01	3713.06	1956.07	3039.3	2152.13	3911.2	3775.1	3165.34	3059.95	3432.15	2502.55	2061.62	2667.45	2317.24	2499.76	3911.66	1891.38	2977.11	1460.9	3751.77	1253.68	2402.74	786.51	2842.9	1072.84
EC:1.2.1.20	3630.58	3378.75	3455.65	2886.68	3675.2	4658.67	3224.05	1257.42	4440.42	1468.37	5907.5	5468.5	3357.5	5569.75	4677.17	5036.67	1894.5	5876.85	6480.25	7560.85	8286.17	7243	7340.5	6590	7107.58	6525.98	7102.77	5931	6562.8	7185.83	5934.15	5742.17	7560	10240.49	8682	8258.66	7449.91	9025.25	7860.17	6304.08	10733.75	9542.58	13638.75	8369	7236.17	10376.75	9323	9196.25	8731.5
EC:1.2.1.21	15.5	76.67	66.72	130.28	37.32	133.5	29.6	37.84	19.34	94.98	15.25	9.5	59.17	5.33	13	14.17	63.5	14.62	130.92	29.78	92.67	24.5	105	98.08	33.33	71.88	33.37	78.5	54.85	60.75	107.05	118.42	27.5	39.64	64.5	63.16	41	138.92	41.67	137.08	17.84	19.08	20.5	15.67	58.34	38.67	32.83	23.75	50.17
EC:1.2.1.22	15.5	100.67	69.72	147.28	42.32	193.5	62.6	53.34	19.34	96.98	15.25	9.5	62.67	5.33	13	14.17	74.5	17.62	136.92	50.78	99.67	45.5	114	139.08	33.33	95.88	35.37	99.5	78.85	73.75	169.05	130.42	66.5	44.64	93.5	70.16	59	138.92	85.67	169.08	21.84	37.08	20.5	38.67	58.34	68.67	32.83	51.75	50.17
EC:1.2.1.24	1.33	3	0	5.33	3	3.67	1	0.67	0.67	5	0	2	0	4	1.67	0.67	3	0	0	1.33	1	0	0	3	1.33	1	0	0	0	1.33	0	0	0	1.67	2	2.33	1.33	0	2.67	1.33	1.67	2.33	0	0	11.67	16	11	0	0
EC:1.2.1.27	31	74.67	99.13	105.2	65.4	139	48.6	55.33	21.17	40.23	7.33	39.33	88.67	13.17	179.5	26.83	70	79.53	37.33	31.2	67	28.5	30.17	84	64.33	70.8	64.53	60	28.27	53.33	47.8	104	19	37.47	72.5	66.67	49.5	31.33	39	104	35.17	15.33	41.67	62.5	27	121.5	39.83	9	41
EC:1.2.1.28	0	0	0	0	0	0	0	0	0	0	0	0	0	0	0	0	0	0	0	0	0	0	0	0	0	0	0	0	0	0	0	0	0	0	0	0	0	0	0	0	0	0	0	0	0	0	0	0	0
EC:1.2.1.3	3504.05	4463.35	6515.92	7325.6	7410	6929.47	9369.65	9304.63	6083.35	5852.2	4477.67	4019.5	4537.31	5813.17	5086.92	4307.65	6697.94	4777.76	4185.87	4703.12	3462.9	4718.08	4162.02	4287.6	4450.43	4982	5113.58	4371.3	3699.48	6766.95	5467.12	5275.7	4260.85	3125.65	4157.9	3895.4	4822.75	3825.59	4054.32	5280.7	3965.75	5117.83	4330.9	7305.4	3925.15	4563.45	3757.65	4713.82	3489
EC:1.2.1.32	0	0	0	0	0	0	0	0	0	0	0	0	0	0	0	0	0	0	0	0	0	0	0	0	0	0	0	0	0	0	0	0	0	0	0	0	0	0	0	0	0	0	0	0	0	0	0	0	0
EC:1.2.1.38	5740.5	8955.61	10876.55	13774.85	13746.07	13550.31	14119.92	11777.3	13103.78	9574.64	8671.98	8405.83	10663.61	12195.15	11617.43	10657.07	11425.77	11203.28	9208.82	7274.97	7596.79	8801.58	7675.97	9687.85	7941.97	10541.16	9885.07	10663.93	8758.02	13189.55	13032.62	10231.55	9510.36	7155.03	8411.6	8370	10142.73	8450.77	9138.99	11337.37	8279.3	10834.65	8908.7	11038.66	6941.49	8086.97	5919.81	10483.92	7443.02
EC:1.2.1.39	0	0	0	0	0	0	0	2	0	0	0	0	0	0	0	0	2	0	2	2	0	0	0	4	0	0	0	0	0	4	13	4	4	0	0	4	2	0	0	0	0	3	0	0	0	27	0	0	0
EC:1.2.1.4	3	11	11.8	14.2	11.4	20	13.6	18	14	29.4	3	7	8	6	22	12	6	13.2	33	3.2	7	5	8	20	18	5.8	8.2	5	16.6	21	39.8	21	4	2.8	25	9	20	9	14	19	14	5	9	0	0	5	0	0	5
EC:1.2.1.41	7429.83	9604.61	11688.55	14258.18	14319.74	14075.31	14846.59	12169.8	14704.78	10297.81	10575.98	10401.33	11582.78	14314.49	12870.93	12080.4	13449.6	12756.44	10724.32	9969.97	9546.79	10602.25	9430.97	12631.85	9764.97	12927.16	12067.15	12327.93	10243.52	14671.22	15043.62	11573.55	12203.36	10310.19	11063.6	10505	12271.06	10487.44	11108.99	13673.37	11208.97	13732.15	11601.7	13101.33	9723.16	10760.97	8413.81	13226.92	9647.02
EC:1.2.1.43	5.6	53.2	8.54	26.9	33.6	8.44	28.36	39.8	18.4	37.04	2	6	43.64	8.6	132	17	55.4	58.56	163.8	19.44	11.1	14.26	213	136	19.1	89.3	8.16	37.8	100.26	18.7	14.5	35.5	69.7	25.04	68.3	27.3	82.2	27.4	145.84	80.5	13.2	4.2	2.4	7.76	15.5	13.9	2.6	4.9	7.5
EC:1.2.1.46	0	0	0	0	0	0	0	0	0	0	0	0	0	0	0	0	0	0	0	0	0	0	0	0	0	0	0	0	0	0	0	0	0	0	0	0	0	0	0	0	0	0	0	0	0	56	0	0	0
EC:1.2.1.58	3	4	18	11	9	0	0	0	0	10	0	0	12	0	0	2	0	0	0	0	8	0	0	0	0	8	0	11	0	0	0	0	0	4	7	11	0	9	0	7	4	0	0	5	0	10	0	4	6
EC:1.2.1.59	0	24	3	17	5	60	33	15.5	0	2	0	0	3.5	0	0	0	13	3	6	21	7	21	9	41	0	24	2	21	26	13	62	12	39	5	29	7	18	0	44	32	4	18	0	23	0	30	0	28	0
EC:1.2.1.60	0	0	2.8	1.2	1.4	5	11.6	0	0	1.4	4	0	0	0	8	0	0	2.2	1	1.2	0	0	0	0	2	0.8	11.2	1	4.6	0	0.8	0	0	2.8	2	0	0	0	0	0	0	0	0	0	0	54	0	0	0
EC:1.2.1.68	0	0	0	0	0	0	0	0	0	0	0	0	0	0	0	0	0	0	0	0	0	0	0	0	0	0	0	0	0	0	0	0	0	0	0	5	0	0	0	0	0	0	0	0	0	6	0	0	0
EC:1.2.1.70	2591.4	4216.31	5816.1	6915.85	6656.72	7961.48	8382.99	8720.18	5258.68	5201.59	3225.5	3157.33	3978.11	4269.27	4986.38	3365.82	5406.67	4073.76	4644.34	4267.65	2886.92	4678.43	4345.77	3960.1	3886.51	5108.53	3987.01	3906.43	3408.62	6876.98	5387.02	4521.03	4346.91	3430.76	3600.2	3136.2	4184.2	3100.74	3570.74	4985.7	3188.54	4676.19	2783.15	6871.76	2574.24	4093.77	2031.76	4580.22	2131.92
EC:1.2.1.71	1.33	3	2	5.33	3	10.67	1	7.67	0.67	5	0	2	0	4	1.67	2.67	3	0	0	1.33	1	0	0	3	1.33	1	0	0	0	6.33	0	4	0	1.67	6	2.33	1.33	0	2.67	1.33	1.67	4.33	0	0	11.67	16	11	0	0
EC:1.2.1.72	1.33	3	0	5.33	3	3.67	1	0.67	0.67	5	0	2	0	4	1.67	0.67	3	0	0	1.33	1	0	0	3	1.33	1	0	0	0	1.33	0	0	0	1.67	2	2.33	1.33	0	2.67	1.33	1.67	2.33	0	0	11.67	16	11	0	0
EC:1.2.1.76	9	19.67	5.83	11	7	7	16	14.33	17.17	5.83	7.33	2.33	77.67	11.17	37.5	17.33	9	39.33	34.33	4.5	7.5	4	2.67	12	10.33	18.5	15.33	5.5	16.17	14.83	0	5	5	34.17	18	7.17	6	12.33	34.5	6	12.67	1.83	23.17	29	47.5	83	44.83	19.5	57
EC:1.2.1.77	0	0	0	0	0	0	0	0	0	0	0	0	0	0	0	0	0	0	0	0	0	0	0	0	0	0	0	0	0	0	0	0	0	0	0	0	0	0	0	0	0	0	0	0	0	0	0	0	0
EC:1.2.1.79	3630.58	3378.75	3455.65	2886.68	3675.2	4658.67	3224.05	1257.42	4440.42	1468.37	5907.5	5468.5	3357.5	5569.75	4677.17	5036.67	1894.5	5876.85	6480.25	7560.85	8286.17	7243	7340.5	6590	7107.58	6525.98	7102.77	5931	6562.8	7185.83	5934.15	5742.17	7560	10240.49	8682	8258.66	7449.91	9025.25	7860.17	6304.08	10733.75	9542.58	13638.75	8369	7236.17	10376.75	9323	9196.25	8731.5
EC:1.2.1.8	1.8	17.6	24.4	23.2	30.2	45.8	37.2	46.8	27.6	27.8	0	4.5	12	7	7	13.4	12.8	28.2	19	11.8	3.4	29	13.4	24.6	30.8	18.4	38.85	12.8	9.2	35.2	32.4	32.2	12.6	6.3	26.4	14.4	13	8.8	12.4	11.2	3	31	9.4	40.4	4.9	105.2	1	17.2	8
EC:1.2.1.80	0	0	0	0	0	0	0	0	0	0	0	0	0	0	0	0	0	0	0	0	0	0	0	0	0	0	0	0	0	0	0	0	0	0	0	0	0	0	0	0	0	0	0	0	0	0	0	0	0
EC:1.2.1.81	36	52	72	108	42	93	22	24	0	26	16	0	14	77	57	0	24	33	22	38	51	13	13	74	18	53	15	68	0	36	44	97	0	5	47	36	12	8	3	111	0	0	25	10	20	23	12	15	53
EC:1.2.1.85	0	0	0	0	0	0	0	0	0	0	0	0	0	0	0	0	0	0	0	0	0	0	0	0	0	0	0	0	0	0	0	0	0	0	0	0	0	0	0	0	0	0	0	0	0	0	0	0	0
EC:1.2.1.87	646	1021.34	1458.83	1166.67	1672.5	867.33	1758.17	2409.16	1554.84	1255.83	996.33	848.33	1018	1334.17	1285.67	1049	1746.33	1044.66	614	778.17	529.5	884.33	924.5	608.67	1214.33	969.5	1119.66	618.83	516.5	1219.33	725	1047.16	520	508.17	596.5	658.34	719	650.83	414.17	850.67	833	885.16	847.67	1529.67	606.5	668	602.03	782.5	538
EC:1.2.1.88	138.5	416.67	352.72	597.28	445.32	888	336.6	387.84	183.34	378.48	99.25	96.5	306.67	88.33	270	168.67	238.5	192.62	730.92	120.78	370.67	285	513.5	460.08	312.83	369.88	217.37	276.5	592.85	569.75	747.05	711.42	250.5	175.31	460	367.16	471	434.42	799.67	857.08	296.84	214.58	294.5	246.17	227.34	553.17	147.83	231.75	309.67
EC:1.2.1.9	725	2501.67	4432.33	5299	5311	4834	6447	5562.33	4581.17	3653.26	2982.33	3575.33	3498.81	4607.17	3193.5	4208.33	2668.14	3578.08	1182.45	2508	541	2543	2094.29	1414	2085.71	2279	2507.33	3044	1016.67	3844.33	4300.62	2470	1217	1063.67	1661	1699.67	1747.5	486.45	674	2679	1632.17	3909.83	1570.67	5006	494.5	2623	576.83	4157.62	535
EC:1.2.1.91	0	0	2.8	1.2	1.4	5	11.6	0	0	1.4	0	0	0	3	0	2.5	0	2.2	1	1.2	0	0	0	0	2	0.8	11.2	1	4.6	0	0.8	0	0	2.8	2	0	0	0	0	0	0	0	0	0	0	54	0	0	0
EC:1.2.3.3	2986.25	2022.75	1669.75	791.75	1258	2380	1055.25	399.75	1483.75	183	3442.5	2787	408.5	1980.25	1517.5	1338	586	2608.25	5436.25	5796.25	7277.5	5859	5901.5	4554	5700.25	4857.25	5350.92	3157	5453	5100.5	2332.75	3929	6215	7998.25	6633	6493.5	5821.75	8169.25	6171.5	3595.75	8516.25	5995.58	11713.75	5474	6303.5	7668.25	8238	5838.25	7730.5
EC:1.2.4.1	2700.03	3714.9	4565.7	5144.83	5841.6	7989.87	5662.5	2469.77	7193.97	3084.8	6281	7352	6015.6	8269.7	7663.25	8010.17	4249.8	7893.5	5786.1	7448.23	4216.2	5278.7	5527.5	8429	5187.17	7241.9	6674.04	8948.6	4756.94	7155.73	11440.3	5353	6453.12	7120.04	7959.1	6051.93	6403.23	3718.8	5756.67	8631.83	7365.57	10882.39	6858.16	8439.7	4319.17	8308.8	4771.2	10443.3	4031
EC:1.2.4.2	66.33	242	218	389.33	171	444.67	129	212.67	103.67	174	54	49	180	44	181.67	117.67	73	110	303	92.33	233	127.5	242.5	222	178.33	144	117.25	89	273	329.33	320	285	62	287.34	212.5	167.33	220.33	149.5	555.67	548.33	219.67	59.83	182	220.5	103.17	367.5	67	71	143
EC:1.2.4.4	77.5	332	316.25	579.75	262.25	613.5	227	345.5	161	272.25	62.25	84.5	77.5	44	161	133.5	105.5	122.75	353.25	62.25	311	199.5	339	420.75	257	259.75	208.75	226.5	460.25	381.75	577.25	601.75	176.5	87.5	309.5	272.5	340	192.25	516	604.75	314.5	205.75	227.5	128	55	281	46.5	149.75	185.5
EC:1.2.5.1	1.33	10	18.4	28.93	9.2	31.67	27.8	0.67	3.67	9.2	5	5	7	7	12.67	3.17	13	9.6	3	30.93	1	5.5	2.5	11	7.33	9.4	17.6	3	7.8	10.33	11.4	13	0	81.07	18.5	15.33	4.33	1.5	10.67	7.33	14.67	4.83	4	86.5	15.17	107.5	13	4	0
EC:1.2.7.1	9287.2	14535.01	17686.5	21091.13	20110.46	20275.94	22943.79	23114.45	17908.71	16171.2	11204.65	11187.08	13825.46	15696.34	15805.47	12649.7	17550.55	13732.04	14303.07	12259.67	12400.44	14525.83	12319.89	15134.55	13354.73	15928.11	14427.98	13279.33	13312.15	20801.74	17122.89	15982.78	15163.56	11818.94	12543.95	12176.27	14945.26	12778.06	14899.39	17423.69	11958.75	14972.35	12198.55	18930.46	10902.96	12889.02	8031.66	14285.59	10776.77
EC:1.2.7.11	5863.94	14683.08	13818.2	17873.6	16653.94	18144.72	13988	16733.6	13460.8	15042.15	5892.14	8069.66	10378.02	7633	11123.86	8868.66	10868.62	9864.8	15858.66	7744.54	12601.48	13051.2	13018.74	17015.66	12028.12	14818.12	10039.44	12563.2	14397.68	19184.94	23790.2	17213.88	14333.92	8422.68	12830	11589.8	13739.2	10325	15704	19086.34	10459	10653.72	9375.4	12526.88	6064.34	9540.34	4315.92	12149	9243.54
EC:1.2.7.3	10172.54	24677.32	23463.74	29905.2	28610.54	31035.78	23967	28501.04	22794.1	25609.55	10105.78	13739.66	17858.56	13138.16	18832.54	15080.16	18627.26	16833.44	27207.5	13396.58	21187.46	22136.74	21737.14	28415.32	20259.42	25480.24	17121.72	21638.4	23936.02	32377.88	39157.4	28697.1	24884.34	14693.52	21627	19637.92	23405.9	17899.84	26419.5	31818.84	17543	18120.12	15756.46	21564.1	10424.18	16055.68	7379.18	20666	15640.58
EC:1.2.7.4	1255.37	2100.74	2783.56	2362.05	3470.62	3384.78	3499.15	4710.51	2691.64	2569.32	1782.16	1635.16	2079.08	2337.04	2857.5	1694.91	3269.44	2164.46	2160.96	1795.95	1031.45	1930.03	2170.21	1894.5	2134.21	2628.1	1974.66	2040.1	1439.93	2971.48	2542.12	2176.33	1622.87	1084.99	1522.1	1338.61	1829.9	1304.83	1412.5	2148.67	1457.07	2339.89	1696.25	3396.78	1206.5	1512.3	1308.06	2278.42	1089.75
EC:1.2.7.5	32	163	56	119	89	80	82	124	33	109	44	12	132	31	320	57	130	110.5	352	55	53	42	452	379	35	194	16	138	223	37.5	86	146	171	70	181	78	171	88	352	279	30	45	7	29	71	89	8	60	26
EC:1.2.7.7	0	72	9	51	23	202	103	46.5	0	14	0	0	10.5	0	0	0	33	9	18	63	21	63	27	123	0	72	6	63	72	45	186	36	117	15	87	21	54	0	132	96	12	54	0	69	0	90	0	84	0
EC:1.2.7.8	2736.74	5443.8	5378.3	6343.6	6946.74	5454.22	5985.3	7196.7	5433.6	5102.62	2921.5	3622	3950.2	4358.4	4968.34	3858.5	6089.6	4533.1	5683.76	2705.4	4846.9	5155.06	4222.74	6086.5	4769.42	5780.7	4264.5	4292.2	4962.68	7489.48	6839.74	6832.16	5864.74	3174.3	4080.2	4838.88	5446.8	4267.84	5425	6341.18	3942.12	4307.62	3797.82	4077.9	2393	3231.6	2490.4	4411.34	3685.5
EC:1.2.98.1	0	0	0	0	0	0	0	0	0	0	0	0	0	0	0	0	0	0	0	0	0	0	0	0	0	0	0	0	0	0	0	0	0	0	0	5	0	0	0	0	0	0	0	0	0	6	0	0	0
EC:1.2.99.2	7976.97	11627.61	16110.76	18573.8	19582.97	17843.8	23152.93	22929.19	15337.01	14022.55	9756.99	9006.49	11438.06	13526.21	13542.75	9909.79	15866.68	11300.62	10692.16	11033.57	8340.5	12073.36	10238.55	10598.2	11031.02	13589.8	12628.62	11300.7	9385.55	16952.46	13026.94	12549.73	11785.32	7628.58	9501.4	9264.08	11964.4	9849.13	10333.47	12722.57	9235.74	12725.72	10783.97	18076.66	8597.8	10646.7	8343.29	12148.94	8511
EC:1.2.99.5	231.85	770.95	840.95	845.9	1004.85	934.85	1152.2	1494.8	706.15	797.95	281	284.75	442.05	385.6	497.75	332.5	608.4	321.65	538.55	515.1	321.35	602.6	788.5	783	596.35	681.8	473.75	487.3	553.35	728.95	933	709.5	552.7	261.45	534.55	397.8	543.95	318.15	626.75	845.5	314.7	568.45	303.15	977.85	204	557.9	107.85	611.4	181.25
EC:1.2.99.7	411.1	499.2	777.2	587.4	826.6	457.1	909.2	1239.8	782.4	738.7	709	560	745.8	880.1	1138.5	634.5	1204.9	797.9	286.8	399.6	353.6	433.1	509.5	389.5	635.6	466.3	668.5	318.8	258.1	578.2	381.5	564.5	250.7	271.7	365.8	360.8	365.2	366.9	136	442	616.7	461.7	505.9	762.1	560	283.9	503.1	456.9	353
EC:1.2.99.8	0	0	0	16	37	4	0	0	0	0	0	0	0	0	0	14	0	0	13	0	0	0	0	0	0	0	0	0	0	0	0	22	31	0	0	0	0	0	29	0	0	0	0	0	0	0	0	0	0
EC:1.20.1.1	0	7	0	7	0	0	0	0	0	0	0	0	0	0	0	0	10	0	0	0	0	4	0	8	0	0	0	0	0	8	6	9	0	0	9	0	0	0	0	3	0	0	0	0	0	0	0	0	0
EC:1.20.4.1	10339.26	12405.71	15448.36	17298.08	17599.1	19323.6	20189.71	18959.34	14535.05	12127.07	11312.5	10758.91	9333.2	12606.18	12135.06	9581.97	14063.71	12098.9	16042.15	15981.7	15630.47	16947.58	15433.46	15520.37	15384.41	17403.03	16005.54	13652.43	14766.52	20470.14	15811.44	15625.73	17312.06	15616.59	16427.55	15462.97	17314.49	17460.34	16629.81	16282.4	17138.92	17677.56	21576.07	20939.48	14003.39	18286.15	15682.36	17292.14	15511
EC:1.20.4.3	0	0	12.8	14.2	1.4	13	7.6	0	3	1.4	4	3	4.5	3	8	2.5	0	2.2	1	23.2	0	0	0	0	2	6.8	3.2	1	1.6	0	0.8	4	0	73.8	3	13	3	0	8	3	13	0	4	50	0	32.5	2	0	0
EC:1.21.4.1	1619.5	2623	3829.5	2870.25	4278.25	2570.25	4706.75	6716.25	3601.5	3337.5	2894.5	2254.5	2089.5	3490	2014.75	2495.25	3315.5	1894.25	1321.75	1958.25	1403.25	2494.5	1997.75	1774	3320.5	2309	2421.5	1671	1130.25	2848.75	2222.5	2727.5	1487.25	1400.75	1500	1687	1792.5	1256.25	813	2183.5	1606	2619.5	1513.25	4208.25	1157.5	1697.5	637	2175.5	749.75
EC:1.21.4.2	2070.75	3320.09	4915.27	3831.75	5606	3347.36	5862.39	8178.41	4309.59	4106.27	3532.16	2669.41	3029.45	4271.34	2732	3049.91	4269.5	2534.8	1778.66	2362.11	2016	2995.14	2531.09	2150	3840.91	2850.5	2996.05	2270.5	1541.82	4059.16	2816	3434.5	1715.75	1727.7	1917.25	2201.84	2264.25	1623.16	1494.61	3081.5	1899.84	2837.41	2272.84	5138.64	1763.5	2333.5	1048.91	2704	1248.5
EC:1.21.4.4	455	1013	1496.51	1313.25	1954.25	1163.76	1809.74	2558.25	1221.5	1261.01	665.5	547.5	642.51	1007.5	551.25	654.75	1037	548.74	625.75	698.26	447.25	922.99	767.25	725.5	1035.5	971.5	849.99	662	391.75	1385.75	828	1198	671.75	368.26	577	547	633.5	462.75	485.01	1073.5	384.5	794	646.75	1452.74	284.5	617	216.5	765	284.75
EC:1.21.98.1	271.77	356.87	313.37	458.9	574.27	385.43	304.7	199.97	568.07	470.03	236.5	161	598.47	269.43	428.83	336.5	639.9	578.57	1025.47	299.6	457.27	456.1	691	710.83	224.6	581.63	224.67	478.3	441.1	666.37	801	421.17	891.7	771.37	477.8	388.63	569.87	656.07	488.5	696	286.37	308.7	194.4	287.27	261.67	248.57	111.93	267.9	243.17
EC:1.3.1.1	2353.16	2624	2972	2636.66	3369	2689.84	3625	4056.34	3492.34	2368.93	2037	2264	1538.14	2240.5	2345.84	1675.84	2370.64	2278.5	3624	4695.66	3101	3761.5	3675.5	4815.5	3976.66	4703.5	3805.5	3282	3086.5	4138.66	4786.5	3414.5	5290.5	4488.84	4603	3527.66	4058.66	2979.5	3408.34	4774.66	3863.84	4781.16	3821.5	4881.5	2795.34	4369.5	2782.5	4992.5	2488
EC:1.3.1.10	1762.6	2464.97	2426.62	2709.08	1768.77	2607.75	1624.35	1684.54	2411.27	1859.88	1915.82	1909	1735.17	1424.38	2131.97	1646.17	1072.77	2056.27	7019.07	6079.23	6539.62	6583.15	3864.95	7803.58	3403.63	5260.63	3970.97	3402.5	7366.65	4284.65	6402.1	6008.02	8136.7	6377.86	8248.9	7838.96	4555.7	6795.12	8400.42	6645.83	5547.44	6248.63	5580.8	4534.32	4711.09	6129.37	3222.18	5530.7	5221.02
EC:1.3.1.101	0	28	6	23	5	61.5	33	20	0	4	0	0	7	0	0	0	19	4	6	21	10	21	9	41	0	24	4	21	28	13	62	12	39	5	30	7	18	0	45	32	4	18	0	23	0	30	0	28	0
EC:1.3.1.104	0	0	0	0	0	0	0	0	0	0	0	0	0	0	0	0	0	0	0	0	0	0	0	0	0	0	0	0	0	0	0	0	0	0	0	0	0	0	0	0	0	0	0	0	0	0	0	0	0
EC:1.3.1.106	3053.07	4510.47	6252.8	6937.82	7247.82	7770.31	8858.89	9204.51	5713.17	5380.86	3242.67	3480	3917.77	5040.77	4044.55	3718.82	5634.67	3990.06	4385.67	4152.62	3004.25	4911.26	3808.6	4158.77	4084.68	5423.4	4088.06	4794.93	3392.85	6798.32	5675.72	4697.19	4714.41	2867.78	3629.2	3534.04	4582.7	3144.74	3489.07	4823.54	3133.86	5719.86	3203.48	7035.42	2776.4	4058.1	2399	4848.72	2483.75
EC:1.3.1.12	6307.23	8843.31	11179.6	13768.93	14265.14	13558.56	14846.07	12616.27	13681.68	9877.76	9488.66	9199.83	11132.28	13725.77	11865.96	11247.4	13381	11641.51	8905.42	7574.57	7033.34	8767.1	7622.02	9047.6	7876.17	10712.36	10123.02	10557.93	8091.37	13047.07	11885.52	9757.2	9320.16	7466.01	8024.2	8222.2	9916.36	8519.82	8659.74	10777.37	8138.87	11270.85	9108.4	11795.01	7516.41	8275.77	6369.96	10656.22	7543.17
EC:1.3.1.14	8148.83	11699.94	13929.75	16737.4	16896.42	15522.73	17453.57	15514.21	16944.27	12925.75	11623.65	11818.83	12838.28	15905.16	14046.85	13345.98	14845.27	13981.65	11892.9	11467.36	10881.37	12327.58	10809.22	14186.52	11754.14	14512.53	13734.61	13449.93	11675	16860.97	17251.82	13554.38	13402.11	10980.47	12425.1	11808.84	13608.56	11489.02	12216.99	15281.54	12394.13	14869.82	12629.45	15521.24	10569.82	11880.8	8782.48	14422.92	10671.1
EC:1.3.1.20	0	11	0	0	0	0	22	0	0	0	0	27	67	0	154	5	38	39	0	0	5	0	12	0	0	0	0	0	0	0	0	0	8	7	0	0	11	6	0	0	15	0	13	5	0	0	26	0	19
EC:1.3.1.22	60.25	162.75	144.75	210.25	129.25	212.75	104.5	194.75	79.25	130.5	33	30.5	32.5	27	162.5	40	125.5	117	316.5	81	107.25	155.25	210.25	428.5	79.75	138.5	80.5	193	167	310	597.5	279	127	43.5	243	98.5	130.75	62.75	206.25	256	84.75	149	119.75	145.25	29.75	87.25	19.75	164.5	49.25
EC:1.3.1.24	0	0	0	0	0	0	0	0	0	0	0	0	0	0	0	0	0	0	0	0	0	0	0	0	0	0	0	0	0	0	0	0	0	0	0	0	0	0	0	0	0	0	0	0	0	0	0	0	0
EC:1.3.1.25	0	0	2.8	1.2	1.4	5	7.6	0	0	1.4	0	0	0	3	0	2.5	0	2.2	1	1.2	0	0	0	0	2	0.8	3.2	1	1.6	0	0.8	0	0	2.8	0	0	0	0	0	0	0	0	0	0	0	33	0	0	0
EC:1.3.1.28	1.33	3	0	5.33	3	3.67	5	0.67	0.67	5	0	2	0	4	1.67	0.67	3	0	0	1.33	1	0	0	3	1.33	1	8	0	3	1.33	0	0	0	1.67	4	2.33	1.33	0	2.67	1.33	1.67	4.33	0	0	11.67	16	11	0	0
EC:1.3.1.31	39	106.67	46.33	110	225.5	239	155.5	21.83	14.17	43.83	21.33	89.33	237.17	41.17	514.79	89.33	168	156.33	153.33	24	79	64.5	124.17	105	11.9	113	34.33	93	125.24	194.33	165.5	115.5	184.86	52.67	71.5	31.17	136.5	76.33	220	180	70.17	84.83	114.6	113.5	1.5	132.5	114.03	272	111
EC:1.3.1.32	0	0	2.8	1.2	1.4	5	7.6	0	0	1.4	0	0	0	3	0	2.5	0	2.2	1	1.2	0	0	0	0	2	0.8	3.2	1	1.6	0	0.8	0	0	2.8	0	0	0	0	0	0	0	0	0	0	0	0	0	0	0
EC:1.3.1.33	0	0	0	0	0	0	0	0	0	0	0	0	0	0	0	0	0	0	0	0	0	0	0	0	0	0	0	0	0	0	0	0	0	0	0	0	0	0	0	0	0	0	0	0	0	0	0	0	0
EC:1.3.1.34	11.33	70	30	69.33	130.5	57.67	69.5	54.17	16.67	52	9	14	54	25	149.17	30.67	85	61	218	17.33	33	59	213.5	181	35.33	131	22	56	123	117.83	30	83.5	130	17.34	87.5	61.83	110.33	53.5	245.67	135.33	26.67	28.33	41.5	0	32.67	115	58	43	60
EC:1.3.1.43	0	7	2	0	5	7	0	7	8	9	0	0	12	7	7	10	8	25	9	0	0	4	0	5	14	3	7	0	0	8	0	4	0	0	6	0	7	5	6	0	0	2	7	2	0	0	0	0	7
EC:1.3.1.44	490.33	272.5	318	352	297.83	224.5	381	245	481	338.5	814.5	599	822	887	1658.29	672	1364.5	1108.5	322	287	395	296.67	360	323.5	348.4	369	765.67	192	364.57	520	186	317.67	332.86	339	389	345	368	421	264.5	282	763	311.33	594.43	286.34	664.5	225	800	325	582
EC:1.3.1.45	0	0	0	0	0	0	0	0	0	0	0	0	0	0	0	0	0	0	0	0	0	0	0	0	0	0	0	0	0	0	0	0	0	0	0	0	0	0	0	0	0	0	0	0	0	0	0	0	0
EC:1.3.1.53	0	0	0	0	0	0	0	0	0	0	0	0	0	0	0	0	0	0	0	0	0	0	0	0	0	0	0	0	0	0	0	0	0	0	0	0	0	0	0	0	0	0	0	0	0	0	0	0	0
EC:1.3.1.54	3053.07	4510.47	6252.8	6937.82	7247.82	7770.31	8858.89	9204.51	5713.17	5380.86	3242.67	3480	3917.77	5040.77	4044.55	3718.82	5634.67	3990.06	4385.67	4152.62	3004.25	4911.26	3808.6	4158.77	4084.68	5423.4	4088.06	4794.93	3392.85	6798.32	5675.72	4697.19	4714.41	2867.78	3629.2	3534.04	4582.7	3144.74	3489.07	4823.54	3133.86	5719.86	3203.48	7035.42	2776.4	4058.1	2399	4848.72	2483.75
EC:1.3.1.76	4275.4	5523.64	7420.63	9040.15	9089.82	8955.98	10185.39	9643.01	8399.01	6522.86	5682	4752.33	6019.94	8047.44	6765.22	5754.82	8202.17	6602.89	6055	5116.12	4689.92	5845.26	5122.27	5778.77	5336.84	7139.23	6410.06	6185.93	5379.02	8379.48	6663.22	5901.86	6061.41	4499.79	5092.7	4933.87	6521.86	5953.57	5390.74	6297.37	5047.03	6438.52	5756.65	7731.92	5596.57	5200.6	4420.33	5842.72	4988.75
EC:1.3.1.78	0	2	0	2	0	0	0	0	3	0	0	4	0	0	8	6	5	0	0	0	0	0	0	0	2	0	0	0	0	0	2	0	0	0	0	3	0	0	0	0	0	0	0	0	0	0	0	0	0
EC:1.3.1.83	0	0	0	0	0	0	0	0	0	0	0	0	0	0	0	0	0	0	0	0	0	0	0	0	0	0	0	0	0	0	0	0	0	0	0	0	0	0	0	0	0	0	0	0	0	0	0	0	0
EC:1.3.1.85	5	0	2	24	17	51	16	7	0	0	0	0	0	0	0	2	0	0	0	0	0	0	5	16	0	14	0	10	0	5	8	25	0	0	19	11	14	0	0	0	0	2	0	0	0	0	34	0	0
EC:1.3.1.86	0	0	0	0	0	0	0	0	0	0	0	0	0	0	0	0	0	0	0	0	0	0	0	0	0	0	0	0	0	0	0	0	0	0	0	0	0	0	0	0	0	0	0	0	0	0	0	0	0
EC:1.3.1.87	0	0	0	0	0	0	0	0	0	0	0	0	0	0	0	0	0	0	0	0	0	0	0	0	0	0	0	0	0	0	0	0	0	0	0	0	0	0	0	0	0	0	0	0	0	0	0	0	0
EC:1.3.1.9	8127.33	11999.11	14638	16957.98	16679.84	16757.56	16964.24	14944.55	16318.61	12069.99	10941.9	11196.33	12610.78	14438.49	14062.35	12594.65	13931.77	13722.24	19717.32	16548.6	16880.87	19134.25	12303.72	20187.1	11837.97	17992.28	15602.95	15111.43	20187.92	18448.22	21101.07	18995.63	22088.11	15382.81	20736.1	21037.17	16048.73	18983.44	22082.99	19726.12	15465.14	20613.73	17136.45	18273.08	13613.66	16929.47	10348.81	18434.17	15207.27
EC:1.3.1.98	11053.16	13452.61	15139.72	17371.76	17602.16	17815.23	17834.67	14929.22	18036.61	12834.15	15018.48	14411.33	13428.12	17687.66	15758.18	14637.98	15230.6	16618.35	17571.57	17021.39	18229.04	17945.25	16740.22	18645.35	17162.97	19148.66	18617.73	16410.93	17098.1	21843.14	19485.62	17243.55	19421.61	19492.78	19016.6	18219	19370.39	19798.69	18550.66	18993.87	20940.64	20605.65	24299.45	20520.91	16966.83	19602.97	17072.81	20013.42	18525.77
EC:1.3.3.11	0	0	0	0	2	0	0	0	0	3	0	0	0	0	0	0	0	0	0	0	0	0	0	10	0	0	0	0	0	0	0	2	0	0	0	0	4	0	0	0	0	0	0	0	0	0	0	0	0
EC:1.3.3.3	26.33	113	90	226.33	92	315.67	85	129.67	22.67	82	15	12	23	23	78.67	33.67	25	40	186	35.33	107	64	122	74	107.33	64	36	38	128	150.33	143	168	25	40.34	122	60.33	112.33	89	216.67	235.33	45.67	25.33	91	36	57.67	129	45	31	74
EC:1.3.3.4	173.1	1202.8	797.25	1481.95	667.25	611.5	575.2	675.7	1283.93	1329.95	791.32	813.5	1143	752.8	700.47	1029	524.77	859.55	597.65	384.85	1182.2	920.4	705.7	1083.75	1040.3	728.35	935.5	267.5	1078.25	1091.15	1317.65	1086.35	308.7	886.9	637.4	968.3	759.2	753.95	998	1041.75	1159.1	258.05	537.3	414.9	681	645.7	139.1	250.95	861.6
EC:1.3.3.5	0	0	0	0	0	0	0	0	0	0	0	0	0	0	0	0	0	0	0	0	0	0	0	0	0	0	0	0	0	0	0	0	0	0	0	0	0	0	0	0	0	0	0	0	0	0	0	0	0
EC:1.3.3.6	0	0	0	0	0	0	4	0	0	0	0	3	0	0	0	0	0	0	0	0	0	0	0	0	0	0	8	0	3	0	0	0	0	0	5	13	0	0	0	3	0	0	0	0	0	62	0	0	0
EC:1.3.4.1	0	48	6	34	10	123	73	34	0	5.5	0	0	7	2	3	0	23	7.5	12	42	14	43.5	19.5	82	0	51	4	42	48	27	127.5	24	83	12.5	59	14	40	0	88	64	9	39	0	46	1	62.5	1.5	58	2.5
EC:1.3.5.1	2839.56	5550	5118.4	7175.36	5482.7	6200.04	4045.8	4977.84	6205	6794.3	4337.64	4585	5841.6	5163.8	7069.78	5371.34	6136.34	6397.9	6567.9	2792.06	6080.1	5287	5139.4	7167.5	5268.46	5539.8	4673	4454.1	6270.7	7475.36	9116.3	6883.2	5193.3	4067.88	5503.4	5222.86	5674.96	4861.2	6416.34	7298.16	6249.44	3484.66	4182.9	3618	4224.84	3595.2	2728.8	3886.2	4884.2
EC:1.3.5.2	75	263.67	190.47	362.53	223.07	460.5	147.6	163.84	161.34	217.23	121	28	516.67	71.33	337.5	162.17	197.5	202.87	648.67	194.53	246.67	223.5	453.5	169.33	171.33	241.13	90.87	109	219.6	621	357.8	253.67	47	861.81	227.5	129.66	208	328.17	559.67	626.33	186.34	60.33	156	289.17	172.84	447.17	100.33	80	170.67
EC:1.3.5.3	9.66	49	5	35.33	8.33	13.67	34	27.67	16.67	25	4	35	86	11	158.67	12.67	54	44	16	1.33	18	3.67	44	21	26.66	17	0	2	14	36.33	34	28.67	44	21.67	40	4.33	30.33	6	11.67	30.33	34.67	20.33	25	22.34	20.67	48	40	15	34
EC:1.3.5.4	12434.81	12939.6	12410.98	13037.77	12181.04	14639.04	10509.55	7933.76	16241.44	11141.95	17205.13	15948.49	13096.95	17106.72	17231.78	15277.67	13204.84	18750.48	21432.98	19288.97	24744.44	21170	21178.91	21653.16	20807.86	20351.71	20330	16064.6	21157.71	22929.35	20269.55	18820.04	21998.8	25862.82	23965.9	22993.69	22527.71	25729.78	22188.68	20114.07	29441.38	22793.89	33236.16	19824.84	21789.52	23906.29	23633.95	22408.95	25098.54
EC:1.3.5.5	0	0	0	0	0	0	0	0	0	0	0	0	0	0	0	0	0	0	0	0	0	0	0	0	0	0	0	0	0	0	0	0	0	0	0	0	0	0	0	0	0	0	0	0	0	0	0	0	0
EC:1.3.7.11	0	28	6	23	5	61.5	33	20	0	4	0	0	7	0	0	0	19	4	6	21	10	21	9	41	0	24	4	21	28	13	62	12	39	5	30	7	18	0	45	32	4	18	0	23	0	30	0	28	0
EC:1.3.7.5	0	0	0	0	0	0	0	0	0	0	0	0	0	0	0	0	0	0	0	0	0	0	0	0	0	0	0	0	0	0	0	0	0	0	0	0	0	0	0	0	0	0	0	0	0	0	0	0	0
EC:1.3.7.7	0	0	0	0	0	0	0	0	0	0	0	0	0	0	0	0	0	0	0	0	0	0	0	0	0	0	0	0	0	0	0	0	0	0	0	0	0	0	0	0	0	0	0	0	0	0	0	0	0
EC:1.3.7.8	0	0	0	0	0	0	0	0	0	0	0	0	0	0	0	0	0	0	0	0	0	0	0	0	0	0	0	0	0	0	0	0	0	0	0	0	0	0	0	0	0	0	0	0	0	0	0	0	0
EC:1.3.7.9	0	21	0	7	11	0	6	19	0	6	0	0	10	4	64	4	24	23	76	8	0	3	105	68	5	41	0	17	46	0	0	14	32	0	29	11	33	7	69	35	0	0	0	0	0	5	0	0	0
EC:1.3.8.1	3810.1	5677.21	7069.53	8387.59	8556.35	7346.51	10263.46	9058.17	7704.21	6020.99	4373.5	4405.33	5293.61	6568.84	6891.26	4819.72	7295.04	5506.32	4751.04	5402.29	4014.55	5516.66	4547	4700.54	5124.81	6336.7	6606.12	4391.76	4794.78	7758.48	5376.82	5413.72	5831.45	4368.25	4438.3	4401.81	5603.5	4912.97	4804.64	5726.24	4163.33	5976.99	4708.72	7753.06	4226.8	4850.4	2870.83	5068.02	3953.75
EC:1.3.8.12	0	7	2	0	5	7	0	7	8	9	0	0	12	7	7	10	8	25	9	0	0	4	0	5	14	3	7	0	0	8	0	4	0	0	6	0	7	5	6	0	0	2	7	2	0	0	0	0	7
EC:1.3.8.2	0	0	0	0	0	0	0	0	0	0	0	0	0	0	0	0	0	0	0	0	0	0	0	0	0	0	2.25	0	0	0	0	0	0	0	0	0	0	0	0	0	0	0	0	0	0	0	0	0	0
EC:1.3.8.4	0	7	2	0	5	7	0	7	8	9	0	0	12	7	7	10	8	25	9	0	0	4	0	5	14	3	7	0	0	8	0	4	0	0	6	0	7	5	6	0	0	2	7	2	0	0	0	0	7
EC:1.3.8.6	21	104	90	191	89	255	91	108	22	66	11	10	23	17	80	39	22	40	171	31	103	60	91	71	95	53	314.25	38	160	127	134	140	12	19	112	68	96	68	198	226	44	23	72	36	0	376	8	28	53
EC:1.3.8.7	0	35	2	7	23	7	6	26	16	24	0	0	34	18	78	22	50	77	96	8	0	11	109	78	33	47	14	22	46	20	2	18	38	0	46	89	47	17	84	44	0	6	14	4	0	65	0	0	14
EC:1.3.8.8	0	0	0	0	0	0	0	0	0	0	0	0	0	0	0	0	0	0	0	0	0	0	0	0	0	0	0	0	0	0	0	0	0	0	0	0	0	0	0	0	0	0	0	0	0	0	0	0	0
EC:1.3.98.1	3335.3	3419.6	3685.85	3273.75	3953.05	4748.8	3165.6	1504.8	4388.6	1808.65	5758.25	5542.5	3190	5519	4481.5	5064.9	2550.8	5865.75	6557.25	6553.85	7888.4	6866.5	7223.4	5887.35	6805.3	5987.35	6666.9	5586.3	6615.85	7149.95	6028.85	5797.95	6621.1	8516.5	8068.9	7908.9	7142	8505.05	7127.4	5885.95	10192.5	8610.25	13161.9	7399.4	6615.9	8995.2	8678.5	8346.95	8364
EC:1.3.99.16	0	14	4	0	10	14	0	14	16	18	0	0	24	14	14	20	16	50	18	0	0	8	0	10	28	6	14	0	0	16	0	8	0	0	12	0	14	10	12	0	0	4	14	4	0	0	0	0	14
EC:1.3.99.22	13622.41	20501.47	24299.14	30054.66	29955.41	27765.38	30822.24	28125.35	29020.64	23379.14	19002.72	18314.66	23050.73	26558.31	23537.83	22054.64	27360.71	23416.26	20468.89	16764.16	17657.33	19929.24	17504.69	21131.45	18479.59	23551.27	21735.42	20848.36	19348.42	28754.85	26319.69	22205.85	20555.08	17262.43	18087.7	18511.83	22142.37	19654.88	20027.24	24229.32	18465.69	21504.22	19374.58	24722.57	16766.57	17558.19	13090.87	20722.59	17352.29
EC:1.3.99.23	2	3	3	7	0	0	3	3	9	5	0	0	2	0	0	0	4	0	9	0	7	20	3	7	6	7	5	3	17	12	3	11	0	11	12	12	9	10	10	10	5	0	5	0	0	0	9	0	16
EC:1.3.99.26	237.3	800.6	1197.1	1261.25	1376.05	1455.05	1562.35	2129.05	944.1	1047.9	309.5	315.5	365.5	434	240.75	349.65	439.3	259.25	607.75	656.85	408.65	750.5	741.15	504.6	873.3	700.6	798.07	396.8	518.85	1069.95	883.1	884.7	308.85	333.75	594.4	460.4	544.5	382.05	520.4	913.7	368	675.83	442.65	1455.65	198.9	802.7	128	606.7	251.75
EC:1.3.99.27	0	0	0	0	0	0	0	0	0	0	0	0	0	0	0	0	0	0	0	0	0	0	0	0	0	0	0	0	0	0	0	0	0	0	0	0	0	0	0	0	0	0	0	0	0	0	0	0	0
EC:1.3.99.28	237.3	800.6	1197.1	1261.25	1376.05	1455.05	1562.35	2129.05	944.1	1047.9	309.5	315.5	365.5	434	240.75	349.65	439.3	259.25	607.75	656.85	408.65	750.5	741.15	504.6	873.3	700.6	798.07	396.8	518.85	1069.95	883.1	884.7	308.85	333.75	594.4	460.4	544.5	382.05	520.4	913.7	368	675.83	442.65	1455.65	198.9	802.7	128	606.7	251.75
EC:1.3.99.29	237.3	800.6	1197.1	1261.25	1376.05	1455.05	1562.35	2129.05	944.1	1047.9	309.5	315.5	365.5	434	240.75	349.65	439.3	259.25	607.75	656.85	408.65	750.5	741.15	504.6	873.3	700.6	798.07	396.8	518.85	1069.95	883.1	884.7	308.85	333.75	594.4	460.4	544.5	382.05	520.4	913.7	368	675.83	442.65	1455.65	198.9	802.7	128	606.7	251.75
EC:1.3.99.31	237.3	800.6	1197.1	1261.25	1376.05	1455.05	1562.35	2129.05	944.1	1047.9	309.5	315.5	365.5	434	240.75	349.65	439.3	259.25	607.75	656.85	408.65	750.5	741.15	504.6	873.3	700.6	798.07	396.8	518.85	1069.95	883.1	884.7	308.85	333.75	594.4	460.4	544.5	382.05	520.4	913.7	368	675.83	442.65	1455.65	198.9	802.7	128	606.7	251.75
EC:1.3.99.32	0	21	0	7	11	0	6	19	0	6	0	0	10	4	64	4	24	23	76	8	0	3	105	68	5	41	0	17	46	0	0	14	32	0	29	11	33	7	69	35	0	0	0	0	0	5	0	0	0
EC:1.3.99.33	41.5	164	54.5	183.5	5	50.5	309	62	165	278.5	22	68	223	37	29.5	75	45	90.5	220	933.5	74	3	14	10	73.5	111	78.5	68	268	172.5	240	181	19	283.5	114	34.5	134.5	12	40	244	126	9.5	2.5	612	92.5	63.5	4.5	11	59
EC:1.3.99.35	0	0	0	0	0	0	0	0	0	0	0	0	0	0	0	0	0	0	0	0	0	0	0	0	0	0	0	0	0	0	0	0	0	0	0	0	0	0	0	0	0	0	0	0	0	0	0	0	0
EC:1.3.99.4	0	0	0	0	0	0	0	0	0	0	0	0	0	0	0	0	0	0	0	0	0	0	0	0	0	0	0	0	0	0	0	0	0	0	0	10	0	0	0	0	0	2	0	0	0	12	0	0	0
EC:1.3.99.5	0	0	0	0	0	0	0	0	0	0	0	0	0	0	0	0	0	0	0	0	0	0	0	0	0	0	0	0	0	0	0	0	0	0	0	5	0	0	0	0	0	0	0	0	0	6	0	0	0
EC:1.4.1.1	482.35	1563.95	1272.3	1880.55	1689.15	2083.85	1509.57	1435.88	1226.65	1558	429.67	721	893.8	552.77	1148.17	707	1016.9	1138.13	1925.8	1199	1387.35	1336.85	1542.75	2040.5	1000.35	1465.4	1280.82	1124.3	1814.8	1813.7	2985.6	2056.5	1479.7	969.88	1572.8	1280.3	1465.95	1055.82	1917.25	2325	978.45	912.36	852.15	1299.52	392.75	1060.65	408.35	867.4	941.75
EC:1.4.1.11	91	158	128	134	170.5	221	192.5	130.5	109	93	83	129	154	98	215.5	90	146	169	193	103	99	122	133.5	316	88	141	110	188	123	182.5	403	219.5	316	107	197.5	177.5	179	92.5	221	249	110	251	115.5	221	92	285	109	141	68
EC:1.4.1.13	13512.17	22011.09	27855.98	34529.5	33377.46	30538.92	34875.91	31855.01	33412.16	27529.61	22123.68	21759.74	26060.84	30550.14	25857.76	26312.17	27658.41	26831.22	20542.97	17551.89	18921.58	21719.44	18855.46	21674.75	20521.77	24109.97	24239.46	22430.46	20542.74	31491.63	30021.79	24546.48	18842.36	15839.77	19429.15	19829.67	22734.16	20059.69	19848.68	25790.09	20810.02	22971.37	21000.04	26877.55	18064.43	18700.79	13678.75	22861.69	19110.74
EC:1.4.1.14	13512.17	22011.09	27855.98	34529.5	33377.46	30538.92	34875.91	31855.01	33412.16	27529.61	22123.68	21759.74	26060.84	30550.14	25857.76	26312.17	27658.41	26831.22	20542.97	17551.89	18921.58	21719.44	18855.46	21674.75	20521.77	24109.97	24239.46	22430.46	20542.74	31491.63	30021.79	24546.48	18842.36	15839.77	19429.15	19829.67	22734.16	20059.69	19848.68	25790.09	20810.02	22971.37	21000.04	26877.55	18064.43	18700.79	13678.75	22861.69	19110.74
EC:1.4.1.16	3671.85	4418.89	4409.53	5828	5408.44	3551.41	4522.77	3623.78	6281.52	4795.05	4352.48	4246.83	5947.17	5547.64	6929.43	5041.83	6653.43	6058.84	4619.48	2922.49	5621.62	4459.48	3944.45	5206.42	4321.28	5152.38	4967.88	4541.33	5518.72	6362.32	4930.85	5082.51	4648.06	4895.77	4579.9	4876.64	5872.61	5764.03	5694.92	5612.09	5422.68	4001.04	5366.65	3278.15	4879.42	3252.45	4175.88	3941.45	5381.35
EC:1.4.1.18	0	0	0	0	0	0	0	0	0	0	0	0	0	0	0	0	0	0	0	0	0	0	0	0	0	0	0	0	0	0	0	0	0	0	0	0	0	0	0	0	0	0	0	0	0	0	0	0	0
EC:1.4.1.2	208.5	608	736.67	672.25	881.25	618.42	1119.08	1412.25	682.5	718.84	289.5	273	332.17	472.5	275.25	316.25	502	314.08	377.25	857.59	215.92	477.33	481.75	326	591	530.33	493.5	336	360.08	655.25	549	668.67	358.25	437.42	327	309.83	325.33	251.25	254.67	539.5	192.83	517.5	294.25	1183.58	140	462	94	442.5	126.25
EC:1.4.1.21	97	147	128.8	271.2	318.4	229	217.6	86.5	49	117.4	44	25	81.5	117	70	95	89	73.2	194	125.2	102	145	57	170	91	221.8	107.2	167	154.6	233	214.8	258	280	66.8	187	126	151	120	324	191	76	99	136	137	9	151	119	161	124
EC:1.4.1.24	28	94	54	106	57	140	59	71.5	17	75	15	6	26.5	19	95.29	23	67	34	126	52	53	54	146	208	13.57	92	18	106	107.57	35	140	110	113.86	20	108	52	79	67	141	172	22	63	7.43	52	62	56	8	88	21
EC:1.4.1.3	47	161	68.5	115	187	205	83	128.5	73	80.17	97	37	530	53.5	426	154	96.5	158	229	182.67	164.67	120	339	116	54	226.33	7.67	53	122	390	90	119.17	121	964	142	87.83	129.83	170	657	545	167.83	26	118	263	125	382	109	45	112
EC:1.4.1.4	7178.48	10979.99	13439.18	16376.2	15979.55	13141.38	15658.47	14113.33	16293.29	12744.94	11057.9	11126.58	13018.39	15580.97	13644.02	13355.07	14450.04	13703.96	10120.6	7901.2	9916.85	10577.23	9150.72	11377.27	10530.12	11545.2	11972.48	11097.13	10317.92	15157.68	14752.62	12539.96	9914.66	8722.66	9921.55	10243.04	11551.78	10251.2	10633.49	13335.37	10800.6	11474.7	10888.05	12078.89	8893.07	9114.4	7045.88	11250.52	9791.85
EC:1.4.1.9	3	42	11	35	10	82	47	46	14	38	3	7	8	11	28	14	13	11	30	0	7	21	8	71	16	33	5	40	33	22	62	106	43	0	46	23	41	26	57	35	14	66	9	13	0	43	0	28	5
EC:1.4.3.10	0	0	0	0	0	0	4	0	0	0	0	0	0	0	0	0	0	0	0	0	0	0	0	0	0	0	8	0	3	0	0	0	0	0	2	0	0	0	0	0	0	0	0	0	0	27	0	0	0
EC:1.4.3.16	5057.83	7558.77	8290.55	10810.1	11210.65	10124.23	9666.84	7752.38	11640.27	8347.73	8148.49	7919.75	9870.52	11498.57	10311.19	10072.24	9994.94	10525.61	8148.32	5394.22	7309.87	6822.58	6631.3	9207.52	6871.64	9020.58	8568.73	9591.93	8206.6	10522.8	11768.37	8982.88	8131.86	6190.02	7791.85	7674.5	8832.06	7957.44	8455.74	9932.62	7916.21	8980.49	8525.03	8022.91	6826.32	6493.55	5680.4	8925.67	7682.1
EC:1.4.3.19	4	9	14.8	5.2	4.4	20	11.6	9	11	15.4	10	6	16.5	12	15	14.5	10	27.2	22	6.2	8	4	18	9	16	3.8	20.45	1	17.6	12	13.8	18	12	14.8	11	23	13	26	10	3	0	5	24	2	46	89.5	23	3	20
EC:1.4.3.21	0	0	0	0	0	0	0	0	0	0	0	0	0	0	0	0	0	0	0	0	0	0	0	0	0	0	0	0	0	0	0	0	0	0	0	0	0	0	0	0	0	0	0	0	0	0	0	0	0
EC:1.4.3.3	0	0	0	0	0	0	0	0	0	0	0	0	0	0	0	0	0	0	0	0	0	0	0	0	0	0	0	0	0	0	0	0	0	0	0	0	0	0	0	0	0	0	0	0	0	0	0	0	0
EC:1.4.3.4	24.8	66.27	40.93	64	71.8	217.8	56.6	68.13	27.77	54.66	21.33	2.33	36.81	45.17	99.79	48.73	88.94	59.33	134.33	30.6	32.4	43	181.07	123.6	25.7	92.6	27.73	90.8	133.84	103.53	160.6	67.2	45.46	5.67	73.4	27.07	105.5	18.63	140.4	139.2	6.17	87.83	17.5	118.4	4.9	117.2	3.83	242.2	7
EC:1.4.3.5	83.33	319	285	506.33	290	660.67	206	291.67	168.67	254	65	72	210	60	192.67	124.67	100	181	524	72.33	302	231	348	368	238.33	236	157	192	419	407.33	657	558	84	119.34	368	264.33	335.33	184	599.67	702.33	245.67	70.33	257	143	134.67	373	116	97	219
EC:1.4.4.2	2135.03	5530.4	5575.79	7112.08	5893.35	7893.71	5010.16	6352.77	4949.13	6407.39	2121.59	3278	3678.44	3376.2	3887.51	3327.17	3458.14	3488.91	5998.85	3112.82	4379.7	4893.86	4688	6284.75	4667.53	5889.15	3631.11	5235.1	5467.71	7769.48	9307.55	6392.75	4447.9	2910.38	4863.6	4196.43	4891.73	3747.55	5655.01	7056.08	3812.07	4306.98	3218.8	4838.36	2320.17	3622.3	1637.7	4412.55	3570
EC:1.4.7.1	3278.47	4030.44	5755.43	7529.67	7096.47	5574.46	8347.77	7640.46	6785.94	4803.56	4607.33	3713.33	4709	6543.17	5044.34	4350.4	6531.63	4796.41	3688.95	3941.77	3609.9	4341.16	3363.52	3960.27	4156.34	5212.1	5546.56	4250.13	3840.6	6131.7	3387.22	4390.69	4250.6	3624.67	3490.4	3849.91	4853	5089.25	3882.57	4232.54	3839.33	4441.49	5071.57	5672.9	4596.9	3924.2	3952.03	4196.82	4389
EC:1.4.9.1	0	0	0	0	0	0	0	0	0	0	0	0	0	0	0	0	0	0	0	0	0	0	0	0	0	0	0	0	0	0	0	0	0	0	0	0	0	0	0	0	0	0	0	0	0	0	0	0	0
EC:1.4.99.6	0	7	2	0	5	7	0	7	8	9	0	0	12	7	7	10	8	25	9	0	0	4	0	5	14	3	7	0	0	8	0	4	0	0	6	0	7	5	6	0	0	2	7	2	0	0	0	0	7
EC:1.5.1.1	0	0	0	0	0	0	0	0	0	0	0	0	0	0	0	0	0	0	0	0	0	0	0	0	0	0	0	0	0	0	0	0	0	0	0	0	0	0	0	0	0	0	0	0	0	0	0	0	0
EC:1.5.1.10	0	0	2	0	0	7	0	7	0	0	0	0	0	0	0	2	0	0	0	0	0	0	0	0	0	0	0	0	0	5	0	4	0	0	4	0	0	0	0	0	0	2	0	0	0	0	0	0	0
EC:1.5.1.2	7974.08	11410.36	13776.8	16224.93	16867.74	15759.81	17367.34	15461.05	16663.53	12326.06	11508.98	11457.08	12623.03	15563.99	13797.43	13102.15	14730.6	13722.44	11856.82	10999.72	10635.79	12150.25	10709.72	13792.35	11488.22	14309.66	13485.15	13195.93	11177.02	16771.72	16939.12	13282.55	13120.61	11048.86	12140.35	11606	13356.31	11250.44	11918.74	15158.37	12049.97	14904.9	12528.7	15186.83	10167.16	11843.47	8709.56	14334.42	10324.02
EC:1.5.1.20	5470.95	7998.26	9150.2	11849.1	11037.27	10598.01	11328.07	10947.25	10652.43	8696.81	7020.48	6670.33	8034.97	9847.9	8381.14	7784.17	10473.83	8297.03	7914.57	5986.12	7336.39	7985.08	6802.57	8619.25	6925.85	9455.81	8489.25	7559.63	7832.35	11084.85	9209.77	8725.35	8246.9	6036.61	6987.2	7354.1	8684.98	7997.22	7943.09	9364.42	7153.55	7800.57	7419.12	8363.26	7063.59	6190.52	5381.81	7197.97	7374.02
EC:1.5.1.21	0	0	0	0	0	0	0	0	0	0	0	0	0	0	0	0	0	0	0	0	0	0	0	0	0	0	0	0	0	0	0	0	0	0	0	0	0	0	0	0	0	0	0	0	0	0	0	0	0
EC:1.5.1.24	0	0	0	0	0	0	0	0	0	0	0	0	0	0	0	0	0	0	0	0	0	0	0	0	0	0	0	0	0	0	0	0	0	0	0	0	0	0	0	0	0	0	0	0	0	0	0	0	0
EC:1.5.1.28	161.5	457	719	548	794	412.5	823	1133	568	548.5	211	225	280	325.5	160.5	236.5	409.5	172.5	226	304	177	370.5	366.5	223.5	512	408.5	375.75	283	142.5	551	324.5	464.5	176.5	151.5	231	254	271	172.5	153	411	129.5	342.5	249.5	711.5	65	302.5	54.5	325.5	98
EC:1.5.1.3	8920.06	11147.24	12529.35	14857.61	14404.64	14277.72	15203.05	11985.67	14626.21	9971.78	12445.98	11909.33	10336.48	14198.89	12508.77	11712.07	11032.87	13311.87	14653.85	15186.2	16003.35	15567.81	14442.97	16120.52	14887.37	16055.7	16287.06	13749.13	14842.75	18320.18	16874.12	14850.04	16683.16	17088.5	16789.8	15997.87	16802.19	17308.7	16162.33	16188.7	18545.44	17700.78	22022.8	17979.38	14542.16	17803.9	15558.38	17547.02	16412.85
EC:1.5.1.33	0	5	0	0	0	2	4	0	0	0	0	0	0	0	0	0	0	0	0	0	0	0	0	0	0	0	0	0	0	4	0	0	9	1.67	0	9	8	0	0	0	0	0	0	15	0	0	0	0	0
EC:1.5.1.34	5.33	12	5	14.33	3	3.67	9	0.67	16.67	23	2	8	19	4	1.67	7.67	7	5	4	1.33	8	0	0	3	8.33	4	0	2	4	13.33	8	6	0	8.67	8	2.33	12.33	0	2.67	8.33	13.67	2.33	0	0	20.67	16	11	0	5
EC:1.5.1.36	0	0	0	0	0	0	0	0	0	0	0	0	0	0	0	0	0	0	0	0	0	0	0	0	0	0	0	0	0	0	0	0	0	0	0	0	0	0	0	0	0	0	0	0	0	0	0	0	0
EC:1.5.1.38	838.33	497.67	682.68	651.73	529.8	441.67	531.7	559	1149.84	896.13	1290.83	1010.33	1109.67	1806.17	894.67	1293.5	1639	1247.23	432.33	379.73	660	528.5	353.17	580	607.66	635.1	1059.82	467	548.87	541.66	398.1	684	497	518.69	527.5	699	593.83	812.33	482.67	490.33	939.84	647.82	884.67	486.5	1193.17	535.5	865.83	502	1006
EC:1.5.1.39	664.85	1837.89	1609.61	2279.25	1442.35	1033.75	1099.1	1336.11	1981.52	2421.46	1118.23	1389.16	1567.84	1308.14	1378.97	1517.66	937.77	1493.76	1315.56	718.4	2068.45	1555.65	1385.29	1910.5	1816.21	1347.8	1464.96	1029	1908.74	2042.56	2491.6	1989.1	1164.2	1027.44	1553.9	1518.14	1518.95	1502.11	1584.25	1920	1789.69	678.96	1254.39	866.65	1202.25	809.45	644.01	879.7	1696.85
EC:1.5.1.41	1.33	3	0	5.33	3	3.67	1	0.67	0.67	5	0	2	0	4	1.67	0.67	3	0	0	1.33	1	0	0	3	1.33	1	0	0	0	1.33	0	0	0	1.67	2	2.33	1.33	0	2.67	1.33	1.67	2.33	0	0	11.67	16	11	0	0
EC:1.5.1.45	0	0	0	0	0	0	0	0	0	0	0	0	0	0	0	0	0	0	0	0	0	0	0	0	0	0	0	0	0	0	0	0	0	0	0	0	0	0	0	0	0	0	0	0	0	0	0	0	0
EC:1.5.1.5	11208.83	13860.61	15753.22	17811.93	18310.49	18198.23	18559.17	15967.55	18541.61	13306.98	15175.65	14587.83	13625.45	18011.49	15822.35	14790.15	15561.77	16722.52	17748.57	17309.89	18339.04	18277.08	17084.72	18799.85	17605.47	19510.66	18919.73	16619.93	17223.6	22341.97	19737.62	17615.05	19526.11	19583.28	19182.6	18390.5	19563.56	19925.19	18585.66	19306.87	21013.47	20864.15	24490.45	21151.41	17002.66	19839.97	17085.81	20271.92	18604.77
EC:1.5.1.7	3722.32	5041.49	4865.8	6196.5	6010.57	4522.21	4811.2	4213.25	6337.12	5512.11	4411.65	4605.83	5832.84	5687.3	6493.76	5252.73	6756.07	5976.35	4846.98	2822.92	5719.69	4560.15	4170.02	5907.68	4600.41	5467.31	5137.12	4837.8	5642.99	6111.02	6051.45	5727.89	5468.66	4471.94	4654.8	5024.2	5506.95	5709.5	5490.15	6148.62	5534.35	4513.21	5240.05	3686.89	4708.32	3424.32	3703.71	4507.65	5428.52
EC:1.5.1.9	0	0	0	0	0	0	0	0	0	0	0	0	0	0	0	0	0	0	0	0	0	0	0	0	0	0	0	0	0	0	0	0	0	0	0	0	0	0	0	0	0	0	0	0	0	0	0	0	0
EC:1.5.3.1	34	45	25.6	4.4	45.8	82	27.2	73	40	47.8	25	0	94	112	100	65	64	165.15	50.12	2.4	0	20	0.62	25	74.38	16.6	41.4	2	5.2	89	2.22	40	9	21.6	59	9	43	25.62	46	9	0	22	40	27	0	153	0	0.62	65
EC:1.5.3.19	0	0	8	0	0	28	0	28	0	0	0	0	0	0	0	8	0	0	0	0	0	0	0	0	0	0	0	0	0	20	0	16	0	0	16	0	0	0	0	0	0	8	0	0	0	0	0	0	0
EC:1.5.5.1	4	30	2	33	36	129	22	7	8	18	6	3	12	9	9	12	18	25	55	8	23	15	39	31	22	25	7	7	41	49	49	78	8	16.67	57	26	31	36	73	53	0	2	24	5	46	37	32	3	52
EC:1.5.5.2	39	44.67	41.47	58.53	71.07	89	45.6	24.34	47.34	124.73	40	16	125.67	32.33	66	43.17	100	48.87	198.67	22.53	52.67	36.5	137.5	42.33	47.33	36.13	40.87	14	88.6	73	59.8	31.67	60	54.81	39.5	67.66	60	209.17	61.67	42.33	31.34	54.83	29	72.17	137.84	138.17	59.33	69	90.67
EC:1.5.8.1	0	0	2	0	0	7	0	7	0	0	0	0	0	0	0	2	0	0	0	0	0	0	0	0	0	0	0	0	0	5	0	4	0	0	4	0	0	0	0	0	0	2	0	0	0	0	0	0	0
EC:1.5.8.2	0	0	2	0	0	7	0	7	0	0	0	0	0	0	0	2	0	0	0	0	0	0	0	0	0	0	0	0	0	5	0	4	0	0	4	0	0	0	0	0	0	2	0	0	0	0	0	0	0
EC:1.5.8.4	0	0	6	0	0	21	0	21	0	0	0	0	0	0	0	6	0	0	0	0	0	0	0	0	0	0	0	0	0	15	0	12	0	0	12	0	0	0	0	0	0	6	0	0	0	0	0	0	0
EC:1.5.98.1	0	24	3	17	5	60	33	15.5	0	2	0	0	3.5	0	0	0	11	3	6	21	7	21	9	41	0	24	2	21	24	13	62	12	39	5	29	7	18	0	44	32	4	18	0	23	0	30	0	28	0
EC:1.5.98.2	0	24	3	17	5	60	33	15.5	0	2	0	0	3.5	0	0	0	11	3	6	21	7	21	9	41	0	24	2	21	24	13	62	12	39	5	29	7	18	0	44	32	4	18	0	23	0	30	0	28	0
EC:1.5.99.15	0	24	3	17	5	60	33	15.5	0	2	0	0	3.5	0	0	0	11	3	6	21	7	21	9	41	0	24	2	21	24	13	62	12	39	5	29	7	18	0	44	32	4	18	0	23	0	30	0	28	0
EC:1.5.99.6	0	0	0	0	0	0	0	0	0	0	0	0	0	0	0	0	0	0	0	0	0	0	0	0	0	0	0	0	0	0	0	0	0	0	0	0	0	0	0	0	0	0	0	0	0	0	0	0	0
EC:1.6.1.1	1.33	3	2	5.33	3	10.67	3	9.67	0.67	5	0	2	0	4	1.67	2.67	5	0	2	3.33	1	0	0	7	1.33	1	0	0	0	10.33	13	8	4	3.34	6	6.33	3.33	0	2.67	1.33	1.67	7.33	0	0	11.67	16	11	0	0
EC:1.6.1.2	54.66	220	114	311.66	87	322.84	71	205.34	141.34	164	81	19	578	91	294.34	167.34	58	278.5	294	127.66	199	187	216	263	93.66	148	91	122	152.5	267.66	345	312	82	587.34	264	138.66	134.66	124	523.34	533.66	106.34	29.66	199.5	402	368.34	538	186	45	133
EC:1.6.2.2	0	0	0	0	0	0	0	0	0	0	0	0	0	0	0	0	0	0	0	0	0	0	0	0	0	0	0	0	0	0	0	0	0	0	0	0	0	0	0	0	0	0	0	0	0	0	0	0	0
EC:1.6.2.4	0	0	0	0	0	0	0	0	0	0	0	0	0	0	0	0	0	0	0	0	0	0	0	0	0	0	0	0	0	0	0	0	0	0	0	0	0	0	0	0	0	0	0	0	0	0	0	0	0
EC:1.6.3.3	0	24	3	17	5	60	33	15.5	0	2	0	0	3.5	0	3	0	13	3	6	21	7	21	9	41	0	24	2	21	26	13	62	12	39	5	29	7	18	0	44	32	4	18	0	23	0	30	0	28	0
EC:1.6.3.4	0	0	0	0	0	0	0	0	0	0	0	0	0	0	0	0	0	0	0	0	0	0	0	0	0	0	0	0	0	0	0	0	0	0	0	0	0	0	0	0	0	0	0	0	0	0	0	0	0
EC:1.6.5.2	1113.46	801.27	650.73	607.86	422.2	831.14	716.2	449.47	929.11	315.63	933.33	1027.33	296.67	642.17	926.84	446.07	286.8	855.28	1922.45	2633.46	1904.4	1819	1845.69	3225.6	1798.17	2338.4	2000.1	1772.8	1699.87	1604.19	2656.02	1564.2	2826.6	2911.48	2756.4	1986.73	2109.16	1678.25	2292.74	2631.86	2533.51	2641.82	2284.07	2010.4	1945.24	2748.2	2015.83	2653.82	1704
EC:1.6.5.3	20937.79	39863.7	40145.19	51525.39	47547.74	45907.2	44035.31	45127.33	44551.7	46602.8	26031.86	28007.24	38203.17	31738.98	38245.46	32258.88	38487.76	36798.33	41866.5	25454.81	39109.97	36420.47	38190.5	44088.54	35457.5	39648.03	33149.6	32991.36	39944.48	53674.3	55873.88	45963.15	38907.31	32449.29	37043.35	33685.89	39885.58	35224.04	43817.74	51926.95	35456.89	28740.19	31252.19	37002.79	26747.5	28576.5	19858.04	29380.78	31680.2
EC:1.6.5.5	5.33	39	10.8	26.53	20.4	62.67	14.6	30.67	16.67	37.4	10	5	24	20	32.67	26.67	31	61.2	35	7.53	9	15	18	34	31.33	7.8	25.2	1	17.6	47.33	27.8	44	21	16.47	36	60.33	29.33	31	24.67	13.33	13.67	16.33	38	19	64.67	101	69	3	31
EC:1.6.99.1	0	3	4	0	4	3	4	0	0	0	0	0	8	0	0	0	0	0	6	0	0	0	4	0	6	4	0	6	3	0	0	0	0	0	5	0	0	10	0	0	0	4	4	2	0	0	4	0	16
EC:1.6.99.3	2563.78	4431.75	5671.7	6629.43	5419.1	6026.02	6687.4	6775.42	5014.92	5059.65	2738.15	3159	2655.8	2984.9	2729.05	2507.17	2397.5	3028.45	8298.95	7925.78	7220.05	8737.75	5527.95	9040.75	5171.62	7085.15	5654.25	4693.8	8285.49	6981.18	8550.15	7890.85	10029.12	6661.77	9295.2	8851.43	5984.48	7570.1	9137.42	8075.08	6146.22	7807.08	6318.31	8040.75	5244.92	7946.85	3618.45	7247.35	5774.85
EC:1.7.1.1	0	0	0	0	0	0	0	0	0	0	0	0	0	0	0	0	0	0	0	0	0	0	0	0	0	0	0	0	0	0	0	0	0	0	0	0	0	0	0	0	0	0	0	0	0	0	0	0	0
EC:1.7.1.13	1600.65	3885.99	4407.47	5990.83	5466.41	4067.71	4477.87	3587.59	6434.29	4894.95	4094.15	4651	5519.67	5751.8	5355.14	6030.07	3914.73	5880.43	3479.94	2410.42	3524.69	3595.48	3446.3	4252.35	3603.39	3578.31	3987.87	4056.63	3779.58	5101.19	6448.57	4585.38	3029.8	3264.11	3692.3	3934.53	3780.11	3190.29	3276.49	4882.62	4223.35	4123.04	3233.45	3785.22	2347.66	2898.32	1403.68	4245.27	3028.52
EC:1.7.1.15	2.66	91	9	82.66	58	77.34	143.67	61.67	1.34	74	0.67	4	29.5	31.67	97.51	23.34	34	54.33	187	483.66	10	14.5	128	91	7.66	82	54.83	40	177	50.16	113.5	101	85	167.67	61	73.66	55.66	14.67	126.34	133.66	3.34	10.66	0	340.17	27.34	86.5	22	0	5
EC:1.7.1.2	0	0	0	0	0	0	0	0	0	0	0	0	0	0	0	0	0	0	0	0	0	0	0	0	0	0	0	0	0	0	0	0	0	0	0	0	0	0	0	0	0	0	0	0	0	0	0	0	0
EC:1.7.1.3	0	0	0	0	0	0	0	0	0	0	0	0	0	0	0	0	0	0	0	0	0	0	0	0	0	0	0	0	0	0	0	0	0	0	0	0	0	0	0	0	0	0	0	0	0	0	0	0	0
EC:1.7.1.6	0	0	0	0	0	0	0	0	0	0	0	0	0	0	0	0	0	0	0	0	0	0	0	0	0	0	0	0	0	0	0	0	0	0	0	0	0	0	0	0	0	0	0	0	0	0	0	0	0
EC:1.7.1.7	4223.58	3440.75	3570.75	2819.08	3695	4454.67	3413.25	1150.92	4901.42	1460	6524.5	6359.5	3124	6043.25	4913.17	5192.67	2438	6266.25	7202.25	9014.58	9118.5	8140	8144.5	8048	8003.58	7644.25	8253.92	6731	7250	7652.83	7011.75	6124	9102	11168.42	10049	9211.83	8449.08	9796.25	7986.17	6943.08	11988.92	10936.91	14884.75	9014	8379.67	11151.25	10468	10673.25	9572.5
EC:1.7.2.1	0	0	4.8	14.2	1.4	12	13.6	7	0	1.4	4	0	0	3	8	4.5	0	2.2	1	23.2	0	0	0	0	2	6.8	11.2	1	4.6	5	0.8	8	0	75.47	9	13	3	0	8	3	13	2	4	50	0	35	2	0	0
EC:1.7.2.2	582.67	1246.67	1160.67	1753	1129.67	752.33	626.5	881.67	1610.67	1879.33	735.5	855.5	1466.17	1040.83	1058.83	1141.5	1011	1298.67	1621.67	510.5	1315.67	999.5	1203	1449.83	1211	1099.83	878.17	802.5	1350.5	1369.67	1473	1253.17	1163.5	1266.17	1130	1082.33	1233.17	1412.67	1273.5	1490	1268.17	301.5	757.5	503.67	968.17	668.67	348.83	472.5	1039.67
EC:1.7.2.3	26.66	91	45	57.66	76	103.34	31	27.34	135.34	128	130	22	487	52	137.34	128.34	28	113	104	166.66	139	90	236	6	45.66	201	0	16	26	350.66	28	48	0	1004.34	68	4.66	81.66	180	115.34	389.66	149.34	4.66	68	94	164.34	210	50	0	73
EC:1.7.2.4	0	0	2	0	0	7	0	7	0	0	0	0	8	0	0	2	0	0	0	0	0	0	0	0	0	0	0	0	0	5	0	4	0	0	4	0	0	0	0	0	0	2	0	0	0	0	0	0	0
EC:1.7.2.5	0	0	2	21	0	17	5	28	0	2	2	0	0	0	3	2	0	0	5	0	5	2	13	0	11	10	0	0	10	20	5	19	5	7.67	17	0	7	0	9	11	0	2	2	0	0	3	3	0	8
EC:1.7.2.6	0	0	0	0	0	0	0	0	0	0	0	0	0	0	0	0	0	0	0	0	0	0	0	0	0	0	0	0	0	0	0	0	0	0	0	0	0	0	0	0	0	0	0	0	0	0	0	0	0
EC:1.7.3.3	0	0	0	0	0	0	0	0	0	0	0	0	0	0	0	0	0	0	0	0	0	0	0	0	0	0	0	0	0	0	0	0	0	0	0	0	0	0	0	0	0	0	0	0	0	0	0	0	0
EC:1.7.7.1	1683.1	2539.04	4466.53	4813.42	4635.35	3991.68	6309.62	7172.51	3961.04	4142.23	2565.83	2294.83	2283.64	3663.67	1727.42	2433.05	3175.07	2190.91	1352.75	2591.29	1202.72	2878.83	2124.55	1427.87	2744.93	2438.03	2675.63	1388.43	992.45	3561.48	1938.7	2493.23	1709.45	1206.92	1556.8	1649.97	1679.83	1391.68	694.97	2069.57	1694.33	2463.66	1612.72	4665.22	1751.8	2332.4	1109.03	2264.4	1324.75
EC:1.7.7.2	0	0	0	0	0	0	0	0	0	0	0	0	0	0	0	0	0	0	0	0	0	0	0	0	0	0	0	0	0	0	0	0	0	0	0	0	0	0	0	0	0	0	0	0	0	0	0	0	0
EC:1.7.99.1	7256.73	12899.91	17588.38	21671.38	20566.4	20056.89	24775.28	25006.89	16653.28	16117.19	9267.81	9203.74	10743.48	12885.18	10526.39	9673.21	13505.78	10141.63	11047.31	11739.64	9252.62	13396.51	11159.25	11463.45	11835.48	14238.18	12797.25	11085.2	10242.03	18850.94	14883.29	13640.42	11766.77	8584.35	10019.05	9747.04	12204.26	10089	10441.81	14161.15	8848.59	12086.35	9834.02	18840.65	8196.22	11555.65	6423.69	12130.39	8517.85
EC:1.7.99.4	3369.78	4694.27	7510.67	8911.91	8044.67	8033.32	11348.9	11379.16	6762.96	6379.43	3554.5	3913.5	2820.17	3940.83	2651.52	2445.09	3079.8	3210.27	5775.67	8979.01	4671.07	7638.5	6485.4	7303.43	6339.61	7616.83	6401.92	4762.3	3941.9	8360.18	7542	5658.37	8057.1	7624.27	6983.4	5240.04	6104.48	4623.47	4586.59	7462.51	5659.86	7332.81	5559.9	10852.07	4795.76	8565.37	4277.83	7675.7	3483.17
EC:1.8.1.14	0	0	0	0	0	0	0	0	0	0	0	0	0	0	0	0	0	0	0	0	0	0	0	0	0	0	2.25	0	0	0	0	0	0	0	2	0	0	0	0	0	0	0	0	0	0	0	0	0	0
EC:1.8.1.15	0	0	12.8	14.2	1.4	13	11.6	0	3	1.4	4	3	4.5	3	8	2.5	0	2.2	1	23.2	0	0	0	0	2	6.8	11.2	1	4.6	0	0.8	4	0	73.8	5	13	3	0	8	3	13	0	4	50	0	88.5	2	0	0
EC:1.8.1.2	106.66	287	398	588.66	231	357.34	91	323.34	287.34	380	106	140	146	63	173.34	219.34	114	221	346	54.66	385	164	375	489	321.66	245	281.75	184	538	336.66	585	406	67	129.01	273	314.66	350.66	165	419.34	595.66	535.34	90.66	297	132	133.34	180	71	76	261
EC:1.8.1.4	3925.93	6960.87	7321.8	8954.88	8802.4	10084.44	8064.23	6734.55	7912.57	6758	5410	6677.83	6426.64	7254.02	7681.09	7198.75	6071.07	7255.96	7967.63	6523	6580.1	7135.68	6751.17	9958	6720.76	8473.15	6985.23	8882.3	7199.05	10062.61	13929.35	8974.5	8670.95	6712.48	8583.3	7075.8	8045.53	5533.48	8861.09	11148.58	7497.54	9699.94	7102.32	9055.43	4360.42	8054.9	4521.68	9782.65	5349
EC:1.8.1.7	3550.33	3133	3316	2702.33	3513	4192.67	3108	1050.67	4422.67	1377	6112	6034.5	3035	5876	4495.67	5097.67	2882	5906	6238	7433.33	8046	7138	7175	6383	7006.33	6357	7244.17	5809	6415	6797.33	5735	5388	7477	9329.84	8467	8149.33	7306.33	8861	6917.67	5554.33	10539.67	9393.66	13474	7903	7173.17	9634	9246	9095	8614
EC:1.8.1.8	686.68	2193.22	1857.87	2794.66	1836.77	1867.42	1223.1	1629.96	2111.19	2737.38	1182.32	1417	1994.67	1250.13	1678.14	1667.84	1133.77	1675.02	2166.82	776.31	2376.12	1776.15	2119.45	2315.58	1982.21	1609.38	1537.22	1153.5	2321.65	2721.48	3175.35	2534.02	1078.7	1596.28	1925.9	1747.79	1818.28	1800.87	2233.59	2894.41	2041.86	676.71	1386.05	925.32	1449.76	1188.12	625.18	914.45	1847.02
EC:1.8.1.9	23522.8	27604.56	33456.98	35779.5	37597.46	37262.19	41216.61	35129.87	36884.26	26624.2	30799.81	29775.32	26663.4	35602.1	33230.6	28712.41	31822.34	33523.74	37950.44	40429.23	39302.58	41148.01	35656.4	40468.25	36273.16	41136.52	39916.74	33686.76	37284.58	45560.13	39765.26	37471.35	45006.93	42466.49	43283	41544.74	40330.76	42886.86	40612.93	40259.84	44841.51	47127	52142.32	47697.12	36643.93	44428.34	37170.43	44492.86	38665.44
EC:1.8.2.2	8	68	53	85	35	121	4	37	43	88	62	0	211	22	70	53	5	49	61	100	96	47	118	74	11	119	7	64	7	156	46	91	0	495	62	18	25	94	58	270	55	0	41	47	77	89	14	0	29
EC:1.8.2.3	4	7	5	9	0	1.5	5	0	16	21.5	2	6	21.5	0	0	9	6	5	9	0	7	0	0	0	8.5	3	0	2	4	12	8	6	0	7	6	0	11	10	0	7	12	0	0	0	15.5	0	0	0	7.5
EC:1.8.3.1	0	0	0	0	0	0	0	0	0	0	0	0	0	0	0	0	0	0	0	0	0	0	0	0	0	0	0	0	0	0	0	0	0	0	0	5	0	0	0	0	0	0	0	0	0	33	0	0	0
EC:1.8.4.11	8383.03	11939.84	13942.87	14724.26	14781.19	17115.27	15536.4	14263.92	13678.34	11082.58	10743.15	11092.33	9225.62	11902.99	10649.51	10442.58	9293.64	11892.19	19307.07	18657.95	17936.47	19263.75	16049.49	18949.58	15278.01	17885.23	15636.83	14563.3	18428.67	19837.6	20503.02	17708.52	21158.01	18841.2	20677.7	19776.93	17141.73	19288.89	20509.09	19018.83	18896.48	20936.49	22448.05	21584.67	13756.26	20760.77	14088.61	20344.22	16670.27
EC:1.8.4.12	7452.03	10442.84	11677.87	12147.26	12006.19	14942.27	13207.4	13103.92	9764.34	9053.08	7537.15	7960.33	5649.62	7177.99	7128.51	5806.58	6710.64	7851.44	18377.95	17550.95	17045.47	18000.25	14855.37	17629.58	13917.63	16571.23	13606.33	12081.3	17220.67	17732.1	17377.9	16109.52	20573.01	17727.7	19300.7	18099.93	15627.73	18233.27	19634.09	16968.83	16714.48	17934.49	20452.05	19477.67	12638.26	19180.27	13127.11	17465.6	15205.77
EC:1.8.4.8	1411.93	981.8	1211.5	1202.53	1350	915.67	871.2	1070.87	2327.27	1739.2	2326.4	1708	2275.5	2916.8	1624.76	2434.17	2821.6	2565.8	1403.4	541.43	1519.7	1012.4	1008.2	1256	1213.7	1104.1	1412.25	693.5	1207.07	1220.23	1039.4	1244.6	1016.06	986.24	1181.4	1353.63	1380.03	1633.7	1227.17	1288.33	1934.77	890.13	1602.73	598.4	2299.67	829.7	1229.6	826.7	1743.6
EC:1.8.5.2	24	92	99	166	55	129	59	112	66	94	30	33	32	17	43	54	33	51	75	13	97	56	93	159	79	83	69.25	82	155	80	178	186	61	30	79	91	97	57	132	148	129	82	66	30	24	73	13	47	65
EC:1.8.5.3	18.83	40	24.5	79.83	45	21.67	61	18.67	69.67	90	10	32.5	81.5	11	15.17	49.67	28	31.5	34	24.83	33	6	11	7	34.33	28	3.5	10	16	55.83	51	59	50	113.67	34	6.83	64.83	10	45.67	31.33	70.67	17.83	6.5	56	57.17	28.5	20.5	15	34.5
EC:1.8.7.1	0	0	12.8	14.2	5.4	24	13.6	2	3	5.4	4	3	4.5	3	8	2.5	2	2.2	3	25.2	0	0	0	4	2	6.8	11.2	1	4.6	7	13.8	8	4	73.8	5	17	5	0	8	3	13	3	4	50	0	88.5	2	0	0
EC:1.8.7.2	0	0	0	0	0	0	0	0	0	0	0	0	0	0	0	0	0	0	0	0	0	0	0	0	0	0	0	0	0	0	0	0	0	0	0	0	0	0	0	0	0	0	0	0	0	0	0	0	0
EC:1.8.98.1	966.6	1423.2	1114.2	1665.9	1243.6	1374.6	1373.7	2047.3	1160.4	983.7	1728	1356	1919.8	2284.6	4349.5	1633	3764.9	2561.9	2070.8	838.1	947.1	1203.6	1857	2171	1004.6	1850.3	1345.5	1128.8	1425.6	1846.7	1027.5	1615.5	1468.7	683.7	1334.3	1343.3	1516.2	1131.4	1624.5	1226.5	1654.2	959.7	1222.4	728.1	1662	571.9	1665.6	1233.9	1271
EC:1.8.99.2	1183.8	1031.94	1185.26	1598.8	885.8	794.8	736.6	764.86	2955.34	1552.86	3609.66	1848.66	2569.94	5220.54	3262	3228.46	3772.4	3193.96	1336.5	801.4	1342	898.2	927.38	1768.2	1440.22	1390.8	2627.46	911.2	1294.74	856.46	1206.44	1076.4	1082.6	1289.74	1012.4	1250.74	1245.4	1961.3	742.8	1082.4	2195.74	1240.06	1342.94	745	3220.8	607.2	1318.86	1386.44	2168
EC:1.8.99.3	59.2	142.4	106.4	180.8	109.2	163.2	56.4	113.6	36.8	148.4	30	12	47.6	39.2	190	46	110.8	64.8	241.6	63.2	93.2	69.2	276	334	27.2	137.6	32	173.6	165.2	48.4	158	196	152.4	32.4	159.6	91.6	124.4	138.8	198	284	38.4	94.4	18.8	61.2	124	52.8	19.2	122.8	42
EC:1.8.99.5	59.2	142.4	106.4	180.8	109.2	163.2	56.4	113.6	36.8	148.4	30	12	47.6	39.2	190	46	110.8	64.8	241.6	63.2	93.2	69.2	276	334	27.2	137.6	32	173.6	165.2	48.4	158	196	152.4	32.4	159.6	91.6	124.4	138.8	198	284	38.4	94.4	18.8	61.2	124	52.8	19.2	122.8	42
EC:1.9.3.1	146.67	770.67	581.07	1252.6	557.87	1897.83	635.8	757.67	210.67	483.03	161	65	443.67	147.33	522.33	238.5	271	271.27	1161.67	375.6	574.67	426	819	556.33	564.5	571.73	255.27	358	781.8	1076.67	945.4	1169.67	430	932.74	709	531.33	737.67	726.67	1352	1473	356.67	355	505	478.67	262.17	1076.17	184.33	307	438.17
EC:1.97.1.4	32884.83	41926.85	53656.1	60711.44	61663.94	56923.65	65778.01	61474.38	59875.06	47077.23	43712.03	41012.31	44708.96	58134.02	49324.59	45903.71	57110.02	49684.18	51100.36	46812.07	47031.1	53489.59	41367.73	51839.46	44648.97	55433.35	51768.46	46559.49	49711.35	62938.78	55285	53081.68	56824.03	44584.92	51218	52615.48	51842.38	54320.7	52700.33	53776.24	49919.89	57539.97	56724.58	61434.17	45562.82	49064.75	39401.61	53840.6	47587.95
EC:1.97.1.9	1167.99	2338.67	3917.83	4786.99	4009.5	4300.01	6017.5	6171.84	2705.18	3401.83	1295.33	1477.33	1687.67	1742.17	1814.01	1203.34	2317	1378.33	1665.33	2846.49	1086.5	2637	1911.17	1393	2059.32	2241.5	2133.33	1530.5	1212.17	3478.32	2815	2383.5	1697	1063.18	1486.5	1390.66	1838.99	982.83	1298.51	2269.99	1303.68	2090.82	1276.67	4658	894.51	2317	1008.03	2208.5	658
EC:2.1.1.10	2256.88	3054.35	5160.85	4750.08	5688.97	4939.8	5055.02	1878.55	7144.85	2934.74	5778.5	6479.5	6147.67	8249.09	6719.29	7935.73	4241.63	7470.66	9862.87	9510.52	7864.07	9792.17	4166.02	10064.6	3653.5	7233.68	6596.07	7764.8	11136.67	5516.87	10105.97	8716.37	12267.46	8613.08	12440.9	13231.73	6361.41	10318.84	12141.9	8381.45	7884.75	13459.58	9387.08	8915.07	6112.07	9443.95	4602.5	11392.07	7241
EC:2.1.1.104	0	6	4	4	3	17	16	13	3	7	4	0	9	8	25	10	0	4	12	10	4	2	12	3	0	0	11	0	17	15	9	11	0	74	10	0	6	17	44	12	2	2	4	29	6	47	3	0	0
EC:2.1.1.107	5727.56	7560.31	9388.06	11626.38	11710.95	11320.82	12478.76	11281.34	10914.85	8357.33	7606	6367.16	8307.61	11106.78	8912.89	8046.82	11062.17	8853.95	8270.5	6557.52	6655.59	7611.43	6602.94	8254.27	6928.67	9446.16	8803.29	8079.93	7469.89	10907.97	9476.82	8200.2	8846.91	6451.06	6992.7	6880.53	8809.02	8004.07	8148.91	9026.53	6860.37	8199.35	7791.82	9752.76	7824.74	7104.1	5628.46	7961.22	6984.25
EC:2.1.1.11	0	0	0	0	0	0	0	0	0	0	0	0	0	0	0	0	0	0	0	0	0	0	0	0	0	0	0	0	0	0	0	0	0	0	0	0	0	0	0	0	0	0	0	0	0	0	0	0	0
EC:2.1.1.113	0	0	0	0	0	0	0	0	0	0	0	0	0	0	0	0	0	0	0	0	0	0	0	0	0	0	0	0	0	0	0	0	0	0	0	0	0	0	0	0	0	0	0	0	0	0	0	0	0
EC:2.1.1.13	7406.33	9962.94	11629.08	14608.4	14022.75	13195.73	14567.24	13612.21	13609.94	11384.16	9781.32	8979.58	11128.19	12949.24	13060.98	10334.07	14738.94	11738.24	9866.15	7565.52	9448.37	9773.08	8598.47	10908.52	9375.04	11673.28	11129.36	9528.43	10068.74	14058.63	11541.57	11265.38	10788.72	7825.72	9168.35	9297.67	11107.56	10435.77	10301.24	11665.12	9957.38	9925.32	10270.63	10831.41	9691.82	8100.55	7994.23	9436.17	9769.6
EC:2.1.1.130	4383.07	4981.64	6655.88	7925.82	8105.32	8235.56	9477.14	8644.09	7044.34	5754.94	4783.75	4464.83	5599.94	6717.94	6693.8	4995.4	7839.67	6068.89	5451.5	4916.12	4444.5	5493.26	4580.52	5576.52	4620.51	6690.65	5548.14	6098.93	4958.02	7874.15	6084.47	5527.44	5940.66	4296.7	4860.2	4645.21	6320.7	5472.07	5137.57	5960.79	4781.53	6467.94	5557.9	7273.17	4830.9	5031.6	4500.63	5951.47	4462
EC:2.1.1.131	5405.07	6956.14	8690.13	10477.32	10789.32	8995.31	12090.89	10835.84	9911.84	7540.19	6305	5858.83	7114.94	9065.94	7878.55	6646.15	10142.67	7520.39	6581	5964.12	6072.75	7016.26	5813.27	7364.77	6357.01	8192.9	8003.39	7139.93	6461.02	9336.15	7799.72	7447.19	8316.41	5699.95	6179.7	6364.71	7999.2	7363.07	6895.57	7784.54	6069.03	7684.69	7226.65	8931.92	6373.9	6206.6	5323.13	7169.22	6101.25
EC:2.1.1.132	5552.5	5437.84	5611.08	6648.92	7158.75	5112.83	6707.67	4703.16	8029.34	5132.58	6405.58	5802.33	7169.5	9062.17	8241.96	6980.5	9806.83	7688.41	5489.25	3845.92	6095	5038.83	3979	6812.42	5090.9	6588.75	7162.91	6442.83	6286.82	6380.08	5707.25	6068.41	7144.36	5486.17	5576	6285.34	7410	7457.08	6742.67	6385.42	6721.5	6747.91	7468.6	4807.67	7175.5	4358.5	6225.23	5826.75	6838
EC:2.1.1.133	5539.07	7165.14	8958.13	10773.32	11113.32	10560.31	12271.89	11224.84	9990.84	7737.19	6341	5947.83	7263.94	9132.94	8147.55	6731.15	10320.67	7681.39	7505	6368.12	6155.75	7337.26	6094.27	7832.77	6489.01	9037.9	8051.39	8106.93	6866.02	10163.15	8840.72	7693.19	8632.41	5794.95	6565.7	6531.71	8449.2	7485.07	7332.57	8310.54	6183.03	8345.69	7306.65	9518.92	6392.9	6477.6	5337.13	7876.22	6182.25
EC:2.1.1.14	617.97	1525.94	2086.96	2693.73	3082.94	2275.8	2717.13	1222.81	3539.11	1682.2	2612	3040.5	3754.01	3967.16	3637.33	3994.07	2742.8	3953.57	1552.84	1456.17	967.41	1360.33	1552.9	1511.26	1161.13	1783.19	2137.06	2675.3	1369.8	2351.87	3268.2	1680.71	1282.1	2138.7	1627.4	1776.22	1674.5	1175.64	1247.24	2273.03	1792.84	2945.16	1585.4	2499.07	679.41	1792.54	782.66	2863.7	890.34
EC:2.1.1.144	459.83	554	789	565.33	894	400.67	889	1263.67	929.67	793.5	619	621	632	1013.5	370.17	709.17	990.5	610.5	269	365.33	290	465.5	441.5	331.5	652.33	485.5	587.5	267	227.5	576.33	295.5	543.5	231.5	284.17	326	392.33	375.33	398.5	147.67	398.33	453.17	496.83	517.5	741.5	608.67	360.5	354.5	413.5	380
EC:2.1.1.148	2513.37	2977.67	3452.54	3421.85	3955.52	2920.18	3911.15	4633.75	4878.17	3704.33	3776.57	3221	4265.78	5061.9	3930.72	4314.25	5489.14	4330.28	2975.45	2597.79	2757.39	3070.33	2650.45	2838.33	3237.06	3369.56	3310	2282.8	2664.68	4089.19	2777.4	3233.44	2785.15	2989.02	2456.7	2830.93	3115.4	3110.69	2263.67	3177.17	3157.13	3096.33	2785.45	3527.09	3422.17	2131.77	1909.03	2511.1	2735.02
EC:2.1.1.151	4383.07	4981.64	6655.88	7912.82	8105.32	8235.56	9477.14	8644.09	7044.34	5754.94	4783.75	4464.83	5599.94	6717.94	6693.8	4995.4	7839.67	6068.89	5451.5	4894.12	4444.5	5493.26	4580.52	5576.52	4620.51	6684.65	5548.14	6098.93	4958.02	7874.15	6084.47	5523.44	5940.66	4225.7	4857.2	4632.21	6317.7	5472.07	5129.57	5957.79	4768.53	6467.94	5553.9	7223.17	4830.9	5025.6	4498.63	5951.47	4462
EC:2.1.1.152	0	0	0	13	0	0	0	0	0	0	0	0	0	0	0	0	0	0	0	22	0	0	0	0	0	6	0	0	0	0	0	4	0	71	3	13	3	0	8	3	13	0	4	50	0	6	2	0	0
EC:2.1.1.156	0	0	0	0	0	0	0	0	0	0	0	0	0	0	0	0	0	0	0	0	0	0	0	0	0	0	0	0	0	0	0	0	0	0	0	0	0	0	0	0	0	0	0	0	0	0	0	0	0
EC:2.1.1.157	0	0	0	0	0	0	0	0	0	0	0	0	0	0	0	0	0	0	0	0	0	0	0	0	0	0	0	0	0	0	0	0	0	0	0	0	0	0	0	0	0	0	0	0	0	0	0	0	0
EC:2.1.1.163	5266.2	7022.67	7542.37	8637.68	8053.02	9995.35	9030.65	9385.59	7308.67	6901.73	6838.57	6495	4127.97	6122.73	4669.72	4892.92	4115.17	5974.12	6962.62	8048.78	8922.72	8241.5	10874.95	7879.83	10925.23	9051.23	8948.92	6492.8	5836.35	12264.35	8615.9	7436.77	6464.15	10322.36	8001.7	6202.76	9587.4	8167.02	6248.17	8866.33	11558.14	7835.83	13549.95	10810.92	8175.34	10451.77	9841.23	8703.1	8977.02
EC:2.1.1.166	39.33	205.5	102	289.33	115.5	283.17	103	135.17	94.67	170	31.5	22	112	50	140.67	81.67	122.5	103.5	267	64.33	102	175	227	271.5	66.33	171	46.5	127	175	344.33	277	205	130	55.34	175	101.33	149.33	132	201.17	265.33	45.67	70.33	38	72	141.67	126	66	96	128.5
EC:2.1.1.17	0	7	0	0	5	0	0	0	8	9	0	0	12	7	7	8	8	25	9	0	0	4	0	5	14	3	7	0	0	3	0	0	0	0	2	0	7	5	6	0	0	0	7	2	0	0	0	0	7
EC:2.1.1.170	10988.33	13405.61	15087.22	17267.93	17517.49	17723.23	17755.17	14799.55	17952.61	12774.48	14917.65	14331.83	13316.45	17564.99	15641.85	14541.65	15091.27	16515.02	17548.57	16977.89	18189.04	17891.58	16686.22	18598.35	17100.47	19115.16	18548.23	16379.93	17087.1	21781.97	19414.12	17173.55	19367.61	19436.78	18985.6	18138.5	19312.56	19777.69	18486.66	18951.87	20864.97	20538.65	24242.95	20494.91	16874.66	19560.47	16974.31	19959.42	18469.77
EC:2.1.1.171	1929.13	3086.77	4714.9	6409.7	5840.2	4576.3	7053.87	6466.3	5489.94	3936.8	3117	2561	3215.33	4807.5	2952.34	2998.24	4188.13	3105.28	2713.79	3302.3	2193.9	3470.33	2563.35	2703.77	3086.51	3853.4	4147.43	2860.13	2566.03	4619.53	2371.02	3178.86	2914.6	2990.14	2315.4	2666.4	3079.83	3620.92	3037.74	3242.7	2370.5	2851.66	3084.9	4741.57	2825.57	3271.7	1971.2	2748.82	2940
EC:2.1.1.172	3213.83	3144.5	3340	2721.83	3694.5	4286.67	3245.5	1264.67	4377.17	1660	5724.5	5497	3069	5552.5	4274.46	4923.67	2417	5721	5834.5	6643.83	7482.5	6651	6709	5356.5	6537.9	5701	6718.17	5338	6001.07	6507.83	5222.5	5148.5	6568.36	8466.67	7645.5	7570.83	6713.33	8328.5	6341.67	4878.83	9726.17	8721.66	12848.43	7492.5	6555.67	8853	8678.5	8318.5	8153
EC:2.1.1.173	6.83	9	16.5	38.83	27	10.17	38.5	39.67	63.67	42	22.5	15.5	48	28	31.67	28.67	30	51	65	8.83	12	52	48	49	14.83	13.5	26.5	6	18	27.83	124.5	34	19	25.34	35	29.83	32.83	4	19.67	29.33	29.67	19.33	10.5	11	18.17	26.5	25.5	19	14
EC:2.1.1.174	1.33	3	0	5.33	3	3.67	1	0.67	0.67	5	0	2	0	4	1.67	0.67	3	0	0	1.33	1	0	0	3	1.33	1	0	0	0	1.33	0	0	0	1.67	2	2.33	1.33	0	2.67	1.33	1.67	2.33	0	0	11.67	16	11	0	0
EC:2.1.1.176	10402.31	11439.89	13419.35	14791.93	15897.22	16312.15	16695.07	13408.93	16034.76	10249.6	13822.83	12993.83	11492.78	16403.86	14146.05	12982.15	14156	14994.5	15709.75	16298.24	15997.92	16292.43	14938.77	16631.27	15256.42	17604.78	17098.51	15365.43	14955.45	19139.15	16755.77	14950.53	18430.91	17961.51	17305.7	16603.37	17720.94	18129.82	16523.91	16431.12	18948.45	19993.6	23008.9	19660.59	15668.74	18523.35	16489.13	19171.97	16690.75
EC:2.1.1.177	11106.33	13343.11	15079.42	17138.73	17483.59	17555.73	17756.07	14731.55	17989.61	12754.08	14982.65	14431.83	13296.45	17637.99	15858.35	14555.15	15288.77	16635.82	17547.57	17012.69	18212.04	17829.08	16692.72	18591.85	17136.97	19119.86	18649.53	16446.93	17093.5	21528.97	19386.82	17130.55	19443.61	19193.98	19031.1	18143.5	19352.56	19783.19	18254.16	18787.87	20920.97	20629.65	24296.95	20335.41	16936.16	19410.97	17032.31	20024.42	18443.77
EC:2.1.1.178	29.33	52	51	87.33	44	85.17	21	37.67	17.67	75.5	15	8	15.5	19	32.67	21.67	35	8	49	24.33	47	30	32	102	10.83	28	16	68	35	23.33	78	84	42	16.67	52	36.33	29.33	70	30.67	106.33	19.67	47.33	7	29	80.17	37	19	60	23.5
EC:2.1.1.181	19.33	89	79	174.33	77	236.67	74	85.67	0.67	34	4	2	3	8	44.67	9.67	13	4	132	32.33	80	51	83	53	66.33	46	24	34	90	103.33	99	119	12	20.67	72	41.33	72.33	51	180.67	205.33	31.67	21.33	56	34	11.67	115	19	28	41
EC:2.1.1.182	11018.33	13474.61	15130.22	17349.93	17565.49	17878.73	17829.17	14893.05	18005.61	12812.48	14957.65	14370.83	13387.95	17571.99	15621.85	14578.65	15144.27	16521.02	17565.57	17026.89	18212.04	17955.58	16733.22	18673.35	17138.47	19164.16	18585.23	16421.93	17122.1	21850.97	19518.12	17215.55	19410.61	19469.78	19025.6	18194.5	19362.56	19794.69	18544.66	19006.87	20910.97	20590.65	24278.95	20524.91	16925.66	19616.47	17031.31	20011.42	18499.77
EC:2.1.1.184	1162	747	639.75	488	541	655	831	296	1219	399	1167	1289	830	1309	1687	974	1175	1319	1157	1911	1582	1475	1293	1952	1391	1729	1640	1200	1336	1506	1421	1028	2005	2276.75	1916	1503	1694	1360	1395	1711	2013	2283	1774	1436	1842	1741	1608	1939	1307
EC:2.1.1.185	10587.23	11971.81	13866.02	15485.43	16374.39	17130.73	17028.07	13907.35	16289.18	10730.18	14008.08	13131.33	11986.45	16547.69	14609.88	13194.65	14506	15303.42	16623.17	16548.99	16464.34	16685.68	15615.52	17345.85	15591.67	18204.36	17353.43	15834.43	15587.2	20214.07	17827.02	15744.45	18663.41	18620.68	17882.7	16982.2	18227.36	18571.49	17403.16	17544.37	19334.87	20288.35	23354.15	20008.01	15848.16	19046.27	16662.21	19458.72	17079.17
EC:2.1.1.186	29.33	88	45	135.83	78	127.67	49	61.67	23.67	77	16.5	10	26	30	50.67	41.67	43.5	13.5	80	14.33	35	96	53.5	40.5	33.83	64.5	19	21	73	267.33	44.5	54	45	15.67	31	33.33	51.33	83	69.67	84.33	22.67	50.33	1	42	60.17	88	36	65	94.5
EC:2.1.1.187	3227.88	3302.85	3168.65	3380.78	3504.2	3707.3	3716.95	3023.72	3873.02	2753.13	3070	3682	2732.5	3829.75	4018.63	3054.57	4780.3	3493.45	4081.08	4259.38	4113.4	4174	3424.4	5799.1	3872.61	5005.15	4530.77	3943.3	3861.77	4655.7	5421.65	4104.2	6110.46	4696.89	4839.9	4351.4	4793.58	3961.05	4657.57	5291.45	4771.25	5764.74	4611.08	4608.57	4061.07	4561.95	3616	5202.95	3760
EC:2.1.1.189	13.33	28	7	12.33	21	28.67	10	13.67	5.67	5	14	2	119.5	13	62.67	32.67	3	17	15	41.33	35	21.5	25.5	9	4.33	21	8	0	13	73.33	10	9	5	219.67	23.5	4.33	10.33	14.5	225.67	146.33	38.67	11.83	13	134.5	26.17	190	23	15	12
EC:2.1.1.190	14379.66	15964.45	19016.08	20890.57	20977.92	20370.06	20820.91	16900.37	23241.45	15411.08	19557.48	17598.66	17517.61	23851.33	21062.36	18869.32	21467.43	21747.14	27385.57	24696.03	26783.37	26828.24	19509.05	27186.86	20268.3	25908.03	25152.02	20781.09	28392.83	25930.13	24026.82	24720.2	30882.11	26238.98	29486.6	30301.18	25075.39	31816.85	30552.5	24601.71	27799.63	29206.97	33245.62	25880.58	25114.49	26492.3	22483.31	26801.92	27629.6
EC:2.1.1.191	9566.44	13513.93	15952.56	20056.75	19538.45	17652.26	19113.89	16537.96	20005.73	15214.11	14097.31	13652.16	16068.31	20281.81	17180.52	16559.05	19829	16970.5	12729.85	9873.94	11936.67	12628.65	10639.62	13913.29	12325.58	15228.08	15479.76	14218.76	12784.67	18450.13	17474.67	14891.41	13195.01	10153.86	11952.7	12622.11	14426.94	13537.83	13277.56	15836.99	13179.35	14796.36	14137.37	14797.05	12381.39	11145.85	9632.71	14366.47	13087.6
EC:2.1.1.192	7456.08	11221.86	13387.47	16575.18	16485.99	15232.73	16581.42	14546.8	16292.86	12930.48	11260.15	11218.33	13494.45	15925.74	13942.85	13567.65	15225.27	13902.77	10891.32	8900.64	9636.54	10714.58	9465.22	11569.35	10130.22	12488.91	11948.56	11905.93	10546.1	15821.97	15248.37	12518.05	10839.61	9141.03	10115.1	10343.5	11971.81	10483.94	11064.16	13664.12	10618.72	12414.07	10941.7	13473.91	9452.66	9730.22	7380.51	11908.17	9799.27
EC:2.1.1.193	7736	10950.61	12839.22	15791.6	15856.32	14612.73	16074.17	13808.38	16229.61	12115.31	11417.82	11452.33	12799.78	15484.32	13707.52	13062.32	14022.94	13671.19	11294.57	10583.89	10595.04	11568.91	10448.72	13550.35	11051.47	13820.66	13125.23	12648.93	11122.1	16137.8	15775.62	12605.05	12478.61	11362.28	11954.1	11280	12871.23	11399.19	11838.66	14663.87	12146.3	14014.15	12333.45	14154.91	10583.99	11608.47	8783.31	13572.42	10660.77
EC:2.1.1.195	5404.9	7220.64	8932.88	10677.07	10962.9	9033.48	12203.89	10967.84	10201.34	7992.61	6415.75	6040.83	7405.94	9169.94	8046.88	6952.15	10208.17	7684.14	6673.42	5968.87	6226.25	7187.93	5815.77	7412.52	6546.68	8249.65	8183.14	7059.43	6643.27	9547.23	7776.47	7638.61	8298.41	5720.95	6323.7	6555.04	8071.7	7476.82	7052.07	7841.62	6339.2	7539.61	7233.15	8828.59	6416.4	6269.6	5324.13	7090.97	6187.25
EC:2.1.1.196	796.9	2236.8	3906.3	4458.15	4438.65	3897.65	6058.72	6785.68	3142	3454.53	1130.67	1221.5	1386.44	1680.77	626.42	1081.15	1683.84	1083.23	1465.17	2346.95	788.75	2600.1	2042.77	1200.1	2127.78	2149.9	1933.73	1172.6	809.45	3309.65	2035.72	2039.2	1625.55	965.78	1267.7	1125.7	1473.7	907.74	742.4	1790.2	708.2	1711.7	845.05	4469.42	543.4	2142.1	339.6	1742.72	307.75
EC:2.1.1.197	171.75	344.42	357.67	465.33	489.17	428.25	280.5	376.09	313.59	375.08	92.25	162	339.17	67.33	273	153.17	208.5	269.42	512.42	142.58	485.92	359.75	582.25	635.58	288.58	333.58	208.42	323.5	477.25	587.75	1014.75	686.42	323.5	167.01	488.5	297.66	394.75	363.67	451.92	735.08	266.59	284.58	369.25	369.92	269.59	322.92	250.58	334.25	350.92
EC:2.1.1.198	11444.08	14295.36	15975.22	18603.93	18432.99	18931.48	18252.67	15619.3	18614.86	13918.23	15149.9	14850.83	13966.95	17981.99	16330.85	15022.15	15489.77	17063.77	18719.32	17228.14	19198.29	18595.33	17728.47	19535.6	17966.72	19853.41	19058.98	17019.43	18199.35	23330.72	20880.87	18562.3	19766.11	19828.78	19938.1	18714.5	20177.31	20540.69	19706.91	20550.62	21630.22	20818.9	25007.2	21014.16	17544.91	20178.72	17441.56	20420.67	19445.02
EC:2.1.1.199	13559.83	15286.78	17203.05	20318.93	20915.49	19330.23	20534.17	16123.38	22297.28	14737.31	18426.48	16781.66	17084.62	22452.66	19912.35	17883.48	20166.27	20677.85	20227.9	18785.39	21081.54	19802.08	18566.39	21293.85	19199.3	22269.16	22187.56	19334.93	20056.77	24654.8	20941.12	19266.55	22182.11	22204.45	21382.6	20775.17	22856.06	24004.52	21611.66	21298.87	23883.64	22849.48	28237.62	22097.91	20811.66	21435.47	20445.64	22194.42	22295.27
EC:2.1.1.200	1.33	6	9	21.33	18	5.17	8	5.67	47.67	23	7	5	39	11	15.67	15.67	11	30	60	1.33	8	43	36	38	6.33	6	10	2	13	20.33	105	20	0	12.34	28	15.33	21.33	0	3.67	15.33	8.67	2.33	4	5	11.67	16	18	0	7
EC:2.1.1.201	5266.2	7022.67	7542.37	8637.68	8053.02	9995.35	9030.65	9385.59	7308.67	6901.73	6838.57	6495	4127.97	6122.73	4669.72	4892.92	4115.17	5974.12	6962.62	8048.78	8922.72	8241.5	10874.95	7879.83	10925.23	9051.23	8948.92	6492.8	5836.35	12264.35	8615.9	7436.77	6464.15	10322.36	8001.7	6202.76	9587.4	8167.02	6248.17	8866.33	11558.14	7835.83	13549.95	10810.92	8175.34	10451.77	9841.23	8703.1	8977.02
EC:2.1.1.206	0	24	3	17	5	60	33	15.5	0	2	0	0	3.5	0	0	0	15	3	6	21	7	21	9	41	0	24	2	21	28	13	62	12	39	5	29	7	18	0	44	32	4	18	0	23	0	30	0	28	0
EC:2.1.1.207	10377.98	11352.56	13343.02	14602.93	15829.89	16105.98	16611.07	13296.6	16006.43	10256.93	13862.83	12974.83	11712.45	16388.19	14141.38	12985.15	14158	14972.17	15683.42	16333.24	15983.59	16218.43	14985.77	16510.6	15191.42	17655.11	17045.18	15320.43	14857.45	19148.82	16501.77	14774.2	18325.91	18407.18	17188.7	16533.7	17619.61	18250.49	16370.91	16356.12	18941.12	19949.6	22931.9	19637.26	15688.41	18500.02	16464.46	19102.97	16681.42
EC:2.1.1.210	0	0	0	0	0	0	0	0	0	0	0	0	0	0	0	0	0	0	0	0	0	0	0	0	0	0	0	0	0	0	0	0	0	0	0	0	0	0	0	0	0	0	0	0	0	0	0	0	0
EC:2.1.1.213	0	24	3	17	5	60	33	15.5	0	2	0	0	3.5	0	0	0	13	3	6	21	7	21	9	41	0	24	2	21	26	13	62	12	39	5	29	7	18	0	44	32	4	18	0	23	0	30	0	28	0
EC:2.1.1.215	0	24	3	17	5	60	33	15.5	0	2	0	0	3.5	0	0	0	13	3	6	21	7	21	9	41	0	24	2	21	26	13	62	12	39	5	29	7	18	0	44	32	4	18	0	23	0	30	0	28	0
EC:2.1.1.216	0	24	3	17	5	60	33	15.5	0	2	0	0	3.5	0	0	0	13	3	6	21	7	21	9	41	0	24	2	21	26	13	62	12	39	5	29	7	18	0	44	32	4	18	0	23	0	30	0	28	0
EC:2.1.1.217	10313.48	11054.89	13141.05	14321.9	15635.82	15743.98	16477.97	12856.26	15832.09	9999.7	13734.33	12939.33	11181.28	16307.86	13851.38	12815.98	13979	14788.3	15242.75	16137.21	15775.92	15961.93	14522.27	16260.27	15086.09	17384.48	16980.81	15212.43	14652.85	18741.32	16211.47	14562.53	18213.91	17542.37	16970.2	16374.54	17441.11	17917.32	15942.24	15825.79	18775.78	19836.77	22838.4	19318.09	15444.57	18130.35	16365.63	18900.97	16534.25
EC:2.1.1.219	40	98	73.8	120.2	65.4	179.5	69.6	65.5	25	73.9	33	9	143	27	100	55.5	45	30.2	71	107.2	87	72.5	66.5	146	14.5	77.8	29.2	90	77.6	107	150.8	109	86	311.8	103.5	56	58	84.5	303	285	72	72.5	24	236.5	83	257.5	22	103	33.5
EC:2.1.1.220	40	98	73.8	120.2	65.4	179.5	69.6	65.5	25	73.9	33	9	143	27	100	55.5	45	30.2	71	107.2	87	72.5	66.5	146	14.5	77.8	29.2	90	77.6	107	150.8	109	86	311.8	103.5	56	58	84.5	303	285	72	72.5	24	236.5	83	257.5	22	103	33.5
EC:2.1.1.222	39.33	37	36	52.33	50	42.67	25	7.67	8.67	23	22	5	26	90	64.67	12.67	45	58	26	24.33	22	19	31	16	33.33	33	15	9	13	60.33	10	50	8	15.34	25	34.33	22.33	30	12.67	34.33	1.67	4.33	42	12	57.67	42	46	18	75
EC:2.1.1.223	1682.18	3363.89	3357.53	4378.25	3671.35	2641	3231.52	3482.53	4487.19	3933.88	2998.15	2759.83	3505	4095.97	3098.06	3532.42	3421.6	3300.26	3053.9	2134.4	3425.2	2779.98	2598.2	3286.92	3342.21	2985.55	3609.71	2626.33	3492.4	4046.06	3969.85	3655.51	2029.95	2315.19	2834.9	2935.97	3247.78	3140.78	3094.09	3944.25	3273.52	2062.04	2931.47	2542.57	3072.92	1946.95	1749.88	1977.45	3424.6
EC:2.1.1.224	0	0	0	0	0	0	0	0	0	0	0	0	0	0	0	0	0	0	0	0	0	0	0	0	0	0	0	0	0	0	0	0	0	0	0	0	0	0	0	0	0	0	0	0	0	0	0	0	0
EC:2.1.1.226	10374.15	11253.56	13297.02	14487.1	15777.39	15998.31	16472.57	13232.93	15951.26	10152.43	13862.33	12960.33	11636.95	16366.69	14117.71	12964.48	14131	14917.17	15515.42	15857.41	15940.09	16149.43	14895.27	16450.1	15172.09	17603.11	17019.93	15293.93	14723.95	19047.49	16254.77	14655.7	18368.91	18226.34	17128.2	16493.87	17586.28	18234.49	16357.74	16255.29	18940.95	19937.77	22931.9	19330.26	15630.24	18448.52	16423.96	19128.47	16656.42
EC:2.1.1.227	10374.15	11253.56	13297.02	14487.1	15777.39	15998.31	16472.57	13232.93	15951.26	10152.43	13862.33	12960.33	11636.95	16366.69	14117.71	12964.48	14131	14917.17	15515.42	15857.41	15940.09	16149.43	14895.27	16450.1	15172.09	17603.11	17019.93	15293.93	14723.95	19047.49	16254.77	14655.7	18368.91	18226.34	17128.2	16493.87	17586.28	18234.49	16357.74	16255.29	18940.95	19937.77	22931.9	19330.26	15630.24	18448.52	16423.96	19128.47	16656.42
EC:2.1.1.228	11319.33	13596.61	15294.22	17452.93	17746.49	17902.73	17924.17	15036.05	18369.61	13093.48	15367.65	14754.83	13713.95	18292.99	15772.85	15028.65	15746.27	16960.02	17632.57	17100.89	18391.04	18077.58	16807.22	18813.35	17316.47	19293.16	18831.23	16465.93	17205.1	21938.97	19527.12	17353.55	19466.61	19614.78	19150.6	18390.5	19493.56	20045.69	18594.66	19085.87	21220.97	20761.65	24573.95	20611.91	17446.66	19724.47	17299.31	20130.42	18804.77
EC:2.1.1.234	0	0	0	0	0	0	0	0	0	0	0	0	0	0	0	0	0	0	0	0	0	0	0	0	0	0	0	0	0	0	0	0	0	0	0	0	0	0	0	0	0	0	0	0	0	0	0	0	0
EC:2.1.1.235	0	0	0	0	0	0	0	0	0	0	0	0	0	0	0	0	0	0	0	0	0	0	0	0	0	0	0	0	0	0	0	0	0	0	0	0	0	0	0	0	0	0	0	0	0	0	0	0	0
EC:2.1.1.242	239.66	50	148	93.16	98.67	26.67	145.5	151.84	289.67	214.17	514.83	335	487.67	569.67	888.5	430.5	798.33	648.83	125	99.33	206	120.67	157	168	189.33	107.5	348	43	114	115	133.5	124	54	147.34	174	167.33	142.66	176	34.67	55.33	501.34	134.83	298	92	451.84	51	446	130	270
EC:2.1.1.245	1082.6	1311.2	1829.2	1408.4	2074.1	1146.1	2401.2	2970.3	2035.4	1781.2	1982	1537	1996.8	2310.6	3042.5	1675.5	3198.4	2267.4	850.3	1074.6	910.6	1120.6	1482.5	1098	1561.6	1278.3	1758.5	689.8	808.1	1412.2	829.5	1342.5	818.2	930.2	969.3	1007.3	1030.2	1003.9	708.5	1063.5	1563.2	1163.2	1494.9	1969.6	1407	882.9	1570.6	1111.9	1057.5
EC:2.1.1.246	354.25	119.25	184.25	247.25	591	25	215.25	55.25	709.75	286.75	290.5	195.75	488.25	228	352	309.75	688.5	834.5	1000	188.75	562.5	342.5	462.25	654	229.75	502	222.25	401	461	253	536	205.5	1021.25	368.5	514.75	473	618.25	644	399.25	246.5	295	161.25	260	135.5	192.5	113.5	93.75	147.5	206.5
EC:2.1.1.248	0	9	12	29	0	0	0	0	13	18	13	0	0	0	0	0	4	13	67	0	7	17	0	54	0	0	0	0	4	0	123	0	17	0	0	10	0	0	4	8	9	7	0	0	0	0	0	0	0
EC:2.1.1.249	0	0	0	0	0	0	0	0	0	0	0	0	0	0	0	0	6	0	0	0	0	0	0	0	0	0	0	0	2	0	0	0	0	0	0	0	0	0	0	0	0	0	0	0	0	0	0	0	0
EC:2.1.1.250	5	101	12.5	4	7	35	194	59	3	0	72	135	495	0	858	75	198	195	8	4.5	32.5	0	60	8	0	15.5	0	5.5	8.5	28.5	0	20	40	171.5	50	5.5	57.5	35.5	142.5	62	79.5	10	74.5	25	0	133	141	4.5	108
EC:2.1.1.255	0	0	0	0	0	0	0	0	0	0	0	0	0	0	0	0	0	0	0	0	0	0	0	0	0	0	0	0	0	0	0	0	0	0	0	0	0	0	0	0	0	0	0	0	0	0	0	0	0
EC:2.1.1.257	0	0	0	0	0	0	0	0	0	0	0	0	0	0	0	0	2	0	0	0	0	0	0	0	0	0	0	0	2	0	0	0	0	0	0	0	0	0	0	0	0	0	0	0	0	0	0	0	0
EC:2.1.1.258	542.1	650.2	912.7	700.15	1042.85	573.85	1198.45	1480.05	1018.9	889.7	986.5	768.5	985.3	1155.6	1515.75	835.25	1595.9	1134.15	426.55	538.35	453.35	563.1	742.75	549	781.1	641.3	878	345.8	404.85	709.45	416	672	411.95	458.45	484.3	506.3	517.7	503.65	349.5	530	782.2	583.7	748.65	987.35	703.5	435.4	786.6	558.4	528.75
EC:2.1.1.264	6.83	9	16.5	38.83	27	10.17	38.5	39.67	63.67	42	22.5	15.5	48	28	31.67	28.67	30	51	65	8.83	12	52	48	49	14.83	13.5	26.5	6	18	27.83	124.5	34	19	25.34	35	29.83	32.83	4	19.67	29.33	29.67	19.33	10.5	11	18.17	26.5	25.5	19	14
EC:2.1.1.265	1.33	20	30	108.33	3	17.67	14	0.67	28.67	20	138	284	26	205	69.67	106.67	546	56	0	9.33	1	16	12	3	25.33	11	10	0	0	1.33	0	0	0	1.67	2	2.33	21.33	0	2.67	18.33	11.67	2.33	0	0	11.67	16	25	0	2
EC:2.1.1.266	7.33	96	41	155.83	57	120.67	36	53.67	61.67	68	14.5	10	64	31	43.67	47.67	39.5	60.5	130	12.33	42	119	75.5	63.5	44.83	69.5	27	14	64	275.33	121.5	85	11	28.34	56	36.33	56.33	53	54.67	83.33	11.67	5.33	29	20	64.17	70	58	8	98.5
EC:2.1.1.269	0	0	2	0	0	7	0	7	0	0	0	0	0	0	0	2	0	0	0	0	0	0	0	0	0	0	0	0	0	5	0	4	0	0	4	0	0	0	0	0	0	2	0	0	0	0	0	0	0
EC:2.1.1.271	5539.07	7165.14	8958.13	10773.32	11113.32	10560.31	12271.89	11224.84	9990.84	7737.19	6341	5947.83	7263.94	9132.94	8147.55	6731.15	10320.67	7681.39	7505	6368.12	6155.75	7337.26	6094.27	7832.77	6489.01	9037.9	8051.39	8106.93	6866.02	10163.15	8840.72	7693.19	8632.41	5794.95	6565.7	6531.71	8449.2	7485.07	7332.57	8310.54	6183.03	8345.69	7306.65	9518.92	6392.9	6477.6	5337.13	7876.22	6182.25
EC:2.1.1.289	796.9	2234.8	3906.3	4458.15	4438.65	3897.65	6058.72	6785.68	3142	3454.53	1130.67	1221.5	1386.44	1680.77	626.42	1081.15	1683.84	1083.23	1465.17	2346.95	788.75	2600.1	2042.77	1200.1	2127.78	2149.9	1933.73	1172.6	809.45	3296.65	2035.72	2039.2	1625.55	965.78	1267.7	1125.7	1473.7	907.74	742.4	1790.2	708.2	1711.7	845.05	4469.42	543.4	2142.1	339.6	1742.72	307.75
EC:2.1.1.294	0	0	10	0	0	0	0	156	0	0	0	0	0	0	0	0	0	0	0	0	0	77	0	0	0	21	0	0	27	0	5	0	0	0	8	0	0	0	0	0	0	32	0	22	0	0	0	27	0
EC:2.1.1.295	0	0	0	0	0	0	0	0	0	0	0	0	0	0	0	0	0	0	0	0	0	0	0	0	0	0	0	0	0	0	0	0	0	0	0	0	0	0	0	0	0	0	0	0	0	0	0	0	0
EC:2.1.1.297	10575.53	11878.01	12051.62	13619.93	14282.69	14560.93	12834.57	9489.25	15927.01	10190.65	14219.65	13519.83	12614.81	16533.99	15401.85	13994.25	14321.33	16127.02	16854.57	15164.29	17882.64	16033.58	15379.82	18082.75	15668.67	17738.56	17189.83	15701.13	16735.5	19325.77	18190.52	15791.35	18602.01	19005.78	18294.2	17537.1	18539.56	19385.89	18262.26	17799.67	20517.97	19339.65	23782.55	17031.51	16586.26	17965.27	16804.31	18702.22	18356.77
EC:2.1.1.298	9.33	28	14	44.33	18	15.67	16	5.67	63.67	50	15	14	58	13	17.67	24.67	25	35	74	4.33	23	47	54	46	13.33	9	10	4	30	40.33	123	45	8	31.34	42	29.33	36.33	21	6.67	25.33	20.67	2.33	21	5	66.67	19	41	3	25
EC:2.1.1.33	10968.9	13363.41	15058.85	17217.03	17477.56	17695.96	17720.97	14803.42	17973.21	12735.11	14926.98	14366.33	13245.48	17571.72	15564.18	14522.65	15121.87	16489.96	17482.77	16941.12	18133.44	17869.48	16643.22	18508.35	17108.04	19079.36	18559.07	16320.13	17026.5	21701.27	19352.62	17076.88	19290.41	19200.58	18904.8	18126.2	19274.86	19717.62	18222.99	18708.87	20838.77	20508.95	24242.05	20331.47	16863.66	19421.07	17005.21	19886.02	18463.77
EC:2.1.1.34	110.33	276	274	392.33	255	408.17	143	249.17	119.67	235.5	57	67	101	50	211.17	105.67	196.5	133	508	76.33	230	188	301	352	181.33	217	136	260	325	459.33	564	388	105	73.67	277	213.33	262.33	159	443.67	553.33	219.67	110.83	156	111	104.67	171	57	143	128
EC:2.1.1.35	15	61.67	37.67	69.33	77.67	93	31	23.34	115.34	121.33	90	7	343.67	34.33	104	77.67	73	98.67	265.67	89.33	109.67	91	250	49.33	52.33	131.33	26.67	17	63	222	112	40.67	6	527.34	68	43.66	64	225.67	88.67	218.33	90.34	6.33	47	56.67	110.34	117.67	78.33	2	93.67
EC:2.1.1.37	13679.7	16016.89	18224.98	22736.33	21806.87	18107.63	21744.2	17039.01	25303.99	17825.75	20016.45	18082.91	22567.85	27722.01	22563.43	22447.33	25811.96	23303.67	15836.35	13260.75	17005.35	15883.36	13311.09	19132.2	15873.62	19049.05	20443.94	17389.25	16778.25	21104.35	20884.25	18658.38	18126.09	15760.85	16371.15	17386.63	19586.13	18927.73	17892.09	20361.14	19419.9	18866.56	20642.01	17273.97	20154.32	14624.45	15346.76	17782.55	19405.55
EC:2.1.1.44	0	0	0	0	0	0	0	0	0	0	0	0	0	0	0	0	0	0	0	0	0	0	0	0	0	0	0	0	0	0	0	0	0	0	0	5	0	0	0	0	0	0	0	0	0	6	0	0	0
EC:2.1.1.45	8235.46	10026.77	11467.65	13400.78	13248.37	13016.05	13904.62	10577.97	13178.1	8920.15	11407.92	11199.5	9084.64	12836.92	11409.3	10390.07	9814.44	12116.11	13440.79	14033.3	14946.65	14514.25	13755.1	14918.52	13710.58	14686.4	15123.6	12680.13	13605.85	16625.45	15300.02	13432.61	15528.96	16104.89	15787.9	14926.9	15422.66	16227.17	14959.49	14895.7	17543.67	16583.49	20966.83	16765.82	13583.49	16926.2	14889.45	16417.32	15302.25
EC:2.1.1.5	0	0	0	0	0	0	0	0	0	0	0	0	0	0	0	0	0	0	0	0	0	0	0	0	0	0	0	0	0	0	0	0	0	0	0	0	0	0	0	0	0	0	0	0	0	0	0	0	0
EC:2.1.1.61	19	61.67	39.67	70.33	73.67	102	26	27.34	109.34	113.33	89	10	297.67	36.33	91	81.67	73	89.67	222.67	92.33	109.67	91	257	43.33	39.33	129.33	23.67	11	69	218	116	54.67	14	541.01	62	52.66	68	236.67	85.67	218.33	75.34	4.33	60	56.67	141.34	120.67	72.33	5	92.67
EC:2.1.1.63	12122.66	13522.28	14995.35	15585.46	16484.89	18907.9	16714.77	14237.05	15407.45	11306.71	15609.98	14659.16	10969.12	15938.16	14093.02	13129.15	12654.77	16146.05	20430.9	19858.42	22654.54	21267.58	20547.89	19803.35	20192.13	20643.96	19996.93	17398.93	19528.87	23766.63	19871.92	19111.55	22648.11	23125.42	22818.6	21724.5	22075.39	24282.52	21070.33	19471.2	25869.31	23816.14	32409.62	23920.91	19499.83	24426.47	22670.14	23459.42	22870.77
EC:2.1.1.64	39.33	37	36	52.33	50	42.67	25	7.67	8.67	23	22	5	26	90	64.67	12.67	45	58	26	24.33	22	19	31	16	33.33	33	15	9	13	60.33	10	50	8	15.34	25	34.33	22.33	30	12.67	34.33	1.67	4.33	42	12	57.67	42	46	18	75
EC:2.1.1.67	0	0	2	0	0	7	0	7	0	0	0	0	0	0	0	2	0	0	0	0	0	0	0	0	0	0	0	0	0	5	0	4	0	0	4	0	0	0	0	0	0	2	0	0	0	0	0	0	0
EC:2.1.1.71	0	7	0	0	5	0	0	0	8	9	0	0	12	7	7	8	8	25	9	0	0	4	0	5	14	3	7	0	0	3	0	0	0	0	2	0	7	5	6	0	0	0	7	2	0	0	0	0	7
EC:2.1.1.72	35080.23	41139.42	45561.24	52064.41	51339.98	54740.22	51829.86	45010.35	51995.25	38240.02	43282.09	41879.73	39552.27	49292.7	46147.32	41385.8	45646.87	48224.44	56075.32	52437.21	57715.78	56542.48	51864.13	58744.7	52638.55	59642.92	55162.3	49112.45	52972.59	68138.23	60687.81	53751.96	61931.74	62892.37	59005.85	56372.38	60394.08	61692.86	60509.09	61177.34	65129.46	62660.26	75049.34	62017.09	52561.34	61867.4	52689.68	61137.41	57391.5
EC:2.1.1.74	5888.43	6172.7	6350.2	6121.23	7395.77	7900.43	6554.7	4230.97	7989.9	4540.87	8343.33	8242.5	5989.97	9261.77	7983.79	8156.83	7320.73	9268.23	9111.63	8430.77	10482.27	9633.27	9031	9388	9098.83	9152.13	9408.42	8451.3	9024.17	10171.04	9353.5	8840.17	11508.06	10726.2	10515.8	10723.3	10299.86	11398.9	9786	8762.67	12690.53	12501.53	15660.83	10218.27	9122.17	10968.4	10531.1	11551.4	10692
EC:2.1.1.77	166	558.67	484.67	796.33	472.67	882.5	288	513.84	299.34	532.83	183	118	501.67	126.33	460	277.17	331	321.67	991.67	241.33	522.67	323	898	682.33	411.83	528.33	263.67	358	748	779	817	724.67	282	679.34	566	461.66	579	564.67	964.67	1198.33	474.34	152.33	395	245.67	331.84	442.67	168.33	202	371.17
EC:2.1.1.79	5220.3	4578.44	5760.7	5389.23	5320.77	6531.3	7103.3	6393.47	5122.11	3538.04	6241.33	5340.08	2255.23	5172.75	4283.5	3360.15	3325.44	5067.15	8161.25	10421.33	9963.57	9962.5	9274.82	8658.93	9458.96	8990.78	9020.55	5771.8	7664.97	9497.53	6111.95	7214.87	10403.85	11661.36	10416.15	9577.73	9121	10955.05	8556.82	7350.78	12182.26	10450.66	15148.32	11204.07	9384.24	12110.62	11382.91	10226.95	10238.67
EC:2.1.1.80	3722.9	6305.98	7615.8	9965.99	9712.15	9916.14	10108.39	9581.51	8234.68	6621.19	4189.83	4006.33	5321.94	5984.6	5595.5	4848.82	6970.5	5366.56	7043.01	5218.29	4907.92	6366.93	5491.1	6514.77	5202.08	7831.23	6184.56	6361.26	6088.42	9646.15	7858.72	6515.86	7145.27	4418.79	5439.2	5165.04	7028.37	6050.07	6752.24	7524.04	4372.7	6170.19	5304.58	7632.6	4196.07	5336.27	3275.76	6057.22	4703.92
EC:2.1.1.86	0	217	24	147	45	540	307	138	0	16	9	0	48	0	11	5	95	26	54	189	60	201	81	369	0	216	16	189	216	117	558	108	351	61	264	63	162	0	412	295	36	162	0	207	0	286	0	261	0
EC:2.1.1.90	0	8	0	0	0	0	0	6	0	0	0	0	0	0	0	0	9	0	0	0	0	0	0	0	0	0	0	0	2	0	13	0	0	0	0	0	0	0	0	0	0	18	0	0	0	0	0	7	0
EC:2.1.1.98	0	24	3	17	5	60	33	15.5	0	2	0	0	3.5	0	0	0	13	3	6	21	7	21	9	41	0	24	2	21	26	13	62	12	39	5	29	7	18	0	44	32	4	18	0	23	0	30	0	28	0
EC:2.1.2.1	11303.08	13955.36	15791.97	17973.18	18820.99	18247.23	18667.92	16015.3	19182.36	13561.48	15071.15	14610.83	14058.95	17814.74	16007.35	14876.65	16133.77	17353.02	18655.44	17413.14	18704.54	18541.08	17496.84	19255.35	17587.6	19938.91	19008.23	16916.93	17572.1	22541.47	20210.49	17685.05	20399.61	19658.03	19602.6	18592.5	20119.81	20393.56	18899.16	19396.12	21070.72	20740.4	24624.7	21173.41	17090.16	19825.22	17113.81	20218.29	18606.27
EC:2.1.2.10	988.18	2611.95	2390.17	3464.43	2527	4074.19	1949.63	2347.22	2063.15	2879.02	855.92	1503	1728.97	1304.6	2018.34	1531.67	1488.57	1705.68	3262.05	1351.05	2329.85	2321.68	2376.75	3299.25	2067.68	2832.35	1611.53	2614.8	2981.78	3877.28	4891.05	3283.75	2221.7	1466.01	2571.8	2085.13	2552.28	1892.9	3262.59	3839.08	1994.62	1967.28	1617.15	2004.18	1194.92	1884.15	870.85	2058.65	1869.75
EC:2.1.2.11	3148.67	6866.44	8568.22	11401.35	10995.74	10654.31	11176.42	10203.47	10489.61	8475.96	6377.15	6304.75	7985.55	9288.23	6942.43	7983.99	6709.13	7918.7	6671.24	5631.3	5030.62	6551.91	6427.55	6921.35	6051.31	7719.08	7235.15	7200.93	6312.85	10178.22	10416.37	7559.71	5930.11	5248.61	6132.85	5799.5	6806.4	5766.69	6260.74	8633.12	5596.55	7196.99	5842.78	8839.82	4642.49	6172.72	3040.23	7339.17	5029.52
EC:2.1.2.13	1.33	36	29	37.33	29	51.67	13	58.67	0.67	16	0	2	0	4	1.67	0.67	11	0	25	18.33	26	53	0	21	14.33	51	5	16	27	33.33	55	59	52	7.67	26	17.33	35.33	29	31.67	30.33	1.67	16.33	6	0	11.67	16	11	15	11
EC:2.1.2.2	8170.41	12323.36	14143.02	17327.46	16948.39	15953.15	17282.27	15121.47	17229.53	13646.63	11735.9	12169.83	13558.95	15892.99	14589.02	13678.32	14911.27	14421.97	12641.32	11586.67	11729.29	12777.33	11347.47	14974.6	12046.55	14819.21	14059.18	13585.43	12479.95	17586.05	18523.67	14203.3	13546.11	12180.25	12976.1	12424.83	14007.64	12078.69	13138.58	16265.95	13106.89	14820.73	13005.2	15417.16	10845.08	12333.22	8952.56	14456.67	11224.52
EC:2.1.2.3	9589.23	13640.51	15442.02	19167.93	18179.39	16684.53	18188.87	15933.55	19498.64	15365.85	13507.22	13856.83	15030.95	17693.79	16396.82	15368.55	16101.84	16462.87	14911.09	13631.06	14363.31	14889.48	13532.44	18002.45	14493.45	17123.89	16144.1	15297.73	14641.6	19644.07	20843.94	16182.52	16605.91	14814.38	15687.4	14626.03	16483.59	14407.31	15314.06	19034.07	16052.9	16949.45	15194.15	17066.21	13201.56	14356.87	10579.91	16680.44	13459.37
EC:2.1.2.5	920.5	2395	2423.75	2928	2551.5	1905.25	2165.75	2572.25	2258.33	2808.92	997.42	1557.5	1770.5	1600.5	1829.42	1484.75	1421.67	1641	1899	1003.67	2049.42	1942	1945.75	2075.75	2196.5	1802.08	1671.42	1321	2078.83	2927.5	2980.25	2627.42	1321.75	1301.25	1786	1809.33	1850.33	1510.5	2061.5	2747.75	1752.83	1036.75	1432.75	1717.75	1060.5	1463.5	681.5	1219.75	1744.25
EC:2.1.2.9	11030.33	13480.61	15127.22	17361.93	17560.49	17841.23	17826.17	14886.55	18023.61	12832.98	14972.65	14381.83	13502.95	17610.99	15713.85	14587.65	15190.27	16545.02	17723.57	17008.89	18227.04	17938.58	16768.22	18640.35	17153.97	19144.16	18589.23	16405.93	17123.1	21872.97	19464.12	17222.55	19385.61	19492.78	19023.6	18207.5	19348.56	19825.69	18523.66	18984.87	20912.97	20572.65	24295.95	20501.91	17014.16	19605.47	17054.31	19986.42	18527.27
EC:2.1.3.1	27.5	74	64.5	142.5	30	13	19.5	52	101	106	53.5	66	39	105.5	55	51.5	74	53.5	83	101	31	63.5	19	71.5	46	48.5	45	17.5	14.5	27.5	132	64.5	69.5	305.5	9	28.5	51	29	48.5	20	103.5	10	24	221	38	13.5	8	12.5	14.5
EC:2.1.3.11	338.35	1100.55	1069.2	1298	932.1	1088.25	672.1	999.45	1216.85	1284.55	750.65	688	908	672.8	760.3	1013.5	527.6	912.35	975.15	370.65	1358.45	900.15	914.45	1259.25	1178.55	741.05	855.55	646.5	1279.65	1306.15	1799.35	1531.35	613.7	478.6	1082.9	936.8	1016.95	779.2	1288.25	1680.75	1170.85	451.55	839.05	546.65	614.75	602.45	301.85	568.45	896.35
EC:2.1.3.2	11047.33	13523.61	15263.22	17551.93	17746.49	17945.73	17942.17	14911.05	18145.61	12842.48	14962.65	14417.83	13392.95	17627.99	15703.85	14583.65	15256.27	16571.02	17618.57	17044.89	18326.04	18023.58	16745.22	18721.35	17182.47	19210.16	18656.23	16505.93	17198.1	21879.97	19510.12	17252.55	19482.61	19508.78	19035.6	18293.5	19420.56	19852.69	18663.66	19042.87	20920.97	20612.65	24331.95	20550.91	16951.66	19659.47	17086.31	20046.42	18590.77
EC:2.1.3.3	6968.87	9715.41	12208.87	14156.35	14785.19	14759.11	15797.25	13271.15	13781.28	9543.74	9354.33	9355.58	10528.03	12873.85	12350.05	10622.47	12266.97	11630.76	14501.37	13530.59	11279.99	13848.09	9761.54	15173.7	9697.68	14718.71	12637	13240.23	13756.05	15380.52	16551.49	13690.23	16879.26	12580.18	14685.35	14525.77	12994.53	13550.74	15562.56	15187.49	11572.78	16958.68	13044.8	16170.82	10063.64	13541.22	8401.01	15449.29	10587.42
EC:2.1.3.6	5.5	3	7.5	17.5	9	6.5	33.5	37	20	19	15.5	10.5	11	17	16	13	19	23	5	7.5	4	9	16	11	13.5	7.5	18.5	4	9	13.5	22.5	14	24	13	10	14.5	11.5	4	19	18	21	17	6.5	6	6.5	10.5	7.5	21	7
EC:2.1.4.1	1.5	3	4.5	9.5	5	9.5	24	15	5	8	2	6.5	3	5	10.5	5	6	10	0	1.5	4	4.5	9.5	4	3.5	6	3.5	2	0	5.5	15.5	9	14	10.5	7	4.5	12.5	0	6	2	7	12.5	2.5	6	2	10	6	13	7.5
EC:2.10.1.1	2164.57	3558.64	5119.71	6041.58	5768.69	7041.15	7419.68	7935.86	4403.01	4569.63	2708	2524	3101.81	3121.76	3199.08	2326.32	3317.7	2831.92	4530.89	5041.55	2741.09	4654.93	4332.15	4537.76	3955.23	5314.96	3608.42	3758.6	2888.08	6258.32	5500.5	4102.54	4744.55	4704.2	4118.7	3152.69	3935.87	3020.79	3544.24	5337.53	3300.71	4774.03	2993.55	6968.92	2503.91	4863.44	2180.76	4807.6	2077.59
EC:2.2.1.1	22952.27	29324.45	37200.69	44941.08	45929.86	41621.59	48935.83	43135.52	44083.49	32293.41	33154.3	29875.4	33739.12	44019.44	36352.2	34564.2	40038.37	37028.56	28513.27	27481.11	27717.44	30960.84	28848.18	29665.06	31899.82	36148.16	36284.09	32427.82	26235.57	44886.39	35900.06	32052.43	30443.76	28466.5	27800.45	27665.62	35458	31674.25	28211.56	34542.11	33225.18	35648.4	38381.33	40746.49	30439.47	31372.77	28259.58	34752.96	30455.27
EC:2.2.1.10	34	38	37	50	47	80	55	15.5	0	2	16	0	17.5	77	54	0	39	36	13	41	20	32	22	41	18	53	10	30	26	49	62	33	39	5	37	25	28	4	44	56	4	18	18	33	0	53	12	43	53
EC:2.2.1.2	5365.96	8454.95	12369.98	14650.26	16297.54	14495.05	16665.12	12347.58	16904.49	10649.29	12582.74	12266.24	14619.54	18592.03	14713.26	16285.93	12127.4	15631.08	7579.33	9055.37	5800.29	8461.93	8127.06	8755.65	8046.99	10253.16	11244.54	12820.33	7315.77	13345.66	15175.82	9717.55	6929.6	7959.02	8705.65	8627.57	9343.69	7159.8	7170.53	11433.3	9630.13	14595.09	10240.51	14760.96	7386.78	9993.62	6728.57	14018.32	7247.42
EC:2.2.1.6	23893.25	27706.27	32337.23	39819.9	41713.37	37120.72	39792.92	30183.93	44911.69	28627.85	36172.79	32738.99	36280.81	47662.67	41293.01	38695.03	42793.56	42374.41	29847.99	26266.68	30742.82	29388.85	29100.37	33415.18	31118.35	37069.98	37819.56	35427.68	29432.8	42885.25	36750.88	31730.85	31880.28	31810.41	30584.5	30143.13	37570.34	35144.31	30056.04	35746.34	37372.83	37429.84	42101	34688.74	32639.86	30599.84	31526.55	36585.98	34408.54
EC:2.2.1.7	11719.4	15282.51	17011.85	20097.68	20102.31	19383.44	19991.12	17590.97	21378.31	14900.01	16684.88	15623.33	15430.28	20023.62	16753.4	16396.8	16943.17	18394.96	19103.17	17752.14	19930.56	19684.48	18155.19	20313.95	19028.78	21210.39	20761.52	17358.73	18614.52	24143.49	21251.94	18738.85	20512.16	20426.63	20255.9	19832.2	21103.09	21713.89	19525.39	20347.74	22223.73	21630.95	25758.4	21794.29	18838.06	20420.87	17775.11	21052.94	20345.12
EC:2.2.1.9	651.18	2213.55	1962.5	2709.03	1803.5	1606.42	1233.7	1631.12	2313.85	2904.45	1146.32	1560.5	1787	1329.8	1489.14	1750.67	1040.27	1642.05	1765.15	729.68	2298.45	1726.65	1702.95	2194.25	2120.38	1471.85	1655.5	1021.5	2322.25	2424.98	3129.15	2470.35	1032.7	1193.07	1800.4	1802.63	1770.78	1614.7	2120.92	2550.08	2157.52	625.88	1371.55	898.15	1237.92	1047.45	563.35	853.45	1822.35
EC:2.3.1.1	5637.08	8190.59	10095.38	12958.75	13278.9	12755.33	13653.02	11038.48	12480.66	8724.29	8181.33	7886.33	10205.74	11859.62	11218.8	10005.57	11369.07	10853.16	8802.8	7153.25	6700.1	8331.53	7279.02	9071.27	6958.02	10320.75	9215.68	10366.73	7846.97	12353.43	11736.27	9164.86	9666.86	7381.96	7788	7791.84	9640.98	8122.8	8224.74	10295.62	7400.65	10556.8	8279.55	10733.94	6595.07	7693.25	5734.23	10107.87	6769.5
EC:2.3.1.101	0	48	6	34	10	120	66	33	0	4	0	0	7	0	0	0	24	6	14	44	14	42	18	86	0	48	4	42	48	30	137	28	82	10	58	18	38	0	88	64	8	39	0	46	0	60	0	56	0
EC:2.3.1.102	0	0	0	0	0	0	0	0	0	0	0	0	0	0	0	0	0	0	0	0	0	0	0	0	0	0	0	0	0	0	0	0	0	0	0	0	0	0	0	0	0	0	0	0	0	0	0	0	0
EC:2.3.1.109	1.33	3	2	5.33	3	10.67	1	7.67	0.67	5	0	2	0	4	1.67	2.67	13	4	2	1.33	1	0	4	3	1.33	1	0	5	0	15.33	2	4	6	1.67	6	6.33	1.33	0	5.67	1.33	1.67	4.33	0	0	11.67	16	11	0	0
EC:2.3.1.117	1662.3	3960.27	6111.57	7017.78	7140.12	6798.05	8709.45	8035.89	6384.44	5161.06	3991	4514.5	4517.81	5497.33	4161.75	4914.32	3482.94	4454.37	3200.54	4959.38	2235.32	4468	4149.27	3683.93	4219.01	4385.23	4450.77	4266.8	2402.45	6309.95	6509.02	4291.37	3077.85	4139.56	3992.9	3381.06	3547.5	2065.84	2811.07	5479.03	3631.34	5952.33	3618.65	7958.82	2099.24	5330.37	2092.33	5872.32	1860.42
EC:2.3.1.118	304.33	170	182	116.33	198	27.67	170	143.67	370.67	286	410	459	527	688	563.67	488.67	682	533	83	84.33	196	122	110	159	179.33	161	246	55	96	96.33	9	138	80	184.67	139	209.33	170.33	280	81.67	92.33	365.67	175.33	353	102	520.67	107	379	128	388
EC:2.3.1.12	1530.58	2089.75	2619.75	2989.08	3210	4423.67	3093.25	1374.92	3769.42	1760	3261.5	3760.5	3113	4358.25	4023.17	4136.67	2292	4114.25	3033.25	3820.58	2406.5	2830	2943.5	4473	2796.58	3843.25	3517.92	4735	2689	3989.83	6259.75	2991	3443	3603.09	4150	3279.83	3492.08	2010.25	3135.17	4796.08	3882.92	5685.91	3642.75	4407	2257.67	4363.25	2521	5657.25	2298.5
EC:2.3.1.122	0	0	12.8	1.2	1.4	13	7.6	0	3	1.4	4	3	4.5	3	8	2.5	0	2.2	1	1.2	0	0	0	0	2	0.8	3.2	1	1.6	0	0.8	0	0	2.8	0	5	0	0	0	0	0	0	0	0	0	32.5	0	0	0
EC:2.3.1.128	16394.13	21508.13	27143.85	31348.63	32730.61	32308.62	35660.98	31605.48	31062.17	22374.21	23476.15	22636.73	22423.13	31005.71	23971.56	24204.84	27147.15	25867.35	24258.01	25228.07	22386.54	26183.76	22640.01	25084.57	24032.82	29113.71	28067.4	25993.16	22694.42	33568.99	29066.73	25054.29	27067.93	24756.41	25045.15	24589.09	27200.69	26280.32	24573.53	27058.06	26370.63	31405.48	32205.56	34704.22	22980.78	28155.62	22297.56	31184.93	23825.67
EC:2.3.1.129	1578.53	4080.27	3602.07	5193.66	3577.04	2740.5	2302.7	3038.41	4622.2	5438.27	2644.47	3077	3859.34	2989.6	3357.27	3653.5	2626.87	3787.2	4055.97	1484.8	4750.24	3650.47	3864.9	4738.33	4066.93	3159.76	3197.44	2274	4524.8	4843.47	5973.7	4803.54	2922.9	2897.21	3744.8	3594.59	3696.06	3647.07	3986.17	5001.83	4261.04	1569.93	2707.1	1788.47	2748.51	1973.57	1161.03	1925.9	3631.87
EC:2.3.1.15	20609.99	21950.02	24644.34	27265.29	29765.18	30484.83	29561.84	23049.07	31577.43	18834.23	28155.66	25703.16	23378.76	33490.88	28677.93	26396.57	28517.56	30468.69	31701.72	31466.81	32125.78	31362.36	29162.02	33067.6	29720.49	34830.52	34134.06	30402.06	30131.1	37101.77	32428.22	28710.7	36264.22	36563.76	34265.5	33000.33	35058.05	37279.06	32813.59	32042.87	38053.91	39286.03	46206.9	36756.62	32380.09	35861.84	33131.62	37709.12	34346.84
EC:2.3.1.157	7456.98	9080.72	10876.69	11220.76	12229.89	14184.65	13350.9	11817.94	11288.09	8159.6	9905.5	9932	7446.45	10829.02	8863.71	9089.15	8379.67	10348.51	13168.42	14271.07	12698.09	14016.6	12928.27	13802.93	12756.09	14216.61	12844.52	12176.6	11483.95	15743.99	15167.27	12458.04	15707.91	15272.01	14635.7	13577.86	13790.11	13697.66	13133.74	13803.45	15478.62	17053.44	18552.23	17755.09	11132.91	16449.02	12670.93	16631.47	12475.92
EC:2.3.1.16	97.66	287	192	395.66	217	563.34	273	257.34	149.34	194	73	105.5	109	94	326.34	112.34	207	147	433	124.66	200	179	347	384	208.66	262	237.25	223	327	371.66	408	430	386	107.51	270	205.66	304.66	204	527.34	466.66	119.34	281.66	186	247	132.84	330	139	123	110
EC:2.3.1.168	0	31	2	22	0	67	41	30	0	7	0	0	0	5	6	2	9	0	0	0	0	16	0	45	0	28	19.25	36	18	5	36	87	43	0	21	18	19	17	43	16	0	64	0	0	0	38	0	28	0
EC:2.3.1.169	540.5	648	910.5	696.25	1031.25	572.25	1192.75	1478.25	1016.5	887.5	986.5	768.5	984.5	1155	1515.75	835.25	1594.5	1131.25	423.75	536.25	451.25	557.5	739.75	549	780.5	637	876.5	344	403.25	702.75	413.5	670.5	406.25	455.75	482	501	512.5	500.25	343	526.5	781	579.5	746.25	982.25	703.5	431.5	784	553.5	528.75
EC:2.3.1.174	0	0	0	0	0	0	0	0	0	0	0	0	0	0	0	0	0	0	0	0	0	0	0	0	0	0	0	0	0	0	0	0	0	0	0	0	0	0	0	0	0	0	0	0	0	0	0	0	0
EC:2.3.1.178	0	0	0	0	0	0	0	0	0	0	0	0	0	0	0	0	0	0	0	0	0	0	0	0	0	0	0	0	0	0	0	0	0	0	0	5	0	0	0	0	0	0	0	0	0	6	0	0	0
EC:2.3.1.179	8530.83	12298.11	14422.25	17234.06	16806.26	16569.56	17309.57	15172.39	17062.78	12804.74	11754.48	12001.33	13392.28	15907.32	15375.89	13558.82	15264.77	14536.66	16409.9	14062.85	14168.54	16060.58	11966.22	17716.85	12076.34	16765.36	14994.87	14619.43	16422.88	18383.97	18971.82	16499.88	18375.19	13747.65	16855.1	16950.5	15424.89	15832.02	17503.66	17612.37	14400.47	18325.31	15004.74	16699.74	12699.83	14550.97	9865.31	16734.92	13327.77
EC:2.3.1.18	1277.13	1164.27	1562.1	1047	1053.8	1212.8	1177.27	821.8	1466.94	838.4	1296	1210	1489.33	1803	2311.34	1515.74	2024.13	1709.33	4603.67	3575.1	3965.9	4474.33	1127.73	3857.27	1212.13	2919.1	2401.9	1839.63	5215.43	1899.03	2154.6	3659.86	5489.6	3185.17	4929.4	5670.9	2320.83	5096.3	5561.24	2762.2	2881.5	4417.99	3354.9	2581.07	3110.07	3126.2	1785	2965.7	3318
EC:2.3.1.180	7978.59	12126.7	14438.84	17423.4	16700.26	17196.97	16931.07	15040.64	16318.7	12710.08	10775.9	11066.33	12363.09	14518.31	13536.67	12549.32	13551.08	13302.17	16974.78	13759.77	14063.13	15674.83	12132.59	17939.26	11901.88	16382.27	14101.54	14658.93	16496.7	17880.89	20327.19	16751.64	17901.55	13205.9	17018.1	16537.16	15215.32	15636.48	18209.74	18613.12	13811.39	17674.57	14758.92	16579.5	11592.58	14786.56	9093.22	16601.79	12849.86
EC:2.3.1.181	152.83	467	356.05	603.28	405.65	826.17	287.6	354.67	162.67	307.15	100.25	88.5	336.5	98	450.17	187.67	247	252.95	772.25	170.78	361	318	572.5	513.75	283.33	376.55	205.45	300.5	561.85	705.08	757.05	696.75	244.5	435.64	461	325.83	456.33	287.75	1007.67	1006.08	327.17	177.08	299.5	401.5	204.17	623.5	148.5	238.75	268.5
EC:2.3.1.182	339.35	1075.55	1007.2	1182	888.1	966.25	643.1	934.45	1216.85	1259.05	748.65	688	913.5	674.8	812.8	1012.5	607.1	954.35	1023.15	364.65	1282.45	914.15	899.45	1288.25	1131.55	747.05	846.55	685.5	1223.65	1372.15	1834.35	1444.35	650.7	467.6	1064.9	913.8	984.95	725.2	1181.25	1527.75	1146.85	473.05	783.05	547.65	614.75	543.45	293.85	588.45	857.35
EC:2.3.1.183	7963.29	9527.77	11945.98	13610.44	14481.54	12338.55	15748.45	12890.14	14532.94	10181.15	10206.24	10967.83	10719.15	13357.26	12859.79	11286.56	12979.6	12373.19	9811.4	11204.3	9886.82	11425.09	10064.06	13302.35	10503.95	12811.73	12719.77	11763.3	10013.69	14306.62	15045.14	11506.62	12993.46	11247.89	11925.4	10965.4	12456.82	10238.62	10611.82	13691.7	11943.84	14931.82	12444.5	14403.32	9807.16	11600.7	9222.78	14172.94	9266.25
EC:2.3.1.184	0	0	0	0	0	0	0	0	0	0	0	0	0	0	0	0	0	0	0	0	0	0	0	0	0	0	0	0	0	0	0	0	0	0	0	0	0	0	0	0	0	0	0	0	0	0	0	0	0
EC:2.3.1.187	250	228	652	73	36	367	73	178	65	8	25	40	8	19	123	14	10	110	3770	2920	2803	3420	574	2997	315	1791	1081	925	4146	616	1574	2639	4605	2285	4086	4662	1202	3877	4693	1809	1664	3157	2269	1852	1767	2543	847	2196	2317
EC:2.3.1.189	0	0	12.8	14.2	1.4	13	11.6	0	3	1.4	4	3	4.5	3	8	2.5	0	2.2	1	23.2	0	0	0	0	2	6.8	11.2	1	4.6	0	0.8	4	0	73.8	5	13	3	0	8	3	13	0	4	50	0	88.5	2	0	0
EC:2.3.1.19	1405.8	4203.6	5967.1	6715.5	6421.8	5545.3	7755.6	9163.3	4985.93	5910.33	1924.67	2573	2517.14	2902	1799.17	2291.9	2643.11	2008.25	2746.62	3068.6	2418.4	4128	3465.02	2460.6	4075.18	3487.1	3360.65	2085.3	2461.6	5748.7	4211.22	4288.7	2205.1	1705	2555.9	2467.4	2741.5	2091.92	2249.9	3928.2	2187.5	2633.5	2071.9	5730.9	1534.4	2994.2	962	2683.32	1813.5
EC:2.3.1.191	1035.18	2384.72	2108.87	3061.66	2309.94	1907.25	1428.6	1851.96	2715.02	3089.72	1597.15	1729	2366.34	1838.8	2128.3	2177	1836.6	2375.85	2928.82	930.15	2752.79	2235.32	2542.45	2894.08	2384.38	2035.71	1811.89	1424.5	2722.15	3055.32	3608.35	2914.19	2024.2	1947.61	2369.9	2191.79	2364.11	2310.87	2612.92	3170.08	2456.19	1032.38	1567.05	1099.82	1575.76	1305.12	692.18	1185.45	2046.52
EC:2.3.1.193	1.33	6	9	21.33	18	3.67	6	5.67	47.67	23	7	5	39	11	15.67	15.67	11	30	60	1.33	8	43	36	38	6.33	6	10	2	13	20.33	105	20	0	10.67	27	15.33	21.33	0	2.67	15.33	8.67	2.33	4	5	11.67	16	18	0	7
EC:2.3.1.20	0	0	12.8	1.2	1.4	13	9.6	0	3	1.4	4	3	4.5	3	8	2.5	0	2.2	1	1.2	0	0	0	0	2	0.8	3.2	1	1.6	0	0.8	0	0	4.47	0	10	0	0	0	0	0	0	0	0	0	32.5	0	0	0
EC:2.3.1.200	0	0	0	0	0	0	0	0	0	0	0	0	0	0	0	0	0	0	0	0	0	0	0	0	0	0	0	0	0	0	0	0	0	0	0	0	0	0	0	0	0	0	0	0	0	0	0	0	0
EC:2.3.1.201	114.3	266.6	289.52	345.75	316.05	461.97	237.93	291.3	162.6	211.32	48.25	78.5	107.67	25	134.5	108.9	169.3	112.08	388.25	91.52	250.4	219.33	296.4	300.35	253.8	275.35	161.98	186.3	379.85	409.45	532.35	440.95	121.1	112.17	298.9	240.9	305	145.05	509.07	551.95	245.5	175.75	191.9	162.23	66.4	242.7	74.5	121.95	157.5
EC:2.3.1.202	7.67	25.67	13.67	38	20.67	41.33	21	4.67	24.67	66.33	14	2	101.67	1.33	16.33	9	57	10.67	159.67	6	35.67	3	96	5.33	29	30.33	16.67	4	43	45.67	5	5.67	6	26.67	13	28.33	19.67	125.67	24	20	14.67	0	5	4.67	34.67	12.67	17.33	2	47.67
EC:2.3.1.203	306.67	188.67	205.67	151	236.67	110.33	142	160.67	431.67	369.33	486	405	691.67	707.33	337.33	540	665	514.67	272.67	162	263.67	170	300	145.33	218	254.33	262.67	53	133	289.67	16	158.67	70	668.67	161	224.33	184.67	472.67	129	282	394.67	171	347	143.67	600.67	182.67	325.33	121	400.67
EC:2.3.1.204	0	0	0	0	0	0	32	13	0	7	7	43.5	20	0	0	2	0	33	14	78	0	6	0	7	0	9	75.25	18	18	0	18	15	0	19.5	19	0	0	0	0	0	21	2	0	9	18.5	14	0	0	0
EC:2.3.1.207	0	0	0	0	0	0	2	0	0	0	0	0	0	0	0	0	0	0	0	0	0	0	0	0	0	0	0	0	0	0	0	0	0	1.67	0	0	0	0	0	0	0	0	0	0	0	0	0	0	0
EC:2.3.1.210	1.33	3	0	5.33	3	3.67	1	0.67	0.67	5	0	2	0	4	1.67	0.67	3	0	0	1.33	1	0	0	3	1.33	1	0	0	0	1.33	0	0	0	1.67	2	2.33	1.33	0	2.67	1.33	1.67	2.33	0	0	11.67	16	11	0	0
EC:2.3.1.222	0	0	0	0	0	0	0	0	0	0	0	0	0	0	0	0	0	0	0	0	0	0	0	0	0	0	0	0	0	0	0	0	0	0	0	0	0	0	0	0	0	0	0	0	0	0	0	0	0
EC:2.3.1.223	0	0	0	0	0	0	0	0	0	0	0	0	0	0	0	0	0	0	0	0	0	0	0	0	0	0	0	0	0	0	0	0	0	0	0	0	0	0	0	0	0	0	0	0	0	0	0	0	0
EC:2.3.1.234	13445.16	16484.61	18165.22	20410.01	21359.91	21225.31	21493.92	18540.47	21568.11	15674.32	17657.48	17227.83	16170.12	21440.66	19072.6	17744.73	19642.1	19716.1	20036.15	18905.98	20798.13	20689.25	18829.47	22216.85	19796.63	22381.82	21511.07	19089.43	19744.85	25400.06	22711.12	20736.89	23458.36	21610.03	21590.1	21085.83	22363.55	22470.44	21391.66	22398.54	23649.63	24310.98	27037.7	23404.83	19425.33	21801.47	18850.81	23014.92	20907.02
EC:2.3.1.241	1381.01	2577.22	2362.67	3331.19	2618.51	1907.75	1577.7	1989.63	3316.52	3432.96	2024.98	2037	2701.51	2429.47	2548.13	2652.33	2466.43	3050.88	3496.82	1109.52	3147.46	2640.99	2837.95	3507.58	2715.38	2429.84	2080.76	1747.5	3029.25	3210.49	4001.15	3298.36	2997.7	2397.08	2733.4	2612.12	2852.27	2779.37	2849.92	3426.08	2888.19	1418.88	1759.05	1364.82	1744.43	1445.62	785.18	1473.45	2246.52
EC:2.3.1.242	1.33	3	0	5.33	3	3.67	1	0.67	0.67	5	0	2	0	4	1.67	0.67	3	0	0	1.33	1	0	0	3	1.33	1	0	0	0	1.33	0	0	0	1.67	2	2.33	1.33	0	2.67	1.33	1.67	2.33	0	0	11.67	16	11	0	0
EC:2.3.1.243	1.33	6	9	21.33	18	3.67	6	5.67	47.67	23	7	5	39	11	15.67	15.67	11	30	60	1.33	8	43	36	38	6.33	6	10	2	13	20.33	105	20	0	10.67	27	15.33	21.33	0	2.67	15.33	8.67	2.33	4	5	11.67	16	18	0	7
EC:2.3.1.28	2931.35	3555.29	3608.86	3827	4072.6	3359.85	3732.2	2937.01	4520.79	3791.21	2796.91	3213.66	3697.34	3941.34	4648.29	3701.96	5281.6	4189.16	3563.53	2180.45	3583.05	3248.75	2706.51	4361.45	3079.96	3688.45	3528.21	3118.1	3677.36	4240.31	4702.57	3961.65	4534.56	2582.34	3363.8	3507.64	4022.75	3643.38	3948.05	4228.15	3656.59	3535.41	3400.32	2972.05	2919.55	2328.65	2383.91	3302.27	3256.75
EC:2.3.1.29	1003.58	2053.25	1805.75	2982.33	1998.25	2261.67	1369.25	1573.42	1544.25	2124.5	937.42	1359.75	1503.75	1239	1725.34	1291.92	1381.67	1420.25	2382.75	702.83	2227	1660.5	1980.25	2093.75	1848.08	1651.75	1365.25	1381	2296.75	2790.08	3073.25	2696.25	1138.75	1164.92	1891.75	1656.83	1991.58	1596.25	2783.42	3101.08	1778.67	857.33	1564.5	1104	1222.67	1385	947.25	1027.75	1791
EC:2.3.1.30	6923.35	11209.33	13367.22	16622.47	16268.07	15509.56	16845.79	15329.16	16319.63	12637.43	11169.47	10742.83	13084.61	15342.37	13500.49	13321.49	14607.37	13622.32	10599.14	9109.83	9601.41	10828.14	9322.25	11493.77	10104.02	12336.09	12147.15	11725.76	10391.35	15635.95	15354.52	12286.73	10608.31	8847.93	10103	10195.3	11760.01	10047.39	10649.83	13456.04	10388.31	12446.11	10550	13732.48	8838.99	9666.42	6876.41	12015.12	9261.37
EC:2.3.1.31	62	284	155.8	333.2	202.9	610	225.1	177	79	138.4	95	13	380.5	62	307	131	139.5	159.2	461	248.2	215	240.5	356	249	143.5	277.8	69.45	159	235.6	577.5	410.8	258.5	152	832.47	267	110.5	212	205	663	678	166	94	148.5	348.5	124	506.5	65	149	115.5
EC:2.3.1.35	5370.15	7774.39	9757.18	12362.52	12729.3	12365.06	13405.82	10746.51	11812.59	8212.09	7893.33	7710.83	9582.44	11490.52	10706.63	9598.9	10737.17	10167.26	7869	6887.32	6191	7800.43	6562.52	8335.27	6707.09	9734.45	8978.18	9954.43	7397.87	11641.9	11038.27	8636.36	8869.66	6612.42	7258.7	7379.71	9057.95	7539.9	7774.07	9594.29	7080.28	10355.27	8045.65	10441.34	6249.4	7363.85	5563.63	9885.47	6485
EC:2.3.1.37	0	7	2	0	5	7	0	7	8	9	0	0	12	7	7	10	8	25	9	0	0	4	0	5	14	3	7	0	0	8	0	4	0	0	6	0	7	5	6	0	0	2	7	2	0	0	0	0	7
EC:2.3.1.39	8213.16	11668.61	14504.25	16492.73	16168.42	16101.56	16630.57	14605.72	16284.11	12253.91	11119.98	11284.33	12481.28	14916.32	14048.84	12737.15	13934.27	13666.66	19467.57	16516.52	16322.54	18752.42	11779.72	19906.35	11873.08	17658.36	15312.37	14987.43	19711.45	17735.47	20112.82	18317.22	22255.05	15433.98	20342.6	20817.5	15727.56	19066.52	21475.49	18714.37	15404.47	20650.15	16776.67	18096.25	13644.16	16712.97	10198.31	18378.92	15031.77
EC:2.3.1.40	15	69.67	54.67	85.33	96.67	189	41	73.34	62.34	103.33	76	4	272.67	27.33	75	64.67	72	59.67	156.67	99.33	97.67	71	224	16.33	47.33	137.33	13.67	11	43	249	62	48.67	14	520.34	51	49.66	50	215.67	83.67	210.33	68.34	17.33	39	51.67	95.34	126.67	42.33	7	72.67
EC:2.3.1.41	110.53	472.6	279.4	831.33	385.2	405.17	302.2	292.07	851.87	683.6	894.8	416	905	588.6	532.27	931.67	426.2	777.2	473.8	224.13	732.4	612.8	522.4	762	637.93	392.6	650.6	150	612.8	716.13	699.2	485.2	152.4	355.54	541.8	525.93	543.73	425.4	433.67	546.33	760.87	115.93	292.6	154.8	610.67	248.4	132.2	194.4	557.2
EC:2.3.1.46	8111.4	10965.91	13598.05	15866	15630.32	14699.46	16096.54	13977.08	16243.21	12014.79	11370.82	11536.08	12391.06	15448.47	13706.52	12985.07	14202.54	13753.01	14940.52	13382.42	13366.94	15054.48	10662.47	16631.85	11359.87	15476.31	14220.2	13778.63	15181.07	16279.1	17825.57	15189.55	17399.66	12698.19	15928.55	16003.2	14193.03	15064.54	15991.74	16070.12	13825.85	17339.45	14510.8	15811.98	12164.49	13574.82	9568.46	15986.27	12844.27
EC:2.3.1.47	808	1659.17	1888.17	2055.58	2220.92	1900.75	1721.75	2393.59	1527.34	2035.33	562	932.5	1168.67	866.33	1212.25	855.92	1023	1060.42	1891.92	789.08	1531.42	1445	2011.25	1955.83	1590.83	1446.83	1077.67	1305	1652.75	2403.25	2983	2433.67	1183.25	728.76	1690	1143.66	1544	1276.92	1776.17	2619.33	1082.84	1123.83	1302.75	1769.42	943.84	1316.67	704.83	1299	1238.42
EC:2.3.1.48	5.5	27	10.5	34.5	14	66.5	63.5	49.5	16	21	15.5	10.5	12.5	17	16	13	32	24	11	28.5	11	30	21	52	8.5	31.5	18.5	25	31	20.5	81.5	26	58	18	37	21.5	29.5	4	61	46	25	35	6.5	29	6.5	40.5	7.5	47	7
EC:2.3.1.51	15232.63	19145.05	24311.15	28502.35	28313.04	26776.61	31398.19	28437.26	27614.55	21051.14	21216.48	19484.66	19747.59	26240.16	20610.77	20209.8	22967.54	22240.18	21676.44	22850.91	22337.69	24082.41	21830.49	22793.62	22949.48	25686.76	25863.29	21161.56	21170.95	30283.75	23816.34	22861.91	23662.96	23495.2	23367	22648.74	25095.06	25612.69	22216.73	24209.24	25468.47	25988.31	30505.77	29983.23	23190.06	25282.17	22026.34	25201.24	23592.02
EC:2.3.1.54	12179.39	16298.08	22070.46	24184.14	25045.32	23060.89	26872.12	25718.78	23888.26	19516.95	16447.06	15955.99	18656.59	23270.58	19786.99	18566.69	23406.81	19538.73	22123.51	19590.98	18549.82	22562.99	14581.63	21072.57	15602.8	22075.83	19866.47	18861.83	22159.96	23894.3	22523.74	22475.56	24099.77	16197.24	21892.3	23416.87	19185.55	22292.95	23162.12	21802.13	18124.31	24394.13	20555.42	25099.02	17693.78	19054.9	13462.09	21861.64	18535.35
EC:2.3.1.57	2079.68	4344.22	5632.7	7009	5944.6	5364.25	6845.94	7573.78	5343.52	6026.05	2999.99	3545	3673.33	4299.47	3106.98	3564.84	3847.1	3372.76	3077.94	2952.15	3392.95	4125.48	3526.9	3304.92	4033.26	3639.55	3777.46	2306.33	3176.48	5749.48	4556.97	4372.51	2445.7	2121.1	3023.4	3011.8	3247.78	2927.49	2878.09	4315.75	3367.35	2720.71	2888.05	4857.99	2912.42	3142.45	1700.85	3009.57	2973.35
EC:2.3.1.60	0	0	0	0	0	0	0	0	0	0	0	0	0	0	0	0	0	0	0	0	0	0	0	0	0	0	0	0	0	0	0	0	0	0	0	0	0	0	0	0	0	0	0	0	0	0	0	0	0
EC:2.3.1.61	143.83	502	518.05	909.28	519.65	982.17	360.6	511.17	243.67	397.65	99.25	132.5	256.5	80	380.67	235.67	201.5	217.95	692.25	215.78	502	320	553.5	530.75	428.33	388.55	291.7	254.5	638.85	751.08	801.05	717.75	180.5	522.64	510	401.83	557.33	322.75	1050.67	1132.08	470.17	184.58	422.5	470.5	147.17	593.5	117.5	198.75	292.5
EC:2.3.1.7	0	0	0	0	0	0	0	0	0	0	0	0	0	0	0	0	0	0	0	0	0	0	0	0	0	0	0	0	0	0	0	0	0	0	0	0	0	0	0	0	0	0	0	0	0	27	0	0	0
EC:2.3.1.79	11230.48	14691.33	18151.43	20272.29	20549.05	21578.46	22630.56	18643.99	21018.13	14642.86	17749.15	17720.08	15839.55	21701.22	19048.4	18076.41	17184.7	19442.62	17230.61	19407.54	18087.1	19807.64	17668.13	19197.86	18518.39	20655.2	20567.89	18479.79	16625.76	23992.26	22328.62	18350.03	19513.8	19667.24	19702.55	19048.71	19581.28	18449.45	17697.58	20256.04	22545.93	24427.03	24823.12	24993.81	16956.82	21334.9	17802.43	23669.02	18114.1
EC:2.3.1.8	12578	14716.12	16712.38	18619.27	19139.82	18971.56	19712.51	16652.2	19951.12	14030.97	17219.15	16397.49	15502.95	20589.33	19250.36	16871.65	18701.77	18881.01	18071.9	18053.06	19637.04	19256.24	17537.89	19683.02	18695.13	20552.66	20523.05	17427.26	18226.77	23631.96	20094.62	18774.21	20146.61	20717.95	19977.1	19506.51	20600.23	21220.02	19364.33	20282.54	23020.97	22562.14	26039.29	22034.25	18742.49	20520.97	18701.67	21335.92	19935.77
EC:2.3.1.81	413.22	488.19	561.35	595.75	688.97	608.13	615.35	470.05	786.69	720.81	525.33	528.58	583.59	835	399.33	618.48	886.3	603.5	400	254.35	428.57	331	376.82	333.43	431.88	415.43	479.65	321.8	366.27	474.2	353.1	349.87	284.85	321.84	287.65	437.4	417.92	529.8	320.65	368.2	421.84	493.58	477.57	606.07	610.57	432.37	423.41	537.7	524.17
EC:2.3.1.82	293	133	177	103	181	24	117	143	364	281	410	403	393	684	254	478	605	455	67	74	170	122	86	140	178	129	246	44	83	88	9	138	64	152	125	196	142	257	50	79	325	173	308	105	509	87	294	119	324
EC:2.3.1.89	1364.25	828.75	1188.75	476.75	386	932	710.75	479.25	959.75	218.5	971	1024.5	254	688.25	1048	441	310	876.75	5339.25	5442.25	4586.5	5133	2185.5	5899	2054.25	3978.75	2858.25	2564	5558	2110.5	3761.25	3908	7331	5136.75	6664	6519.5	3177.75	5490.25	6579.5	4121.75	4043.25	5785.75	4473.75	3814	3680	5131.25	2830	4798.25	3891.5
EC:2.3.1.9	9114.5	10437.84	11292.63	12531.92	13026.15	15249.58	14529.69	12395.64	11609.24	8034.48	9412	8775.08	6674.13	10361.79	9918.09	7496.4	9661.71	9665.24	15444.72	15204.26	14765.69	15309.03	14363.52	16211.77	13883.71	16644.41	14843.02	12518.73	14301.15	17462.18	14955.77	13905.2	18574.5	16100.87	16111.25	14838.5	16605.06	16749.22	16369.32	15442.62	16222.81	17237.22	20466.87	17706.19	13229.4	17524.75	14292.78	16365.87	14726.25
EC:2.3.2.10	249.5	940	1517	1756.5	2190.5	1620	1920.5	628	2721.5	1235.5	2289.5	2695.5	2711	3580.5	2776.5	3591	1791	3109	292	776.5	193.5	667.5	752.5	707.5	723	725	1273	2083.5	477.5	1280.5	2641.5	1064.5	276	646.5	941.5	1026.5	806	116	255.5	1333.5	1243.5	2528.5	1103	1800.5	264.5	1082	474.5	2370.5	416
EC:2.3.2.13	29	16	39	29	59	23	15	8	4	0	0	7	0	0	0	0	19	5	10	8	24	21	13	5	43	43	19	0	21	31	0	16	11	19	9	26	26	11	30	11	17	3	9	19	2	30	11	5	9
EC:2.3.2.16	0	0	0.67	0	0	2.67	1.33	0	0	0.67	0	0	0.67	0	2	0	0	2.33	0	0.67	1	1.33	0	0	0	0	5.58	0	0	0	2	0	0	7.67	2	0	0	0	0.67	0	0	0	0	1.33	0	0	0	0	0
EC:2.3.2.17	18	5	7	3	0	0	16	12	9	7	30	9	24	42	24	19	26	29	0	5	6	0	4	0	8	10	14.25	6	2	0	9	8	6	16	15	7	8	3	0	8	6	12	18	13	21	8	42	14	30
EC:2.3.2.18	18	0	7	3	0	0	6	8	9	3	30	9	24	42	24	19	26	29	0	5	6	0	4	0	8	5	11.25	6	0	0	3	4	0	12	10	7	8	0	0	4	6	12	14	10	21	8	38	11	25
EC:2.3.2.2	815.08	1446.25	1983.25	1891.83	2178.25	1739.92	2176.67	2853.5	1509.92	1604.92	879.67	719.25	815.25	1617.67	1032.59	893.67	1355	973.58	989.75	1007.5	759.92	1254.5	1253.5	1218.5	1605.58	1395.83	1102.5	1016	826.25	1762.08	1592	1842.67	1148.5	671.25	1021.75	1032.16	1067.91	709.42	867.42	1753.33	711.5	1375.08	853.75	1852.42	302.67	1083	330.75	1161.5	784.25
EC:2.3.2.22	0	0	0	0	0	0	0	0	0	0	0	0	0	0	0	0	0	0	0	0	0	0	0	0	0	0	0	0	0	0	0	0	0	0	0	0	0	0	0	0	0	0	0	0	0	0	0	0	0
EC:2.3.2.3	1256.75	1071.75	1145.92	928	1139.25	1065.92	1552.33	1494.5	1405.25	729.17	1131	1159.5	450.17	1049.25	957.25	598.25	576.5	896.83	1819	3346.17	1894.75	2079.83	1977.25	3056	2171.75	2603.25	2128.58	1810	1630.25	1988.25	2547.25	1706.5	2868.25	3114.67	2775	2034.5	2144.25	1726.5	1934.17	2670.25	2443.25	2873.75	2381	2972.58	1961	2891.75	1992	2880.75	1637.25
EC:2.3.2.5	0	0	0	13	0	0	0	0	0	0	0	0	0	0	0	0	0	0	0	22	0	0	0	0	0	6	0	0	0	0	0	4	0	71	3	13	3	0	8	3	13	0	4	50	0	0	2	0	0
EC:2.3.2.6	228.4	818.07	946.47	1087.33	933.07	1123.8	913.2	1190.34	1076.54	1275.53	682.4	445	1030.67	618.13	673.8	871.07	528.4	747.27	766.07	582.33	801.27	728.4	748.6	526.93	854.93	615.73	741.87	270.8	699	1140.6	752.2	728.47	241.8	913.61	701.8	663.86	618.2	826.67	675.07	947.53	831.94	402.13	436.2	830.47	646.74	679.07	186.93	418.4	593.27
EC:2.3.2.8	13.67	68.67	30.67	51	60.67	108.33	28	24.67	75.67	111.33	76	2	316.67	30.33	92.33	72	70	84.67	214.67	88	93.67	52	214	10.33	54	128.33	23.67	9	50	209.67	11	24.67	6	516.67	42	36.33	49.67	220.67	85	203	69.67	2	46	53.67	91.67	101.67	31.33	2	83.67
EC:2.3.3.1	8005.2	8565.85	9388.58	11844.72	12442.42	11542.59	11227.01	7637.99	14199.52	8675.37	11615.48	10642.16	13469.97	15905.24	15256.27	13527.17	15772.16	14509.22	9640.07	7312.82	9156.47	8167.66	7408.82	10404.42	7955	11461.78	11343.19	11650.46	10466.02	12837.18	11579.07	9999.34	9923.26	9035.08	9291.2	9742.61	11734.9	11074.97	10760.51	11487.59	10859.97	12231.06	11948.97	9167.85	10706.34	7890.77	9018.39	11053.97	10409.27
EC:2.3.3.10	4218.25	3452.75	3568.75	2821.75	3697	4511	3437.25	1165.75	4884.75	1439	6522.5	6351.5	3108.5	6039.25	4911.5	5185	2444	6264.25	7204.25	9034.25	9125.5	8161	8153.5	8086	7995.25	7664.25	8255.92	6750	7272	7652.5	7065.75	6130	9141	11164.75	10068	9216.5	8454.75	9796.25	8034.5	6966.75	11979.25	10950.58	14884.75	9037	8359	11167.25	10457	10701.25	9567.5
EC:2.3.3.13	7682.48	12077.83	15817.27	19400	19253.3	19844.04	20958.47	19466.32	17373.7	14021.57	11393.48	10960.83	13491.58	15890.33	13583.55	13220.47	15321.47	13542.35	12003.16	10473.42	9332.96	12224.52	10816.99	12060.78	10845.23	14392.14	12525.47	13741.03	10690.29	18483.12	16615.09	13316.76	12049.52	9079.15	10779.8	10451.03	12991.85	10751.01	10942.89	14708.82	10190.92	14150.77	11167.68	16475.51	9222.06	11151.99	7587.74	13759.89	9331.19
EC:2.3.3.14	632.85	2142.62	3798.28	4355.3	4194.85	4098.85	5980.2	6738.83	2733.52	3270.18	967.33	1076.08	1036.02	1452.37	404.83	852.03	1277.2	623.38	1004.92	2266.5	519.15	2404.2	1826.61	902.8	2009.58	1920.4	1804.78	1061.5	653.56	3202.08	1927.54	1937.6	1053.42	626.32	1024.05	896.97	1168.65	570.02	506.45	1708.6	522.07	1742.48	738.28	4457.65	435.7	2130.9	289.28	1929.64	214.25
EC:2.3.3.15	2	38	40	75	0	80	0	31	0	26	0	0	0	0	3	2	0	0	15	18	38	2	0	74	0	24	7	59	0	5	44	80	0	5	43	18	2	4	3	87	0	2	7	0	20	0	0	0	0
EC:2.3.3.5	7.67	17.67	26.47	33.2	22.07	47.33	22.6	3.67	21.67	30.73	18	5	66.17	4.33	14.33	11.5	59	12.87	109.67	9.2	35.67	3	85	9.33	24	29.13	24.87	5	40.6	40.67	18.8	9.67	10	29.47	10	27.33	21.67	125.67	24	20	11.67	3	5	4.67	26.67	66.17	17.33	2	43.67
EC:2.3.3.9	2.66	51	2	39.66	15	74.34	49	31.34	9.34	26	0	4	12	23	16.34	13.84	43	29	11	2.66	2	24	4	64	16.66	33	15	41	21	27.66	44	96	49	5.01	39	39.66	28.66	22	57.34	24.66	3.34	70.66	7	2	23.34	130	22	28	7
EC:2.4.1.1	11234.06	16379.08	21574.18	26055.25	26208.3	22769.88	27274.22	23824.06	26475.95	19350.42	18309.48	17829.41	20794.3	26355.84	21180.78	21675.39	23835.61	21850.5	18153.15	16627.34	15915.62	19151.84	13928.74	18696.79	15440.07	20159.48	20218.29	18842.36	18780.05	23515.11	22250.59	20279.74	19119.91	14869.65	18250.55	19659.21	18500.59	19314.5	19148.65	20362.99	17214.08	22228.67	19392.92	22895.66	16248.89	16920.65	12600.36	20531.39	16896.85
EC:2.4.1.10	4050	2402	1558	1130	1572	2632	1576	436	2364	344	4479	3921	490	2697	2291	1702	792	3292	3567	5974	6572	4482	7270	4946	7418	5662	6143	4084	2953	6160	3396	2775	4941	9126	5737	3962	6942	6099	3483	4501	9627	5905	12236	5782	6850	8060	9697	6820	7286
EC:2.4.1.109	0	0	0	0	0	0	0	0	0	0	0	0	0	0	0	0	0	0	0	0	0	0	0	0	0	0	0	0	0	0	0	0	0	0	0	0	0	0	0	0	0	0	0	0	0	0	0	0	0
EC:2.4.1.11	109	273	274	378	248	403	142	248.5	119	230.5	57	65	101	46	209.5	105	193.5	133	508	75	222	188	301	349	180	216	136	260	325	458	555	388	105	72	274	211	261	159	440	552	218	108.5	156	111	93	155	46	143	128
EC:2.4.1.12	333.33	1011.67	1559.33	1754.33	2310	1619.67	1948	638	2830.84	1197.83	2184.33	2437.33	2724.67	3546.17	2864.17	3597	1323	3134.33	354.33	840.33	240	727	752.67	729	762.66	802	1461.33	2122	576.67	1384.66	2619	1092	229	685.34	954	1110	866.83	267.83	293.67	1396.33	1319.84	2514.16	1196.67	1828	254.17	1175	445.83	2413	561
EC:2.4.1.129	8080.01	7660.62	7677.45	8239.15	9747.43	9364.1	9119.29	4458.88	10941.49	4922.7	10746.17	10183	8321.63	11863.02	11292.8	9854.84	9683.73	11944.31	12362.72	12727.85	14035.6	12195.6	11892.33	13719.17	11484.08	13178.05	13657.33	12263.13	12689.83	13373.03	12707.25	11035.33	15434.06	15924.12	14590.8	13880.8	14570.78	15653.32	14279.84	12750.75	16538.45	15957.94	20383.58	13611.28	13251.17	15251.15	14727.8	15384.65	14412
EC:2.4.1.14	0	0	0	0	0	0	0	2	0	0	0	0	0	0	0	0	2	0	2	2	0	0	0	4	0	0	0	0	0	4	13	4	4	0	0	4	2	0	0	0	0	5	0	0	0	0	0	0	0
EC:2.4.1.144	9	39	39	50	61	65	18	58	49	11	10	0	8	19	5	5	40	21	64	17	57	70	7	25	13	60	17	28	37	83	55	86	80	45	50	42	56	86	50	43	0	14	39	0	69	0	38	15	63
EC:2.4.1.15	85.58	220.75	256.55	351.78	192.65	261.42	134.1	306.92	193.25	261.9	80.67	87.5	104.5	63	187.84	117.17	127.17	184.2	299.5	128.53	220.25	159.25	271.25	548.5	180.08	207.3	179.7	206	331.6	274.33	698.3	369	190	181.97	338	206.83	250.08	148.75	328.92	410.33	262.42	168.33	257.75	229.25	131.42	213.75	81.75	184.5	152.25
EC:2.4.1.161	0	0	0	3	4	0	0	0	0	0	0	0	0	0	0	0	0	0	4	0	0	3	0	3	0	0	0	0	0	4	0	5	0	0	0	0	0	0	6	6	0	3	7	0	0	4	6	0	4
EC:2.4.1.18	9402.4	12809.58	15878.18	18901.17	18379.72	16862.46	18903.47	16848.14	19043.78	14601.74	13520.98	13163.16	15493.91	19330.09	17131.86	15858.22	19141.47	16777.25	16031.53	14015.76	14014.37	15668.17	10812.62	15973.79	12038.53	16227.73	15500.54	14183.36	16432.8	18167.03	17574.22	16755.57	16754.91	12545.98	15377.3	16677.38	14862.26	16451.38	16816.73	16634.41	14362.16	17152.34	15493.92	17334.57	13390.22	13408.4	10126.41	15698.02	14342.6
EC:2.4.1.180	5.83	21	12.25	22.08	15.25	24.17	11	12.17	0.67	18.25	1.25	7.5	3.5	4	3.67	5.17	6.5	1.75	8.25	4.58	19	19.5	20	18.75	9.33	18.75	7.25	14.5	17.25	24.08	57.25	36.75	21.5	5.17	14.5	13.83	19.33	9.25	14.67	27.08	6.17	19.08	8.5	11	11.67	26	15.5	21.75	6.5
EC:2.4.1.182	1026.18	2363.72	2078.87	3014.66	2222.94	1830.25	1390.6	1798.96	2708.02	3070.72	1597.15	1723	2356.34	1835.8	2116.3	2163	1804.6	2366.85	2855.82	914.15	2738.79	2207.32	2480.45	2875.08	2355.38	1994.71	1800.89	1414.5	2669.15	2965.32	3555.35	2875.19	2023.2	1942.61	2315.9	2160.79	2323.11	2287.87	2535.92	3103.08	2446.19	1032.38	1560.05	1096.82	1575.76	1284.12	692.18	1179.45	2043.52
EC:2.4.1.187	6413.81	7129.22	8209.3	8856.65	9082.4	9508.73	10430.89	8802.68	8307.92	5838.12	7783.5	6910.25	5239.19	7954.94	7138.96	5954.65	7446.5	7736.14	10098.59	9978.29	11472.67	11180.77	10087.6	9710.77	10161.43	10505.73	10857.23	8128.43	9812.1	11966.07	8342.22	9368.2	12427.91	11585.78	10991.95	10888.7	11207.11	12780.99	10721.82	9195.87	12797.53	11629.78	16103.73	12236.18	10264.07	11979.6	11568.25	10743.72	11565.5
EC:2.4.1.20	958.27	1102.47	1136.03	1641	1500.27	808.33	950.6	1141.03	2670.27	1382.96	2503.23	1607.83	2290.67	3467.97	2048.55	2452.33	2995.1	2499.43	1088.56	723.9	1437.2	967.23	801.37	1260	1336.6	1520.8	2262.63	823.5	1365.71	1387.4	883.1	1091.93	984.92	1320.27	977.9	1350.64	1305.2	1989.53	977.5	1001.67	1813.6	857.46	1767.33	624.23	2644	600.7	1300.93	1032.2	2133.1
EC:2.4.1.208	243.5	1057	1592.67	1876.5	2288.5	1864.67	2098.83	689	2744.5	1336.17	2250.5	2699	2715.67	3551.5	2830.5	3611	1822	3133.33	482	1245.17	265.5	717.83	843.5	808.5	761	819	1487.5	2198.5	732.5	1456.5	2881.5	1182.5	297	788.67	996.5	1068.5	915	152	398.17	1566.5	1246.5	2616.83	1130	2231.83	228	1201	408.5	2607.5	389
EC:2.4.1.21	8030.25	11960.36	14550.3	17521.02	17138.82	15918.56	17532.92	15656.46	18039.86	13382.81	12672.15	12183.33	14588.44	18111.07	15838.15	14826.49	16970.77	15538.27	14742.15	12443.81	12883.37	14621.57	10142.05	14699.69	11111.12	15011.58	14796.81	12997.76	15366	17059.3	16481.37	15112.87	15548.97	11706.36	14449.6	15448.51	13658.31	15185.1	15759.83	15177.46	13125.54	16170.56	13937.13	15895.07	12661.32	12366.55	8851.48	14455.17	13022.1
EC:2.4.1.211	2104.8	1533.27	2034.6	2356.67	2464.3	1390.13	2340.77	1904.63	3719.27	2140.4	3731	2609	3652.33	5349	3633.17	3583.07	4823.13	3792.33	1495.67	1319.27	2086.4	1551.33	1138.23	1589.27	1844.8	2155.6	3095.73	1817.13	1715.93	1936.7	977.6	1641.36	1422.6	2164	1568.9	1936.57	1978	2953.3	1734.07	1647.87	2817.33	2003.33	2980.9	1797.07	3853.4	1471.2	2815.2	1547.2	3270
EC:2.4.1.212	368.3	275.6	329.1	287.5	309.8	93.3	244.1	295.8	527.6	432.9	500.5	525	535.5	860.5	562	581.9	816.8	611.5	134	138.6	267.4	246.5	203.4	224.1	306.3	243.1	342.4	129.3	142.1	210.7	110.6	305.7	251.1	212.5	204.4	289.9	243	331.8	100.9	181.2	445.5	280	395.4	209.4	583.9	159.7	367	240.7	422
EC:2.4.1.216	0	0	0	0	0	0	0	5	0	0	3	2	2	0	0	2	0	2	0	0	0	0	0	0	0	0	4	0	0	0	0	0	0	0	0	0	0	0	0	0	0	0	0	0	0	0	0	0	0
EC:2.4.1.227	11026.33	13471.61	15126.22	17349.93	17561.49	17875.73	17825.17	14893.05	18005.61	12812.48	14957.65	14378.83	13387.95	17608.99	15672.85	14578.65	15179.27	16544.02	17559.57	17026.89	18226.04	17955.58	16729.22	18673.35	17138.47	19160.16	18585.23	16421.93	17117.1	21850.97	19518.12	17215.55	19410.61	19469.78	19025.6	18194.5	19362.56	19794.69	18544.66	19006.87	20910.97	20590.65	24278.95	20522.91	16937.66	19616.47	17027.31	20011.42	18493.77
EC:2.4.1.230	123	194.67	111.33	239	69	341	215	116.33	74.17	172.83	73.33	28.33	80.67	121.17	47.5	85.33	111	95.33	203.33	178	125	153	122.67	224	133.33	265	174.33	268	274.67	207.33	373	187	102	99.67	252	139.67	230.5	145.83	277	223	89.17	168.83	170.67	272	1.5	212	196.83	393	82
EC:2.4.1.245	0	0	0	0	0	0	0	0	0	0	0	0	0	0	0	0	0	0	0	0	0	0	0	0	0	0	0	0	0	0	0	0	0	0	0	0	0	0	0	0	0	0	0	0	0	0	0	0	0
EC:2.4.1.247	5	8.67	5.83	4	7	4	4	2.33	9.17	3.83	2.33	2.33	2.67	3.17	4.5	5.33	5	5.33	10.33	4.5	7.5	0	2.67	8	5.33	15.5	3.33	5.5	9.17	6.83	0	0	0	12.17	6	7.17	6	9.33	14.5	6	7.67	1.83	15.17	0	1.5	5	13.83	4.5	19
EC:2.4.1.25	8718.63	11063.04	13785.65	16818.6	16551.95	13980.7	16497.1	14480.18	18752.54	13757.63	14490.65	13172.08	15821.36	20412.07	16388.23	16393.97	18900.24	16693.94	10468.65	9136.99	10303.77	10905.91	9131.37	11399.12	10798.2	12949.68	13905.13	11762.23	10753.63	15696.33	13893.97	12154.58	10700.1	9508.36	10137.75	10828.07	12205.56	11634.4	10637.31	12907.32	12322.38	12796.65	12359.17	13288.47	12192.72	9441.75	8941.73	12075.87	11846.1
EC:2.4.1.250	0	0	12.8	14.2	1.4	13	11.6	0	3	1.4	4	3	4.5	3	8	2.5	0	2.2	1	23.2	0	0	0	0	2	6.8	11.2	1	4.6	0	0.8	4	0	73.8	5	13	3	0	8	3	13	0	4	50	0	61.5	2	0	0
EC:2.4.1.266	0	21	12.8	8.2	12.4	13	13.6	21	3	7.4	4	3	14.5	7	72	6.5	26	25.2	79	11.2	0	3	105	72	7	41.8	3.2	18	47.6	4	13.8	18	36	2.8	32	28	35	7	69	38	0	3	0	0	0	37.5	0	0	0
EC:2.4.1.276	0	0	0	0	0	0	0	0	0	0	0	0	0	0	0	0	0	0	0	0	0	0	0	0	0	0	0	0	0	0	0	0	0	0	0	0	0	0	0	0	0	0	0	0	0	0	0	0	0
EC:2.4.1.279	23	32	16	35	37	173	25	0	2	27	19	0	22	38	31	34	36	30	47	12	29	15	60	36	0	37	15	62	80	68	129	21	0	0	22	0	63	4	65	93	0	57	9	80	0	94	0	225	0
EC:2.4.1.280	410	287.67	303	292.67	324	303.33	281.67	273.33	519.67	373	496	512	633.33	854	585.67	625.67	884.33	677.33	287.67	171.67	358	286.33	210.33	300.67	267	329	402.33	200.33	257.33	318	239	338.66	198	270	293	337.67	351	460	206.67	298.67	471.33	329.33	526	263.67	661	250	433	427	489
EC:2.4.1.281	206.33	533.67	673.33	1016	698.33	803	739	813.33	1324.17	766.83	1061.33	551.33	852.67	1686.17	476.5	970.33	855	818.33	503.33	461	510	452.67	423.67	479	593.66	661	1170.33	370	656.67	680.33	585	413.67	327	516.67	435	457.67	506.5	728.83	351	570	577.17	410.83	575.67	762.34	1120.5	493	285.83	599	862
EC:2.4.1.287	0	0	12.8	14.2	1.4	13	7.6	0	3	1.4	4	3	4.5	3	8	2.5	0	2.2	1	23.2	0	0	0	0	2	6.8	3.2	1	1.6	0	0.8	4	0	73.8	3	13	3	0	8	3	13	0	4	50	0	59.5	2	0	0
EC:2.4.1.288	0	0	12.8	14.2	1.4	13	11.6	0	3	1.4	4	3	4.5	3	8	2.5	0	2.2	1	23.2	0	0	0	0	2	6.8	11.2	1	6.6	0	0.8	4	0	73.8	8	26	3	0	8	6	13	0	4	50	0	69.5	2	0	0
EC:2.4.1.289	12	25	19.8	21.2	19.4	38	12.6	13	8	1.4	18	3	124	12	69	34.5	0	19.2	16	63.2	34	21.5	25.5	6	5	26.8	3.2	1	11.6	72	10.8	13	5	291.8	22.5	15	12	14.5	231	148	50	9.5	17	184.5	14.5	179.5	14	15	10
EC:2.4.1.290	13.67	47.67	28.67	48	55.67	86.33	15	14.67	61.67	81.33	76	2	298.67	23.33	83.33	62	62	59.67	193.67	88	93.67	48	203	5.33	33	123.33	13.67	9	43	192.67	7	20.67	6	516.67	36	23.33	42.67	215.67	79	203	66.67	0	39	51.67	91.67	101.67	31.33	2	76.67
EC:2.4.1.291	13.67	55.67	28.67	54	55.67	93.33	25	17.67	67.67	88.33	76	2	334.67	23.33	93.33	62	62	59.67	246.67	88	93.67	48	214	5.33	40	125.33	16.67	9	50	201.67	7	20.67	6	516.67	41	28.33	42.67	215.67	79	203	69.67	0	39	51.67	106.67	101.67	35.33	2	80.67
EC:2.4.1.292	19.67	85.67	43.67	58	90.67	134.33	29	30.67	110.67	120.33	138	2	509.67	45.33	150.33	115	67	108.67	251.67	170	151.67	93	332	5.33	51	220.33	16.67	14	57	357.67	9	35.67	6	1006.67	59	28.33	65.67	305.67	134	386	124.67	0	73	98.67	148.67	190.67	45.33	2	105.67
EC:2.4.1.293	7.67	25.67	13.67	38	20.67	38.33	21	4.67	24.67	56.33	14	2	87.67	1.33	16.33	9	57	10.67	159.67	6	35.67	3	96	5.33	29	30.33	16.67	4	43	45.67	5	5.67	6	26.67	13	28.33	19.67	125.67	24	20	14.67	0	5	4.67	34.67	12.67	17.33	2	47.67
EC:2.4.1.310	0	0	0	0	0	0	0	0	0	0	0	0	0	0	0	0	0	0	0	0	0	0	0	0	0	0	0	0	0	0	0	0	0	0	0	0	0	0	0	0	0	0	0	0	0	0	0	0	0
EC:2.4.1.315	2137.06	3970.3	5947.3	6347.23	6878.9	6160.4	8808.8	9689.27	5437.5	5388.2	2705.83	2766.5	2911.61	3955.77	2574.91	2900.73	4176.17	2858.48	2588.42	3754.7	2056.5	4299.44	3349.52	2684.6	3885.25	3914.9	3683.15	2604.6	2072.34	5514.07	3791.22	3902.37	3315.02	2111.7	2560.7	2539.2	3009.53	2248.82	1781.9	3397.7	2167.87	4085.2	2169.16	6919.34	1985.57	3543.1	1263.3	3503.22	1383.5
EC:2.4.1.319	351.05	1027.02	995.68	1894.25	1101.05	1533.38	1118.1	1459.88	1686.35	1038.06	1226	727.83	1108.67	2007.17	784.34	1218.23	1245.47	1105.83	897.16	686.6	743.15	893.25	754.32	1323.1	798.54	1216.1	1405.23	729.8	1148.77	1334.2	1545.1	968.2	527.1	636.67	754.4	792.24	967.25	966.38	797.65	1098.87	754.75	749.16	783.82	1190.32	1310.65	928.45	402.58	1323.7	1067.25
EC:2.4.1.320	351.05	1027.02	995.68	1894.25	1101.05	1533.38	1118.1	1459.88	1686.35	1038.06	1226	727.83	1108.67	2007.17	784.34	1218.23	1245.47	1105.83	897.16	686.6	743.15	893.25	754.32	1323.1	798.54	1216.1	1405.23	729.8	1148.77	1334.2	1545.1	968.2	527.1	636.67	754.4	792.24	967.25	966.38	797.65	1098.87	754.75	749.16	783.82	1190.32	1310.65	928.45	402.58	1323.7	1067.25
EC:2.4.1.325	1.33	3	0	5.33	3	3.67	1	0.67	0.67	5	0	2	0	4	1.67	0.67	3	0	0	1.33	1	0	0	3	1.33	1	0	0	0	1.33	0	0	0	1.67	2	2.33	1.33	0	2.67	1.33	1.67	2.33	0	0	11.67	16	11	0	0
EC:2.4.1.4	1039	599.67	739	670.67	630	351.33	687.67	642.33	1157.67	769	1186	1024	1443.33	1510	2040.67	1241.67	2192.33	1619.33	491.67	491.67	869	613.33	554.33	778.67	670	699	1035.33	615.33	647.33	651	401	770.66	655	687	717	852.67	965	984	572.67	717.67	1252.33	877.33	1290	567.67	1220	493	1419	693	1104
EC:2.4.1.44	0	0	0	0	0	0	0	0	0	0	0	0	0	0	0	0	0	0	0	0	0	0	0	0	0	0	0	0	0	0	0	0	0	0	0	0	0	0	0	0	0	0	0	0	0	0	0	0	0
EC:2.4.1.46	0	0	0	0	0	0	0	0	0	0	0	0	0	0	0	0	0	0	0	0	0	0	0	0	0	0	0	0	0	0	0	0	0	0	0	0	0	0	0	0	0	0	0	0	0	0	0	0	0
EC:2.4.1.5	376	1780	2884	3228	4346	3184	3708	1162	5272	2304	4166	4730	5244	6556	5254	6850	2278	5948	548	1494	316	1258	1390	1374	1302	1340	2454	4048	904	2484	5170	2030	458	1190	1806	1976	1474	178	470	2538	2408	4898	2122	3514	428	2088	714	4642	668
EC:2.4.1.52	2370.5	1304.5	1515.5	701.5	578	1441	1166.5	559.5	1699.5	186	1767	1886	360	1211.5	1654	712	334	1418.5	6772.5	7932.5	6224	6742	3689	8629	3567.5	6035.5	4523.25	4015	6852	3351	5757.5	4996	9931	7869.5	9120	8203	4953.5	6995.5	8297	6205.5	6266.5	8149.5	6526.5	5616	5500	7639.5	4637	7252.5	5328
EC:2.4.1.56	0	0	0	0	0	0	0	0	0	0	0	0	0	0	0	0	0	0	0	0	0	0	0	0	0	0	0	0	0	0	0	0	0	0	0	0	0	0	0	0	0	0	0	0	0	0	0	0	0
EC:2.4.1.57	0	0	12.8	14.2	1.4	18	7.6	0	3	1.4	5	3	7	3	11	2.5	0	5.2	1	27.2	0	1.5	2.5	0	2	6.8	3.2	1	5.6	1	3.8	4	0	73.8	5.5	13	3	1.5	8	3	13	2.5	4	86.5	3.5	35.5	2	4	0
EC:2.4.1.58	0	9	12	29	0	0	0	0	13	18	13	0	0	0	0	0	0	13	67	0	7	17	0	54	0	0	0	0	0	0	123	0	17	0	0	10	0	0	4	8	9	7	0	0	0	0	0	0	0
EC:2.4.1.60	0	0	0	0	0	0	0	0	0	0	0	0	0	0	0	0	0	0	0	0	0	0	0	0	0	0	0	0	0	0	0	0	0	0	0	0	0	0	0	0	0	0	0	0	0	0	0	0	0
EC:2.4.1.64	0	55	29	48	59	47	56	63	0	11	3	56	136	0	308	26	84	80	38	17	35	53	24	18	13	50	9	16	27	32	55	81	99	20	27	28	56	41	58	32	30	14	32	10	0	8	52	15	49
EC:2.4.1.7	3453.38	2937.02	4307.68	4048.08	4728.8	3440.47	4189.85	2485.05	7541.19	3494.23	6643.83	6051.33	6080.67	9383.42	5964.67	7443.4	5734.8	7301.58	6810.58	7343.18	6382.9	6997	3767.57	7983.6	4255.71	6429.85	6828.4	5458.8	7399.27	4651.36	6678.35	6044.2	8391.6	7589.59	8685.4	9147.9	5386.58	8525.88	7914.57	6302.28	7585.09	9507.74	8375.82	6781.4	7875.07	7391.45	5352.83	8145.45	7307.5
EC:2.4.1.8	4109.25	2746.75	2283.75	1381.75	1708	3282	1667.25	737.25	2342.75	483	4363.5	3767	560	2626.25	2337.5	1760	842	3345.25	7226.25	8300.25	9161.5	7631	7684.5	7654	7461.25	7160.25	6995.5	4914	7123	6692.5	4944.75	5489	8926	10612.25	9363	8384.5	7953.75	9795.25	8165.5	6214.75	10963.25	8586.25	13991.75	7405	8174.5	10307.25	10128	8628.25	9337.5
EC:2.4.1.80	0	0	0	0	0	0	0	0	0	0	0	0	0	0	0	0	0	0	0	0	0	0	0	0	0	0	0	0	0	0	0	0	0	0	0	0	0	0	0	0	0	0	0	0	0	0	0	0	0
EC:2.4.1.83	2482.53	3550.51	3599.86	4672.1	3636.77	4497.43	2797.07	3319.66	4323.34	4188.4	3406.06	3149.66	4199.64	4294.41	5727.05	4030.16	5054.83	4991.27	4681.15	2185.04	4129.97	3581.5	3502.49	4676.67	3666.58	4174.73	3575.66	3303.63	4317.91	5102.43	5757.02	4546.43	3480.62	2875.94	3989.2	3527.44	4167.06	3792.38	4376.67	4881.67	4463.47	2858.49	3551.9	2723.17	3103.67	2502.6	2519.36	3076.22	3773.6
EC:2.4.2.1	9882.08	15299.19	19857.5	23698.5	23784	22102.65	25829.57	22935.01	23222.99	18229.69	15973.32	16544.58	17916.2	22369.89	18580.44	19026.62	19485.78	19014.92	14241.97	14963.12	12470.15	16021.81	13640.64	16494.22	14925.6	17750.6	17440.07	17152.23	13482.85	22205.58	22868.14	17151.11	15242.11	13254.69	15033.35	14445.84	16422.78	13038.59	14470.21	19448.27	15307.1	19762.87	15469.1	22502.69	12361.12	16015.3	10323.13	19409.54	12250.85
EC:2.4.2.10	13404.33	15436.28	17197.72	19820.6	20128.49	19233.56	20413.84	16318.88	21963.28	14777.48	18738.65	17351.83	17299.28	23198.99	20395.23	18500.82	20782.1	20775.85	19318.24	18585.06	20744.04	19828.91	18131.55	20645.02	19233.9	21662.66	22133.56	18566.76	19415.86	24435.47	20566.12	19130.21	21319.25	21890.78	20848.6	20598.67	21954.06	23031.19	20646.83	20917.54	24060.3	22986.98	27360.02	22042.58	20865.66	21057.47	19855.51	21845.92	21906.77
EC:2.4.2.12	1.67	20	0	11	8.67	62.33	33	11	0	1.33	0	0	0	2	4.67	0	7	4.75	10.45	21	4	11.33	9.62	42	1.71	26	0	24	31	17.67	64.62	14.33	40	5	29	9.67	21	0.62	44	34.67	6.33	19.33	2	28.33	0	30	0	23.62	0
EC:2.4.2.14	9609.35	13549.33	15674.42	19178.1	19035.76	17334.64	19165.94	16743.83	19321.63	15008.36	13781.3	13258.83	16338.78	18540.79	17509.99	16020.32	18386.7	16952.7	13398.72	11117.71	13011.49	13264.89	11806.5	15149.27	12732.35	15660.71	15145.11	15105.26	13652.08	19398.29	18381.97	15546.89	14278.81	11793.38	13480	13308.64	15621.51	13609.39	14355.08	17074.96	14158.98	15480.86	14580.5	15874.56	12626.91	12179.92	10863.16	14775.37	12911.12
EC:2.4.2.17	5802.5	8748.61	11045.05	13616.35	14045.07	12964.31	14010.42	12471.3	13780.78	10124.14	9363.48	8742.33	10859.61	13186.65	10805.93	11217.57	11860.27	11309.78	8788.82	7109.47	7311.79	8570.08	7607.47	9479.35	8099.47	10438.16	9960.07	10259.93	8260.52	12761.05	12105.62	10102.05	8959.86	6979.53	8194.6	8216.5	9631.23	8547.27	8511.99	10918.37	8332.8	10393.15	9177.7	10984.16	7346.99	7892.97	6146.81	10127.42	7800.02
EC:2.4.2.18	4812.75	7920.36	9772.55	12645.1	12757.57	12026.31	12766.17	10742.05	12018.53	8711.21	7953.98	7770.33	9357.97	11362.9	9648.93	9652.07	10050.13	9860.03	7876.57	6499.72	6627.29	7625.58	6910.47	8867.85	7131.72	9473.91	8806.07	9470.43	7571.52	11533.05	11268.37	9196.05	8753.36	6420.53	7573.6	7437	8836.48	7691.52	7961.99	10162.62	7273.05	9638.9	8094.45	9881.16	5926.49	7322.72	5282.31	9350.17	6691.52
EC:2.4.2.19	4741.08	7604.52	8587.3	10482.85	11047.65	10451.23	9558.09	7659.63	10818.02	7701.73	7275.99	7391.75	8992.52	10280.82	9897.69	9173.74	8987.94	9869.36	11704.07	8222.47	9674.37	10006.58	7066.8	12159.52	6809.89	10488.83	9106.73	10300.93	12085.1	10828.3	13458.12	11403.88	12647.86	8238.27	11676.85	12020	9755.81	11257.69	13019.24	11620.37	9005.46	11943.74	10155.78	9826.91	7745.82	9010.3	5907.4	10884.92	9179.6
EC:2.4.2.2	4622.82	5773.22	7830.88	9088.65	9645.07	9358.73	10978.72	11006.51	8275.42	6660.19	4977	4921.33	4623.11	6539.19	4763.13	4576.73	6671.84	5267.06	7054.83	8147.45	5479	7368.93	6162.69	7947.1	6686.26	9029.65	7017.81	7150.1	5854.44	9694.4	8352.47	6915.53	8175.66	6697.95	6980.2	6103.54	7488.95	6472.57	6577.9	7980.12	5781.45	8257.11	6788.65	10349.5	5452.9	7830.85	4871.13	8192.47	5109
EC:2.4.2.21	6316.16	8577.44	10122.38	12526.76	12515.41	10085.98	13105.09	11961.55	12294.61	9673.48	8007.31	7446.33	9052.28	10914.08	9424.18	8708.48	12053.43	9567.6	8264.65	6591.8	8151.95	8669.5	7277.47	9392.52	7956.64	9759.75	9486.64	8092.93	8284.77	11413.47	9973.37	9566.04	9746.11	6793.02	7655.6	8171.34	9672.39	9006.52	8652.74	9822.62	8105.14	8510.57	8479.95	9560.82	7677.41	7014.8	5991.23	7909.67	7820.35
EC:2.4.2.22	10454.41	12202.86	14028.67	15698.48	16131.17	16074.15	16736.57	13488.3	17114.36	11970.25	14610.15	13969.33	12578.95	17113.99	14664.18	13922.65	13953.27	15531.32	15645.74	16337.69	17206.29	16809	15461.97	16749.35	16341.89	17732.86	17881.03	15208.43	15751	19914.3	17287.82	15607.72	17802.61	18539.31	17594.6	16978.83	17876.81	18888.94	16612.91	16956.2	20122.39	19703.82	23475.7	19594.83	16509.91	18484.22	16653.56	19096.92	17796.52
EC:2.4.2.28	389.43	430.7	389.2	565.23	676.77	577.1	532.87	393.3	659.9	477.54	435.5	352	398.97	600.94	524.5	539.83	785.23	723.06	841.8	288.27	504.77	654.77	524	1068.5	422.1	690.63	339.5	614.8	581.1	605.87	1049.5	763.67	1479.2	460.03	661.3	599.63	750.36	611.07	698.5	777.5	482.2	721.2	278.4	374.27	167.67	336.9	133.6	555.9	291.5
EC:2.4.2.29	8056.33	11473.61	13469.22	16562.93	16320.49	15490.23	16819.17	14514.55	16574.61	12636.48	11541.65	11640.33	13121.95	15644.99	14223.85	13280.65	14596.27	14008.02	12158.57	11327.89	10986.04	12107.08	10849.72	14107.35	11447.47	14315.16	13470.23	13266.93	11699.1	16819.97	17149.12	13298.55	13167.61	11710.28	12399.1	11743.5	13540.56	11651.19	12561.66	15525.87	12479.97	14586.15	12585.95	15101.41	10679.66	12054.47	8873.31	14155.42	10782.77
EC:2.4.2.3	4745.64	5948.99	5751.8	7226.83	6177.4	5383.22	5855.7	4954.75	7892.79	6658.79	6417.98	5965.33	7375.34	8880.64	8028.93	7329.4	9200.73	7687.67	5661.15	3737.59	6461.02	5313.65	4417.85	6517.52	5595.41	6041.48	6718.11	5149.63	6386.15	7083.68	7128.45	6681.05	5456.66	4627.11	5574.3	5886.2	6398.44	6382.83	6385.16	6986.45	6943.02	5262.04	6457.55	4727.39	6686.99	3881.65	5114.38	4823.65	6835.35
EC:2.4.2.4	135.93	70.7	97.2	54.23	35.1	49.77	32.2	73.97	99.57	77.7	240	148	157.8	300.6	190.17	245.67	136.4	177.4	105.8	83.43	121.6	163.1	48.5	240	190.43	106.3	102	74.3	82.6	87.53	111	185.5	260.2	358.37	132.3	161.13	113.53	138.9	288.17	252.33	220.87	252.03	41.4	191.6	35.17	260.4	24.6	145.9	67
EC:2.4.2.43	1.33	3	0	5.33	3	5.17	1	0.67	0.67	8.5	0	2	2.5	4	1.67	2.67	5	0	5	1.33	1	0	0	3	2.83	1	0	0	0	1.33	0	0	0	1.67	2	2.33	1.33	10	2.67	1.33	1.67	2.33	0	0	18.17	16	11	0	2.5
EC:2.4.2.44	4	7	5	9	0	0	5	0	16	18	2	6	19	0	0	7	4	5	4	0	7	0	0	0	7	3	0	2	4	12	8	6	0	7	6	0	11	0	0	7	12	0	0	0	9	0	0	0	5
EC:2.4.2.45	0	0	12.8	14.2	1.4	13	7.6	0	3	1.4	4	3	4.5	3	8	2.5	0	2.2	1	23.2	0	0	0	0	2	6.8	3.2	1	1.6	0	0.8	4	0	73.8	3	13	3	0	8	3	13	0	4	50	0	32.5	2	0	0
EC:2.4.2.46	0	0	12.8	14.2	1.4	13	7.6	0	3	1.4	4	3	4.5	3	8	2.5	0	2.2	1	23.2	0	0	0	0	2	6.8	3.2	1	1.6	0	0.8	4	0	73.8	3	18	3	0	8	3	13	0	4	50	0	38.5	2	0	0
EC:2.4.2.47	0	0	12.8	14.2	1.4	13	7.6	0	3	1.4	4	3	4.5	3	8	2.5	0	2.2	1	23.2	0	0	0	0	2	6.8	3.2	1	1.6	0	0.8	4	0	73.8	3	13	3	0	8	3	13	0	4	50	0	32.5	2	0	0
EC:2.4.2.48	0	24	3	17	5	60	33	15.5	0	2	0	0	3.5	0	0	0	13	3	6	21	7	21	9	41	0	24	2	21	26	13	62	12	39	5	29	7	18	0	44	32	4	18	0	23	0	30	0	28	0
EC:2.4.2.52	1141.5	767.17	1232.33	612.5	561	922	677.5	506.83	785.67	308.43	800.33	780.33	403.31	807.17	1102.5	437.33	513.64	878.83	4914.83	4647.17	4064.67	4689	1720.67	4932	1526.83	3325.83	2309	2002	5166.67	1839.33	3100.5	3645.17	6651	4209.17	5866	5981.5	2615.83	4999.33	6048	3531.5	3309.5	4908.33	3928.17	3108	3077.5	4262.5	2229.83	4052.5	3555
EC:2.4.2.53	397.33	211	278.5	217.33	275	150.17	341	250.67	453.67	309	767	559	800	813	1500.67	599.67	1268	994	215	199.83	379.5	226	285	292	265.33	259.5	505	130.5	259.5	242.83	109	310	274	365.17	289	318.83	305.83	459.5	242.17	175.33	672.17	223.33	592.5	207	746.67	158	837	238.5	568
EC:2.4.2.54	0	24	3	17	5	60	33	15.5	0	2	0	0	3.5	0	0	0	11	3	6	21	7	33	9	41	0	24	2	21	24	13	62	12	39	5	29	7	18	0	44	32	4	18	0	23	0	30	0	37	0
EC:2.4.2.57	0	0	0	0	0	0	0	0	0	0	0	0	0	0	0	0	2	0	0	0	0	0	0	0	0	0	0	0	2	0	0	0	0	0	0	0	0	0	0	0	0	0	0	0	0	0	0	0	0
EC:2.4.2.6	4030.25	2518.75	2089.75	1087.75	1515	2834	1492.25	561.25	2209.75	263	4297.5	3663	439	2560.25	2216.5	1654	749	3200.25	6904.25	8180.25	8960.5	7489	7433.5	7351	7320.25	6947.25	6938.67	4687	6773	6397.5	4400.75	5088	8873	10545.25	9119	8236.5	7679.75	9707.25	7755.5	5648.75	10740.25	8483.58	13823.75	7246	8126.5	10077.25	10082	8352.25	9227.5
EC:2.4.2.7	10973.58	13099.86	14665.72	16657.43	16972.24	17191.23	17192.92	14418.8	18102.86	12478.73	15143.9	14481.83	13141.95	17887.24	15073.35	14533.65	14809.27	16465.52	17024.57	17543.39	18209.04	18055.58	16586.72	18772.6	17226.22	19214.66	18672.98	15722.43	16713.35	21448.22	19100.12	16664.8	19291.11	20021.53	19096.6	18148	19049.31	19928.69	18091.66	18489.87	21135.22	20469.15	24540.7	20635.41	17522.66	20045.22	17225.61	20230.92	18778.77
EC:2.4.2.8	15342.46	17771.04	20870.82	22492.18	23104.37	24304.62	25129.52	22160.76	22598.54	16193.15	19837.32	18832.33	14579.09	21405.33	18039.94	16893.3	17120.21	20093.01	24840.77	26549.91	26950.52	27134.91	25232.99	25769.12	25814.65	27100.43	26591.62	21608.23	23932.28	30625.25	25102.84	23783.58	28323.46	29392.36	28238.5	26600.57	27449.39	29223.36	26074.73	25322.07	31246.8	29813.15	38127.6	31530.89	24688.89	30717	26648.98	29238.24	27261.85
EC:2.4.2.9	20027.73	22493.91	25522.82	26795.78	28353.54	30335.71	29886.82	24720.4	29051.61	19060.91	27166.65	25828.83	19273.39	28877.59	24627.56	23552.3	21841.11	27890.12	32892.57	35107.71	36465.96	35926.68	33764.49	34041.95	34175.48	35319.69	35136.92	28827.53	31954.22	39592.29	32702.14	30791.42	38108.02	40609.03	38076.3	36218.7	36600.09	39776.76	34614.06	32874.24	43335.83	41328.01	52747.43	40939.83	33140.56	41462.07	36707.91	39815.64	37019.52
EC:2.4.99.12	976.18	2328.72	2029.37	2946.66	2180.94	1816.25	1346.6	1736.46	2648.02	3022.55	1542.15	1694	2254.34	1759.3	2050.3	2107	1725.1	2279.85	2877.82	900.48	2686.12	2162.32	2525.45	2892.08	2309.38	1985.38	1752.22	1384.5	2672.15	2906.32	3492.35	2809.02	1936.2	1900.61	2281.9	2121.96	2319.28	2249.87	2572.92	3083.08	2380.36	953.38	1506.05	1024.82	1489.76	1187.12	646.18	1100.45	1995.52
EC:2.4.99.13	976.18	2328.72	2029.37	2946.66	2180.94	1816.25	1346.6	1736.46	2648.02	3022.55	1542.15	1694	2254.34	1759.3	2050.3	2107	1725.1	2279.85	2877.82	900.48	2686.12	2162.32	2525.45	2892.08	2309.38	1985.38	1752.22	1384.5	2672.15	2906.32	3492.35	2809.02	1936.2	1900.61	2281.9	2121.96	2319.28	2249.87	2572.92	3083.08	2380.36	953.38	1506.05	1024.82	1489.76	1187.12	646.18	1100.45	1995.52
EC:2.4.99.14	976.18	2328.72	2029.37	2946.66	2180.94	1816.25	1346.6	1736.46	2648.02	3022.55	1542.15	1694	2254.34	1759.3	2050.3	2107	1725.1	2279.85	2877.82	900.48	2686.12	2162.32	2525.45	2892.08	2309.38	1985.38	1752.22	1384.5	2672.15	2906.32	3492.35	2809.02	1936.2	1900.61	2281.9	2121.96	2319.28	2249.87	2572.92	3083.08	2380.36	953.38	1506.05	1024.82	1489.76	1187.12	646.18	1100.45	1995.52
EC:2.4.99.15	976.18	2328.72	2029.37	2946.66	2180.94	1816.25	1346.6	1736.46	2648.02	3022.55	1542.15	1694	2254.34	1759.3	2050.3	2107	1725.1	2279.85	2877.82	900.48	2686.12	2162.32	2525.45	2892.08	2309.38	1985.38	1752.22	1384.5	2672.15	2906.32	3492.35	2809.02	1936.2	1900.61	2281.9	2121.96	2319.28	2249.87	2572.92	3083.08	2380.36	953.38	1506.05	1024.82	1489.76	1187.12	646.18	1100.45	1995.52
EC:2.4.99.16	20	33	28.8	32.2	37.4	58.5	23.6	20	22	1.4	24	8	134	20	82	42.5	9	26.2	21	76.2	34	30.5	33.5	19	11	46.8	19.2	15	33.6	88	22.8	28	46	310.8	34.5	26	32	28.5	252	169	64	22.5	38	196.5	27.5	224.5	27	39	25
EC:2.4.99.17	7562.43	12895.41	14734.87	18782.98	17728.19	16515.98	17391.42	15767.25	17694.04	15020.13	11658.47	12056.33	14384.45	16145.54	14825.82	14411.65	15301.04	14825.92	12463.47	9386.09	11406.99	12033.23	10944.67	13343.6	11694.77	13539.16	13240.08	12742.43	12486.15	17773.62	17951.92	14467.9	11494.31	9613.83	11616	11528.8	13279.76	11561.14	12579.41	15676.87	12015.57	12650.95	11707.25	13878.06	9943.91	10294.17	7399.16	12420.62	10940.62
EC:2.4.99.18	28	81	60	117	46	148.5	53	61.5	17	76.5	15	6	58	15	41	21	51	13	96	44	59	51	41	140	9.5	51	22	89	61	35	140	96	81	20	84	41	46	70	72	137	22	63	7	52	76.5	51	8	88	27.5
EC:2.4.99.19	13.67	47.67	28.67	48	55.67	86.33	15	14.67	61.67	81.33	76	2	298.67	23.33	83.33	62	62	59.67	193.67	88	93.67	48	203	5.33	33	123.33	13.67	9	43	192.67	7	20.67	6	516.67	36	23.33	42.67	215.67	79	203	66.67	0	39	51.67	91.67	101.67	31.33	2	76.67
EC:2.5.1.1	11024.33	13398.11	15101.02	17210.13	17531.39	17764.73	17808.77	14842.05	17999.61	12781.38	14956.15	14379.83	13374.95	17600.99	15651.85	14559.15	15170.77	16540.72	17513.57	17020.09	18200.04	17885.58	16710.22	18660.85	17115.97	19097.96	18576.93	16410.93	17085.7	21598.97	19506.92	17169.55	19407.61	19468.58	19009.6	18191.5	19335.56	19765.69	18500.16	18939.87	20907.97	20587.65	24275.95	20511.91	16931.16	19627.47	17014.31	20006.42	18426.77
EC:2.5.1.10	11024.33	13398.11	15101.02	17210.13	17531.39	17764.73	17808.77	14842.05	17999.61	12781.38	14956.15	14379.83	13374.95	17600.99	15651.85	14559.15	15170.77	16540.72	17513.57	17020.09	18200.04	17885.58	16710.22	18660.85	17115.97	19097.96	18576.93	16410.93	17085.7	21598.97	19506.92	17169.55	19407.61	19468.58	19009.6	18191.5	19335.56	19765.69	18500.16	18939.87	20907.97	20587.65	24275.95	20511.91	16931.16	19627.47	17014.31	20006.42	18426.77
EC:2.5.1.101	775.67	362.34	557	459	447.67	103.33	312	394	1212.84	795.16	1261.33	996.33	1106.34	1742.5	829.83	1367.33	1672	1197	404	264	548.67	404	346.67	341.33	523.33	441.33	724.17	279	382.67	360	95	357.67	176	447.34	336	570	457.17	899.5	235	334	909.84	458.16	819.67	261.67	1158.17	326.67	689.16	374	1016.67
EC:2.5.1.105	3767.12	5626.49	7036.48	8124.57	8371.12	7318.11	9875.57	9414.56	6267.19	5692.84	3584.83	3863.58	4529.69	5052.27	5784.59	3912.8	6367.47	4479.56	4997.5	4371.47	4271.15	5521.26	4902.92	5222.37	4776.49	6010.5	5294.21	5272.23	4725.05	7648.85	6013.32	6036.89	6170.9	3493.12	4623.85	4465.61	5890.95	4519.2	5439.22	6446.74	4053.03	5639.94	4933.62	7101.15	3529.8	4695.3	3609.88	5355.92	3762.75
EC:2.5.1.108	0	24	3	17	5	60	33	15.5	0	2	0	0	3.5	0	0	0	13	3	6	21	7	21	9	41	0	24	2	21	26	13	62	12	39	5	29	7	18	0	44	32	4	18	0	23	0	30	0	28	0
EC:2.5.1.114	0	24	3	17	5	60	33	15.5	0	2	0	0	3.5	0	0	0	13	3	6	21	7	21	9	41	0	24	2	21	26	13	62	12	39	5	29	7	18	0	44	32	4	18	0	23	0	30	0	28	0
EC:2.5.1.120	446.27	472.87	442.87	629.4	891.27	396.93	405.2	259.97	1006.07	690.53	373	282	843.97	493.93	616.83	561	1064.9	1032.07	1535.47	391.6	720.27	697.6	956	1057.33	349.1	858.13	361.67	674.8	665.6	820.87	1058	571.67	1458.2	956.87	729.8	617.13	930.87	973.07	691	831	445.87	364.7	298.4	360.27	354.17	299.07	155.93	327.4	333.17
EC:2.5.1.15	4875	7787.44	9754.19	12017.63	11548.56	11503.73	12497.6	11443.89	10971.44	8879.55	7593.65	8108.5	8645.78	9888.65	9485.18	8789.32	8567.77	9305.06	8412.24	8280.09	7382.54	8688.91	8379.55	9937.85	8243.81	9974.46	8892.77	9477.43	7629.03	12333.64	12714.92	9534.88	8762.11	8066.58	9159.1	8066.83	9228.06	7067.69	8213.66	11235.87	8796.3	10362.82	8309.78	11374.9	6481.16	9065.97	6109.78	10163.42	6520.77
EC:2.5.1.16	4571.89	6116.47	7587.13	8998.31	9453.15	8936.15	10151.05	9847.02	8566.34	6626.53	5894.66	5226.83	6215.78	8351.44	6742.42	6085.98	8794.67	6537.06	5994.83	5120.95	4959.42	6064.94	5277.94	6324.1	5532.93	7749.23	6722.9	6632.1	5612.12	8554.65	6735.22	6316.54	7093.05	4424.29	5219.7	5368.7	6708.69	5984.9	5660.07	6664.7	5143.87	6830.69	5902.72	7638.76	5476.74	5020.6	4596.63	6440.72	5350.25
EC:2.5.1.17	7914.08	10661.76	12283.66	15321.55	15065.75	13740.33	15104.76	14111.72	14458.16	11911.97	9011.42	8798.66	10982.91	12958.38	12453.56	10302.15	14757.24	11990.7	11378.88	8048.8	10000.1	10638.28	9247.19	11740.02	9718.85	12578.95	11050.3	10590.73	10717.54	14868.76	13155.97	11849.61	12165.11	8179.82	9952.5	9946.01	12165.48	10886.97	11075.49	12368.62	9738.82	10751.3	10194.97	11706.78	9193.82	8565.25	7353.51	10045.87	9501
EC:2.5.1.18	9.32	85	14.67	45.32	49	90.35	7.33	51.68	58.68	96.67	6	11	84.67	67	61.68	74.68	98	181.33	75	8.99	13	37.33	22	58	103.32	22	52.33	5	13	83.32	24	56	14	28.02	66	35.32	58.32	56	60.35	11.32	6.68	23.32	66	15.33	92.68	67	67	3	64
EC:2.5.1.19	7129.08	11327.86	13606.97	16683.18	16743.49	15396.73	17038.25	15395.47	16299.36	13013.48	10853.48	10926.83	13010.95	15352.57	13487.18	13108.15	14786.77	13447.69	10807.94	9110.14	9354.04	10784.58	9633.84	11479.85	10257.6	12534.41	12112.9	11931.43	10483.1	15851.47	15372.49	12495.05	10681.11	8939.7	10046.1	10164	11863.81	10185.89	10776.66	13608.62	10241.72	12386.9	10635.7	13812.24	8819.16	9639.22	6976.81	11925.79	9311.27
EC:2.5.1.2	121	34.5	76	40.5	6.5	4.5	20	52.5	81.5	62.5	226	146	21	280	120.5	203	124	134	81	41.5	86	136	22	226	171.5	81.5	87	72.5	68	4	100	172.5	253	137.5	99	143	95	117	54.5	101	181	236	19	53.5	9	37.5	0	129.5	50
EC:2.5.1.21	0	3	9	16	15	1.5	5	5	47	18	7	3	39	7	14	15	8	30	60	0	7	43	36	35	5	5	12.25	2	13	19	105	20	0	9	26	13	20	0	1	14	7	2	4	5	0	0	7	0	5
EC:2.5.1.26	310	164	186.5	114	206	44	126	156	372	281	423	403	510	693	312	510	603	469	90	114.5	211.5	142	109	154	181	164.5	246	49.5	99.5	162.5	16	147	69	378.5	151	216.5	153.5	275.5	287.5	233	366.5	178	330.5	190	520	236	317	134.5	347
EC:2.5.1.29	11001.33	13307.44	15056.35	17117.8	17452.72	17652.73	17767.77	14811.71	17860.27	12624.05	14865.15	14363.83	13000.28	17557.66	15543.85	14462.48	15075.77	16421.05	17224.9	16927.76	18083.37	17786.58	16442.22	18604.52	17048.64	18960.63	18543.26	16397.93	17005.7	21348.97	19376.92	17099.88	19393.61	18920.57	18925.6	18133.84	19249.56	19524.02	18408.49	18711.54	20817.63	20583.32	24208.95	20453.24	16772.82	19506.8	16941.98	20001.42	18318.1
EC:2.5.1.3	8821.42	13458.07	15570.36	19047.22	18575.98	16492.02	18760.99	16835.08	19821.17	14900.56	13909.2	13242.33	15639.59	18415.92	17172.83	15717.14	17224.07	16790.58	14006.71	12650.67	13114.68	13771.95	12555.18	16426.87	13775.02	16333.57	16326.01	14539.39	13900.5	18853.31	19508.47	15317.69	14681.72	13520.37	13913.8	13602.17	15391.71	13790.81	13871.32	17431.33	14898.41	15868.49	14332.38	16421.28	12525.98	12842.99	9735.09	15673.77	12688.64
EC:2.5.1.30	11016.27	12098.54	14763	16403.02	16853.42	18572.68	19092.22	17256.04	15440.24	11459.03	12629.5	11513.33	9820.61	14430.44	12142.63	10456.25	13923.37	12976.17	17183.38	17532.06	16411.02	17722.59	15691.25	17331.67	16000.47	19319.43	17086.44	15251.63	15431.49	20972.45	16478.3	15489.66	20092.53	18000.92	17454.3	16513.14	18423.03	18666.15	17063.84	16798.84	18388.36	19365.69	22393.11	20997.35	15576	18956.4	16264.63	18836.9	16644.25
EC:2.5.1.31	11710.23	15565.08	18975.85	21712.08	21911.14	21729.38	23769.22	21583.73	20712.28	16047.84	15949.48	15494.66	14438.56	19127.76	16127.1	15437.63	16472.11	17189.25	18573.57	19255.84	18770.79	20336.68	18492.66	19479.95	19205.08	21098.06	20412.96	17382.53	17689.22	25088.95	21188.34	19170.75	20499.16	20118.9	19991.3	19141.87	20498.76	20416.59	19015.56	20633.07	21469.34	22243.18	25082.67	24826.66	17376.06	21616.07	17352.74	21686.64	18801.52
EC:2.5.1.32	0	33	6	10	14	22	14	12	16	22	9	0	44	14	27	27	38	54	28	2	5	12	8	22	28	10	147.17	5	26	32	25	17	10	16	20	24	16	11	31	10	0	6.33	14	6	0	16	4	0	20
EC:2.5.1.39	563.1	1033.87	1002.37	1397.73	1342.27	3151.6	879.2	1109.64	820.74	1015.03	436.5	350	946.47	555.43	1054.5	642.17	1139.9	1014.07	2635.47	863.43	906.77	1089.1	1538	1820.83	661.93	1849.13	483.17	1832.3	1482.1	2167.2	2749.5	1360.67	1504.2	996.21	1390.3	938.46	1546.2	1055.07	1840.67	2213.83	715.04	1263.03	587.4	1142.77	407.34	1012.07	258.93	1451.4	578.17
EC:2.5.1.41	0	24	3	17	5	61.5	33	15.5	0	2	0	0	3.5	0	0	0	13	3	6	21	7	21	9	41	0	24	2	21	26	13	62	12	39	5	30	7	18	0	45	32	4	18	0	23	0	30	0	28	0
EC:2.5.1.42	0	24	3	17	5	61.5	33	15.5	0	2	0	0	3.5	0	0	0	13	3	6	21	7	21	9	41	0	24	2	21	26	13	62	12	39	5	30	7	18	0	45	32	4	18	0	23	0	30	0	28	0
EC:2.5.1.44	0	14	0	7	5	0	0	0	8	9	0	0	12	7	7	8	18	25	9	0	0	8	0	13	14	3	7	0	0	11	6	9	0	0	11	0	7	5	6	3	0	0	7	2	0	0	0	0	7
EC:2.5.1.46	21	126	91	223	93	330	119	123.5	14	59	7	7	14.5	10	65	21	39	22	176	54	100	87	107	114	81	74	31	66	131	159	224	159	70	26	124	72	119	63	245	261	48	45	72	72	0	138	14	61	50
EC:2.5.1.47	12344.73	17312.59	20851.14	24708.7	24250.12	25795.62	26416.58	24294.8	22895.46	17957.72	15535.98	15949.82	17047.89	21034.1	19554.95	17354.05	21302.61	18889.11	22236.93	20495.62	18361.04	22280.01	16605.7	24494.62	16902.91	23977.36	20334.82	20468.86	21089.05	26082.36	27619.76	22541.91	26300.13	18633.79	22398.3	21829.55	21462.26	19915.29	23001.73	25075.41	18964.67	25764.49	19743.12	25530.76	16256.56	20741.57	13100.4	24513.26	16695.27
EC:2.5.1.48	323.08	1154.92	1671.88	1975.78	2361.4	1946.17	2114.35	773.75	2887.59	1390.9	2383.33	2830.33	2809.17	3769.42	3010.67	3727	2006.5	3264.28	475.58	922.45	294.17	825	874.67	887.5	807.41	900.88	1602.12	2235	719.77	1479.66	2876.55	1317.67	492.5	757.89	1070.5	1166.83	996.41	263.58	456.67	1508.08	1390.42	2717.24	1200.42	1993	388.67	1406.75	448.83	2731.75	438.5
EC:2.5.1.49	12210.47	16047.48	18419.4	22912.79	23177.87	19713.75	22122.01	18697.24	24620.91	17836.47	17478.47	16422.58	20552.39	24159.77	22180.57	20195.47	24560.77	21789.64	15972.79	12016.21	15637.04	15381.71	13212.02	17856.87	15013.32	19044.26	18994.43	17369.26	16655.89	22304.79	19955.44	17976.76	17147.68	13896.42	15134.35	16168.91	18775.4	17705.91	16919.64	19150.58	17016.94	17843.83	17940.86	16811.62	16153.22	13228.22	12941.76	17022.54	16579.87
EC:2.5.1.54	12258.94	16798.33	21898.25	25817.59	28070.09	25649.95	29493.1	25401.14	25985.44	19206.79	17659.49	17639.66	20790.36	25409.39	22381.01	21106.62	24807.04	22024.42	16165.3	15085.67	13147.26	16777.63	14418.86	17109.3	15144.82	20211.54	19135.52	20494.63	15091.69	24444.78	23235.39	18582.27	18211.37	13745.06	15273.1	15649.43	18741	15538.17	15935.55	20152.85	15484.19	22354.65	17303.1	23834.26	13547.55	15918.22	12139.69	20989.79	13569.92
EC:2.5.1.55	1022.18	2352.72	2078.87	3007.66	2222.94	1825.75	1378.6	1786.96	2704.02	3068.72	1592.15	1723	2283.34	1827.8	2085.3	2151	1800.6	2332.85	2841.82	914.15	2738.79	2203.32	2480.45	2871.08	2355.38	1991.71	1788.89	1414.5	2666.15	2963.32	3555.35	2870.19	2018.2	1930.61	2299.9	2160.79	2323.11	2284.87	2534.92	3103.08	2441.19	1032.38	1557.05	1067.82	1529.76	1206.12	680.18	1177.45	2038.52
EC:2.5.1.56	227.5	376	306.5	453.5	318	254.5	231.5	219	480	272.5	188.5	198	204.5	356.5	370	397.5	388	225.5	297	224	238	315.5	199	332.5	234.5	314.5	272	352.5	316.5	236.5	287	361.5	180.5	212.5	239	290.5	337	489	236.5	466	256.5	215	251	229	185.5	300.5	92	311.5	334
EC:2.5.1.57	0	4	2	0	5	3	4	0	0	2	0	0	0	0	0	0	0	0	0	0	0	0	5	0	0	0	0	0	2	3	0	13	0	0	4	2	0	0	2	2	0	0	0	3	0	0	0	0	0
EC:2.5.1.6	12338.33	15133.28	17490.55	19324.18	19979.74	19775.48	20476.92	18301.63	20266.61	14950.31	16693.15	15954.66	15507.62	19905.66	18141.06	16471.73	18218.94	18590.6	19078.89	18207.64	19488.79	19545.08	18265.38	19972.85	19018.63	20789.16	20362.56	17677.43	18302.59	23855.05	21579.86	18978.55	20510.22	20605.2	20334.6	19512.67	20946.06	20966.01	19905.16	20840.37	22572.14	22184.48	25799.3	23016.16	18303.66	20916.97	18071.84	21737.16	19556.52
EC:2.5.1.60	0	0	0	0	0	0	0	2	0	0	0	0	0	0	0	0	2	0	2	2	0	0	0	4	0	0	0	0	0	4	13	4	4	0	0	4	2	0	0	0	0	3	0	0	0	0	0	0	0
EC:2.5.1.61	3887.9	5357.81	7056.1	8820.85	8695.72	8961.98	9857.49	9381.18	7863.18	6249.76	5325.5	4231.33	5895.11	7277.77	6315.88	5294.82	7378.17	6038.26	6030.34	5167.32	4447.09	5652.43	5168.27	5446.1	5103.01	7026.36	6057.18	5917.93	5218.12	8465.48	6463.02	5634.7	5766.91	4958.26	4981.2	4669.03	6299.53	5769.74	5465.24	6364.7	4764.37	5991.69	5341.65	7684.76	5123.24	5220.77	4087.96	5570.72	4608.42
EC:2.5.1.62	0	0	0	0	0	0	0	0	0	0	0	0	0	0	0	0	0	0	0	0	0	0	0	0	0	0	0	0	0	0	0	0	0	0	0	0	0	0	0	0	0	0	0	0	0	0	0	0	0
EC:2.5.1.68	12	25	19.8	21.2	19.4	38	16.6	13	8	1.4	18	3	124	12	69	34.5	0	19.2	16	63.2	34	21.5	25.5	6	5	26.8	11.2	1	14.6	72	10.8	13	5	291.8	24.5	15	12	14.5	231	148	50	9.5	17	184.5	14.5	206.5	14	15	10
EC:2.5.1.7	16038.58	20388.03	24418.8	27996.73	28603.24	29398.81	30091.67	25906.78	28149.93	20499.87	22108.98	22026.16	20953.86	27341.61	24053.64	22759.13	23858.51	24949.4	24647.45	24989.69	24143.39	25937.78	23487.66	27437.95	24260.3	28478.61	26926.38	25471.83	23297.53	32410.82	31043.59	25485.75	28240.94	26052.35	26921.6	25404.84	27614.21	25841.24	25401.06	28614.99	28469.12	31483.79	32394.11	32042.93	22968.56	28192.72	22978.84	31064.29	24310.02
EC:2.5.1.72	4019.83	6540.27	7313.55	9641.1	9748.65	9266.23	8650.84	7100.88	10158.27	7112.73	7171.49	6894.75	8676.52	10099.57	9392.19	8934.74	8486.94	9497.61	7301.32	4893.22	6068.87	6101.58	5936.3	8080.52	5956.64	7917.58	7423.73	8607.43	7268.6	9424.8	11125.37	7869.88	6711.86	5268.02	6895.85	6729.5	7899.06	6552.44	7226.74	8835.62	6889.21	8192.49	7039.03	7370.41	5694.32	5771.55	4601.4	8016.67	6234.1
EC:2.5.1.73	0	4	3	6	0	0	0	4.5	0	2	0	0	3.5	0	0	0	4	1	0	0	3	0	0	0	0	0	2	0	0	0	0	0	0	0	0	0	0	0	0	0	0	0	0	0	0	0	0	0	0
EC:2.5.1.74	4836.18	4651.05	3998.5	3846.53	3274	4563.92	2767.7	2195.12	4385.35	2962.95	5643.32	5275.5	2333.5	4076.8	3937.64	3501.67	1912.27	4980.05	8930.15	9042.18	11342.45	9359.65	9262.95	9832.25	9429.88	8515.35	8516.5	5915	9089.25	8958.98	7663.15	7783.85	10198.7	12072.57	11129.4	10026.63	9529.78	11395.7	10125.42	8562.08	12978.52	9393.88	15205.55	8368.65	9480.92	11401.95	10663.35	9425.95	11065.35
EC:2.5.1.75	11622.68	15376.66	16776.42	19787.93	19150.09	19194.98	18866.27	16307	19959.79	15291.53	16026.47	15764.83	15024.45	18787.79	17021.82	16123.15	16059.04	18030.87	19082.72	17622.54	20349.49	19528.73	18290.67	20633.1	18969.52	20516.21	20045.28	17367.43	19177.75	24213.12	22178.47	19443.9	20328.31	20472.38	20665.5	19744.3	20915.51	21247.89	20359.41	21308.62	22795.82	21134.2	25536	21293.56	18169.91	20539.92	17574.16	20771.87	20249.12
EC:2.5.1.76	19	44	26	70	31	66	14	30.5	0	3.5	4	0	5	6	98.5	8	78.5	43	179	6	8	46	75	38	29	37	13	52	25	176	86	40	15	9	36	9	28	3	40	30	2	22.5	2	12	0	13	3	26	10
EC:2.5.1.77	0	48	6	34	10	120	66	31	0	4	0	0	7	0	0	0	22	6	12	42	14	42	18	82	0	48	4	42	48	26	124	24	78	10	58	14	36	0	88	64	8	36	0	46	0	60	0	56	0
EC:2.5.1.78	5055.25	8540.86	11039.8	13326.18	12715.66	12137.56	13155.09	11794.3	13169.86	10027.31	8649.65	8579.83	10283.78	12393.24	10718.85	10497.15	10717.27	10967.44	11957.82	10202.47	9538.04	11531.58	8089.22	11351.35	8079.89	11215.41	10412.9	9594.43	12124.27	12746.47	13305.87	11494.88	11560.11	9093.36	11617.6	12028.5	9888.31	11531.44	12105.99	11637.12	9375.22	12200.4	10094.2	12299.24	8351.66	9801.22	5629.11	11222.17	9163.27
EC:2.5.1.84	0	0	0	0	0	0	0	0	0	0	0	0	0	0	0	0	0	0	0	0	0	0	0	0	0	0	0	0	0	0	0	0	0	0	0	0	0	0	0	0	0	0	0	0	0	0	0	0	0
EC:2.5.1.85	0	0	0	0	0	0	0	0	0	0	0	0	0	0	0	0	0	0	0	0	0	0	0	0	0	0	0	0	0	0	0	0	0	0	0	0	0	0	0	0	0	0	0	0	0	0	0	0	0
EC:2.5.1.89	0	24	3	17	5	60	33	15.5	0	2	0	0	3.5	0	0	0	13	3	6	21	7	21	9	41	0	24	2	21	26	13	62	12	39	5	29	7	18	0	44	32	4	18	0	23	0	30	0	28	0
EC:2.5.1.9	5017.25	8510.86	10982.8	13252.18	12578.66	12042.56	13098.09	11738.3	13158.86	10008.31	8649.65	8566.83	10273.78	12390.24	10703.85	10483.15	10666.27	10953.44	11875.82	10180.47	9500.04	11482.58	8017.22	11327.35	8007.89	11131.41	10374.9	9584.43	12052.27	12631.47	13252.87	11444.88	11549.11	9069.36	11552.6	11971.5	9821.31	11503.44	12003.99	11557.12	9348.22	12197.4	10078.2	12277.24	8349.66	9694.22	5618.11	11217.17	9151.27
EC:2.5.1.90	687.35	2278.72	1891.87	2940.33	1876.27	1984.25	1258.1	1686.29	2132.52	2783.38	1183.82	1417	2060.17	1264.13	1712.47	1701.17	1158.27	1705.52	2290.82	784.98	2401.12	1856.15	2156.45	2332.08	2030.88	1680.38	1558.72	1165.5	2376.65	2998.15	3189.35	2597.02	1085.7	1598.61	1962.9	1762.46	1852.95	1844.87	2291.42	2966.08	2046.19	664.38	1396.05	940.32	1459.09	1223.12	631.18	912.45	1933.52
EC:2.5.1.96	0	0	0	0	0	0	0	0	0	0	0	0	0	0	0	0	0	0	0	0	0	0	0	0	0	0	2.25	0	0	0	0	0	0	0	0	0	0	0	0	0	0	0	0	0	0	0	0	0	0
EC:2.5.1.97	16.67	72.67	52.67	88	81.67	107.83	39	68.67	73.67	81.26	24	2	114.31	20.33	21.33	16	125.14	31.67	228.67	23	92.67	73	103	30.33	43.5	90.33	33.67	32	80	128.67	73	91.67	86	71.67	63	70.33	75.67	221.67	74	63	14.67	32	44	4.67	110.17	12.67	55.33	24	113.17
EC:2.6.1.1	8924.25	16197.96	19055.05	23355	22341.32	21703.88	24367.74	24246.93	18976.29	18508.81	10508.64	11209.58	13323.8	14095.97	14305.82	12213.47	15828.05	13124.11	15035.06	11839.24	13365.66	15517.33	13749.94	15979.2	14460.64	16684.69	14964.35	14015.03	14365.12	22106.18	20870.44	17561.27	15254.36	10460.99	13665.95	12887.66	15829.71	13012.96	15221.89	18820.4	12279.6	14291.24	12498.05	18732.06	10070.14	12729.77	7721.51	14189.84	11224.62
EC:2.6.1.102	0	2.67	3.33	0	0	4	0	4.33	18.17	3.83	2.33	2.33	2.67	3.17	4.5	5.33	7	5.33	4.33	2	0	0	2.67	4	5.33	0	3.33	0	2.67	7.33	13	4	4	3.67	0	5.67	5.5	3.83	0	0	3.17	4.83	5.67	0	1.5	0	2.83	0	6
EC:2.6.1.104	0	0	0	0	0	0	0	0	0	0	0	0	0	0	0	0	0	0	0	0	0	0	0	0	0	0	0	0	0	0	0	0	0	0	0	0	0	0	0	0	0	0	0	0	0	0	0	0	0
EC:2.6.1.105	0	0	0	0	0	0	0	0	0	0	0	0	0	0	0	0	0	0	0	0	0	0	0	0	0	0	0	0	0	0	0	0	0	0	0	0	0	0	0	0	0	0	0	0	0	0	0	0	0
EC:2.6.1.109	0	21	0	7	11	0	6	19	0	6	0	0	10	4	64	4	24	23	76	8	0	3	105	68	5	41	0	17	46	0	0	14	32	0	29	11	33	7	69	35	0	0	0	0	0	5	0	0	0
EC:2.6.1.11	5945.63	9059.54	11122.48	14026.85	14019.2	13647.78	14365.52	11907.43	13394.71	9688.71	9035.98	8689.83	10977.94	12599.82	12481.1	10963.47	12108.57	11695.61	9225.15	7422.57	7847.52	8968.58	7718.37	9878.12	8094.77	10694.43	10140.55	10796.73	8912.62	13376.08	13087.22	10393.08	9588.96	7493.69	8543	8590.07	10266.06	8521.9	9436.39	11543.57	8681.63	10977.65	9166.1	11256.39	7194.22	8200.5	6224.48	10652.12	7635.35
EC:2.6.1.13	91.5	310	297.25	459.75	321.25	586.5	219	326.5	120	239.25	53.25	75.5	168.5	43	183	115.5	116.5	136.75	481.25	80.25	283	199.5	340	302.75	243	243.75	159.75	197.5	413.25	440.75	587.25	479.75	97.5	100.17	334.5	238.5	332	171.25	595	690.75	251.5	80.75	238.5	144	70	327	66.5	108.75	165.5
EC:2.6.1.16	11401.1	14537.41	16373.42	18751.68	18776.01	19170.06	19378.27	16959.75	19428.88	14283.86	16056.63	15388.83	14496.95	18756.29	17059.65	15649.15	16483.2	17746.87	18188.55	17826.54	19295.74	19128.81	17488.92	19390.1	18188.6	20002.71	19891.28	16724.93	17982.75	23055.29	20572.97	18062.23	19760.31	20074.13	19856.5	19064.47	20141.26	20593.14	19025.16	19739.79	22166.9	21312.03	25097.75	21799.64	17916.66	20270.17	17643.91	20862.37	19439.87
EC:2.6.1.17	5348.53	6881.24	8494.03	10931.6	10751.1	10728.03	11706.67	10182.23	9437.11	7106.16	6084.33	5579.33	7025.44	8573.77	8735.8	6391.97	10283.47	7616.01	7543.25	6055.17	6189.57	7256.43	5758.42	7699.87	6187.47	9048.63	7959	7954.23	7028.97	10383.93	8483.62	7677.73	8643.76	5665.84	6384.6	6587.27	8372.86	7471.45	7477.14	8090.07	6141.53	7963.35	7203.8	8704.24	6237.97	6275.3	5531.13	7641.42	6327.5
EC:2.6.1.18	0	7	2	0	5	7	0	7	8	9	0	0	12	7	7	10	8	25	9	0	0	4	0	5	14	3	7	0	0	8	0	4	0	0	6	0	7	5	6	0	0	2	7	2	0	0	0	0	7
EC:2.6.1.19	2207.26	1659.87	1935.33	1701.61	2012.75	1902.19	2435.05	2398.02	2687.71	1386.78	2033.33	2059.08	864.42	1884.92	1684.59	1246.47	1262.6	1872.03	3408.33	4888.81	3326.55	3747.5	3368.47	5419.7	3658.59	4374.75	3577.58	3063.1	2719.72	3274.64	4391.25	2869.4	5439.7	5280.81	4875.05	3576.63	3874.66	3167.43	3394.89	4375.81	4274.76	4980.99	3963.97	4618.05	3357.64	4893.65	3288.08	4893.15	2720.75
EC:2.6.1.2	937.83	1293.67	2005.63	2203.03	2699.4	1926.67	2617.1	1010	3420.84	1742.73	3193.83	3533.83	3813.67	4647.17	4547.17	4418	3532.5	4360.53	714.33	1241.03	911.5	1085.5	1288.17	1436	1192.16	1244.3	2161.03	2461	1086.77	1822.16	3024.8	1657	734.5	1260.31	1480	1625.5	1465.33	726.83	796.17	1870.33	2254.34	3137.16	2035.17	2298	1247.67	1564.5	1497.83	2945	1098.5
EC:2.6.1.21	301.8	343.27	599.93	670	721.8	691.8	767.6	872.13	662.77	535.23	476.33	228.33	598.67	601.17	465.5	427.73	484.8	501.33	338.33	413.6	354.4	519	424.07	210.6	394.13	486.6	347.98	207.8	246.27	763.53	329.6	425.2	420.6	718.67	306.4	301.07	366.5	435.63	299.4	563.2	370.17	553.83	416.07	752.4	586.9	505.2	431.83	454.2	363
EC:2.6.1.22	152.13	193.77	414.73	441.03	392.7	509.97	573.2	731.3	336.94	383.13	259.33	186.33	78.67	336.17	139.67	232.4	161.8	166.53	204.33	321.63	142.4	383	174.07	322.6	360.96	245.9	288.18	154.3	143.87	304.86	333.4	325.7	345.6	317.64	264.4	251.4	209.83	236.63	121.57	245.53	263.84	504.16	108.07	709.9	113.57	398.7	53.83	351.7	90
EC:2.6.1.34	13.67	55.67	28.67	48	55.67	86.33	25	17.67	67.67	88.33	76	2	298.67	23.33	83.33	62	62	59.67	205.67	88	93.67	48	214	5.33	40	125.33	16.67	9	50	201.67	7	20.67	6	516.67	36	28.33	42.67	215.67	79	203	69.67	0	39	51.67	91.67	101.67	31.33	2	76.67
EC:2.6.1.36	0	0	0	0	0	0	0	0	0	0	0	0	0	0	0	0	0	0	0	0	0	0	0	0	0	0	0	0	0	0	0	0	0	0	0	0	0	0	0	0	0	0	0	0	0	0	0	0	0
EC:2.6.1.37	339.35	308.45	318.7	407	558.6	245.85	292.7	401.85	660.45	472.05	245.75	166	581.5	342	634.5	443.3	590.1	763.25	705.75	184.95	437.55	406.75	459.05	780.95	267.85	467.95	238.05	387.6	404.45	463.15	918.95	500.15	737.7	296.5	571.3	380.3	533.25	430.1	467.05	410.15	317.75	332.75	330.55	276.05	327.05	182.65	212.45	248.15	289.75
EC:2.6.1.42	7697.55	12911.46	16973.57	20450.35	19561.12	19206.03	21290.35	20147.1	18046.46	15370.64	11444.65	11599.83	13752.92	16046.9	13835.64	13639.72	15232.88	13880.36	15439.44	13163.24	12642.94	15888.41	11397.24	15027.45	11813.97	15523.51	14614.14	13407.73	15165.44	18822	18154.59	16464.25	15811.07	11321.7	14967	15421.9	13883.48	14513.19	16088.56	16772.32	12450.05	16378.56	13401.03	18186.64	10965.39	13688.42	7989.81	15095.99	11841.27
EC:2.6.1.44	2	45	40	82	0	80	0	33	0	26	0	0	0	0	3	2	12	0	17	20	38	6	0	86	0	24	7	59	0	17	63	93	4	5	52	22	4	4	3	90	0	5	7	0	20	27	0	0	0
EC:2.6.1.45	2	45	40	82	0	80	0	33	0	26	0	0	0	0	3	2	12	0	17	20	38	6	0	86	0	24	7	59	0	17	63	93	4	5	52	22	4	4	3	90	0	5	7	0	20	27	0	0	0
EC:2.6.1.46	0	0	0	0	0	0	0	0	0	0	0	0	0	0	0	0	0	0	0	0	0	0	0	0	0	0	0	0	0	0	0	0	0	0	0	0	0	0	0	0	0	0	0	0	0	0	0	0	0
EC:2.6.1.51	2	45	40	82	0	80	0	33	0	26	0	0	0	0	3	2	12	0	17	20	38	6	0	86	0	24	7	59	0	17	63	93	4	5	52	22	4	4	3	90	0	5	7	0	20	27	0	0	0
EC:2.6.1.52	6238.4	8434.41	9117.35	11705.95	11643.47	10531.21	10053.22	7582.5	12982.21	9081.51	9649.15	9555.83	11652.17	13521.55	12750.1	11943.57	12900.4	12575.63	9160.9	5968.37	8548.19	7917.98	7242.35	9986.85	7727.49	9918.36	9873.32	10242.63	9297.92	11787.35	12424.5	9777.05	8960.66	7801.83	8606.8	8828.7	10204.03	9386.25	9707.99	11031.37	9545.1	10131.45	9586.3	8400.56	8307.99	7225.57	6563.71	9591.4	8879.52
EC:2.6.1.55	134.6	343.2	249.2	451	354.6	865.6	432.2	425.6	101.2	212.8	31	42	79	94	214	116.8	206.6	133	358	231.2	172.8	347	290.8	479.2	121.6	449.2	166.8	378.6	407.2	521.4	888.2	474.4	679.2	44	346.8	252.8	446	75.6	447.8	638.4	113	550	58.8	544.8	18.8	382.4	29	657.4	29
EC:2.6.1.57	679.16	821	1066.5	995.91	1277.42	591.42	1256.75	1583.09	1387.67	1156.34	938.83	745	711.67	1315.17	756.25	1013.75	1269.33	1095.08	1125.75	1037.75	698.42	1033.17	871.25	1144	1096.33	987.83	806.17	699	733.25	875.75	1141	1183.67	1473.75	892.09	820.5	889.16	927.99	799.25	536.67	915.33	770.17	1049.33	474.25	1360.75	342.84	546	269.5	774.5	386.75
EC:2.6.1.59	393.33	274	326.5	227.33	271	161.17	319	373.67	457.67	304	761	529	733	811	1343.67	592.67	1232	957.75	208.12	198.83	370.5	226	255.62	296	270.71	259.5	505	130.5	252.5	252.83	128.62	304	262	346.17	291	316.83	295.83	433.12	238.17	175.33	657.17	226.33	562.5	223	700.67	155	788	315.12	536
EC:2.6.1.62	1529.3	1872.27	2138.57	2199.11	2478.96	1994.88	2235.45	2556.56	2552.44	2135.8	1962.83	1709.5	2400.34	2487	3209.25	2099.15	3108.13	2759.45	2129.25	1313.05	2082.49	1964.5	2282.65	2517.93	1940.96	2019.56	1882.94	1473.8	1917.45	2606.29	2775.4	2471.37	2069.35	1907.56	2043.4	1773.06	2080.16	1877.72	1696.57	2540.2	2063.17	2057.66	1686.15	2069.65	1760.41	1433.37	1268.83	1705.2	1455.42
EC:2.6.1.66	939.16	1296.67	2005.63	2208.36	2702.4	1930.34	2620.1	1010.67	3421.51	1747.73	3193.83	3535.83	3813.67	4651.17	4548.84	4418.67	3535.5	4360.53	714.33	1242.36	912.5	1085.5	1288.17	1439	1193.49	1245.3	2161.03	2461	1086.77	1823.49	3024.8	1657	734.5	1263.65	1482	1627.83	1466.66	726.83	798.84	1871.66	2256.01	3139.49	2035.17	2298	1259.34	1580.5	1508.83	2945	1098.5
EC:2.6.1.76	19	28	14	0	27	31	13	16	15	22	8	11	30	19	9	14.5	34	15	18	14	26	5	19	27	10	24	55	28	27	34	22	70	53	45.67	11	48	25	18	46	53	34	26	31	12	29	40	10	16	46
EC:2.6.1.77	28	49	53	82	37	87	20	44	17	67	15	6	13	15	31	21	30	8	44	23	46	30	32	99	8	27	16	68	35	27	78	88	42	15	54	34	28	60	28	105	18	47	7	29	62	21	8	60	21
EC:2.6.1.81	1.33	3	0	5.33	3	3.67	1	0.67	0.67	5	0	2	0	4	1.67	0.67	3	0	0	1.33	1	0	0	3	1.33	1	0	0	0	1.33	0	0	0	1.67	2	2.33	1.33	0	2.67	1.33	1.67	2.33	0	0	11.67	16	11	0	0
EC:2.6.1.82	150.73	341.8	252.8	471.23	361.4	682.07	426.3	463.27	138.67	225.6	62	65	96.8	94.6	232.96	107.07	232.2	157.9	354.8	233.03	181.5	354.6	280.4	465.6	160.3	448.9	177.9	353.6	366.77	496.23	791.1	504.7	787.16	76.37	362.7	294.03	418.53	113.2	437.57	588.03	172.87	555.53	101.23	474.5	55.07	281.1	94.6	510.1	104
EC:2.6.1.83	6541.68	7431.06	7529.86	9014.05	9894.52	8346.16	8548.52	6941.26	10880.76	7818.68	8119.64	7702.66	9237.44	11509.01	10559.01	9164.81	12360.36	10163.22	7780.16	5179.04	8249.47	7138.35	6152.27	8858.52	7057.44	9425.58	8993.78	7977.23	8629.44	10380	8229.45	8521.88	8881.81	6731.59	7397.4	7790.31	9271.01	9479.21	8450.32	8824.29	8335.25	8384.1	8807.77	6372.84	8811.82	5512.95	6731.11	7313.95	8860.6
EC:2.6.1.84	0	0	2	0	0	7	0	7	0	0	0	0	0	0	0	2	0	0	0	0	0	0	0	0	0	0	0	0	0	5	0	4	0	0	4	0	0	0	0	0	0	2	0	0	0	0	0	0	0
EC:2.6.1.85	2724.8	7371.04	11040.33	13280.51	12536.79	11598.54	15566.26	15702.78	10390.88	10238.81	6094.15	6802.5	7149.76	8345.06	6657.3	7312.64	6542.38	6795.2	4782.91	6440.65	3732.44	7425.66	6713.62	5031.61	6893.04	6547.51	6899.05	5643.4	4277.55	10397.25	9482.97	7743.59	4484.1	3643.46	5252	4918.72	5307.4	3461.91	3758.98	7713.81	4758.98	7217.41	4441	11862.8	2853.48	6800.34	2355.86	7319.37	3124.44
EC:2.6.1.87	1.33	3	0	5.33	7	8.67	1	0.67	0.67	5	0	2	0	4	1.67	0.67	3	0	0	1.33	1	0	0	3	1.33	1	0	0	0	1.33	0	0	0	1.67	2	2.33	1.33	0	2.67	1.33	1.67	2.33	0	0	11.67	16	11	0	0
EC:2.6.1.9	7109.35	11545.56	14348.3	17785.05	18036.32	16406.16	17734.22	14514.9	18371.06	13406.59	12512.65	12685.08	15217.36	17991.15	15744.14	16109.87	14947.04	16093.23	10712.57	8932.37	9341.84	10997.08	9780.77	11854.05	10303.89	12685.66	12825.07	13661.03	10641.14	16349.2	17407.12	12941.95	10561.42	8959.08	10562.15	10820.3	12285.48	10027.62	10542.04	14163.77	11249.8	14331.4	11414.68	14324.71	8872.79	10185.37	7202.06	14004.82	9591.27
EC:2.6.1.92	7.67	17.67	13.67	32	20.67	34.33	11	1.67	18.67	59.33	14	2	69.67	1.33	6.33	9	57	10.67	106.67	6	35.67	3	85	5.33	22	28.33	13.67	4	36	36.67	5	5.67	6	26.67	8	23.33	19.67	125.67	24	20	11.67	0	5	4.67	26.67	12.67	17.33	2	43.67
EC:2.6.1.96	0	7	2	0	5	7	0	7	8	9	0	0	12	7	7	10	8	25	9	0	0	4	0	5	14	3	7	0	0	8	0	4	0	0	6	0	7	5	6	0	0	2	7	2	0	0	0	0	7
EC:2.6.1.97	0	24	3	17	5	60	33	15.5	0	2	0	0	3.5	0	0	0	13	3	6	21	7	21	9	41	0	24	2	21	26	13	62	12	39	5	29	7	18	0	44	32	4	18	0	23	0	30	0	28	0
EC:2.6.1.98	7.67	25.67	13.67	32	20.67	37.33	21	4.67	24.67	69.83	14	2	64.17	1.33	6.33	11	59	10.67	123.67	6	35.67	3	96	5.33	30.5	30.33	16.67	4	43	45.67	5	5.67	6	26.67	9	28.33	19.67	135.67	25	20	14.67	0	5	4.67	33.17	12.67	17.33	2	46.17
EC:2.6.99.2	521.75	1402.42	1230.67	1683.33	1321.17	1435.25	843.5	1095.09	980.59	1649.08	375.25	891	966.17	539.33	1120	704.17	675.5	931.42	1751.42	412.58	1489.92	1107.75	1621.25	1578.58	1185.58	1093.58	868.42	892.5	1644.25	1867.75	2356.75	1908.42	760.5	703.01	1384.5	1073.66	1275.75	1144.67	1734.92	2099.08	1136.59	494.58	983.25	693.92	773.59	823.92	494.58	646.25	1259.92
EC:2.7.1.1	420.1	262.7	316.7	391.9	373.6	152.1	172.2	218.3	612.4	379.2	590	415	303.3	796.1	451.79	652.5	684.9	728.4	728.8	183.6	462.6	585.1	336.5	811	504.17	509.3	322.5	355.3	406.67	426.2	470	551	1078.56	465.7	474.3	533.8	581.2	583.9	363	407	525.7	533.2	149.33	194.6	117	176.9	62.6	324.9	263
EC:2.7.1.100	35	77.67	55.33	117	58.5	121	94.5	64.83	79.17	63.83	65.33	47.33	93.67	45.17	116.29	56.33	86	62.33	104.33	83	46	50	65.17	116	79.9	99	41.33	63	87.24	142.83	123	99.5	136.86	70.67	82.5	55.17	99.5	49.33	149	125	39.17	97.83	77.6	98	32.5	100	45.83	32	27
EC:2.7.1.107	7267.73	8045.47	9932.56	9741.23	10829.65	12608.24	12229.8	10327.85	10614.84	7538.45	10212.09	10118.5	7633.95	10958.02	9265.88	9063.32	8034.34	10178.89	11218.34	13854.62	12236.17	12863.18	12291.52	11940.68	12184.51	12899.73	12497.39	10927.6	10714.6	14704.4	12590.72	10991.79	12892.91	15106.54	13778.7	12524.86	12543.2	13009.33	11949.66	12438.03	15293.54	16192.03	18340.98	16659.01	11553.49	15701.27	12803.68	15357.22	12259.17
EC:2.7.1.11	21489.28	26021.11	31774.11	38030.67	38584.61	35588.59	40077.16	35270.18	37675.48	27727.08	28539.89	26252.32	29164.53	37717.52	33015.83	29209.12	37660.54	32893.06	29709.6	26435.7	28917.27	30096.16	26277.26	29474.98	28200.73	34278.83	33320.92	29571.82	29265.72	40321.31	30993.56	30392.17	31157.37	27673.24	28497.2	29278.96	33580.67	33810.25	30546.81	31905.45	31894.08	33161.32	37847.34	35315.64	29751.46	28821.35	27664.47	31616.96	31190.1
EC:2.7.1.113	162.5	471	673.5	535.25	820.25	497.25	890.75	1267.25	615.5	593.5	235.5	241.5	249.5	363	114.75	244.25	383.5	174.25	214.75	354.25	150.25	398.5	386.75	217	524.5	413	390.75	230	154.25	547.75	359.5	442.5	196.25	164.75	223	227	248.5	152.25	104	360.5	130	374.5	232.25	780.25	83.5	292.5	56	337.5	68.75
EC:2.7.1.12	4891.33	2974	2564.8	1493.03	1792.9	3247.67	1962.6	808.67	2954.67	530.4	5135.5	4544	694.5	3456	2998.17	2160.17	1122	3926.2	8049.5	9998.53	10167	8776	8512.5	9342.5	8583.83	8427.3	8252.79	5736	7747.1	7360.83	5967.3	6123	10846.5	12715.97	10890.5	9517.83	9029.83	10770	8952.67	7234.83	12446.67	10268.99	15290.5	8617	9394.67	11874	11290	10112.5	10286
EC:2.7.1.130	805.68	2205.72	1899.87	2776.16	1852.94	1807.75	1252.1	1669.46	2214.02	2798.05	1410.65	1573	2071.84	1538.8	1826.3	1890.5	1280.1	1837.35	2305.82	800.48	2423.12	1921.82	2155.45	2481.58	2179.88	1670.88	1627.22	1171	2404.65	2753.82	3235.35	2649.52	1342.7	1727.11	2010.9	1882.46	1925.28	1928.87	2301.42	2913.08	2225.86	897.38	1405.05	980.82	1443.26	1209.62	614.18	1042.95	1910.52
EC:2.7.1.14	517	175	309	161	256	40	233	248	584	441	895	695	824	1197	1098	861	1338	1043	127	166	365	192	203	263	348	226	561	83	171	174	30	228	108	282	264	337	251	429	71	106	793	274	598	172	942	113	719	235	585
EC:2.7.1.144	381.3	1480.27	2191.6	2364.25	3046.05	2178.72	2948.18	1954.38	3337.27	1865.9	2502.33	2944.33	3058.84	3922.17	2944.75	3825.98	2126.3	3324.41	699.08	1711.02	380.15	1118.83	1143.82	1024.6	1227.63	1195.6	1886.73	2314.3	790.02	1916.78	3210.6	1566.7	479.85	1126.09	1206.4	1271.57	1037.5	278.38	617.57	1930.7	1436.67	2871.16	1327.82	2986.98	349.4	1519.7	458.03	2701.2	436.75
EC:2.7.1.146	5	6	2.5	4	7	0	4	0	3	0	0	0	0	0	0	0	0	0	8	4.5	7.5	0	0	8	0	15.5	0	5.5	6.5	3.5	0	0	0	8.5	6	5.5	2.5	5.5	14.5	6	4.5	0	9.5	0	0	5	11	4.5	13
EC:2.7.1.147	5	6	2.5	4	7	0	4	0	3	0	0	0	0	0	0	0	0	0	8	4.5	7.5	0	0	8	0	15.5	0	5.5	6.5	3.5	0	0	0	8.5	6	5.5	2.5	5.5	14.5	6	4.5	0	9.5	0	0	5	11	4.5	13
EC:2.7.1.148	8029.33	11421.61	13370.22	16463.93	16190.49	15411.73	16748.17	14353.55	16465.61	12509.48	11464.65	11585.33	12999.45	15616.99	14116.85	13139.65	14504.27	13886.02	12010.57	11294.89	10888.04	12021.58	10741.22	14037.35	11372.47	14242.16	13395.23	13230.93	11576.1	16660.97	17062.12	13217.55	13150.61	11679.28	12205.6	11645.5	13446.56	11588.69	12422.66	15412.87	12343.97	14586.65	12528.95	15112.91	10640.16	12017.47	8858.31	14143.42	10736.77
EC:2.7.1.15	10171.71	9825.36	11063.06	11342.11	12751.37	13889.39	14086.7	11502.46	11170.03	7706.06	9850.74	9504.74	6773.74	9965.35	10025.71	7348.39	9326.77	10038.93	15448.11	17211.05	16281.65	16196.5	14665.53	16891.85	14909.82	17374.65	15331.67	13660.3	14289.61	17923.19	14693.77	13716.45	19352.96	18573.23	17705.15	15677.74	17319.91	17490.58	16906.49	15772.78	18221.85	18423.65	22469.09	18788.15	14786.24	19057.2	16945.44	18091.57	15877.25
EC:2.7.1.156	7425.5	9256.61	11156.91	13292.4	13129.17	11909.48	13795.49	13086.04	13513.28	10825.07	9930.98	8927.66	10788.11	13346.91	11539.52	10420.65	14663.77	11418.07	9028.98	7295.1	8843.95	9301.16	7814.14	10001.52	8702.47	10916.45	10623.77	9205.43	9042.84	12673.46	10861.57	10144.54	9682.11	7265.39	8317.6	8901.01	10434.23	9795.35	9150.24	10593.62	9533.97	9603.4	9751.62	10543.32	9550.07	7604.8	7295.26	9165.17	9175.35
EC:2.7.1.16	135.83	228	261.5	360.83	239	284.17	140.5	161.67	191.67	212.5	128.5	134	298.5	288.5	415.67	143.17	185	228.5	221	111.33	230	164.5	205	256.5	185.83	208.5	170.5	107.5	212.5	302.83	320	302.5	100.5	285.17	182	175.83	186.33	108	409.17	440.33	238.17	43.33	142	184	78.17	269.5	95	78.5	254
EC:2.7.1.161	0	24	3	17	5	60	33	15.5	0	2	0	0	3.5	0	0	0	13	3	6	21	7	21	9	41	0	24	2	21	26	13	62	12	39	5	29	7	18	0	44	32	4	18	0	23	0	30	0	28	0
EC:2.7.1.162	0	0	0	0	0	0	0	0	0	0	0	0	0	0	0	0	0	0	0	0	0	0	0	0	0	0	0	0	2	0	0	0	0	0	0	0	0	0	0	0	0	0	0	0	0	0	0	0	0
EC:2.7.1.163	0	0	0	0	0	0	0	0	0	0	0	0	0	0	0	0	0	0	0	0	0	0	0	0	0	0	0	0	0	0	0	0	0	0	0	0	0	0	0	0	0	0	0	0	0	0	0	0	0
EC:2.7.1.165	5	6	2.5	4	7	0	4	0	3	0	0	0	0	0	0	0	0	0	8	4.5	7.5	0	0	8	0	15.5	0	5.5	6.5	3.5	0	0	0	8.5	6	5.5	2.5	5.5	14.5	6	4.5	0	9.5	0	0	5	11	4.5	13
EC:2.7.1.166	0	3	9	16	15	0	5	5	47	18	7	3	39	7	14	15	8	30	60	0	7	43	36	35	5	5	10	2	13	19	105	20	0	9	25	13	20	0	0	14	7	0	4	5	0	0	7	0	7
EC:2.7.1.167	359.83	355.17	370.67	501.66	505.84	296.5	222.5	304.01	714.84	529.67	510.83	311	677.34	628	586.83	571.5	763.83	817.5	1080.67	276.5	551.34	563.17	723	863.83	426.83	617.66	301.34	405	441.5	492.17	728	548.84	997.5	887.34	548	529.99	611.16	717.67	472.67	648.33	490.34	389.33	231	243.17	273.01	241.67	146.33	286	309.17
EC:2.7.1.168	478.93	505.47	532.03	579.33	532.27	341	452.6	378.2	920.77	696.3	779.06	436.33	875.34	1082.64	852.63	899.66	845.93	911.26	458.73	285.9	678.7	620.07	422.87	503	596.13	609.3	667.13	363.5	616.57	737.9	332.6	516.6	450.2	441.77	483.4	557.97	694.53	666.53	573.5	517	694.94	449.63	647.97	273.4	668.17	325.2	498.43	425.7	812.6
EC:2.7.1.169	0	24	3	17	5	60	33	15.5	0	2	0	0	3.5	0	0	0	13	3	6	21	7	21	9	41	0	24	2	21	26	13	62	12	39	5	29	7	18	0	44	32	4	18	0	23	0	30	0	28	0
EC:2.7.1.17	7871.15	9263.66	11104.26	13390.87	13227.55	11028.96	14112.22	12200.74	12587.46	9747.77	9609.31	9086.16	10800.31	13013.39	13268.22	9808.73	13970.87	11291.54	9021.18	8602.87	9885.6	9894.73	8242.89	10445.52	9455.19	11561.2	11567.14	8957.63	9366.16	13369.18	10293.12	10801.71	10914.02	9379.49	9547.8	9359.88	11087.45	10412.78	10790.07	12132.04	10585.85	10230.62	11403.65	11150.64	9798.9	9396.65	9035.86	10169.02	10323.6
EC:2.7.1.170	339.13	307.6	336.1	434.33	412.3	422.47	288.1	364.97	482.27	435.4	434	434	486	717	371.17	555.07	701.8	544	417	140.43	316.9	284	330.9	303.6	349.13	278.1	312.4	118.3	297.1	398.53	359.6	410.7	107.6	223.84	357.9	324.73	332.83	379.8	368.57	422.53	407.17	221.33	423.4	176.4	579.07	253.2	362	177.7	433
EC:2.7.1.175	0	0	10	13	0	8	0	0	3	0	0	3	4.5	6	0	5	0	0	0	22	0	0	0	0	0	6	0	0	0	0	0	4	0	71	3	13	3	0	8	3	13	0	4	50	0	32.5	2	0	0
EC:2.7.1.176	269	249	666	66	63	401	91	190	80	31.5	30	49	36	37	135	24	33	124.5	3786	2932	2821	3422.5	594.5	3012	325	1818	1132	953	4173	639	1580.5	2696	4659	2331.5	4089	4701	1229	3895	4732	1859	1699	3183	2300	1864	1797	2579.5	858.5	2214	2363.5
EC:2.7.1.177	458	626.5	879	746.25	1143.75	513.25	1021.25	1382.75	1135	876.5	607	508.5	536	867.5	434.25	676.75	932.5	761.75	805.75	487.75	499.25	776	673.75	789.5	820.5	771	612.5	499	446.75	706.25	716.5	765.5	1015.75	503.75	577	598.5	704.5	586.25	377	603.5	470.5	664.5	355.25	906.75	185	396.5	100	526.5	208.75
EC:2.7.1.181	0	0	10	0	0	0	0	156	0	0	0	0	0	0	0	0	0	0	0	0	0	77	0	0	0	21	0	0	27	0	5	0	0	0	8	0	0	0	0	0	0	32	0	22	0	0	0	27	0
EC:2.7.1.182	24	69	103	123	59	62	29	66	66	85	34	31	50	12	45	57	26	49	76	13	92	38	84	114	68	49	63	46	130	65	137	88	13	40	54	73	71	40	96	128	129	20	64	32	24	48	14	19	63
EC:2.7.1.184	5	6	2.5	20	44	4	4	0	3	0	0	0	0	0	0	14	0	0	21	4.5	7.5	0	0	8	0	15.5	0	5.5	6.5	3.5	0	22	31	8.5	6	5.5	2.5	5.5	43.5	6	4.5	0	9.5	0	0	5	11	4.5	13
EC:2.7.1.19	1.33	3	0	5.33	3	3.67	1	0.67	0.67	5	0	2	0	4	1.67	0.67	3	0	0	1.33	1	0	0	3	1.33	1	0	0	0	1.33	0	0	0	1.67	2	2.33	1.33	0	2.67	1.33	1.67	2.33	0	0	11.67	16	11	0	0
EC:2.7.1.2	14111.41	19111.86	23990.01	27743.9	26930.38	27813.98	29835.27	27876.76	26190.16	21103.65	19914.23	19216.16	18552.45	25054.89	20032.52	19987.45	21555.78	21102.24	21102.18	22217.1	21349.15	23759.4	20712.44	21966.97	22474.88	24800.45	24518.06	20054.73	20601.72	30279.41	24776.37	22538.53	21962.61	21561.71	22424.1	21772.01	23462.28	23113.38	21782.54	24098.52	24911.52	25543.03	28172.77	29359.03	21254.87	24369.55	19638.96	24921.67	21977.85
EC:2.7.1.20	41	77	58.5	109	48	92	35	40	36	94	23	15	34	17	33.29	28	44	15	66	30.5	68.5	34	54	115	15.57	45.5	18	75.5	59.07	45.5	99	109	55.86	42.5	71	58.5	45.5	86.5	48.5	125	34.5	45	33.93	29	117	35	43.2	69.5	52
EC:2.7.1.21	6805.23	8977.57	10761.3	11430.58	11227.9	11961.64	12327.2	11199.08	11583.37	8959.63	10096.57	10314.83	7473.48	10798.39	8548.56	9376.15	7251.71	10288.34	11699.85	13347.5	13101.6	13448.98	12744.89	12599.6	13230.14	12415.65	12996.61	10322.3	11450.25	14968.01	14313.07	12066.8	12758.55	14150.44	14118.8	13104.7	12968.53	13198.87	12272.49	13018.28	15905.94	15051.54	18416.62	16404.8	11511.32	15753.4	12316.38	15055.27	12840.1
EC:2.7.1.22	1.33	3	0	21.33	40	9.17	3	0.67	0.67	5	0	2	0	4	1.67	14.67	3	0	13	1.33	1	0	0	3	1.33	1	0	0	0	1.33	0	22	31	3.34	3	2.33	1.33	0	32.67	1.33	1.67	2.33	0	0	11.67	16	11	0	2
EC:2.7.1.23	11174.83	13867.61	15718.22	17795.93	18269.49	18235.23	18566.17	15983.05	18541.61	13305.98	15159.65	14587.83	13614.95	17934.49	15768.35	14790.15	15548.77	16692.52	17741.57	17310.89	18333.04	18287.08	17076.72	18830.85	17587.47	19501.66	18913.73	16631.93	17244.6	22318.97	19799.62	17604.05	19565.11	19588.28	19203.6	18379.5	19567.56	19921.19	18629.66	19314.87	21017.47	20882.15	24472.45	21162.41	17002.66	19846.97	17069.81	20284.92	18545.77
EC:2.7.1.24	10878.93	14091.74	15325.42	17980.26	17803.09	17481.4	17810.1	14937.42	19042.87	13789.28	15704.72	15076.83	14159.12	18275.79	15944.65	15450.98	15192.21	17158.29	17440.3	17081.62	19033.24	18346.65	17028.09	19051.68	17848.27	19376.96	19255.7	16084.6	17708.17	22328.37	19410.72	17490.49	19205.81	19901.38	19293	18732.63	19452.76	20284.89	18598.99	19047.2	21727.24	20214.12	24604.75	20101.64	17464.66	19547.67	17097.91	19635.62	19218.37
EC:2.7.1.25	522.5	768.34	842.92	1042.75	845.92	793.83	473.67	652.17	767.01	1164.58	431.25	595.5	826.5	563.33	723.96	595.84	560.83	717.75	1118.59	247.25	933.67	599.83	1004.33	883.75	806.9	675.08	513.5	650.83	987.15	1081.75	1256.25	1144.08	580.36	415.84	802.5	642.83	855	847.92	1032.34	1393.75	815.17	377.41	682.93	467.34	874.34	465.67	499.83	475.75	868.17
EC:2.7.1.26	10974.33	13444.61	15011.82	17278.33	17519.29	17821.73	17771.37	14683.05	17856.61	12647.78	14777.65	14324.83	13275.45	17454.99	15712.35	14390.65	15123.77	16403.42	17648.57	16969.29	18107.04	17884.58	16722.22	18521.35	17068.47	19096.76	18491.63	16404.93	17010.3	21898.97	19476.72	17140.55	19354.61	19427.38	18813.6	18072.5	19270.56	19715.69	18455.66	18893.87	20732.97	20553.15	24184.95	20475.91	16856.66	19552.47	16979.31	19946.42	18439.77
EC:2.7.1.27	0	0	0	0	0	0	0	0	0	0	0	0	0	0	0	0	0	0	0	0	0	0	0	0	0	0	0	0	0	0	0	0	0	0	0	0	0	0	0	0	0	0	0	0	0	0	0	0	0
EC:2.7.1.29	242.5	536	748.5	624.25	963.25	561.25	942.75	1283.25	620.5	593.5	287.5	241.5	396.5	526	285.75	290.25	431.5	265.25	256.75	430.25	210.25	440.5	439.75	245	563.5	491	423.5	248	164.25	690.75	369.5	515.5	237.25	382.75	256	265	277.5	173.25	358	569.5	179	379.5	281.25	898.25	101.5	457.5	121	380.5	184.75
EC:2.7.1.30	7975.55	9290.36	11777.06	13201.2	13901.62	13171.63	15124.29	13698.04	13205.53	9864.47	8961.08	8373.16	9427.31	11795.26	10864.97	8981.9	13282.27	10477.27	14563.78	13313.8	11981.9	13960.66	9426.19	15000.52	9890.82	14701.9	12563.59	11679.63	13727.02	14435.61	14148.52	13209.94	17568.46	12213.39	14544.9	14263.41	13045.08	14424.25	15555.74	14071.87	11540.42	15364.48	13130.42	15283.57	11274.57	12904.45	9257.06	13780.82	11287
EC:2.7.1.31	8555.4	9842.24	11579.15	13181.65	13270.37	13189.55	13530.15	10890.33	14507.21	9595.51	12516.48	11747.33	10409.31	14272.72	11829.1	11578.07	10783.37	13426.24	13890.35	14875.57	15128.35	14705.64	13815.47	14706.02	14129.04	15462	15445.51	13154.13	13685.52	17042.68	15112.42	12769.04	15063.66	16932.96	15792.3	14933.04	15650.53	16678.2	14306.66	14327.37	17947.1	16941.45	21389.3	17051.38	14662.82	16716.4	15268.38	16748.02	15946.85
EC:2.7.1.33	12637.83	15465.28	16960.6	19397.88	19849.14	20240.23	20160.27	16485.38	19908.78	14459.96	16210.73	16081.66	15085.62	19547.16	18067.14	16192.48	17843.77	18418.3	19418.15	18285.34	19970.04	19704.58	18231.39	20969.1	18659.37	21246.21	20490.01	18202.43	19027.19	24181.05	22243.17	19472.3	22256.97	20960.25	20737.1	20032.67	21587.06	21490.77	20855.66	21507.62	22596.64	22944.73	26082.55	22493.91	18486.66	21029.97	18290.14	21981.17	19973.77
EC:2.7.1.35	10282.14	12693.32	15206.1	16920.44	18180.97	17203.39	18232.8	14038.17	19149.46	12381.95	16198.48	15591.83	14511.65	20239.56	16482.56	17191.65	15470.87	18211.62	15037.43	15481.95	16365.02	16688.4	15058.14	16010.35	15951.88	17422.53	17944.73	16549.8	15414.6	20274.43	18663.12	16064.72	17320.55	16725.91	16953.3	17275.53	17853.27	17848.87	15596.41	16854.03	19854.69	21003.95	23140.37	20028.22	15217.91	17836.65	15827.13	20098.52	17015.35
EC:2.7.1.36	4255.25	3547.75	3697.75	3021.75	3836	4672	3502.25	1302.75	4964.75	1549	6549.5	6394.5	3151.5	6054.25	4971.5	5251	2512	6326.25	7372.25	9063.25	9236.5	8229	8320.5	8225	8103.25	7775.25	8337.92	6811	7462	7838.5	7271.75	6272	9165	11204.75	10193	9329.5	8587.75	9859.25	8231.5	7203.75	12126.25	10970.58	14971.75	9075	8390	11227.25	10470	10726.25	9635.5
EC:2.7.1.37	0	3	0	0	0	0	0	0	0	0	0	0	0	0	0	0	0	0	0	0	0	0	0	0	0	0	0	0	0	0	0	0	0	0	0	0	0	0	0	0	0	0	0	0	0	0	0	0	0
EC:2.7.1.39	6063.9	8105.47	10864.77	12038.18	12536.72	12219.48	13582.32	11772.52	13058.84	8994.01	8975.17	9087.25	9642.36	12478.35	10319.09	10207.57	11192.84	10574.85	12241.92	11971.65	9825.09	12373.6	8293.02	13037.43	8734.77	12558.11	11302.94	10657.1	11617.05	12804.82	13655.27	11519.54	14377.3	11231.34	12814.45	13019.36	10562.03	11862.16	12952.32	12509.45	10577.45	15076.19	11460.8	14140.76	9382.24	11983.52	7127.18	13590.97	9496.92
EC:2.7.1.4	12032.49	15362.54	18639.08	21817.91	20814.75	21030.97	22750.97	19768.87	21851.31	16447.84	17724.72	16552.83	15526.14	21555.77	17170.58	17109.41	17697.81	18521.36	17765	19016.81	19573.3	19905.63	17675.42	19336.52	19328.33	20766.95	21596	17065.13	18206.22	24419.24	20769.67	18677.81	19408.86	19562.38	19885.2	19398	20505.39	21118.9	18548.58	19903.28	22873.04	21934.99	26010.6	23698.54	19500.91	21113.6	18251.43	21471.47	20293.7
EC:2.7.1.40	12225.68	17212.73	22084.17	25406.6	24984.17	25022.58	28719.54	27006.98	22854.4	18722.22	16878.32	16475.08	15171.64	20435.32	16526.61	16228.46	17485.15	17726.27	19260.99	21171.59	19153.59	22348.24	19842.85	20338.22	20760.15	22530.86	21987.28	18182.36	18132.88	27473.28	22605.82	20677.11	21523.81	20744.53	20867.65	19912.8	21343.31	20869.54	19282.05	21924.27	22010.3	23731.39	25513.5	28414.63	17680.46	23337.87	17551.06	23099.32	18896.02
EC:2.7.1.44	0	0	0	0	0	0	0	0	0	0	0	0	0	0	0	0	0	0	0	0	0	0	0	0	0	0	7.17	0	0	0	0	0	0	0	0	0	0	1	0	0	0	1.33	0	0	0	0	0	0	0
EC:2.7.1.45	6634.96	8838.98	10580.76	12600.92	12334.63	9707.68	12417.99	11053.99	12613.58	10478.24	8465.88	8066.16	9630.64	11089.69	9534.07	9821.97	11904.77	10125.77	7938.92	5810.17	9044.45	8669.88	6849.57	9004.79	8470.47	9107.8	9548.39	8113.26	8684.32	11170.94	9413.02	9852.34	8777.96	6642.21	7764.6	8586.91	9670.73	9367.03	8911.06	9762.07	9034.37	8028.58	9365.17	8705.53	8130.22	6921.8	6649.51	7484.92	8501.95
EC:2.7.1.48	13408.31	18432.76	21812.3	25130.23	24021.82	22560.87	25744.85	23962.21	24523.89	19994.38	18380.55	18400.66	17183.26	22321.13	18608.24	18631.63	19598.48	20159.41	20268.5	19983.61	21870.97	22564.56	20258.11	22206.62	22028.53	22443.93	23160.22	18485.73	20412.42	27305.48	24752.14	22147.18	22153.66	21157.33	22103.9	21658.04	23012.34	22637.47	21299.98	23240.07	24629.82	23486.78	27488.82	26111.87	19750.64	22782.45	18839.86	23346.44	21469.2
EC:2.7.1.49	10574.43	13003.91	14384.22	16439.63	16572.99	17164.73	17192.37	13977.75	17382.71	11538.68	14555.05	13777.33	12161.95	16288.29	14864.15	13634.65	13476.37	15734.32	17418.97	18108.99	18419.74	18249.48	16871.92	19528.35	17392.77	19446.76	18789.73	16491.43	17094.6	21376.87	20034.52	16868.15	20312.81	20520.68	19568.5	18488.3	19490.76	19563.89	18336.66	19075.37	21338.07	21083.45	24446.25	20633.81	16865.16	20143.17	17087.41	20842.12	18036.37
EC:2.7.1.5	3364.68	5136.39	7288.03	8577.5	8973.1	6983.25	9733.27	8082.28	8973.19	6779.38	6134.65	6275.83	7439	8612.97	7160.81	7649.17	6787.6	7607.26	3426.27	4343.65	4267.45	5112.98	4364.07	4566.92	4824.59	5331.05	6151.21	5708.83	4330.65	7285.31	6765.47	5683.51	3445.7	4031.44	4533.9	4772.47	5413.28	4649.15	4142.59	5886.75	5446.52	6323.04	6103.22	7276.32	4347.92	4899.45	4427.08	6063.07	4523.35
EC:2.7.1.50	6571.31	8441.39	10709.85	12814.93	13547.72	12677.65	14597.4	11780.6	13011.26	8810.1	9188.66	9190.83	9567.78	12658.69	11556.88	10320.15	11545.5	11080.67	9324.75	10006.74	7865.92	9671.43	8327.27	11496.77	8817.42	11831.28	10983.18	11611.93	8836.62	12835.65	13697.77	10156.03	11685.91	9216.51	9958.7	9294.37	11009.94	8974.15	9447.41	11865.12	9627.45	13192.1	10087.4	13216.92	7915.24	9978.35	7209.63	12640.47	7686.25
EC:2.7.1.51	484.33	325	432	408.33	510	287.67	593	376.67	435.67	262	489	463	562	642	807.67	502.67	830	575	289	216.33	506	317	235	384	309.33	386	423	860	393	358.33	339	431	449	333.67	365	489.33	663.33	364	490.67	493.33	549.67	688.33	520	380	518.67	320	757.2	412	459
EC:2.7.1.52	38	17	16	12	9	0	12	29	53	30	40	47	68	44	31	37	72	26	0	20	27	20	17	20	25	12	35	19	9	9	0	8	0	26	0	19	24	17	15	9	42	24	36	7	63	17	58.2	19	30
EC:2.7.1.53	5	11	2.5	68	155	16	14	3	3	0	9	0	20	0	11	61	0	0	60	4.5	7.5	0	0	8	0	15.5	0	5.5	6.5	3.5	0	88	124	24.5	9	5.5	2.5	5.5	146.5	13	4.5	0	9.5	0	0	21	12.2	4.5	15
EC:2.7.1.55	0	20	4	0	4	3	26	0	4	0	0	27	67	0	154	5	38	39	6	0	5	0	16	8	5	4	0	0	7	6	0	0	8	7	2	0	11	6	0	6	15	0	13	7	0	0	30	0	25
EC:2.7.1.56	14746.63	13900.11	14722.9	14987.45	17577.95	18219.22	17677.78	13456.71	18383.28	10463.23	20334.66	17912.66	12025.65	20604.34	16269.76	15690.65	15517.27	19511.35	16203.53	19657.06	22722.32	19046.49	23446.94	15340.27	24525.83	21102.73	23696.84	17451.63	15613.95	26277.61	13624.52	15245.03	17214.85	26074.9	18925.4	17834.74	24204.16	24775.83	15811.08	16134.37	30122	22793.48	39550.99	24559.15	23071.57	25286.7	29121.36	23191.32	25903.75
EC:2.7.1.58	3	4	18	59	122	12	0	0	0	10	0	0	12	0	0	44	0	0	39	0	8	0	0	0	0	8	0	11	0	0	0	66	93	4	7	11	0	9	87	7	4	0	0	5	0	10	0	4	6
EC:2.7.1.59	1.33	3	0	5.33	3	3.67	1	0.67	0.67	5	0	2	0	4	1.67	0.67	3	0	0	1.33	1	0	0	3	1.33	1	0	0	0	1.33	0	0	0	1.67	2	2.33	1.33	0	2.67	1.33	1.67	2.33	0	0	11.67	16	11	0	2
EC:2.7.1.6	9734.48	10972.49	12713.43	14710.2	14418.8	13426.38	14582.47	11697.08	16202.79	10664.19	14117.15	13305.58	12030.39	16447.72	14300.27	13459.32	13269.04	15275.21	14415.85	14803.95	16433.85	15881.48	14508.72	15445.02	15390.12	16215.7	16802.65	13420.63	14839.92	18710.18	15107.12	14154.71	15830.91	17397.99	16604.55	16184.54	16811.28	18075.7	15486.74	15355.87	19500.1	17830.53	22753.3	17252.89	16196.82	17365.4	16301.13	17295.52	17514.85
EC:2.7.1.60	1.33	3	0	5.33	3	3.67	1	0.67	0.67	5	0	2	0	4	1.67	0.67	3	0	0	1.33	1	0	0	3	1.33	1	0	0	0	1.33	0	0	0	1.67	2	2.33	1.33	0	2.67	1.33	1.67	2.33	0	0	11.67	16	11	0	2
EC:2.7.1.63	12	28	28.8	37.2	34.4	43	21.6	18	55	19.4	26	6	165.5	19	86	49.5	8	52.2	76	67.2	41	66	64	41	10	31.8	21.2	3	29.6	92	118.8	33	5	300.8	52	28	32	16	231	162	57	12	21	226	18	211.5	21	19	15
EC:2.7.1.66	1578.25	1639.75	2138.75	2169.75	2655	2178	2597.25	967.25	3857.75	1603	3559.5	4045.5	3287	4808.25	3781.79	4403	2518	4224.25	1889.25	3438.25	2075.5	2463	2391.5	3686	2518.82	2982.25	3413.92	3709	1963.57	2750.5	4788.75	2394	3005.86	3613.75	3601	3001.5	2826.75	1931.25	2181.5	3624.75	3895.25	5205.58	3526.18	3773	2640	3732.25	2639	5008.25	2213.5
EC:2.7.1.69	48296.55	58784.62	77059.19	77452.17	86003.65	85869.62	99028.43	81299.33	80383.82	53720.51	76932.8	75362.8	52091.27	83790.45	63631.62	68532.92	54305.73	77278.74	78753.33	98171.18	89916.92	97157.99	91538.14	71718.67	92084.49	86860.88	95300.86	75454.33	76834.38	106912.35	77113.91	78161.33	88734.75	100613.04	95672	94235	90642.88	99501.16	78256.71	74907.22	114042.31	114438.48	145648.7	123896.58	80102.2	113014.25	99715.8	108404.61	93153.75
EC:2.7.1.71	8613.74	12168.2	14263.13	18952.01	18343.66	16480.56	18044.59	14786.97	18318.37	13171.81	12906.64	12002.66	15201.45	18062.41	16807.14	14831.15	17722.43	15945.1	12813.32	9719.47	11529.54	11783.75	10371.72	13868.02	11233.95	14854.91	14584.23	14392.26	12783.34	17521.8	16269.37	13972.71	13040.97	10954.87	11859.6	12127.67	14597.97	13678.1	13584.33	15289.12	12486.06	13689.89	13804.3	13817.58	11581	11038.72	9905.34	13523.67	12377.77
EC:2.7.1.72	0	0	2	0	0	7	0	7	0	0	0	0	0	0	0	2	0	0	0	0	0	0	0	0	0	0	0	0	0	5	0	4	0	0	4	0	0	0	0	0	0	2	0	0	0	0	0	0	0
EC:2.7.1.73	1.33	3	0	5.33	3	3.67	1	0.67	0.67	5	0	2	0	4	1.67	0.67	3	0	0	1.33	1	0	0	3	1.33	1	0	0	0	1.33	0	0	0	1.67	2	2.33	1.33	0	2.67	1.33	1.67	2.33	0	0	11.67	16	11	0	0
EC:2.7.1.74	162.5	471	673.5	535.25	820.25	497.25	890.75	1267.25	615.5	593.5	235.5	241.5	249.5	363	114.75	244.25	383.5	174.25	214.75	354.25	150.25	398.5	386.75	217	524.5	413	390.75	230	154.25	547.75	359.5	442.5	196.25	164.75	223	227	248.5	152.25	104	360.5	130	374.5	232.25	780.25	83.5	292.5	56	337.5	68.75
EC:2.7.1.76	3132.5	2448	2331.5	1307.25	2060.25	2822.25	1867.75	1630.25	2046.5	767.5	3650.5	2978.5	509.5	2327	1560.75	1542.25	965.5	2708.25	5619.75	6028.25	7383.25	6224.5	6262.75	4742	6215.5	5238	5494.75	3369	5551.25	5573.75	2665.5	4347.5	6406.25	7917.75	6819	6675	6052.5	8294.25	6047	3811.5	8557	6358.5	11925.25	6144.25	6336.5	7821.5	8214	6161.5	7785.75
EC:2.7.1.8	4	2	2	4	0	7	0	7	0	5	6	3	0	2	0	4	0	0	10	3	8	0	18	0	0	0	0	0	13	5	0	14	8	12	4	6	4	21	4	0	0	2	17	0	46	3	23	3	13
EC:2.7.1.83	1257.75	1380.25	1892.75	1817.5	1827.75	1563.25	1848.17	2410.33	2130.25	1858.25	1649.67	1438.75	1616.25	2278.67	1441.42	1746	2559.5	1701.58	1291.75	919.5	1117.75	1388.5	1091	1190	1478.25	1343	1455.08	1038	993.25	1806.75	1709.5	1460	1071.5	905.08	1040.75	1232.5	1339.75	1171.42	1119.75	1479	1347.5	1358.75	1309.75	1740.92	1358	1094.5	869.25	1274.5	1192.25
EC:2.7.1.87	0	0	2	0	0	7	0	7	0	0	0	0	0	0	0	2	0	0	0	0	0	0	0	0	0	0	0	0	0	5	0	4	0	0	4	0	0	0	0	0	0	2	0	0	0	0	0	0	0
EC:2.7.1.89	1.33	3	0	5.33	3	3.67	1	0.67	0.67	5	0	2	0	4	1.67	0.67	3	0	0	1.33	1	0	0	3	1.33	1	0	0	0	1.33	0	0	0	1.67	2	2.33	1.33	0	2.67	1.33	1.67	2.33	0	0	11.67	16	11	0	0
EC:2.7.1.90	586.35	1807.05	1571.2	2266	1471.6	1138.75	974.1	1309.45	1936.18	2399.05	1099.82	1367	1722.5	1216.8	1373.97	1553.5	855.77	1502.85	1303.15	634.65	2077.45	1496.65	1466.95	1918.75	1749.05	1258.05	1425.05	905.5	1938.65	2066.15	2508.35	2056.35	931.7	1220.6	1547.4	1477.8	1467.95	1408.7	1822.75	2148.75	1865.85	580.05	1207.05	892.15	1253.75	953.45	550.85	778.45	1683.35
EC:2.7.1.92	215	125.67	162.13	146.2	204.4	128	155.6	30.33	38.17	5.23	111.33	103.33	279.67	240.17	621.5	93.33	269	270.53	127.33	190.2	145	89	129.67	31	149.33	232.8	176.53	100	118.27	270.33	22.8	101	175	301.47	161	110.67	159.5	91.83	318	286	168.17	113.83	139.67	200	52.5	249	123.83	150	194
EC:2.7.1.95	2840	1956	1172	1085	1383	1958	1010	227	2370	444	4375	3156	982	3518	1708	2143	1336	3132	1848	2931	4658	2485	5361	1678	5660	3379	4872	2312	1513	4589	770	1275	1649	5787	2612	1998	4812	4796	1358	1685	7109	2902	9745	3543	5482	5047	7543	3706	6145
EC:2.7.10.1	0	0	0	0	0	0	0	0	0	0	0	0	0	0	0	0	0	0	0	0	0	0	0	0	0	0	0	0	0	0	0	0	0	0	0	0	0	0	0	0	0	0	0	0	0	0	0	0	0
EC:2.7.11.1	23031.89	30082.72	35417.25	41741	41620.67	40231.08	44312.89	40349.3	43080.86	31776.62	34083.01	30005.74	33514.75	43416.77	37116.43	33912.27	41978.04	37219.61	32597.22	31598.95	33281.62	34156.05	29704.88	34221.66	32970.7	39004.53	39478.07	32059.09	33054.54	45050.33	36827.98	34588.6	34592.1	33526.72	32742.85	33686.22	37072.22	36989.76	34517.71	36560.48	37777.08	36930.51	41796.16	40869.6	35160.61	33887.55	30563.84	36109.78	35386.65
EC:2.7.11.5	1.33	3	0	5.33	3	3.67	1	0.67	0.67	5	0	2	0	4	1.67	0.67	3	0	0	1.33	1	0	0	3	1.33	1	0	0	0	1.33	0	0	0	1.67	2	2.33	1.33	0	2.67	1.33	1.67	2.33	0	0	11.67	16	11	0	0
EC:2.7.13.1	0	0	0	0	0	0	0	0	0	0	0	0	0	0	0	0	0	0	0	0	0	0	0	0	0	0	0	0	0	0	0	0	0	0	0	0	0	0	0	0	0	0	0	0	0	0	0	0	0
EC:2.7.13.3	55155.73	68935.38	86498.94	102812.08	105104.77	101753.24	111125.55	95603.34	103588.71	76412.04	77018.96	72106.55	83603.23	105061.5	90245.27	83580.78	102575.02	89432.94	74110.95	67175.25	67191.97	74147.79	66028.16	77940.77	68809.28	88398.53	85197.75	83219.8	70257.01	103519.44	93710.81	78807.15	79129.05	67813.03	72527.15	70945.82	84812.17	77422.65	76142.91	88567.09	76892.22	90955.01	86988.55	96333.73	73643.3	74103.13	64651.22	86213.41	71911.03
EC:2.7.14.1	1512.48	2011.72	2018.05	2201.9	2688.98	3664.32	2590.3	2544.26	2332.42	1880.78	1439	1405.58	1804.03	2201.94	2358.71	1870.73	2712.84	2194.39	2683.5	2053.87	1584.75	2113.1	1735.19	2317.6	1825.26	2848.4	1742.39	2645.6	2166.52	3298.48	3042.22	2272.37	2610.66	1632.12	1854.95	1724.37	2401.45	1732.07	2015.32	2444.7	1498.37	2836.28	1348.65	2750.09	1185.9	1641.6	894.68	2428.22	1247.25
EC:2.7.2.1	14652	17265.61	20539.22	21870.6	22024.32	23864.23	23886.17	20810.88	21371.11	15433.81	19141.32	18007.33	14261.28	20675.32	17472.02	16534.82	16434.94	19297.19	26990.57	27455.89	28431.04	29024.91	24220.72	26425.35	24590.97	27070.16	26183.23	21184.43	26892.6	30027.8	24489.62	25120.55	30535.11	29904.28	30188.1	29878	26966.73	32132.19	29356.16	25456.37	31366.8	31080.15	38803.45	31218.41	25218.99	31365.97	26366.81	29396.92	28813.77
EC:2.7.2.11	7140.83	9471.61	11511.55	14131.18	14123.74	14007.31	14721.59	12033.8	14348.78	10030.81	10172.98	10024.33	11196.78	13656.49	12630.93	11618.4	12879.6	12314.44	10657.32	9895.97	9376.79	10480.25	9339.97	12475.85	9594.97	12784.16	11830.15	12273.93	10168.52	14583.22	15026.62	11414.55	12139.36	10158.19	10923.6	10298	12122.06	10230.44	11058.99	13594.37	10891.97	13581.15	11293.7	13016.33	9214.16	10679.97	8085.81	13113.92	9323.02
EC:2.7.2.15	1.33	3	0	5.33	3	3.67	1	0.67	0.67	5	0	2	0	4	1.67	0.67	3	0	0	1.33	1	0	0	3	1.33	1	0	0	0	1.33	0	0	0	1.67	2	2.33	1.33	0	2.67	1.33	1.67	2.33	0	0	11.67	16	11	0	0
EC:2.7.2.2	5368.33	5730.01	8049.83	9354.5	8942	9148.17	10540	9070.66	8141.68	5882.08	6338.16	5656.41	6035.59	7931.09	7862.84	5596.25	8580.33	6816.07	11162.58	10869.17	9023	10519.66	6461.42	11169.17	6829.49	10708.25	9351.49	9002.33	10798	9995.99	10042.75	9591.16	12749.25	9641.93	11458.75	11325.84	9575.33	11185.41	12499.76	10314.75	9115.59	11550.65	10268.09	11278.5	8731.67	10228.75	7581.31	10462.75	8790.5
EC:2.7.2.3	10980.33	13432.61	15080.72	17279.93	17512.49	17867.73	17791.17	14823.55	17949.61	12760.31	14907.65	14349.83	13348.95	17536.49	15573.56	14530.65	15081.77	16468.02	17523.57	17005.22	18173.37	17911.58	16673.22	18626.35	17086.9	19116.83	18548.56	16374.93	17081.53	21793.97	19455.12	17140.38	19295.75	19439.78	18977.6	18144.67	19325.73	19752.69	18512.66	18949.87	20850.14	20511.65	24227.52	20481.91	16897.66	19592.47	16997.31	19934.42	18456.77
EC:2.7.2.4	11649.99	17570.88	22047.55	25683.24	24317.99	25119.97	25810.07	24653.77	23256.55	19996.96	15711.05	16007.91	18114.67	21234.56	19834.41	17928.22	20354.24	19096.35	24662.47	20768.15	21049.24	24437.83	16884.86	25084.45	17466.04	23538.86	20678.76	19864.03	24602.29	26171.01	27444.44	24854.35	26271.11	19041.84	25130.45	25288.83	21018.12	23235.04	26638.9	25620.23	20473.53	25604.39	21340.22	25376.31	17933.15	21631.02	13706.54	23446.84	19532.87
EC:2.7.2.7	1674.8	4494.6	6230.1	7020.5	6827.3	5883.3	8185.1	9374.8	5141.93	6187.33	2029.67	2809	2835.14	3085	2347.67	2492.9	3058.11	2361.25	3105.62	3247.6	2676.4	4423	3638.52	2944.6	4225.18	3851.1	3640.65	2480.3	2777.6	6188.2	4750.22	4668.2	2673.1	1853	2940.4	2823.9	3234.5	2368.42	2678.9	4359.2	2466.5	3046.5	2445.4	5967.9	1632.4	3204.2	1296	3083.32	2078.5
EC:2.7.2.8	5736.5	8944.61	10876.55	13767.85	13746.07	13547.31	14107.92	11765.3	13099.78	9572.64	8666.98	8405.83	10592.61	12187.15	11584.43	10645.07	11421.77	11169.28	9194.82	7271.97	7596.79	8797.58	7673.97	9683.85	7941.97	10538.16	9873.07	10663.93	8755.02	13187.55	13032.62	10226.55	9505.36	7133.03	8401.6	8370	10142.73	8447.77	9134.99	11337.37	8274.3	10834.65	8900.7	11009.66	6902.49	8008.97	5906.81	10481.92	7438.02
EC:2.7.3.9	12234.46	11474.11	13716.9	14589.45	16043.45	15868.88	16482.12	12872.88	17879.95	10860.56	16659.83	15099.83	13194.64	19528.17	16389.56	15168.66	16650.1	17422.02	16588.2	18626.39	17860.32	17651.99	16289.1	18736.94	17134.56	19520.73	19438.51	16387.96	16095.18	20278.28	16959.02	15532.19	19770.21	21146.23	19318.4	18308.24	19222.49	20225.5	17821.75	17911.04	22280.16	22376.64	26025.25	20996.16	19146.24	20977.7	19528.53	21755.32	19343.75
EC:2.7.4.1	6314.83	6139.01	6570.42	7474.58	7439.34	8140.08	6891.92	5340.5	8507.68	5230.25	7154.08	6476.33	7442.01	9461.09	9871.84	7199	10276.66	8550.32	11907.5	9993.34	10404.09	10327.58	6757.25	12894.25	6840.82	11376.16	9631.33	8900.83	12136.08	10080.42	10632	10532.75	13751	11096.93	12212.5	12167.5	9920.66	12410.42	13935.76	11682.67	10345.17	12107.65	11298.17	9144.76	10156.76	9859.67	8113.81	10658.5	10578.92
EC:2.7.4.14	16231.66	17794.45	20338.21	23410.1	23662.32	21928.56	23240.34	19117.37	25964.95	17834.64	21807.31	20232.49	20590.95	27400	23782.86	21788.98	25499.6	24441.34	22051.06	20276.06	23459.37	22238.91	19678.39	23489.19	21778.29	24903.83	24998.55	22126.26	22449.77	27843.63	23970.62	21834.04	24058.61	23599.45	23166.6	23572.35	25619.89	26323.18	23680.33	23564.21	27157.3	26361.97	30983.79	24348.08	24254.49	23009.3	22787.04	25292.42	25277.1
EC:2.7.4.16	907.28	2492.92	2175.87	3199.26	2118.94	2291.35	1500.4	1881.26	2368.42	3005.15	1487.65	1665	2169.14	1638.4	2026.8	2067	1527	1996.45	2693.62	995.78	2637.22	2190.92	2475.95	3016.58	2306.48	1969.98	1801.92	1542.8	2741.85	3172.52	3989.65	3040.02	1768.4	1924.61	2315.7	2108.76	2198.48	2054.77	2662.92	3462.58	2439.06	1169.58	1556.45	1286.42	1527.76	1467.02	695.78	1289.85	2043.52
EC:2.7.4.2	4218.25	3428.75	3565.75	2804.75	3692	4451	3404.25	1150.25	4884.75	1437	6522.5	6351.5	3105	6039.25	4911.5	5185	2431	6261.25	7198.25	9013.25	9118.5	8140	8144.5	8045	7995.25	7640.25	8253.92	6729	7246	7639.5	7003.75	6118	9102	11159.75	10039	9209.5	8436.75	9796.25	7990.5	6934.75	11975.25	10932.58	14884.75	9014	8359	11137.25	10457	10673.25	9567.5
EC:2.7.4.22	11026.33	13474.61	15130.22	17349.93	17565.49	17878.73	17829.17	14893.05	18005.61	12812.48	14957.65	14378.83	13387.95	17608.99	15672.85	14578.65	15181.27	16544.02	17565.57	17026.89	18226.04	17955.58	16733.22	18673.35	17138.47	19164.16	18585.23	16421.93	17122.1	21850.97	19518.12	17215.55	19410.61	19469.78	19025.6	18194.5	19362.56	19794.69	18544.66	19006.87	20910.97	20590.65	24278.95	20524.91	16937.66	19616.47	17031.31	20011.42	18499.77
EC:2.7.4.23	1.33	10	2	5.33	6	10.67	1	7.67	8.67	14	0	2	12	11	8.67	10.67	11	25	9	1.33	1	4	0	8	15.33	4	7	0	0	9.33	0	4	0	1.67	8	2.33	8.33	5	8.67	1.33	1.67	4.33	7	2	11.67	16	11	0	7
EC:2.7.4.26	0	24	3	17	5	60	33	15.5	0	2	0	0	3.5	0	0	0	13	3	6	21	7	21	9	41	0	24	2	21	26	13	62	12	39	5	29	7	18	0	44	32	4	18	0	23	0	30	0	28	0
EC:2.7.4.3	11026.33	13502.61	15143.22	17375.93	17583.49	17938.73	17862.17	14922.55	18005.61	12817.98	14959.65	14378.83	13399.95	17608.99	15693.35	14578.65	15203.77	16556.02	17580.57	17047.89	18236.04	17979.58	16742.22	18717.35	17138.47	19188.16	18589.23	16442.93	17148.1	21867.97	19585.12	17232.55	19449.61	19474.78	19054.6	18201.5	19380.56	19794.69	18594.66	19044.87	20914.97	20616.15	24285.95	20547.91	16937.66	19650.47	17037.31	20039.42	18503.77
EC:2.7.4.6	2876.31	4634.72	6239.27	7523.76	7345.72	7135.4	8420.65	6812.86	7212.59	5529.68	4899.08	5821.5	5496.78	6681.85	6054.83	6030.9	4732.17	6150.85	4647.09	5897.73	4130.17	5651.44	5582.02	6039.18	5102.69	5929.03	5648.94	5733.6	4323.55	7578.32	8309.02	5721.29	5708.3	5513.26	5909.2	4900.86	5472.28	3853.99	4503.07	7305.03	5555.96	7456.36	4923.55	7860.51	3884.91	6284.02	3457.43	7193.72	3546.17
EC:2.7.4.7	10574.43	13003.91	14384.22	16439.63	16572.99	17164.73	17192.37	13977.75	17382.71	11538.68	14555.05	13777.33	12161.95	16288.29	14864.15	13634.65	13476.37	15734.32	17418.97	18108.99	18419.74	18249.48	16871.92	19528.35	17392.77	19446.76	18789.73	16491.43	17094.6	21376.87	20034.52	16868.15	20312.81	20520.68	19568.5	18488.3	19490.76	19563.89	18336.66	19075.37	21338.07	21083.45	24446.25	20633.81	16865.16	20143.17	17087.41	20842.12	18036.37
EC:2.7.4.8	15408.58	16318.86	17771.97	19379.68	20144.99	21072.73	20068.42	16071.8	21960.36	13747.98	20393.65	18518.33	14894.45	21920.24	18444.35	17230.65	17039.77	20951.77	25313.82	25789.14	27746.54	25847.58	24594.72	26590.85	25044.22	26978.41	26623.23	21507.93	24525.1	28607.47	24314.87	22526.55	28969.61	30902.53	28654.6	26966	27718.31	30797.94	26787.66	24939.62	32222.22	29433.9	38908.7	28447.91	26338.16	30120.72	27501.31	28672.67	28708.27
EC:2.7.4.9	7932.15	9316.22	10746.69	11442.76	12180.06	14557.65	13436.9	10841.94	11432.09	8061.1	10261	10490	7959.45	11413.52	10585.5	9633.65	9422.17	11248.51	13739.42	14597.07	13296.09	14335.93	13271.77	14293.93	12850.83	14647.11	13390.52	12561.6	12196.02	16679.49	15287.27	12641.87	16235.27	15829.51	15123.7	14006.86	14424.11	14253.16	13815.24	14206.45	16074.12	17629.44	18799.16	17589.75	11666.41	16748.02	13044.43	16927.97	13039.92
EC:2.7.6.1	17447.05	19660.63	23231.4	25275.68	26173.96	26638.86	27864.02	22578.43	26931.13	18189.47	24292.48	23316.16	19579.76	27655.41	23849.52	22556.38	21961.21	25774.1	26579.72	28733.24	29296.44	29191.91	27162.03	28628.95	27858.94	29709.51	29875.46	25503.23	26061.87	33492.17	28778.71	26181.08	30534.21	32360.2	31032	29609.24	30418.31	31855.31	28156.06	28568.49	35367.22	34472.06	41881.27	34194.64	27785.06	33440.92	30027.34	33528.61	30270.27
EC:2.7.6.2	10463.75	12316.69	13937	15906.32	16559	16587.48	17167.07	13795.79	16907.52	11107.08	14288.32	13590.33	12267.11	16714.99	14466.02	13572.15	14362.94	15516.82	15891.4	16484.86	17182.12	16999.16	15501.47	17173.52	15966.39	18187.03	17803.86	15663.43	15816.5	20335.3	17705.82	15802.38	18522.61	18215.97	17762.1	17185.34	18267.48	18584.77	17182.24	17439.54	19697.21	19966.32	23592.2	19875.99	16184.9	18846.55	16697.23	19381.42	17559.35
EC:2.7.6.3	5184.85	9261.99	10946.09	13883.93	12676.26	12347.48	13276.6	12542.34	12654.62	10655.7	8529.47	9133	9854.78	10726.45	10399.44	10069.32	9264.04	10472.21	9333.39	8765.04	9109.99	10005.06	9570	11625.1	9590.43	10941.21	10062.62	10114.93	9192.15	13928.79	15047.97	11207.23	9451.67	8781.05	10366	9305.13	10358.51	8049.89	9412.91	12912.62	10304.15	10820.37	9252.76	11932.55	7285.41	9518.42	6420.13	10773.87	7697.12
EC:2.7.6.5	24827.95	29411.05	34642.44	40473.94	40499.36	36685.4	42716.65	35549.24	42890.18	29169.16	35537.46	32731.9	31883.01	43158.39	37628.96	33898.03	37418.27	38432.76	35608.87	36576.75	39341.79	38447.05	35252.63	38171.31	37799.6	41385.66	43309.64	34543.02	36535.69	47462.51	37408.66	36325.61	39220.62	41149.31	39762.55	38904.96	41724.51	43958.47	38031.97	38679.45	45638.07	43141.17	53609.16	44182.87	39446.71	41362.07	38889.63	42184.76	41833.12
EC:2.7.7.1	48.33	41	34.5	48.33	61	69.17	52	39.17	29.67	28	118	52	77.5	125	155.67	85.67	130	95	27	26.83	33.5	39	13	60	25.33	50.5	21	46.5	37.5	22.83	68	41	70	46.51	44	20.83	64.83	26.5	108.17	54.33	59.17	36.33	34.5	29	69.67	51	77	49.5	39
EC:2.7.7.12	9335.96	9230.44	11598.43	12556.25	13549.88	13419.55	14300.52	11142.88	14751.61	8808.41	13555.83	12252.58	10725.39	15782.92	13168.38	12199.07	13022.77	14167.41	13352.12	14727.85	14442.15	14488.5	13337.52	13859.77	13991.24	15575.85	15934.73	13027.63	12976.42	16819.61	12876.47	12234.03	14950.96	16454.84	15349.15	14904.57	15460.83	16582.25	13670.99	13287.95	18000.92	17570.82	21701.5	17328.66	15283.57	16552.45	16038.78	16783.57	15744.25
EC:2.7.7.13	4246.38	9958.15	12238.4	15729.6	13532.03	13678.58	15147.4	16529.55	11601.41	12566.64	5769.29	6685.5	7578.58	7674.5	6898.78	7267.7	7859.72	7049.65	8363.32	7049.05	7610.15	9837.72	8205.79	8754.05	8903.61	9566.05	8312.05	6996.7	7920.66	13704.92	11795.89	10334.82	7846.18	5287.8	7433.7	7315.07	8408.55	7061.14	7699.45	10688.52	7151.58	6943.68	6209.04	11453.26	5291.95	7643.85	3389.15	7540.09	6405.05
EC:2.7.7.15	54.5	63	82.25	50.75	26.25	35.5	42	117.5	49.33	72.25	108.92	34.5	136.5	129	114.67	81.5	124.17	132.75	41.25	25.25	54	58.5	49	99.75	46	50.75	61.25	38.5	52.25	66.75	91.25	61.75	56.5	49.5	68.5	62.5	57	53.25	28	79.75	69.5	70.75	73.5	63	77	115	45.5	77.75	55.5
EC:2.7.7.18	11491.33	13941.11	15484.22	17710.93	17917.99	18250.73	18281.17	15073.55	18619.61	13158.98	15529.15	15005.83	14121.95	18384.99	16810.85	15274.15	16114.27	17323.52	17827.57	17311.89	18726.54	18388.58	17034.22	18857.85	17512.97	19557.16	19144.73	16675.93	17589.1	22673.97	19561.12	17486.55	19691.11	19897.28	19336.6	18587.5	19826.56	20220.69	18800.16	19304.87	21452.47	21237.65	24620.45	20807.91	17565.16	19831.47	17379.31	20313.42	18896.77
EC:2.7.7.19	521.08	1106.75	1041.8	1533.53	1135.9	1413.42	657.1	960.42	760.92	1279.15	298.25	585	850.5	503	983.67	628.67	553.5	768.95	1423.75	407.78	1078.25	933.25	1264.75	1367.25	901.58	985.05	599.95	887.5	1271.85	2011.08	1929.55	1615.75	751.5	771.14	1212	808.33	1094.08	891.5	1609.92	1972.08	871.92	505.08	788.25	865.75	755.42	972.75	518.25	676.25	1078.25
EC:2.7.7.2	10974.33	13444.61	15011.82	17278.33	17519.29	17821.73	17771.37	14683.05	17856.61	12647.78	14777.65	14324.83	13275.45	17454.99	15712.35	14390.65	15123.77	16403.42	17648.57	16969.29	18107.04	17884.58	16722.22	18521.35	17068.47	19096.76	18491.63	16404.93	17010.3	21898.97	19476.72	17140.55	19354.61	19427.38	18813.6	18072.5	19270.56	19715.69	18455.66	18893.87	20732.97	20553.15	24184.95	20475.91	16856.66	19552.47	16979.31	19946.42	18439.77
EC:2.7.7.23	7807.98	9721.72	11401.69	12481.76	13306.89	14661.15	14032.9	12444.94	13116.09	8698.6	11114.5	10595	8555.45	12835.02	9564.71	10178.15	9731.67	11449.51	13958.42	14822.07	13272.09	14564.6	13278.27	14609.93	13391.09	15421.61	14218.52	12711.6	12367.95	16599.99	15334.27	13017.04	16216.91	16227.01	15085.7	14370.86	14642.11	15254.66	13925.74	14173.45	16041.62	17338.44	19702.23	17899.09	12570.91	16809.02	13274.93	16938.47	13844.92
EC:2.7.7.24	10765.88	12515.46	13846.4	16135.93	16143.87	16591.28	16095.27	12928.02	17206.13	11722.54	14806.65	14170.33	12614.61	17273.4	14911.27	14026.14	14097.24	16028.03	16729.57	16447.15	17935.19	17233.08	16157.87	18114.95	16518.85	18458.51	17979.72	15589.23	16531.12	20632.58	18021.97	16157.75	18853.96	18978.28	18834	17669.23	18684.31	19470.82	17804.06	18093.65	20854.22	19864.23	24406.85	18773.56	17347.56	19037.92	17368.31	19497.37	18579.52
EC:2.7.7.27	14419.38	18464.37	24569.15	28216.76	29641.7	24713.79	31416.29	25982.6	30583.94	20504.46	22332.66	20477.66	24692.88	32584.79	26843.77	25462.81	30748.5	26681.89	23925.59	22004.54	20915.34	24546.68	15801.2	23902.38	17460.26	25141.01	25448.32	23336.02	25166.96	26331.13	25618.49	24814.88	28188.32	19810.8	24195.9	26893.25	23237.14	26278.55	26143.99	24250.5	21824.3	29945.28	24837.05	28046.18	21917.97	21608.95	17161.66	26362.19	22208
EC:2.7.7.3	11031.33	13480.61	15132.72	17369.93	17609.49	17882.73	17833.17	14893.05	18008.61	12809.48	14957.65	14378.83	13387.95	17608.99	15672.85	14592.65	15179.27	16544.02	17586.57	17031.39	18233.54	17955.58	16733.22	18671.35	17138.47	19179.66	18585.23	16427.43	17126.6	21854.47	19518.12	17235.55	19441.61	19478.28	19031.6	18200	19361.06	19800.19	18588.16	19012.87	20915.47	20590.65	24288.45	20524.91	16937.66	19594.47	17042.31	20015.92	18512.77
EC:2.7.7.33	1077.8	1060.61	1265.93	1635.34	1432.3	694.46	937.44	717.29	2479.11	1170.23	1927.33	1300.33	1878.33	3332.17	1451.34	2113.07	2509.46	1943.99	1031.67	649.94	1196.4	950.66	515.23	928.94	1108.13	1419.6	1809.39	868.46	1079.93	1203.03	486.6	968.02	777.6	1090.67	768.9	1172.91	1199.5	1865.13	953.74	906.54	1303.83	891.49	1519.57	580.74	2130.9	710.2	1130.83	800.2	2038
EC:2.7.7.38	1128.85	2489.39	2223.54	3193.66	2361.61	1997.58	1472.6	1839.63	2777.69	3196.05	1663.15	1751	2405.01	1948.13	2192.63	2203	1943.6	2410.52	3015.49	975.15	2897.46	2272.32	2642.45	2998.41	2430.38	2112.04	1892.56	1535.5	2789.15	3105.99	3660.35	3058.86	2144.2	2016.28	2377.9	2319.12	2429.78	2515.54	2652.92	3336.08	2523.86	1111.38	1632.05	1123.49	1665.43	1306.79	759.51	1303.45	2232.19
EC:2.7.7.39	3427.5	2303	1994.75	1268.75	1618.25	2922	1458	670.5	1867	503.25	4138.25	3252.5	997.5	2908	2859	1946.5	1861.5	3519.25	5875.25	6000.75	7626.5	6116.5	6222	4965.75	6060	5403.25	5759.5	3524	5864.25	5663.25	2817.25	4349.75	6615.5	8042	7006.5	6884	6344.5	8496.75	6296.5	3848.75	9063	6415.75	12205.5	5747	6843	7959	8791.5	6584.25	8185.5
EC:2.7.7.4	2729.53	3171.41	3522.83	5233.46	4493.17	3449.37	3130.1	2397.57	5591.95	4082.29	4534.16	3563.66	4632.31	6647.27	5737.25	4686.8	5803	5447.13	4499.87	2244.86	4304.57	2901.1	3620.88	4339.03	3663.42	4169.93	4769.78	3225.4	4587.98	4548.59	4293.54	4292.07	4079.12	3968.99	3607.6	3487.43	4303.53	5115.57	4606.64	5219.06	4502.55	2597.02	3904.4	2499.07	4920.31	2840.47	2813.59	3103.04	4983.67
EC:2.7.7.41	11079.66	13584.61	15330.22	17593.26	17673.49	17940.4	17835.17	15004.22	18154.28	13003.48	15009.65	14448.83	13463.45	17636.99	15742.52	14690.32	15223.27	16644.02	17703.57	17033.22	18411.04	18010.58	16884.22	18863.35	17282.8	19234.16	18709.23	16494.93	17354.1	21981.3	19738.12	17385.55	19397.61	19521.45	19108.6	18335.83	19498.89	19874.69	18663.33	19225.2	21178.64	20614.98	24406.95	20561.91	17006.33	19693.47	17062.31	20021.42	18618.77
EC:2.7.7.42	21.33	60	35.8	65.53	42.4	62.17	32.6	27.67	79.67	63.9	33	17	196.5	32	93.67	71.17	37	79.2	106	69.53	57	72.5	79.5	61	33.83	38.8	28.2	5	46.6	124.33	146.8	66	17	323.14	72.5	48.33	57.33	50.5	243.67	173.33	70.67	16.83	45	191.5	87.67	227.5	55	18	44.5
EC:2.7.7.43	128.67	269.34	218	373	347.67	324.33	214	217	352.17	224.16	112	115.33	335.34	168.5	397.5	243.33	348.67	233	557	134	233.67	288	323.67	253.33	199.33	291.33	185	212	312.67	370	393	350.67	145	189.34	274	262	324.17	486.5	270	427	168.84	126.83	211.67	109.67	186.17	192.67	141.16	158	316.67
EC:2.7.7.46	0	0	0	0	0	0	0	0	0	0	0	0	0	0	0	0	0	0	0	0	0	0	0	0	0	0	0	0	0	0	0	0	0	0	0	0	0	0	0	0	0	0	0	0	0	0	0	0	0
EC:2.7.7.47	781	348	640	486	538	290	367	497	1258	898	1354	1058	1184	1876	965	1491	1726	1381	402	237	632	458	341	416	494	473	760	289	439	445	218	451	241	413	464	571	515	704	344	399	991	562	816	316	1209	364	730	569	931
EC:2.7.7.49	114.83	423	761.25	891.08	811.25	1025.17	1089.67	1403	548.67	750.75	123.92	154.5	184.5	154.67	176.84	140.17	125	160.08	419.25	525.58	262	510.5	563	356.75	429.33	391.75	430.58	207.5	393.25	635.08	596.25	438.75	242.5	333.5	392.5	285.83	357.33	365.92	275.67	446.08	291.17	534.58	294.5	1199.67	415.67	621	220.5	468.75	189.5
EC:2.7.7.53	43.6	158.2	135	229.6	118	292.1	71.8	144.8	26.4	112.1	33	9	150.3	31.6	170	59.5	60.4	51.6	158.8	118.8	121.6	83.1	187.5	247	36.1	132.6	34.2	152.8	105.2	142.2	162.8	205	97.2	315	162.3	110.8	90.2	97.9	338	383	69.2	63.7	33.4	230.1	103	241.9	23.6	87.4	33.5
EC:2.7.7.56	2033.93	4026.7	5131.5	6225.43	6140	6418.77	7786.8	7311.47	4296.57	4478.6	1820	2387	2659.3	2552.1	2892.96	2226.67	3530.4	2538.6	3367.8	3386.13	2570.6	4127.6	3310.5	3606	3117	3956.6	3319.7	3198.3	2838.77	5501.53	5001.3	4116.5	4844.06	2459.34	3082.8	2838.13	3642.03	2411.4	3533.67	4460.33	2236.87	3948.53	2272.33	5851.1	1636.67	3658.4	1351.1	3645.4	1512.5
EC:2.7.7.58	6.33	3	0	29.33	18	47.67	21	0.67	0.67	5	0	2	0	4	1.67	0.67	3	0	0	1.33	1	0	5	19	1.33	15	8	10	3	1.33	8	21	0	1.67	19	13.33	15.33	0	2.67	1.33	1.67	4.33	0	0	11.67	16	45	0	0
EC:2.7.7.59	17	73.67	42.47	84.53	60.07	68.5	40.6	35.34	93.34	119.23	33	19	150.67	28.33	103	52.17	118	95.87	273.67	21.53	58.67	57	244	128.33	57.83	82.13	33.87	26	115.6	89	141.8	72.67	50	60.81	85	72.66	98	168.67	105.67	80.33	32.34	7.33	33	11.67	99.84	73.17	58.33	5	78.17
EC:2.7.7.6	42274.47	51310.89	58033.68	66182.22	67754.36	69804.17	69613.08	57670.25	68257.76	47643.37	57037.78	54516.82	50148.8	66894.66	59370.43	54910.1	57401.31	62728.73	68074.13	67057.41	69777.21	69672.67	64707.93	72291.65	65842.33	74634.59	71612.37	64217.72	65709.25	84305.23	75324.63	66018.35	76427.74	75905.02	73896	70335.7	75043.29	76470.56	71831.89	73239.23	80383.53	80786.05	94597.75	80903.49	64645.39	77186.43	66447.89	78792.73	70988.73
EC:2.7.7.60	7818.35	12234.83	13671.67	17685.35	16229.26	15512.39	16748.69	16248.33	15649.63	13367.78	9900.55	9510.83	12183.28	13558.04	13027.99	11171.32	14935.7	12264.2	12164.22	9335.88	11385.41	12133.64	10123.25	12969.52	11042.85	13706.54	12364.86	11165.26	11973.83	17183.54	15089.47	13595.81	12195.81	9944.63	10709	11100.97	12977.34	11831.64	12633.83	14568.46	10864.31	11312.03	11074.5	13274.31	10040.66	10180.92	7410.91	10914.37	10831.37
EC:2.7.7.61	1137.25	723.42	1227.58	579.75	556	859	639.25	483.08	781.92	306.43	792.83	778.33	397.81	803.92	1099	435.33	490.64	870.58	4902.58	4618.92	4055.17	4657	1709.17	4875	1520.58	3298.58	2295.5	1981	5137.67	1810.83	3017.75	3620.17	6608	4194.92	5828	5965	2587.08	4986.08	5998.5	3494.75	3298.25	4884.08	3920.42	3084	3069	4222.25	2219.83	4021.25	3551.5
EC:2.7.7.62	7425.5	9280.61	11159.91	13309.4	13134.17	11969.48	13828.49	13101.54	13513.28	10827.07	9930.98	8927.66	10791.61	13346.91	11539.52	10420.65	14676.77	11421.07	9034.98	7316.1	8850.95	9322.16	7823.14	10042.52	8702.47	10940.45	10625.77	9226.43	9068.84	12686.46	10923.57	10156.54	9721.11	7270.39	8346.6	8908.01	10452.23	9795.35	9194.24	10625.62	9537.97	9621.4	9751.62	10566.32	9550.07	7634.8	7295.26	9193.17	9175.35
EC:2.7.7.63	3384.33	6353.5	6975.22	8007.53	8062.65	8954.84	7857.93	6928.42	7312.5	6246.32	4479.42	6132.5	5530.67	6217.75	6514.09	6062.92	5287.17	6268.78	6929.75	6304.95	5514	6457.58	6128.5	8993.75	6081.83	7840.3	6473.87	8471	6271.93	8777.33	13181.8	7880.25	8067.25	5942.64	7521.5	6386.83	7224.33	4565	7330.59	9742.83	6547.17	9163.99	6132.25	8684.33	3445.92	7086.5	3674.25	9308	4272
EC:2.7.7.65	102.66	299.67	191.33	382.66	286.5	669.84	359.5	372.17	75.51	177.33	14.33	40.33	76.17	37.17	148.63	79.67	145	108.33	314.33	200.66	139	363	210.17	407	122.06	390	269.33	293	373.24	426.49	708	418.5	654.86	47.01	316.5	251.83	390.16	84.33	393.34	519.66	113.51	453.49	59.6	395	31.34	251	51.83	398	42.5
EC:2.7.7.66	250	228	652	73	36	367	73	178	65	8	25	40	8	19	123	14	10	110	3770	2920	2803	3420	574	2997	315	1791	1081	925	4146	616	1574	2639	4605	2285	4086	4662	1202	3877	4693	1809	1664	3157	2269	1852	1767	2543	847	2196	2317
EC:2.7.7.67	0	24	3	17	5	60	33	15.5	0	2	0	0	3.5	0	0	0	13	3	6	21	7	21	9	41	0	24	2	21	26	13	62	12	39	5	29	7	18	0	44	32	4	18	0	23	0	30	0	28	0
EC:2.7.7.68	7.5	39	23.17	21	10	72.17	62.33	40.5	8.5	15.17	11	0	89.17	15	39	19	16	27.33	20.5	35.17	32.5	37.83	40	46	3	34	16.83	23.5	40.5	67	72	20	43	138.67	52.5	12	32	25	129.17	78.5	19.5	18	10	101.83	11.5	83.5	7	33.5	6
EC:2.7.7.7	107059.45	129751.71	146395.32	166550.14	169343.62	173286.55	172491.6	144878.21	171800.41	123136.91	142712.85	137199.3	125866.48	167068.26	148008.04	137927.84	144956.94	156668.03	169620.21	164303.41	176484.61	174086.65	161787.25	178449.59	166037.65	184745.89	178725.17	157903.3	165172.69	210894.87	185719.85	165885.81	187814.9	186590.35	183137.1	175568.54	187164.65	191812.52	178503.51	181951.45	201851.17	198921.62	236075.95	198708.61	163155.67	189426.41	165476.39	192555.25	178981.51
EC:2.7.7.70	359.83	355.17	370.67	501.66	505.84	296.5	222.5	304.01	714.84	529.67	510.83	311	677.34	628	586.83	571.5	763.83	817.5	1080.67	276.5	551.34	563.17	723	863.83	426.83	617.66	301.34	405	441.5	492.17	728	548.84	997.5	887.34	548	529.99	611.16	717.67	472.67	648.33	490.34	389.33	231	243.17	273.01	241.67	146.33	286	309.17
EC:2.7.7.71	182.67	203.34	175	279	245.67	196.33	237	121	173.84	230.16	146.33	79.33	302.34	247.5	361.83	188.33	253	236	253	109	191.67	163	162.67	139.33	166.33	246.33	149	159	189.67	302	180	211.67	199	108.34	174	192	204.17	288.5	243	202	148.84	145.83	221.67	115.67	165.17	127.67	249.16	164	289.67
EC:2.7.7.72	10338.65	11691.56	13778.55	15177.9	16646.82	16548.31	17315.14	14246.43	16374.43	10671.02	13745	12942.83	11666.61	16314.52	13899.05	12904.82	14276.17	14765.31	15895.92	16468.7	15950.42	16431.93	15273.77	16459.6	15379.42	17982.98	17239.48	15435.43	14977.85	19772.15	16446.47	15044.03	18288.41	17922.71	17178.7	16496.87	17704.45	18317.49	16280.74	16520.62	18731.62	19869.6	23082.4	19894.93	15735.24	18471.02	16477.96	19213.47	16737.42
EC:2.7.7.73	1098.57	1407.97	1469.64	1307.48	1615.49	1381.65	1902.88	2119.19	1648.84	1410.43	1255	1260	1639.14	1672.93	1905.21	1388.82	2022.7	1473.9	1046.67	1473.95	1169.92	1276.26	1230.27	1293.93	1298.51	1430.73	1343.4	1080.6	1239.02	1708.32	1264.22	1415.7	1201.41	1620.46	1039.7	1116.53	1325.2	1281.74	885.24	1594.7	1207.37	1947.86	1063.98	1880.58	1158.24	912.77	834.43	1385.72	861.42
EC:2.7.7.75	15	65.67	30.67	60.33	58.67	100	26	27.34	68.34	103.33	76	4	304.67	27.33	85	64.67	77	59.67	207.67	91.33	94.67	52	214	20.33	41.33	126.33	16.67	9	50	220	26	37.67	10	518.34	51	34.66	46	215.67	81.67	207.33	71.34	7.33	39	51.67	103.34	117.67	42.33	2	78.67
EC:2.7.7.76	3063.1	4051.37	6174.7	7084.75	6391.85	5819.02	8455.78	8445.68	6675.37	5613.3	4931.83	3902.83	4826.34	6861.17	5244.25	4700.38	6836.1	4955.91	3249.08	4307.62	2933.05	4434.83	3299.72	3107.2	4273.93	4362.7	5230.96	2951.1	3070.12	5810.98	3993.7	4032.9	3333.45	2930.59	2952.3	3316.97	3823	3399.18	2757.97	3829.9	3649.17	4252.33	3333.22	6505.88	3943.8	3577.4	2512.83	4073.4	3232.75
EC:2.7.7.77	1681.9	3057.47	4599.97	5380.48	5043.32	6464.15	6994.05	7550.69	3621.84	3941.93	2055.5	2108.5	2022.97	2325.93	2178.75	1535.32	2408.7	1831.82	3455.22	4656.28	2062.42	4033.1	3654.15	3755.93	3422.73	4602.23	3227.32	3327.6	2318.45	5465.65	4813.6	3440.87	3682.55	3359.46	3462.7	2585.36	3141.7	2170.12	2567.57	4343.53	2607.54	4310.03	2599.05	6405.42	2106.74	4166.27	1920.93	4447.6	1630.92
EC:2.7.7.8	6996.08	10931.86	13037.47	16245.18	16045.49	14976.73	16294.92	14316.3	15784.86	12547.48	10660.15	10715.83	12945.45	15048.74	13456.35	12928.65	14419.27	13340.77	10655.32	8825.64	9263.54	10445.58	9290.72	11281.35	9818.22	12192.91	11770.73	11713.93	10346.1	15440.47	15055.37	12115.55	10498.61	8919.53	9877.6	9969	11664.81	10088.44	10745.16	13326.12	10166.72	12090.4	10455.2	13255.91	8811.16	9509.22	6949.31	11631.17	9272.27
EC:2.7.7.81	7.67	17.67	13.67	32	20.67	31.33	11	1.67	18.67	49.33	14	2	63.67	1.33	6.33	9	57	10.67	106.67	6	35.67	3	85	5.33	22	28.33	13.67	4	36	36.67	5	5.67	6	26.67	8	23.33	19.67	125.67	24	20	11.67	0	5	4.67	26.67	12.67	17.33	2	43.67
EC:2.7.7.82	703.67	269.34	482	346	373.67	103.33	249	350	1040.84	776.16	1202.33	938.33	1057.34	1635.5	711.83	1216.33	1548	1126	334	192	492.67	311	304.67	308.33	443.33	342.33	633.17	188	287.67	290	55	307.67	171	369.34	296	478	353.17	728.5	179	233	822.84	397.16	712.67	200.67	1147.17	232.67	655.16	293	883.67
EC:2.7.7.83	351	622	501	1223	1043	388.5	657	580	1828	532	1209	663	1109	2006	701	1089	1349	1101	790	545	571	525	329	807	622	1192	1374	533	884	814	138	543	509	953	438	777	850	1557	792	364	563	278	1150	144	1438	353	604	302	1369
EC:2.7.7.85	10946.38	13355.69	17004.35	18844.55	19844.97	19895.13	22496.02	19969.11	18562.59	13272.23	14742.83	14046.83	12351.22	17759.46	14306.92	13726.13	15235.34	15400.7	16252.42	18415.66	16323.17	18501.53	16344.54	17144.37	17143.44	19389.38	18809.21	16208.53	15316.87	22206.47	17986.69	16599.23	19323.82	18413.32	18029.9	17357.74	18580.81	18559.89	16622.14	17660.49	19365.98	21575.47	23608.88	23795.34	15906.97	20353.95	16695.23	20740.69	16846
EC:2.7.7.87	11035.66	13450.94	15133.75	17357.73	17545.92	17868.4	17855.07	14915.88	17992.94	12760.75	14893.65	14418.83	12995.28	17602.66	15610.02	14518.15	15180.27	16501.15	17427.9	16915.69	18144.37	17936.08	16552.22	18759.02	17146.47	19081.03	18587.36	16472.93	17116.5	21689.8	19612.32	17275.38	19529.61	18696.31	19026.6	18190.67	19378.89	19610.02	18333.66	18744.87	20827.3	20677.15	24271.45	20386.74	16862.49	19376.3	17028.98	20024.42	18434.1
EC:2.7.7.9	7548.19	9190.57	11935.04	11479.59	12938.27	14796.54	14254.33	13251.58	11925.61	8780.52	10188.83	10045.25	7241.34	11093.35	8369.79	9156.72	7878.61	10165.93	16362.34	17131.17	15270.41	17566.77	13580.67	16485.03	13498.64	15838.54	14436.68	12490.4	15142.97	16230.6	15850.37	14789.08	19839.01	17322.6	18627.35	17929.25	14416.02	17536.04	16931.56	15078.31	17089.79	20280.52	20696.38	20300.24	12917.48	19117.22	13345.68	18693.67	14619.67
EC:2.7.8.12	880.67	673	926.5	965	1134.67	1390.33	1296	1038	1074	842.33	1114	739	1216	1408	2206.67	991	1939	1806	1045.33	766.5	851.5	685.33	933	925	677.33	981.5	1042.5	732.5	923.5	967.17	1071	644.33	1059	649.5	959	745.17	1071.5	864.5	817.5	922.67	996.83	843.33	894.5	1274.33	887	950	1051	1500.5	820
EC:2.7.8.13	11134	13568.28	15200.89	17431.93	17640.16	18101.56	17914.17	14926.72	18083.28	12886.81	15132.65	14516.83	13624.12	17787.32	16001.18	14759.15	15468.77	16710.19	17735.24	17063.89	18394.21	18018.58	16886.22	18747.68	17207.47	19225.49	18664.9	16540.93	17277.6	21969.64	19691.12	17269.22	19429.11	19538.95	19084.6	18262.83	19484.23	19959.36	18658.66	19143.87	21015.14	20688.65	24371.95	20646.58	17069.33	19753.14	17094.64	20270.42	18588.44
EC:2.7.8.14	93	162	140	99	164	216	261	152	89	88	107	140	149	128	378	122	215	234	145	114	90	136	123	298	87	149	110.25	204	127	152	437	182	279	118	222	180	219	72	217	247	131	239	98	172	50	196	121	206	97
EC:2.7.8.15	0	24	3	17	5	60	33	15.5	0	2	0	0	3.5	0	0	0	11	3	6	21	7	21	9	41	0	24	2	21	24	13	62	12	39	5	29	7	18	0	44	32	4	18	0	23	0	30	0	28	0
EC:2.7.8.20	8900.33	6701.5	6704	4711.83	6469	8017.17	6339.5	3232.17	7979.17	2489.5	11584	10653.5	4574	9527	8107.17	7542.17	4341.5	10213	14604.5	17780.33	18746.5	16286.5	16312.5	16017.5	16085.83	15411.5	15712.75	12536.5	14541	15035.83	12079	12045.5	18601.5	22654.67	19803	18127.83	17012.33	20109.5	16357.17	13632.83	23434.17	20444.33	29507.5	17380.5	17082.17	21880	21342.7	19766.5	19364
EC:2.7.8.24	0	0	0	0	0	0	0	0	0	0	0	0	0	0	0	0	0	0	0	0	0	0	0	0	0	0	0	0	0	0	0	0	0	0	0	0	0	0	0	0	0	0	0	0	0	0	0	0	0
EC:2.7.8.26	6259.5	8766.94	10352.58	12815.4	12573.17	11752.48	13277.49	12411.21	12035.11	9783.24	7844.65	7381.33	9042.94	10734.74	9515.02	8519.32	11896.77	9320.74	8757.65	6931.1	7981.95	8759.16	7368.47	9511.52	7948.14	10402.45	9464.44	8871.43	8543.17	12207.13	10904.57	9608.54	9421.11	6652.72	7795.6	8107.34	9831.73	8836.52	8933.24	10257.62	8012.8	8973.57	8527.95	10121.32	7698.57	7284.8	6015.23	8555.17	7841.35
EC:2.7.8.28	0	24	3	17	5	60	33	15.5	0	2	0	0	3.5	0	0	0	11	3	6	21	7	21	9	41	0	24	2	21	24	13	62	12	39	5	29	12	18	0	44	32	4	18	0	23	0	36	0	28	0
EC:2.7.8.33	5585.59	6116.2	5961.5	5728.26	7032.5	9002.77	6604.47	3627.47	7224.07	3863.94	7667	7830	5750.47	8199.44	8556.46	7573	6457.73	8964.51	9846.92	8856.3	10388.27	9636.44	9537.12	9417	8777.21	9500.93	9125.95	9076.8	9458.27	11038.2	9905.42	8535.84	11515.06	11207	10855.3	10373.96	10583.19	10976.19	10546.17	9127.33	12435.37	12605.03	15102.83	10586.61	8459.34	11293.9	10184.1	11521.52	10019
EC:2.7.8.36	13.67	47.67	28.67	48	55.67	86.33	15	14.67	61.67	81.33	76	2	298.67	23.33	83.33	62	62	59.67	193.67	88	93.67	48	203	5.33	33	123.33	13.67	9	43	192.67	7	20.67	6	516.67	36	23.33	42.67	215.67	79	203	66.67	0	39	51.67	91.67	101.67	31.33	2	76.67
EC:2.7.8.37	325.32	916	573	1153.32	870	1959.68	1088	1110.68	226.68	509	36	110	219	101	430.68	213.68	416	334	987	617.32	403	862	612	1252	337.32	1227	427	901	980	1278.32	2088	1231	1962	160.68	952	718.32	1156.32	234	1282.68	1580.32	345.68	1346.32	201	1172	46.68	741	245	1264	293
EC:2.7.8.38	0	24	3	17	5	60	33	15.5	0	2	0	0	3.5	0	0	0	11	3	6	21	7	21	9	41	0	24	2	21	24	13	62	12	39	5	29	7	18	0	44	32	4	18	0	23	0	30	0	28	0
EC:2.7.8.39	0	24	3	17	5	60	33	15.5	0	2	0	0	3.5	0	0	0	13	3	6	21	7	21	9	41	0	24	2	21	26	13	62	12	39	5	29	7	18	0	44	32	4	18	0	23	0	30	0	28	0
EC:2.7.8.41	1480.33	2228.5	2335	2504.5	3336.33	2505.5	2925.5	2457	2335	1993	1082.5	1657.5	1646	1759.5	1950.79	1557.5	2584.5	1702.25	1799.12	1278	1839.5	1867.67	1605.62	2682.5	1663.28	2350.5	1941	2091	1888.57	2376	2386.62	2691.17	3074.36	1410	1837.5	2038	2272	1829.12	2463.5	2720	1591	2349	2033.93	2127.84	1299.5	1798.5	1386.2	2091.62	1676.5
EC:2.7.8.5	10204.5	11770.28	13650.6	14996.55	15869.22	16661.98	16776.02	13497.21	16185.78	10727.3	13998.4	13085.41	12048.84	16316.49	14202.02	13258.9	13937.58	14907.72	15451.27	16391.42	16190.12	16336.66	14999.01	16308.6	15477.68	17664.88	17359.09	15206.93	15209.12	19750.38	16689.79	14857.13	17576.86	18428.25	17132.35	16667.84	17618.4	18173.14	16570.16	16632.62	19266.39	19789.48	23032.37	19810.16	15869.24	18762.72	16474.14	19216.79	16968.52
EC:2.7.8.6	187.83	146	157	214.83	342.67	59.5	110.5	76.17	481	265.34	211.83	117	470.17	225.67	275.33	213.83	384.83	511.83	609	179.67	325.67	265.17	366	367.5	143.5	362.83	138.67	196.5	222.5	298.17	374	152.67	569.5	679.5	274	238.33	365.16	407	249.5	317	218	66	152	121	157.17	147.5	82	70.5	144
EC:2.7.8.7	7213.65	7950.22	10199.69	10237.26	11455.56	12303.65	12330.23	10994.61	11309.09	7651.6	10246.33	9591	7201.95	11203.85	8263.04	8911.65	7777.67	10151.93	11665.3	13283.57	12005.59	13028.93	12455.15	11992.93	12312.88	13126.11	12483.19	11022.6	10480.12	14731.99	12160.15	10725.87	13539.41	14308.51	13631.7	12570.36	12934.61	13566.87	11016.74	11739.95	15005.12	15861.94	18400.73	16295.08	11506.41	15362.02	12871.93	15501.85	12473.42
EC:2.7.8.8	3801.05	5956.79	7295.77	9717.73	8897.81	7351.11	9413.67	9245.19	7886.29	7380.48	4806.15	4651	6147.11	6201.4	6361.93	5183.97	7012.07	6085.33	5931.74	4495.62	5693.69	6137.58	5548.2	6397.95	5703.86	6470.71	6043.52	5219.23	5748.35	8775.09	6757.17	6969.58	5798.96	4966.81	5479.5	5383.73	6490.81	6216.99	6067.39	7025.32	5562.55	4979.74	5824.18	6428.22	4975.56	4994.92	4189.48	4799.87	5323.52
EC:2.7.9.1	6393.25	9634.69	11138	13973.32	13298.25	12897.23	14075.15	13391.46	12402.02	10771.91	8036.65	7973.33	9608.61	11121.07	10244.85	8888.65	12519.44	9564.24	9305.15	7671.94	8439.2	9207.41	7946.72	9806.52	8682.89	10927.45	10006.19	9252.93	9320	13591.8	11680.57	10402.71	9300.11	7218.89	8350.6	8418.01	10256.65	9149.1	9929.49	11228.79	8371.38	9198.74	9080.2	11113.07	8209.15	7963.05	6415.98	8951.17	8580.6
EC:2.7.9.2	1250.66	995.17	1347.83	880.16	536.17	1170.17	681.67	761.5	871.34	634.17	1030.33	900.33	421.34	979.01	1279.25	672.33	693.83	992.49	5403.83	4811.5	4258.67	4824.67	2183.67	5739	1686.3	3554.83	2413.83	2351.5	5513.31	1760.33	3503	4095.67	7044.72	4473.84	6263	6229.83	2824.99	5300.5	6372.17	4047.33	3497.34	5251.16	3880.53	3290.17	3367.84	4375.5	2179.83	4324.5	3509
EC:2.7.9.3	4710.4	6037.81	7805.1	9301.18	9290.72	8166.82	11033.98	9941.85	8618.18	7178.66	6164.66	5160.16	6839.98	8179.27	7210.25	5973.98	8710.2	6554.01	5518.88	5711.65	5197.92	5984.93	5285.49	6032.93	5651.39	6938.53	7204.76	5764.1	5631.72	8380.81	6372.4	6531.87	6605.55	5382.1	5314.2	5397.2	6706.2	6268.28	6102.74	7056.53	5617.38	6562.19	6362.39	8271.25	5982.24	5518.77	4902.79	6115.1	5501.92
EC:2.8.1.1	621.24	1485.25	1933.35	1969.14	2226.3	2762.51	2188.95	3078.76	2416.76	1783.05	1555.5	1016.75	1475.75	2443	983.51	1528.76	1759.5	1316.9	1710.5	1363.14	733.5	1261	1236.25	1238	1584.74	2126.1	1734.65	1615.5	1161.2	2187.99	1997.1	1334.5	842.75	953.61	1030.75	1008.49	1277.74	1054	889.76	1442.49	900.51	1591.24	977	2326	1303.51	1248.5	413.25	1509	1023.5
EC:2.8.1.10	3088.75	3846.69	4180.89	4733.1	4965.57	4938.73	4772.25	4554.47	5895.36	4085.56	4636.4	3874.5	5190.11	6144.23	6251.97	5017.99	6898.77	5743.53	4812.74	3581.72	4127.37	3893.41	3634.05	4903.6	3971.96	5139.83	4826.98	4764.93	4511.42	5507.22	5428.62	4473.63	4610.47	4013.03	3986.1	4073.5	4851.15	4404.19	4042.16	4939.37	4527.55	4859.99	3766.96	4320.24	4174.49	2913.72	2966.28	4253.92	3918.27
EC:2.8.1.12	30	164.67	69.47	158.53	96.07	286	140.6	90.84	125.34	172.73	92	25	364.17	56.33	146	102.17	134	119.87	266.67	154.53	122.67	108.5	245.5	144.33	86.33	216.13	60.12	92	137.6	299	201.8	178.67	152	624.81	150.5	113.66	152	265.17	223.67	305.33	128.34	109.83	80	190.17	128.84	271.17	57.33	86	110.67
EC:2.8.1.2	499.91	1274.25	1767.35	1576.81	2044.3	2751.84	2071.95	3038.09	1406.09	1523.05	573.5	642.75	715.75	866	586.84	671.09	1002.5	610.9	1452.5	1184.81	512.5	1186	1166.25	1093	1292.41	1778.1	933.65	1517.5	892.2	2006.66	1965.1	1334.5	798.75	632.94	930.75	779.16	1066.41	523	806.09	1399.16	549.84	1513.91	656	2295	287.84	1171.5	189.25	1444	305.5
EC:2.8.1.6	7349.3	9634.28	11471.48	14615.58	15234.71	13073.04	15665.29	14095.53	13980.85	10222.46	9220.91	7957.41	10565.64	12963.21	12295.3	9548.88	14512.34	11347.82	10949.63	8735.28	9044.6	9705.28	9059.09	11358.95	9022.23	12607.5	11486.42	10783.53	10216.99	14141.72	11227.87	11096.49	11676.71	9029.88	9413.65	9309.73	11597.05	11247.52	10779.64	11937.49	8958.81	10512.88	10532.12	11813.76	9289.56	8668.62	7815.29	9940.07	9496.92
EC:2.8.1.7	29267.29	32214.39	35996.62	40324.05	42244.27	42718.28	42610.96	32988.75	45650.56	28004.71	40853.15	37767.99	33306.93	48358.67	39645.91	38438.97	39340.87	43462.61	44750.89	45593.62	47363.36	45809.07	42393.61	47771.79	43771.58	49500.89	49366.81	42784.39	43973.78	53702.58	47035.76	42190.91	51358.32	52370.84	49923	48176.41	50684.22	53491.98	47715.41	46597.91	56065.8	55262.96	67389.87	52720.91	46886.73	52622.17	47779.87	54160.86	50374.52
EC:2.8.1.8	784.83	2441	2263.97	3196.28	2409.65	2087.84	1955.93	2494.67	2173.83	2779.82	870.59	1437	1734.67	1284.5	1523.01	1419.17	1261.84	1394.78	1965.75	988.95	2024.5	1939.33	2112	2326.25	2129.33	1795.05	1619.03	1301	2221.68	2872.58	3143.55	2644.25	1401	1493.06	1792.5	1704.83	1819.33	1568.25	2409.84	2974.58	1742.17	978.58	1373	1718.83	1119.67	1550.5	619	1184.75	1627.5
EC:2.8.2.1	0	0	0	0	0	0	0	0	0	0	0	0	0	0	0	0	0	0	0	0	0	0	0	0	0	0	0	0	0	0	0	0	0	0	0	0	0	0	0	0	0	0	0	0	0	0	0	0	0
EC:2.8.2.22	48	123	75	101	70	104	62	31	241	226	145	56	595	44	134	171	46	145	128	164	179	90	236	0	85	217	11	28	50	420	76	84	0	1043	100	0	145	180	110	429	218	0	68	94	195	178	28	0	103
EC:2.8.3.1	2112.6	2481.2	2381.7	2693	2795.1	3244.6	2977.7	2244.1	2138.2	1919.23	1933	2100	1671.14	2517	3296.5	2240.8	3058.74	2313	2709	1714.7	2288.3	2746	1836.3	3745.2	2310.6	2961.7	2463.8	2518.1	2671.7	3101.4	4011.2	3438.9	4884.2	1988.5	2664.3	2610.8	3083.5	2159.6	3171.3	3614.4	2480.5	3950	1853.8	2713.8	1201.8	1936.4	1156	3012.9	1522
EC:2.8.3.10	1195.75	833.09	1392.41	801.75	795	1100.5	797.25	596.41	803.59	380.76	822.16	792.66	514.48	902.09	1222.5	480.66	569.64	939.91	5065.41	4704.42	4168.67	4768.5	1827.84	5008	1593.91	3474.58	2360.33	2090.5	5229.84	2105.16	3144.75	3820.17	6678	4334.59	5976.5	6065.67	2697.58	5081.91	6207	3797.25	3339.92	4911.91	4021.09	3186.5	3106.5	4407.75	2267.66	4086.75	3664.5
EC:2.8.3.12	186	165.34	301.66	274	236	184	238	57.66	124.34	120	100.66	60.66	130.34	219.34	228	94.66	149	148.66	118.66	83.34	183.34	187	137.34	40	184.66	186.66	110	42	147.34	247.66	83	156.34	132	215.34	108	199	170.66	143.66	224	256	94	105.66	119.34	145	63	231	137.66	124	200
EC:2.8.3.15	0	0	0	0	0	0	0	0	0	0	0	0	0	0	0	0	0	0	0	0	0	0	0	0	0	0	0	0	0	0	0	0	0	0	0	0	0	0	0	0	0	0	0	0	0	0	0	0	0
EC:2.8.3.16	4330.33	2663	2252	1251.33	1688.5	3058.67	1669.5	622.17	2433.67	357	4501	3968	502	2720	2420.17	1714.67	844	3405	7362	8903.33	9395	7931	7867.5	7967	7795.33	7503	7239	5009	7128	6834.83	4982	5476.5	9557	11431.67	9859.5	8654.83	8177.33	9991.5	8216.67	6328.33	11309.67	9067.33	14518.5	7653	8630.67	10676	10566	9021	9612
EC:2.8.3.17	0	0	1	0	5.5	11	1.5	1.5	0	0	0	0	2	0	1.5	0	0	0	5	0	1	0	3.5	0	6	2	0	0	2	3.5	0	9.5	0	0	2.5	2.5	2	1.5	5	0	0	0	1.5	0	0	0	0	0	0
EC:2.8.3.18	383	636	865.3	794.95	1191.65	534.25	1041.52	1398.08	1116.5	867.57	426.67	394.5	538.5	668.67	414.42	521.75	918	707.28	765.75	491.12	465.92	688	711.75	618.5	707	743.63	566.7	474.5	424.35	773.25	686.3	681.17	876.75	459.05	541	526.33	649.33	512.92	347.5	559.5	363.33	515.5	391.25	947.92	216	426.5	136	474	201.75
EC:2.8.3.19	3345.83	2445	2359	1311.33	2070.5	2748.17	1820.5	1478.17	2120.67	720.5	3899	3079	751	2610.5	1975.67	1688.17	1282.5	3002.5	5705	6097.33	7459	6220.5	6302	4721.5	6281.33	5316.5	5596.5	3439	5618.5	5632.83	2602.5	4356	6533.5	7973.17	6899.5	6726.83	6149.33	8348	6208.67	3858.33	8716.17	6402.83	12059	6080.5	6645.67	7862.5	8468.5	6277.5	7991
EC:2.8.3.20	0	0	1	0	5.5	11	1.5	1.5	0	0	0	0	2	0	1.5	0	0	0	5	0	1	0	3.5	0	6	2	0	0	2	3.5	0	9.5	0	0	2.5	2.5	2	1.5	5	0	0	0	1.5	0	0	0	0	0	0
EC:2.8.3.21	2.83	6	4.5	14.83	8	7.17	11	9.67	5.67	10	2	8.5	3	5	6.17	5.67	7	7	0	2.83	5	1.5	6.5	7	4.83	1	3.5	2	0	4.83	8.5	9	4	7.17	7	6.83	5.83	0	8.67	3.33	6.67	8.83	2.5	6	11.67	21	14	9	2.5
EC:2.8.3.5	209	581	481.6	905.4	541.8	1380	670.2	659	206	335.8	83	137	156	100	422	166.5	299	185.4	769	342.4	394	566	511	706	348	617.6	260.9	499	665.2	873	1178.6	847	960	158.61	598	425	673	269	950	1144	253	679	263	652	62	743	129	518	156
EC:2.8.3.6	0	0	0	0	0	0	8	0	0	0	0	0	0	0	0	0	0	0	0	0	0	0	0	0	0	0	16	0	6	0	0	0	0	0	4	0	0	0	0	0	0	0	0	0	0	108	0	0	0
EC:2.8.3.8	2432.83	4329.84	4397.16	5195.33	5278.5	6621.17	5987	6093.33	3192.51	3334.02	1634.66	1897.16	2200.12	2194.34	3584.17	2152.33	3759.28	2499.16	4639.16	3016.33	2792.5	4090	3321.34	5544	3205.49	4806	3071.16	4227	3799.84	5401.49	7992	5597	7051	2090.51	4053.5	3587.67	4810.83	2485.16	4692.17	6132.33	2599.01	5314.49	2287.84	5772.5	991.67	3683	1250.16	4902	1557.5
EC:2.8.3.9	2431.5	4326.84	4397.16	5190	5275.5	6617.5	5986	6092.66	3191.84	3329.02	1634.66	1895.16	2200.12	2190.34	3582.5	2151.66	3756.28	2499.16	4639.16	3015	2791.5	4090	3321.34	5541	3204.16	4805	3071.16	4227	3799.84	5400.16	7992	5597	7051	2088.84	4051.5	3585.34	4809.5	2485.16	4689.5	6131	2597.34	5312.16	2287.84	5772.5	980	3667	1239.16	4902	1557.5
EC:2.8.4.1	0	72	9	51	15	180	99	46.5	0	6	0	0	10.5	0	0	0	39	9	18	63	21	99	27	123	0	72	6	63	78	39	186	36	117	15	87	21	54	0	132	96	12	54	0	69	0	90	0	111	0
EC:2.8.4.2	0	0	12.8	1.2	1.4	13	7.6	0	3	1.4	4	0	4.5	3	8	2.5	0	2.2	1	1.2	0	0	0	0	2	0.8	3.2	1	1.6	0	0.8	0	0	2.8	6	16	0	0	0	6	0	0	0	0	0	55.5	0	0	0
EC:2.8.4.3	6866.08	10143.86	11729.47	14783.18	14093.49	13553.73	14474.92	13841.3	13203.86	11535.48	8475.15	8070.33	10327.45	11596.74	10836.35	9485.65	12804.27	10336.77	10535.32	8028.64	9257.54	9906.58	8691.72	10825.35	9219.22	11614.91	10426.56	9805.93	10037.1	14386.47	12689.37	11317.55	10421.61	8344.03	9072.6	9099	11032.81	10136.44	10703.16	12320.12	9091.72	9731.07	9505.2	11546.91	8664.66	8527.22	6602.31	9419.17	9032.27
EC:2.8.4.4	6770.08	9672.19	11351.33	14233.65	13551.42	12871.06	13926.99	13399.96	12861.52	10988.08	8312.15	7998.83	9762.61	11472.41	10523.85	9250.48	12612.27	10111.57	9980.65	7260.44	8923.87	9616.25	8276.22	10480.02	8963.89	11170.78	10161.11	9548.93	9595.17	13718.97	12221.07	10845.88	10179.61	7281.22	8802.1	8848.34	10751.81	9699.27	10043.82	11506.79	8791.38	9420.24	9273.2	10607.41	8434.82	7902.55	6489.98	9161.17	8811.6
EC:2.8.4.5	6759.75	9910.19	11536	14430.32	13771.75	13161.23	14311.32	13703.29	13011.52	11235.08	8327.82	8020.33	9796.11	11504.74	10575.02	9295.15	12629.94	10196.57	10086.65	7814.11	8995.87	9668.41	8323.22	10522.02	9138.89	11336.78	10322.44	9619.93	9825.5	13900.8	12345.57	10991.88	10171.61	7453.22	8842.1	8919.34	10823.48	9713.27	10220.49	11657.79	8886.71	9590.24	9353.2	11220.74	8353.15	8117.05	6476.98	9220.17	8841.6
EC:2.9.1.1	718.1	986.04	1236.67	1125.68	1409.42	1263.52	1461.88	1758.72	1071.41	1127.93	1002.33	742.83	1159.81	1249.1	1152.75	963.75	1282.9	899.68	889.05	720.55	773.02	954.43	985.92	1098.33	986.26	1066.93	818.53	811.3	728.95	1300.78	1022.8	1240.17	1147.95	1185.93	808.8	851.63	975.2	899.65	940.34	1394.83	793.71	1153.86	718.32	1302.35	585.84	938.07	510.76	1016.9	614.42
EC:3.1.1.1	1107.25	1022.25	1189.75	1097.75	1441	960.5	1442.75	1482.75	1612.75	1028.42	988	1078.25	704.25	1041.5	945.5	764.75	1077.5	1186.5	1854	2203.92	1611.67	1788.5	1817.75	2611	1709.75	2152.83	1860.09	1632	1446.5	1697	2404.5	1612.67	2818.25	2266.5	2282.75	1690.83	1916.58	1535	1612.25	2270.5	1850.33	2216.08	1819	2049	1483	2002.5	1351.25	2195	1208
EC:3.1.1.11	273.2	1364.27	1062.73	1460	960.2	735	838.2	908.73	1535.37	1748.43	1183.13	1182.33	1423.67	840.77	998.39	1469.33	699.2	1335.53	945.13	478.8	1847.4	1316.8	1109.07	1234	1323.5	975.6	1474.93	433	1640.04	1508.13	1795.2	1482.2	343.26	908.87	1227.8	1337.27	1112.9	1057.23	1130	1384	1708.37	297.43	911.7	421.8	855.5	494.4	291.03	401.4	1273.2
EC:3.1.1.15	0	0	0	0	0	0	0	0	0	0	0	0	0	0	0	0	0	0	0	0	0	0	0	0	0	0	0	0	0	0	0	0	0	0	0	0	0	0	0	0	0	0	0	0	0	0	0	0	0
EC:3.1.1.17	0	14	0	21	10	10	3	25	16	20	2	0	24	14	17	16	20	50	27	4	5	10	13	13	39	13	14	0	10	26	31	23	13	6	15	8	25	10	21	11	0	6	16	4	0	3	3	0	22
EC:3.1.1.24	0	21	2.8	21.2	14.4	5	17.6	19	0	7.4	0	0	10	7	64	6.5	24	25.2	77	31.2	0	3	105	68	7	47.8	11.2	18	50.6	0	0.8	18	32	73.8	34	19	36	7	77	38	13	0	4	50	0	32	2	0	0
EC:3.1.1.29	11519.33	13596.61	15456.02	17581.13	17752.89	17935.73	17985.77	15138.05	18799.61	13299.88	15936.65	14980.83	14167.45	18709.99	16197.85	15424.15	16188.27	17340.22	17726.57	17181.09	18551.04	18155.58	16877.22	18840.35	17422.47	19365.96	18990.43	16564.93	17305.7	22025.97	19564.92	17388.55	19538.61	19770.58	19190.6	18481.5	19589.56	20163.69	18667.66	19152.87	21505.97	20843.65	24770.95	20687.91	17805.66	19784.97	17481.31	20213.42	19037.77
EC:3.1.1.3	685.47	1716.6	3002.6	3676	3209.97	3046.13	4698.1	5178.3	2140.6	2544.16	1032	935	1067.64	1411	525.17	862.9	1116.44	706	786.33	1779.6	494.9	1879.33	1292.9	655.6	1494.13	1545.6	1392.15	814.8	491.6	2544.37	1321.6	1551.03	973.1	619.5	755.9	790.57	941	475.3	502.4	1268.87	572.83	1219.33	725.4	3184.73	654.4	1511.2	505	1396.2	357
EC:3.1.1.31	7438.63	5339.94	5019.98	4888.45	5388.7	5990.55	4947.12	2676.63	6809.61	2837.31	8022.08	7159.83	4287.64	7306.42	7552.34	5298.57	6015.27	7865.86	10760	11686.3	13197.65	10997.58	10690.15	12361.52	10776.96	11624.4	11444.18	8371.13	11063.95	10917.61	8257.4	9004.11	13102.1	15149.39	13602.9	12274.57	12515.83	14803.88	12616.49	10317.7	15481.67	12793.32	19530.57	10380.32	13001.32	13845.7	14726.58	12390.2	13831.25
EC:3.1.1.32	60.75	181.42	164.67	199.33	173.17	233.25	115.5	224.59	147.59	237.08	110.25	40	308.67	48.33	164.5	99.17	121	143.42	317.42	167.58	216.92	164.75	366.25	407.58	111.08	245.58	91.42	159.5	209.25	358.75	564.75	268.42	144.5	564.01	258.5	129.66	166.75	284.67	250.92	421.08	158.59	150.08	167.25	192.92	125.09	198.92	66.58	162.25	126.42
EC:3.1.1.4	60.75	181.42	164.67	199.33	173.17	233.25	115.5	224.59	147.59	237.08	110.25	40	308.67	48.33	164.5	99.17	121	143.42	317.42	167.58	216.92	164.75	366.25	407.58	111.08	245.58	91.42	159.5	209.25	358.75	564.75	268.42	144.5	564.01	258.5	129.66	166.75	284.67	250.92	421.08	158.59	150.08	167.25	192.92	125.09	198.92	66.58	162.25	126.42
EC:3.1.1.41	1172.6	1456.7	2647.2	2199	2702.6	2302.6	2264.2	1181.6	3791.2	1963.8	3461	3619	3794	5176	3608.29	4830.8	3213.6	4296	4364	3930.2	3479.8	4454	1611.8	4060.2	1439.17	2871.2	2958.8	3222.1	4946.77	2286.4	4405.2	4047.4	5065.06	3441	5335.8	6118.8	2373	4588.6	5406.8	3569.4	3729	6114	4059.23	4064.3	3117.8	4062.9	1867	5080.4	3497
EC:3.1.1.45	5.66	49	11	29.66	28	57.34	12	28.34	31.34	64	3	11	32	28	43.34	31.34	30	61	52	6.66	9	13	8	40	46.66	13	19	4	15	46.66	60	29	26	3.34	37	56.66	54.66	19	31.34	21.66	17.34	14.66	23	34	23.34	70	22	0	19
EC:3.1.1.5	1427.51	2333.29	3855.28	5041.08	4561.6	3735.27	5885.12	5853.85	4474.13	3671.63	2881.83	2203.33	2734	4326.42	2054.01	2577.14	3501.93	2653.91	1572.25	2614.78	1318.3	2566.33	1849.3	1582.87	2505.84	2722.45	3429.96	1342.93	1442.2	3380.89	1580.95	2069.06	1311.2	1808.26	1487.8	1665.3	1855.91	2426.68	1129.31	1667.48	1854.09	1873.07	2329.22	3992.47	2757.14	2263.65	1640.83	1838.65	2146.5
EC:3.1.1.53	1032.53	3836.44	3205.06	4904.25	2993.28	3050.5	2173.2	3055.56	3742.7	4394.01	2062.05	2516.16	2880.34	2225.94	2374.73	2840.66	1866.04	2715.11	2893.71	1274.05	4068.4	3081.47	2996.24	4110.75	3463.66	2804.35	2810.51	1914.5	4062.46	4349.21	5538.45	4499.62	1936.26	1839.79	3109.3	3134.44	3135.9	2577.81	3644.5	4687.75	3502.04	1221.51	2492.37	1590.64	2033.5	1808.9	948.86	1829.15	3112.2
EC:3.1.1.57	0	0	0	0	0	0	0	0	0	0	0	0	0	0	0	0	0	0	0	0	0	0	0	0	0	0	0	0	0	0	0	0	0	0	0	0	0	0	0	0	0	0	0	0	0	0	0	0	0
EC:3.1.1.61	3652.9	6114.98	7494.3	9745.99	9654.15	9558.14	9921.39	9450.51	8271.68	6641.19	4089.83	3879.33	5271.94	5792.6	5023.5	4732.82	6744.5	5428.56	7170.01	5083.79	4961.42	6244.93	5476.1	6555.77	5120.08	7673.73	6006.56	6290.76	5961.92	9375.65	7951.72	6344.86	7227.27	4316.29	5415.2	5132.54	6928.87	5991.57	6531.74	7250.04	4242.2	5865.19	5205.08	7510.6	4105.07	5139.27	3028.76	5777.72	4456.92
EC:3.1.1.73	0	0	0	0	0	0	0	0	0	0	0	0	0	0	0	0	0	0	0	0	0	0	0	0	0	0	0	0	0	0	0	0	0	0	0	0	0	0	0	0	0	0	0	0	0	0	0	0	0
EC:3.1.1.75	0	7	2	0	5	7	0	7	8	9	0	0	12	7	7	10	8	25	9	0	0	4	0	5	14	3	7	0	0	8	0	4	0	0	6	0	7	5	6	0	0	2	7	2	0	0	0	0	7
EC:3.1.1.85	276.75	490.42	543.67	679.33	763.17	585.75	425.5	493.09	471.59	483.58	110.25	271	418.67	89.33	367	219.17	259.5	372.42	598.42	193.58	783.92	540.75	826.25	803.58	469.08	497.58	303.42	490.5	697.25	914.75	1329.75	1024.42	481.5	203.34	662.5	413.66	608.75	467.67	694.92	1198.08	417.59	408.58	551.25	559.92	312.09	443.92	375.58	498.25	554.42
EC:3.1.1.96	0	0	0	0	0	0	0	0	0	0	0	0	0	0	0	0	2	0	0	0	0	0	0	0	0	0	0	0	2	0	0	0	0	0	0	0	0	0	0	0	0	0	0	0	0	0	0	0	0
EC:3.1.11.1	5.33	12	5	14.33	3	3.67	9	0.67	16.67	23	2	8	19	4	1.67	7.67	7	5	4	1.33	8	0	0	3	8.33	4	0	2	4	13.33	8	6	0	8.67	8	2.33	12.33	0	2.67	8.33	13.67	2.33	0	0	20.67	16	11	0	7
EC:3.1.11.2	14359.33	15415.61	16174.02	17912.13	18706.89	20032.73	18931.77	15121.55	19669.61	12962.88	18880.65	17624.83	13780.95	19918.99	17372.35	16043.65	15710.27	19302.22	19861.57	21418.09	23573.54	21286.08	22900.72	21709.35	23433.97	23412.96	23528.68	19389.93	19022.7	26958.97	21382.92	19108.55	22588.11	26984.75	23100.1	20900.5	24997.56	24903.19	20964.66	22033.87	29000.47	24897.65	35011.45	25257.41	22586.16	26183.97	25518.31	25193.42	24730.27
EC:3.1.11.3	0	0	0	0	0	0	0	0	0	0	0	0	0	0	0	0	0	0	0	0	0	0	0	0	0	0	0	0	0	0	0	0	0	0	0	0	0	0	0	0	0	0	0	0	0	0	0	0	0
EC:3.1.11.5	11954.29	12644.78	15018.52	16381.66	17464.89	17458.8	17608.94	14679.72	18072.29	12386.58	15982.58	14946.33	13853.98	19225.59	16785.89	15270.16	17168.43	17533.15	17570.04	16880.02	17822.74	17426.41	16532.35	18276.52	16806.73	18908.76	18604.06	16443.46	16509.83	21097.53	18320.72	16804.61	19233.71	19086.36	18854.9	17894.73	19224.32	19944.09	17931.67	18280.7	21145.84	20995.14	24869.75	20460.58	18068.5	19421.37	18075.61	20151.32	18836.17
EC:3.1.11.6	22052.83	26940.22	30253.94	34676.03	35128.31	35757.96	35668.34	29783.43	36009.22	25613.79	29914.97	28756.16	26756.73	35215.31	31341.37	29159.97	30354.21	33087.21	35129.14	34052.28	36435.08	35904.99	33468.44	37350.7	34272.44	38331.32	37168.96	32845.86	34226.2	43696.27	39028.74	34437.1	38830.22	38936.56	38053.2	36392.5	38727.29	39589.38	37087.32	38004.74	41826.27	41190.8	48560.4	41046.32	33874.65	39288.94	34067.12	40033.84	37004.54
EC:3.1.12.1	2932.37	3316.24	3603.07	3853.72	4457.62	3810.94	4427.32	3654.35	4071.64	3114.66	3222	3121	3767.24	4252.03	4760.21	3596.42	5391.27	3918.55	3192.02	2380.79	3464.29	3103.53	2784.58	3696	3054.43	3792.76	3584.17	3858.93	3342.35	4431.99	3594.5	3927.5	4100.51	3293.82	2970.6	3217.6	3698.9	3453.72	3815.67	4264.34	3384.06	4181.06	3583.98	3397.96	3038.67	2858.47	2750.23	3585.8	3222.92
EC:3.1.13.1	39.33	174.5	97	272.33	109.5	225.67	70	112.67	86.67	159.5	31.5	22	94	43	133.67	69.67	89.5	71.5	245	43.33	95	150	214	225.5	50.83	144	37.5	101	149	317.33	213	189	85	48.67	140	90.33	124.33	117	148.17	233.33	41.67	50.33	31	47	135.17	96	66	68	119
EC:3.1.13.3	11019.33	13467.94	15394.55	17588.6	17825.82	18157.23	18274.17	15480.21	18101.27	12939.65	14886.65	14400.83	12944.78	17605.66	15516.85	14471.98	15074.27	16422.35	17350.9	17116.56	18120.37	18036.08	16543.72	18612.02	17232.64	19128.83	18727.56	16446.93	17068.1	21759.97	19487.12	17243.88	19385.61	18797.77	19016.1	18200.84	19344.56	19640.52	18229.99	18715.54	20841.63	20792.82	24275.95	20869.74	16846.32	19564.8	16987.98	20160.42	18417.6
EC:3.1.13.5	26.83	76	40.3	66.03	68.4	82.67	67.1	89.67	59.67	49.4	39.5	24.5	177	59	185.67	86.17	88	124.2	126	95.03	39	50.5	154.5	115	55.83	102.3	57.7	41	87.6	125.83	59.3	68	107	327.14	87.5	64.83	93.83	49.5	355.67	221.33	86.67	48.83	58.5	206.5	45.67	254	45.5	58	48
EC:3.1.2.1	0	0	0	0	0	3	0	0	0	3.5	0	0	2.5	0	0	2	2	0	5	0	0	0	0	0	1.5	0	0	0	0	0	0	0	0	0	1	0	0	10	1	0	0	0	0	0	6.5	0	0	0	2.5
EC:3.1.2.12	1.33	10	2	5.33	8	10.67	3	7.67	8.67	14	0	2	12	11	8.67	14.67	11	25	9	1.33	6	4	0	8	15.33	4	145.17	0	23	9.33	0	4	0	3.34	8	10.33	8.33	6	8.67	1.33	1.67	5.66	7	2	11.67	16	11	0	7
EC:3.1.2.20	0	0	1	0	9.5	11	1.5	1.5	0	0	7	0	2	0	6.5	0	0	9	5	0	9	0	3.5	6	12	2	0	6	2	3.5	0	9.5	0	0	7.5	2.5	2	11.5	12	0	12	4	5.5	0	7	0	29	0	10
EC:3.1.2.21	4225.92	3425.75	3571.75	2847.75	3691.67	4462.33	3431.25	1150.25	4890.75	1438.33	6536.5	6376.5	3114	6066.25	4916.17	5208	2431	6276.25	7210.58	9027.25	9126.5	8152.33	8160.5	8054	8044.58	7690.25	8294.67	6732	7299	7656.17	7005.75	6137.33	9110	11200.75	10039	9236.17	8481.75	9859.25	8013.5	6950.42	11985.58	10933.91	14908.75	9032.33	8376	11145.25	10462	10700.25	9572.5
EC:3.1.2.23	4	7	5	9	0	0	5	2	16	18	2	6	19	0	0	7	6	5	6	2	7	0	0	4	7	3	0	2	4	16	21	10	4	7	6	9	13	0	0	7	12	3	0	0	9	6	0	0	5
EC:3.1.2.25	0	0	0	0	0	0	0	0	0	0	0	0	0	0	0	0	0	0	0	0	0	0	0	0	0	0	0	0	0	0	0	0	0	0	0	0	0	0	0	0	0	0	0	0	0	0	0	0	0
EC:3.1.2.28	5.83	17	13.5	27.83	18	25.17	24	28.67	19.67	39.5	5	15.5	11	13	31.17	17.67	12	19.5	30	2.83	12	8	16	23	20.83	9	8.5	6	15	22.83	38	26	9	9.67	33	11.83	27.83	9	22.67	22.33	21.67	13.83	11.5	6	12.67	28.5	15.5	11	10
EC:3.1.2.29	0	0	0	0	0	0	0	0	0	0	0	0	0	0	0	0	0	0	0	0	0	0	0	0	0	0	0	0	0	0	0	0	0	0	0	0	0	0	0	0	0	0	0	0	0	0	0	0	0
EC:3.1.2.4	0	3	2	4	3	10	16	6	3	7	4	0	9	8	25	8	0	4	12	10	4	2	12	3	0	0	11	0	17	10	9	7	0	74	6	0	6	17	44	12	2	0	4	29	6	47	3	0	0
EC:3.1.2.6	5.33	40	10	20.33	11	27.67	65.67	34	13.67	33	14.67	46.5	39	26.67	43.34	31.17	25	71.33	53	96.33	26	22	47	40	15.33	13	207.5	18	83	40.33	63	53	16	160.17	44	39.33	22.33	45.67	60.67	16.33	24.67	11.66	28	52.67	86.17	154	37	3	25
EC:3.1.21.1	33.33	61	58	96.33	40	92.17	29	44.67	33.67	90	17	14	32	19	32.67	28.67	37	13	48	24.33	54	30	32	102	16.33	31	16	70	39	40.33	86	94	42	23.67	63	36.33	40.33	60	31.67	113.33	31.67	49.33	7	29	82.67	37	19	60	26
EC:3.1.21.2	5979.89	7624.64	9510.05	11505.73	11861.65	11507.07	12782.3	11718.35	10754.51	8651.12	7071.41	6433.33	8159.78	9817.19	8757.21	7395.15	11163.5	8418.72	8269.17	6669.79	6758.67	7833.85	6709.02	8449.52	7015.84	9622.23	8649.56	8443.43	7429.77	11144.73	9935.72	8573.95	9018.41	6429.21	7094.2	6947.7	8857.69	7951.65	8121.66	9251.7	6876.87	8814.69	7921.15	9988.84	7144.99	6995.6	5840.88	8226.72	6829
EC:3.1.21.3	21051.15	28443.34	36488.37	42731.67	38698.76	38648.71	42435.52	41939.52	39240.16	32721.28	25754.35	24429.5	27429.18	33482.44	29867.39	26228.82	35099.28	30111.23	46128.6	39080.11	39035.22	44226.31	28937.54	46724.41	29601.49	41782.13	36224.79	31346.2	45012.91	42650.7	46131.39	42270.48	50415.1	35249.06	45150.3	46124.91	36861.58	44991.73	48487.18	42509.78	35531.01	43502.72	38187.8	43309.31	34237.02	38355.74	23485.46	39188.39	35807.24
EC:3.1.21.4	155.33	288	234	364.33	406.67	325	233	175.67	251	222.67	143.33	171	572.17	126.67	307.33	255.33	97.33	219.33	224	222	506	338.67	486	252	283	400	418	189	430.5	698.17	370	521	190	1037.67	283	223	337.33	352	823	1036	340.67	144	313	455	236.67	461	211	214	313
EC:3.1.21.5	2019.6	2448.3	3124.7	3575.5	3826.6	2786.33	3227.1	1969.7	6103.93	2907.47	5453.07	4844.5	5577.5	7576.3	5019.64	6512	4326.77	5988.1	2350.73	3169.74	2801.54	2861.9	2513.7	3634.5	3089.96	3511.96	4614.14	3774	2654.4	3694.57	4741.1	3030.44	2873.2	4330.27	3462.4	3541.13	3279.36	2781.7	3107.5	4164.17	4594.59	5011.13	4086.8	3878.57	4127	3717.2	2782.1	4751.2	3584.1
EC:3.1.21.7	3	3	0	5.33	6.67	6	1	2.67	0.67	6.33	0	2	0	6	6.34	0.67	5	0	5.33	3.33	1	2.33	0	8	2.66	3	0	3	7	10	15	6.33	5	1.67	2	9	6.33	0	2.67	4	4	6.66	2	3.33	11.67	16	11	4	0
EC:3.1.22.4	3821.11	6314.42	6124.54	7444.84	7057.19	8152.27	6253.65	6746.01	6655.09	6662.82	4198.32	4671	5783.31	5585.07	6238.35	5480.92	6870	5927.36	7250.2	4201.7	5836.14	5914.75	5460.7	7459.58	5410.04	6822.81	5109.25	5906.8	6442.5	8629.77	9660.65	7445.69	6937.01	4993.03	5869.7	5610.59	6572.64	5321.19	7066.76	8366.08	5522.39	5881.74	4722.13	5998.34	4215.93	4697.52	2733.28	5605.35	4763.77
EC:3.1.26.11	10480.2	12448.01	16116.31	18385	18062.12	15991.93	20157.47	17852.21	18460.81	13389.94	15381.48	14203.16	12972.31	18031.89	14995.23	14126.55	14566.84	16140.09	14912.43	16663.02	17094.17	17590.31	16046.29	16108.62	17150.6	17519.33	18827.43	14417.93	15134.27	20475.96	15799.42	15815.41	16840.65	17678.61	17710.2	16953.44	17773.86	18734.08	15622.89	16441.07	20448.1	18955.28	23929.69	20631.7	16695.22	18924.1	17505.71	18544.72	17966.1
EC:3.1.26.12	49.33	130	86.8	154.53	94.4	140.67	58.6	83.67	96.67	133.4	48	23	217	51	188.67	92.17	89	110.2	221	100.53	103	105.5	216.5	228	45.33	106.8	44.2	90	127.6	146.33	224.8	164	91	338.14	153.5	93.33	118.33	107.5	340.67	313.33	88.67	61.83	52	220.5	143.17	251.5	63	78	63
EC:3.1.26.3	11018.83	13462.61	15114.72	17345.93	17564.49	17872.23	17805.17	14868.05	17997.11	12799.98	14946.65	14378.83	13302.95	17593.99	15635.85	14559.65	15174.27	16522.02	17557.07	17013.39	18201.54	17940.08	16706.22	18668.35	17135.47	19158.16	18573.73	16419.43	17106.6	21796.97	19510.12	17207.55	19406.61	19343.78	19002.1	18194.5	19348.56	19769.69	18460.16	18960.37	20895.47	20590.65	24268.95	20449.41	16926.16	19568.97	17028.31	20005.92	18499.77
EC:3.1.26.4	23378.91	27720.97	31338.19	35065.61	35456.98	36595.46	36307.59	30184.85	36880.64	25736.96	30854.13	29805.16	27163.9	35857.23	32520.53	29576.3	30566.87	33978.29	40405.39	39573.03	40993.58	40986.16	35627.94	43130.7	36237.19	42246.57	40170.38	35313.86	39776.2	45735.44	42661.99	38256.1	46054.22	44255.31	44666.2	42822.5	41800.87	45050.63	43695.82	42136.49	45878.19	46842.88	52991.65	44867.82	37533.32	44363.69	36832.82	44720.09	40790.04
EC:3.1.26.5	11020.83	13534.61	15126.92	17368.23	17570.09	18042.23	17895.57	14927.55	17984.61	12792.58	14953.65	14366.33	13373.45	17605.99	15665.35	14566.65	15207.27	16537.32	17578.57	17065.19	18237.04	18015.58	16752.22	18792.35	17125.97	19223.36	18585.53	16479.93	17190.5	21873.47	19683.32	17232.55	19518.61	19395.98	19097.6	18211	19394.06	19794.69	18662.66	19093.87	20891.97	20635.15	24272.45	20537.91	16920.66	19698.97	17020.81	20084.42	18489.77
EC:3.1.26.8	7692.88	9018.35	10756.52	10869.33	12024.22	12563.55	13453.6	11419.8	11583.35	7988.17	10267	10409.5	7400.48	11415.09	9432.92	9469.98	8913.27	10765.74	11994.95	13932.44	12842.82	13855	12548.77	13286.6	12847.59	13453.18	13228.15	11303.3	11319.18	15053.79	13864.97	12202.37	15440.35	14677	14304.4	13592.9	13586.41	13593.09	12436.07	12938.12	15685.08	16902.91	18665.9	17115.32	11454.07	15915.45	12818.5	16044.07	12506.75
EC:3.1.27.1	0	0	0	0	0	0	0	0	0	0	0	0	0	0	0	0	0	0	0	0	0	0	0	5	0	3	0	0	0	3	0	0	0	0	2	0	0	0	0	0	0	0	0	0	0	0	0	0	2
EC:3.1.27.3	0	0	0	0	0	0	0	0	0	0	0	0	0	0	0	0	0	0	0	0	0	0	0	0	0	0	0	0	0	0	0	0	0	0	0	0	0	0	0	0	0	0	0	0	0	0	0	0	0
EC:3.1.27.6	0	0	0	0	0	0	0	0	0	0	0	0	0	0	0	0	0	0	0	0	0	0	0	0	0	0	0	0	0	0	0	0	0	0	0	0	0	0	0	0	0	0	0	0	0	0	0	0	0
EC:3.1.27.9	0	24	3	17	5	60	33	15.5	0	2	0	0	3.5	0	0	0	13	3	6	21	7	21	9	41	0	24	2	21	26	13	62	12	39	5	29	7	18	0	44	32	4	18	0	23	0	30	0	28	0
EC:3.1.3.1	756.38	1261.85	1532	1914.43	1591.5	2067.72	1417.4	1720.72	1131.52	1742.02	612.25	856	979.5	905.5	1406.67	896.07	814.8	1017.1	1793.37	768.45	1306.82	1235.25	1575.77	1762.85	1339.76	1235.08	1095.34	1110.3	1620.15	2045.78	2504.37	2011.12	1226.1	1180.57	1539.9	1068.06	1476.91	1184.92	1901.32	2318.78	1226.25	1184.91	1001.15	1772.65	818.82	1469.95	608.25	1273.07	1083.75
EC:3.1.3.10	208.33	148	166	266.33	351	3.67	145	44.67	525	182	150.67	94	245	160	243.34	241.67	403.67	477	686	152.33	301	274	267	440	161.33	337	171	255	296	185.33	507	134	534	235.67	271	314.33	396.33	469	244.67	221.33	209.67	121.33	203	104	68.67	141	75	124	211
EC:3.1.3.11	5708.74	7107.36	7566.22	9201.09	9383.24	8213.82	8341.17	7998.39	10411.7	8144.98	7894.65	7002.83	8822.45	10765.24	9493.65	8577.74	11419.27	9325.02	7961.07	5629.55	7510.79	6893.08	6335.47	8388.35	7137.81	8684.41	8325.73	7413.43	8026.78	9874.38	8896.37	8158.05	7506.5	7009.37	7016.6	7047.16	8527.97	8654.19	7997	8921.78	7767.06	7460.06	7873.02	7212.16	7849.5	5730.72	5748.81	6936.67	7872.02
EC:3.1.3.12	109.58	281.75	355.55	474.78	247.65	320.42	149.1	369.92	259.25	346.9	105.67	118.5	134.5	75	218.84	169.17	141.17	229.2	367.5	141.53	312.25	197.25	347.25	662.5	248.08	252.3	242.7	247	458.6	330.33	833.3	457	197	205.97	389	275.83	321.08	188.75	405.92	531.33	391.42	188.33	321.75	259.25	155.42	245.75	91.75	203.5	209.25
EC:3.1.3.15	8171.85	13511.73	17774.75	21125.35	21218.67	19272.33	23158.62	22715.81	20503.4	16283.12	13071.73	12332.16	14867.09	18869.99	14403.1	14988.7	17900.01	15270.27	12224.02	11060.59	9944.84	13162.66	11260.81	12491.3	12441.03	14901.61	14502.69	13228.03	10925.14	19015.03	17086.19	14376.2	12020.06	9365.53	11117.4	11206.97	13377.98	11255.49	10969.71	15078.02	10922.72	14385.9	12051.42	17882.71	10444.54	11403.62	7826.89	13944.69	10137.77
EC:3.1.3.16	16822.68	19810.96	24176	27091.5	28558.09	28132.09	30194.89	26472.91	27739.03	19732.94	21502.08	20448.33	20456.05	27016.46	23982.6	21147.37	27096.47	24395.98	27962	26132.21	25999.57	27968.19	22117.77	28224.39	23177.06	29721.03	27610.89	24861.16	26994.65	31452.09	28085.34	26495.67	32126.92	26475.79	28842.3	29037.48	28323.14	30414.94	29634.38	27274.28	28283.64	31874.54	33896.78	31613.91	24740.54	28036.15	23817.93	29823.64	26572.5
EC:3.1.3.18	17095.92	21475.48	24845.84	31161.75	30784.52	25625.86	29757.97	25885.7	33036.24	24473.08	23976.71	21961.74	27313.58	33405.94	28694.16	26890.23	33762.3	28558.51	21696.37	17209	21413.23	21191.12	17897.54	23810.35	20491.61	25693.27	25652.07	23174.29	22693.3	29723.85	26093.79	24209.64	23291.86	19817.32	20388.95	21797.35	25392.48	25167.94	22865.67	25798.47	22890.87	24044.73	24358.19	23712.47	22689.42	18111.61	17675.73	22845.59	23346.96
EC:3.1.3.2	41.66	141	61	383.66	71	153.84	65	52.34	53.67	121	31.67	37	42	51	60.01	53.34	80.67	32	75	46.66	96	140	69	334	57.66	96	65	101	126	109.66	189	170	69	55.34	101	92.66	77.66	112	97.34	175.66	79.34	53.66	30	48	127.34	81	47	96	74
EC:3.1.3.23	260.99	234	655	105.99	69	432.01	115	186.01	85.01	30	42	53	15	45	167.01	25.01	23	132	3770	2923.99	2798	3416	581	3016	330.99	1808	1093	935	4149	611.99	1576	2651	4605	2293.01	4102	4682.99	1221.99	3877	4694.01	1811.99	1674.01	3170.99	2273	1857	1802.01	2593	922	2204	2319
EC:3.1.3.25	3379	3550.84	4273.85	4554.48	5079.97	4265.25	4625.95	2733.67	6098.51	3650.21	5551.08	5954.83	5616.84	7494.75	7099.79	6723.5	6014	6957.4	4068	4558.73	4314.92	4125.25	4217.92	6045.58	4344.73	4968.93	5535.07	5777	4182.19	5348.08	7295.1	5007.42	4723.36	5088.53	5625	5115.33	5206.5	4113.75	4603.92	6448.83	6514.51	7073.99	5941.6	5404.42	4681.59	5268.17	4848.61	6738	4451.42
EC:3.1.3.26	29.33	59	51	94.33	40	83.67	21	37.67	17.67	72	15	8	13	19	32.67	19.67	43	8	44	24.33	47	34	32	110	9.33	28	16	68	35	31.33	84	93	42	16.67	61	36.33	29.33	60	30.67	109.33	19.67	47.33	7	29	73.67	37	19	60	21
EC:3.1.3.27	95.26	333.47	204.87	329.99	232.27	300.34	178.6	162.88	503.61	526.63	504.07	216	780.17	337.13	432.81	536.01	319.27	497.27	516.07	202.39	491.87	305.4	572.2	343.33	327.29	313.13	317.47	146	374.4	495.06	322.6	351.27	152.2	701.95	329.4	303.12	337.86	494.87	339.01	562.99	445.28	105.79	200.8	164.07	544.18	255.87	183.93	126.2	383.77
EC:3.1.3.3	3400.52	5990.39	6339.84	8805.2	8391.84	6776.58	6991.37	4865.95	10092.36	6353.78	6525.32	6417.5	8807.17	9302.8	9082.6	8940.34	9157.43	9619.21	6882.82	4396.52	5955.12	5502.14	5376.28	7174.75	5232.78	6826.18	6672.16	6699.33	6833.98	8394.82	9983.15	6828.01	5951.06	5746.91	5713.4	6236.8	6986.95	6449.54	6981.26	8133.92	6667.85	6137.04	6330.98	5728.32	4576.09	5141.62	3589.68	6242.95	5723.02
EC:3.1.3.37	0	7	2	0	5	7	0	7	8	9	0	0	12	7	7	10	8	25	9	0	0	4	0	5	14	3	7	0	0	8	0	4	0	0	6	0	7	5	6	0	0	2	7	2	0	0	0	0	7
EC:3.1.3.4	1.33	3	0	5.33	3	3.67	1	0.67	0.67	5	0	2	0	4	6.67	0.67	3	9	0	1.33	9	0	0	9	1.33	1	0	0	0	1.33	0	0	0	1.67	2	2.33	1.33	0	9.67	1.33	13.67	2.33	0	0	18.67	16	40	0	2
EC:3.1.3.41	4563.75	3740.75	3907.75	3081.25	4094.5	4723	3808.75	1560.25	5458.25	1990	6985	6801	3581	6798.75	5231	5727	3148	6774.25	7304.75	9202.75	9355	8370	8296.5	8220.5	8308.25	7899.25	8612.67	6852.5	7378.5	7907	7149.25	6360.5	9245.5	11383.25	10243.5	9483	8666.75	10112.75	8075.5	7103.25	12335.75	11293.58	15269.75	9452.5	8919.5	11394.25	10830.5	10925.75	9958.5
EC:3.1.3.45	1045.18	2359.72	2068.87	2951.66	2178.94	1660.75	1362.6	1754.96	2713.69	3079.72	1603.48	1734	2369.34	1844.8	2114.63	2165	1824.93	2353.85	2824.82	915.15	2746.79	2176.32	2459.45	2865.08	2327.38	1980.71	1848.89	1429.5	2662.15	2918.32	3496.35	2875.19	2065.2	1981.61	2257.9	2166.79	2309.11	2290.87	2508.92	3102.08	2480.19	1046.38	1584.05	1106.82	1597.76	1273.12	689.18	1184.45	2048.52
EC:3.1.3.48	32471.3	28818.55	31417.9	29880.35	32484.96	35618.94	31482.19	23003.51	37775.55	20666.64	41622.23	37227.41	26363.84	42956.66	37032.98	33192.3	33230.54	41777.68	55708.77	55424.83	62816.36	57179.49	49609.24	55449.87	50007.88	54166.84	53916.21	42279.56	56809.69	54311.42	43642.59	47336.66	65072.82	66490.45	64940.75	64227.74	57044.89	71516.94	61763.73	47866.66	71558.38	65419.64	89641.2	56178.56	58647.31	65637.42	63289.34	62251.49	65994.02
EC:3.1.3.5	2618.87	6080.22	5377.07	7451.5	5767.54	6988.86	4986.84	5868.38	6258.86	6381.95	3781.56	4338.5	4600.14	4192.29	4719.87	4551.26	4495.77	4838.96	6808.64	4469.17	6395.92	5978.57	5914.77	8154.08	6018.15	6558.53	5118.88	4967.3	6523.5	8229.66	9817.62	7372.62	5831.35	5404.38	6671.6	5770.05	6311.17	5130.18	6875.18	8719.32	6135.67	4683.62	4811.5	5030.66	4079.52	5194.22	2765.13	4943.42	4984.12
EC:3.1.3.6	4265.73	5583.07	6517.13	7025.33	6326.9	6786.47	7342.37	7302.33	6060.37	5685.46	5878.07	5727.83	3211.81	5170.64	3459.81	4126.4	3499.21	5049.76	7600.23	8396.33	9746.6	9398.4	8677.77	6958.6	9180.26	7632.4	8471.53	4685.8	7693.17	9664.76	5885.2	7358.3	8166.8	9473.77	8962.3	8760.7	8187.03	10213	7791.07	6589.53	10982.44	8020.29	13661.37	9996.47	8412.07	10243.4	9243.43	7972.4	9761.6
EC:3.1.3.7	11448.83	14182.61	16172.27	18523.88	18625.14	18879.73	18689.77	16015.55	18732.61	13989.13	15169.9	14922.33	13785.45	18035.99	16238.35	14979.65	15515.27	17033.97	18489.82	17421.34	19010.04	18629.58	17559.72	19306.1	18004.97	19838.71	19191.68	17067.43	17981.95	23081.72	20586.17	18305.3	19867.11	19728.41	19776.6	18771	20148.56	20490.44	19255.66	20155.62	21601.47	21083.4	24899.45	21403.41	17461.66	20132.97	17391.81	20575.17	19271.77
EC:3.1.3.70	1.33	24	0	12.33	14	3.67	7	21.67	0.67	11	0	2	10	8	65.67	4.67	29	23	78	11.33	1	3	105	75	6.33	42	0	17	46	5.33	13	18	36	1.67	31	17.33	36.33	7	71.67	36.33	1.67	5.33	0	0	11.67	21	11	0	0
EC:3.1.3.71	565.9	1992.8	3247.05	4132.65	3397.65	3974.9	4972.3	5263.6	2079	2718.28	792.25	951.5	939.94	1086.6	518	742.9	1014.84	591.4	1259.17	1838.95	733.5	2080.1	1735.02	1334.35	1638.78	1765.65	1480.15	1154.1	1043.45	2935.65	2419.97	2165.45	1284.8	560.2	1154.2	997.2	1277.2	579.07	1204.9	2238.45	753.7	1445.95	769.3	3287.5	373.4	1930.1	320.1	1484.47	426.5
EC:3.1.3.73	7681.66	9003.94	11177.58	13633.73	13576.17	11851.98	13686.49	13410.88	13953.61	11039.08	10061.98	8993.33	10886.61	14006.91	10104.06	10636.15	14973.1	11498.07	9557.15	7575.27	8826.62	9305	7738.47	10162.52	8622.4	11243.78	10442.61	9242.93	8922.6	12556.3	10918.57	10380.38	10126.75	7231.22	8413.1	9113.17	10530.89	10119.52	9199.74	10684.12	9306.3	9388.57	10120.02	10610.16	9878.74	7817.3	7440.23	9178.67	9728.85
EC:3.1.3.77	0	0	0	0	0	0	0	0	0	0	0	0	0	0	0	0	0	0	0	0	0	0	0	0	0	0	0	0	0	0	0	0	0	0	0	0	0	0	0	0	0	0	0	0	0	0	0	0	0
EC:3.1.3.78	1.33	3	0	5.33	3	3.67	1	0.67	0.67	5	0	2	0	4	1.67	0.67	3	0	0	1.33	1	0	0	3	1.33	1	0	0	0	1.33	0	0	0	1.67	2	2.33	1.33	0	2.67	1.33	1.67	2.33	0	0	11.67	16	11	0	0
EC:3.1.3.8	0	0	0	9	0	0	0	0	0	0	0	0	0	0	0	0	0	0	0	0	7	0	0	0	0	0	0	0	0	0	9	0	0	0	0	0	0	0	0	0	0	0	0	0	0	0	0	0	0
EC:3.1.3.81	1.33	3	0	5.33	3	3.67	1	0.67	0.67	5	0	2	0	4	6.67	0.67	3	9	0	1.33	9	0	0	9	1.33	1	0	0	0	1.33	0	0	0	1.67	2	2.33	1.33	0	9.67	1.33	13.67	2.33	0	0	18.67	16	40	0	2
EC:3.1.3.82	676.76	1007.31	1034.7	1451.66	1286.11	1119.83	880.77	819.54	1453.28	1158.97	1061.89	692.33	1270.01	1237.64	1143.13	1227.83	1380.09	1412.09	1753.07	587.07	1372.04	1285.57	1228.2	1338.5	1002.96	1275.96	879.8	875.83	1263.4	1431.07	1344.6	1388.1	1491.7	1235.11	1157.4	1193.63	1370.69	1358.2	1435.84	1626	1103.61	777.29	768.97	557.24	743.18	717.87	509.76	709.7	935.77
EC:3.1.3.83	676.76	1007.31	1034.7	1451.66	1286.11	1119.83	880.77	819.54	1453.28	1158.97	1061.89	692.33	1270.01	1237.64	1143.13	1227.83	1380.09	1412.09	1753.07	587.07	1372.04	1285.57	1228.2	1338.5	1002.96	1275.96	879.8	875.83	1263.4	1431.07	1344.6	1388.1	1491.7	1235.11	1157.4	1193.63	1370.69	1358.2	1435.84	1626	1103.61	777.29	768.97	557.24	743.18	717.87	509.76	709.7	935.77
EC:3.1.3.87	0	0	0	0	0	0	0	0	0	0	0	0	0	0	0	0	0	0	0	0	0	0	0	0	0	0	0	0	0	0	0	0	0	0	0	0	0	0	0	0	0	0	0	0	0	0	0	0	0
EC:3.1.3.89	1811.99	2051.5	2258	2551.66	2636.5	2557.17	2278.5	1910.84	2420.67	2090.67	1626.33	1783	1910.17	2328.67	1969.79	2030.5	3059.83	2031.83	2090	1181.33	2036.5	1805.34	1492.5	2476	1665.23	2182	1974	2103.5	2037.07	2288.5	2878	2425.17	2879.36	1423.17	1835.5	2050.83	2327.66	2065.5	2528.67	2763.33	1928.84	2181.33	2144.93	1967.84	1622.34	1808.5	1327	2391	1936
EC:3.1.3.90	693.05	2555.85	4600.35	5519.25	5608.8	4980.8	6968.85	6050.05	4807.35	3853.15	3037.5	3627.25	3520.25	4626	3024	4202.15	2615.3	3526.25	1075.12	2722.85	572.4	2645.5	2105.27	1378.6	2198.93	2182.1	2899.82	2814.3	927.1	3892.7	3972.22	2534.7	1181.85	1123.5	1703.15	1710.9	1639.75	577.92	622.15	2569.7	1699.5	3769.58	1652.9	5292.9	654.4	2759.7	667.75	3695.82	544.5
EC:3.1.3.92	0	0	0	0	0	0	0	0	0	0	0	0	0	0	0	0	0	0	0	0	0	0	0	0	0	0	0	0	0	0	0	0	0	0	0	0	0	0	0	0	0	0	0	0	0	0	0	0	0
EC:3.1.3.93	0	0	2	0	0	7	0	7	0	0	0	0	0	0	0	2	0	0	0	0	0	0	0	0	0	0	0	0	0	5	0	4	0	0	4	0	0	0	0	0	0	2	0	0	0	0	0	0	0
EC:3.1.31.1	148.5	457	597.67	509	716	454.17	897.33	1136.5	539	552.17	206	209	255.17	350.5	136.79	219.5	378.5	173.83	290	781.67	119	343.83	371.5	214.5	449.57	404.5	380.08	254	281.07	515	428.5	465.5	199.36	307.17	237	207	241	149.5	190.67	438	112.5	313.5	197.93	995.83	71	362.5	45.5	292.5	54
EC:3.1.4.12	0	0	0	0	0	0	0	0	0	0	0	0	0	0	0	0	0	0	0	0	0	0	0	0	0	0	0	0	0	0	0	0	0	0	0	0	0	0	0	0	0	0	0	0	0	0	0	0	0
EC:3.1.4.14	1.33	3	0	5.33	3	3.67	1	0.67	0.67	5	0	2	0	4	1.67	0.67	3	0	0	1.33	1	0	0	3	1.33	1	0	0	0	1.33	0	0	0	1.67	2	2.33	1.33	0	2.67	1.33	1.67	2.33	0	0	11.67	16	11	0	0
EC:3.1.4.16	4265.73	5583.07	6517.13	7025.33	6326.9	6786.47	7342.37	7302.33	6060.37	5685.46	5878.07	5727.83	3211.81	5170.64	3459.81	4126.4	3499.21	5049.76	7600.23	8396.33	9746.6	9398.4	8677.77	6958.6	9180.26	7632.4	8471.53	4685.8	7693.17	9664.76	5885.2	7358.3	8166.8	9473.77	8962.3	8760.7	8187.03	10213	7791.07	6589.53	10982.44	8020.29	13661.37	9996.47	8412.07	10243.4	9243.43	7972.4	9761.6
EC:3.1.4.17	0	0	0	0	0	8	9	0	11	0	0	0	0	0	0	0	0	0	0	0	0	0	0	0	0	0	7	0	0	0	0	0	0	0	0	0	0	0	0	0	0	0	0	0	0	0	0	0	0
EC:3.1.4.3	172.75	483.25	689.25	545.5	831.25	507.25	909	1284.5	627.25	608.68	263	268.25	263.89	391	131.75	269	412.14	195.75	229.75	361.5	170.25	407	399	238	552.25	425.5	404.75	236.5	165.75	568.25	373.5	453	217.5	183.75	234.75	249.5	254.25	165.75	110.75	367	146.5	386.75	247.75	795.75	91	297	58.75	347.5	74.25
EC:3.1.4.4	0	0	0	0	0	0	0	0	0	0	0	0	0	0	0	0	0	0	0	0	0	0	0	0	0	0	0	0	0	0	0	0	0	0	0	0	0	0	0	0	0	0	0	0	0	0	0	0	0
EC:3.1.4.46	9486.23	11485.41	14456.76	15128.78	15899.72	15998.55	16214.22	14650.58	16605.88	11510.02	13504.73	12566.16	11302.31	15724.14	13078.9	12803.32	12129.04	14614.79	19059.43	19063.28	18593.85	19431.06	15538.14	18814.27	16074.63	18657.7	17792.56	14806.13	18915.85	19895.84	18396.12	17406.29	20610.55	19567.83	21165.3	20413.04	17957.36	21534.03	20657.41	17972.7	20474.44	21248.11	24786.29	21567.05	16759.24	20915.4	16477.76	20298.52	18945.35
EC:3.1.4.52	2.66	6	0	10.66	6	7.34	2	1.34	1.34	10	0	4	0	8	3.34	1.34	6	0	0	2.66	2	0	0	6	2.66	2	0	0	0	2.66	0	0	0	3.34	4	4.66	2.66	0	5.34	2.66	3.34	4.66	0	0	23.34	32	22	0	0
EC:3.1.4.55	681.93	2147.97	1851.28	2805.58	1804.6	1836.92	1232.35	1627.2	2000.77	2589.13	1123.65	1426.08	1696.92	1320.97	1593.64	1620.25	1044.77	1635.68	1907.48	690.23	2272.45	1745.65	1772.37	2147.75	2007.46	1520.55	1543.63	1078	2219.82	2772.31	2993.35	2464.85	1003.95	1059.94	1826.65	1691.3	1725.53	1552.53	2124.17	2627.58	1959.19	635.46	1368.22	865.15	1245.92	1119.95	594.43	885.45	1905.85
EC:3.1.5.1	6583.41	9378.19	10866.8	13668.93	13372.57	12371.65	13504.17	12993.38	12582.19	10434.98	8289.15	7787.33	9772.78	11206.91	10137.06	8991.9	11964.27	9875.85	9398.4	7122.22	8839.45	9121.58	8109.97	10060.02	8443.29	10999.25	10023.47	9310.93	9556.92	13362.05	11030.87	10194.21	9609.22	7431.44	8696.1	8492.84	10657.81	9884.02	9911.66	11128.12	8552.72	8804.07	9566.88	10277.49	8768.99	7911.05	6935.98	8949.17	8967.35
EC:3.1.6.1	5.83	25	14.25	84.08	20.25	47.17	21	74.17	0.67	24.25	5.25	7.5	3.5	4	9.67	5.17	26.5	1.75	41.25	24.58	29	29.5	51	58.75	31.33	38.75	7.25	14.5	39.25	97.08	207.25	119.75	71.5	17.17	47.5	60.83	53.33	9.25	34.67	51.08	6.17	49.08	12.5	14	11.67	44	21.5	21.75	22.5
EC:3.1.6.12	0	0	0	0	0	0	0	2	0	0	0	0	0	0	0	0	2	0	2	2	0	0	0	4	0	0	0	0	0	4	13	4	4	0	0	4	2	0	0	0	0	3	0	0	0	0	0	0	0
EC:3.1.6.13	0	0	0	0	0	0	0	10	0	0	0	0	0	0	0	0	10	0	10	10	0	0	0	20	0	0	0	0	0	20	65	20	20	0	0	20	10	0	0	0	0	15	0	0	0	0	0	0	0
EC:3.1.6.14	0	0	0	0	0	0	0	4	0	0	0	0	0	0	0	0	4	0	4	4	0	0	0	8	0	0	0	0	0	8	26	8	8	0	0	8	4	0	0	0	0	6	0	0	0	0	0	0	0
EC:3.1.6.6	0	14	4	6	9	48	18	7	0	14	0	0	0	0	0	2	0	0	0	0	0	8	16	7	0	10	0	5	10	24	11	52	0	0	8	2	5	0	18	46	0	2	0	3	0	2	0	0	0
EC:3.1.6.8	0	0	0	0	0	0	0	12	0	0	0	0	0	0	0	0	12	0	12	12	0	0	0	24	0	0	0	0	0	24	78	29	24	0	0	24	12	0	0	0	0	18	0	0	0	0	0	0	0
EC:3.1.7.2	1.33	17	9	27.33	18	13.67	16	8.67	53.67	40	7	5	77	11	25.67	15.67	11	30	113	1.33	8	43	47	38	13.33	8	13	2	20	29.33	105	20	0	10.67	32	20.33	21.33	0	2.67	15.33	11.67	2.33	4	5	19.67	16	18	0	11
EC:3.10.1.1	0	0	0	0	0	0	0	4	0	0	0	0	0	0	0	0	4	0	4	4	0	0	0	8	0	0	0	0	0	8	26	8	8	0	0	8	4	0	0	0	0	6	0	0	0	0	0	0	0
EC:3.11.1.1	576.55	626.35	515.1	530	558.3	555.05	616.1	457.05	786.85	538.15	659.25	705	906	887	1481.5	835.9	1081.8	1007.75	370.75	398.35	654.15	522.75	471.65	727.85	470.55	528.35	656.15	475.8	622.35	790.45	750.35	649.95	529.1	523.5	612.9	526.9	623.25	490.3	522.15	570.95	676.75	854.75	530.15	465.65	773.15	293.45	446.45	487.95	453.75
EC:3.11.1.2	0	0	2	0	0	15	9	7	11	0	0	0	0	0	0	2	0	0	0	0	0	0	0	0	0	0	7	0	0	5	0	4	0	0	4	0	0	0	0	0	0	2	0	0	0	0	0	0	0
EC:3.13.1.1	0	0	2.8	14.2	1.4	5	7.6	0	0	1.4	4	3	0	3	8	2.5	0	2.2	1	23.2	0	0	0	0	2	6.8	3.2	1	1.6	0	0.8	4	0	73.8	0	0	3	0	8	0	13	0	4	50	0	2	2	0	0
EC:3.2.1.1	2128.61	7543.35	9511.67	12127.06	10919.5	9326.26	11092.23	9447.49	11800.12	10403.32	7350.72	8819.5	9833.17	10550.6	8646.11	10966.34	5978.37	9650.43	4517.67	5374.78	4890.65	6414.88	5824.77	5902.25	6629.39	5612.45	7498.25	6725.5	5628.25	9611.71	11646.67	7945.95	3375.9	4811.31	5731.8	6068.26	5452.81	3795.52	4859.26	8474.41	6939.79	7366.34	5122.85	9090.38	3467.09	5961.65	2026.45	7572.27	4415.95
EC:3.2.1.10	4883.85	3470.46	4131.61	4892.92	4946.6	3623.93	5137.62	3768.34	7957.46	4108.96	7431.16	5394.66	6703.67	9784.59	7960.17	6510.13	8826.93	7781.24	4434.58	5396.62	5641.8	4527.33	4121.47	6324.87	5085.51	6506.95	7800.79	5033.43	5170.37	5280.56	4250.95	4152.56	5444.2	6706.59	5842.8	5434.81	6309.75	7503.51	5120.47	5256.82	7518.92	6278.24	8256.89	5611.47	8957.3	5544.15	7560.36	6050.15	7502
EC:3.2.1.11	0	0	0	0	0	0	0	0	0	0	0	0	0	0	0	0	0	0	0	0	0	0	0	0	0	0	0	0	0	0	0	0	0	0	0	0	0	0	0	0	0	0	0	0	0	0	0	0	0
EC:3.2.1.122	4412.13	5429.6	7546.1	8007.33	7481.8	8368.47	10674.1	10091.47	5818.27	5282.33	5578.5	5185	2571.14	4957	3422.17	3220.07	3445.94	4447.5	7053	10105.43	8343.9	9628	8696.4	5915.6	8818.13	8052.6	8357.57	4877.3	6852.1	10337.03	4857.1	6879.2	8189.6	9185.17	8327.4	8138.23	7940.83	9202.3	6849.57	6075.53	9784.17	8808.16	13053.9	11885.4	7491.57	10609.2	8996	8467.7	8352
EC:3.2.1.123	0	0	0	0	0	0	0	0	0	0	0	0	0	0	0	0	0	0	0	0	0	0	0	0	0	0	0	0	0	0	0	0	0	0	0	0	0	0	0	0	0	0	0	0	0	0	0	0	0
EC:3.2.1.132	0	0	0	0	0	8	9	0	11	0	0	0	0	0	0	0	0	0	0	0	0	0	0	0	0	0	7	0	0	0	0	0	0	0	0	0	0	0	0	0	0	0	0	0	0	0	0	0	0
EC:3.2.1.135	2724.25	1768.75	1007.75	712.75	1204	1961	909.25	191.25	1369.75	166	3397.5	2699	254	1948.25	1326.5	1286	582	2429.25	1637.25	2759.25	4440.5	2417	5304.5	1540	5382.25	3037.25	4034.5	2214	1256	4421.5	739.75	1275	1605	5477.25	2519	1791.5	4610.75	4278.25	1262.5	1644.75	6770.25	2830.25	9431.75	3513	4494.5	4996.25	7321	3631.25	5403.5
EC:3.2.1.136	69.34	351	269	438	229.34	237.66	268	716	268	113.66	134	195	143	378	158.92	159	451	146.75	218.78	138	94	477.66	52.62	213	158.18	405	180	146	259.14	360.34	68.62	262.66	240.72	101	116	287.34	265	145.62	126	89.34	61.66	125.66	152.86	115.66	118	59	130	269.62	203
EC:3.2.1.139	94.6	494.97	416.53	459	256.6	213	222.6	289.53	704.77	748.63	490.73	398.33	649.67	422.97	495.59	665.33	354.6	565.93	262.73	179.4	502.2	300.4	288.87	353	557.7	256.8	481.13	100.5	497.64	453.73	422.6	370.6	129.06	253.27	273.4	440.47	369.7	334.03	307	355	656.77	90.63	263.9	110.9	334.5	135.7	86.43	93.2	401.6
EC:3.2.1.14	514	1617.17	2900.33	3585	3071	3445	4566	4792.33	1919.17	2488.83	791.33	856.33	812.67	1155.17	389.79	723.33	958	541.08	822.45	1658	467	1766	1482.29	730	1363.28	1439	1327.33	885.5	701.24	2527.33	1642.62	1460	734.86	390.67	692	648.67	986.5	349.45	518	1509	460.17	1184.83	514.1	3165.5	285.5	1690.5	205.83	1779.62	178
EC:3.2.1.141	32	69	108	147	71	78	26	70	80	85	31	39	40	23	47	62.5	33	56	75	48	92	47	88	127	74	71	79	60	147	81	149	107	54	114	65	97	94	54	108	145	156	33	89	92	37	110	25	43	72
EC:3.2.1.156	173	298	265	683	477	79.5	164	100	1202	350	1007	488	805	1585	419.58	909	778	813	325	221	370	113	177	354	353.14	510	1006	208	480.14	244	177	122	175.72	530	205	339	317	841	339	240	498	95	596.86	70	1126	140	326	92	924
EC:3.2.1.165	0	0	0	0	0	0	0	0	0	0	0	0	0	0	0	0	0	0	0	0	0	0	0	0	0	0	0	0	0	0	0	0	0	0	0	0	0	0	0	0	0	0	0	0	0	0	0	0	0
EC:3.2.1.17	424.41	296.75	177	216.83	122.58	230.17	244.25	91.42	359.74	72.25	365.43	339.5	92.5	257.25	324.85	182.17	127.18	281	591.5	900.83	748.5	757.17	627.5	1200.75	665.91	867	669.75	645.5	620.25	603.58	870	583.42	1031.5	1032.42	988.5	767.33	773.08	742.5	788.17	865.83	980.42	978.33	793.25	769.34	805.17	1048.25	862.5	957	664
EC:3.2.1.170	58.8	100.6	82.1	144	88.8	114.8	138.6	105.8	62.6	95.4	42	24	39	54	45	74.4	53.8	57	107	98.1	58.9	94	45.4	123.6	90.8	144.1	100.4	120.3	110.1	93.7	153.6	129.2	94.6	61.5	139.4	86.9	92.5	78.3	155.9	84.2	55.5	87	93.9	139.4	3.4	82.2	117	113.7	52
EC:3.2.1.172	1984.8	1579.62	1899.58	2105	2017.8	1528.8	1594.6	1573.78	2677.62	2242.38	2483.98	2467.98	2504.02	4253.02	1951	3097.38	3868.8	2986.98	1527.98	881.6	1739.4	1495	1136.42	1764.6	1594.78	1900.6	2087.38	1198.8	1731.62	1652.18	1493.6	1797.2	1093.6	1327.02	1472.4	1812.42	1823	2197.78	1579.4	1636.2	2324.02	1651.98	2497.42	1373.4	2813.4	1261.2	2179.18	1998.2	2301
EC:3.2.1.177	1282.33	2607.54	2685.16	3280.66	2545.67	2326.97	2349.8	2745.2	3532.48	3163.99	2630.46	2454.66	3280.84	2939.94	4003.9	3197.9	3353.5	3416.36	1977.79	1328.56	3136.8	2339.13	2194.14	2475.6	2571.62	2306.7	2754.66	1411.3	2896.31	3128.49	2812.8	2863.73	1413.36	1661.88	2252.2	2557.17	2596.56	2283.36	2291.24	2950.53	3387.21	1570.25	2488.27	1853.53	2125.74	1591.6	1756.86	1911.1	2690.2
EC:3.2.1.18	109	419.5	341.75	824.25	390.75	599	296	505	291.83	375.25	94.92	128	199	81	290.67	124.5	167.17	253.75	414.25	227.25	380.5	406	448.5	1126.75	232.5	431.75	238.25	363.5	528.25	517.75	1359.25	793.75	336.5	243	588.5	317.5	376.5	235.75	545.5	731.75	264	298.75	299	412.5	170	376	100.2	349.75	236
EC:3.2.1.180	728.3	659.94	675.26	959.5	933.3	895.8	816.1	535.46	962.44	771.56	881.16	789.16	879.34	1528.84	934.5	1138.06	1534.8	1093.66	786.66	519.1	751.9	740.5	425.24	760.1	576.46	995.6	800.06	717.3	804.44	1002.36	799.1	888.7	683.6	459.84	655.9	691.24	912	810.46	971.9	826.7	749.84	903.16	917.74	711.9	753.9	672.2	926.36	1062.7	757
EC:3.2.1.183	0	0	0	6	0	7	0	0	0	0	0	0	32	0	10	0	0	0	41	0	0	0	0	0	0	0	0	0	0	0	0	0	0	0	5	0	0	0	0	0	0	0	0	0	8	0	0	0	4
EC:3.2.1.184	703.67	269.34	482	346	373.67	103.33	249	350	1040.84	776.16	1202.33	938.33	1057.34	1635.5	711.83	1216.33	1548	1126	334	192	492.67	311	304.67	308.33	443.33	342.33	633.17	188	287.67	290	55	307.67	171	369.34	296	478	353.17	728.5	179	233	822.84	397.16	712.67	200.67	1147.17	232.67	655.16	293	883.67
EC:3.2.1.185	0	0	0	0	0	0	0	0	0	0	0	0	0	0	0	0	0	0	0	0	0	0	0	0	0	0	0	0	0	0	0	0	0	0	0	0	0	0	0	0	0	0	0	0	0	0	0	0	0
EC:3.2.1.20	12866.18	13230.8	15995.19	16658.42	16333.6	18097.93	18022.79	16547.17	16082.3	11952.47	15047.66	13510.24	9346.06	15302.01	12488.18	10886.05	11974.57	14290.4	20014.95	21313.62	23339.8	22194.16	20661.34	19759.04	21554.05	21571.7	21457.45	15521.26	19749.37	24587.72	16393.32	18767.22	21825.95	24172.93	22911.55	21835.98	22359.08	26014.21	21468.06	19112.07	26859.34	22384.73	33876.81	24279.64	21700.47	25345.9	24639.84	22050.02	24728.5
EC:3.2.1.21	15615.7	19312.84	22658.38	28541.85	24508.12	22687.69	23369.77	25318.73	30306.03	24111.07	23820.76	20470.98	25266	31919.97	25558.03	25311.57	32569.86	26646.36	18552.96	13490.3	21765.95	19235.16	16186.57	21957.62	19691.19	22124.55	24000.4	17693.78	21176.55	26172.12	24397.87	23064.89	15463.7	15220.84	18733.5	19305.48	21698.63	22300.7	19764.84	23926.81	23664.06	18216.39	23668.27	19626.94	23571.32	15429	17249.43	19715.37	23320.15
EC:3.2.1.22	12871.95	13922.27	18750.47	20681.92	20215.37	17566.76	20683.89	16585.7	25920.07	15728.18	20954.89	18952.82	20699.48	28813.23	22282.02	22528.13	22865.67	23611.08	24773.76	24335.02	23681.5	25479.89	15373.96	27931.04	16404.72	23848.25	24155.5	19815.26	27365.65	21492.62	25196.67	23799.65	28819.98	23726.7	29550.2	30305.62	21652.28	29093.99	28792.81	24301.99	25218.19	30320.02	28240.82	24843.37	25313.97	24441.35	19336.02	26987.97	24929.1
EC:3.2.1.23	31948.91	34234.01	37671.74	43041.01	41009	38066.42	40462.7	35190.38	47186.87	32446.75	43878.77	39201.49	33346.8	48491.21	38633.57	36903.73	37038.47	44052.04	43427.88	44769.56	56053.1	48213.5	48618.12	48127.55	52073.64	50460.4	54684.39	38851.25	46240.85	57120.07	43435.46	44459.6	46536.97	55829	52038.9	49245.19	54244.71	60144.75	47489.74	47511.08	65908.48	50580.83	79020.37	51526.42	56869.39	54354.95	58255.04	51901.56	60899.4
EC:3.2.1.24	1174	1018.01	1017.16	983.67	1071	899.33	907.67	739.99	1730.01	1489.66	1525.66	1628.66	1929.67	2666.34	1823.67	2016.33	2632.33	2076.99	757.33	563.17	963.5	791.33	610.67	922.67	962.66	994.5	1236.99	561.83	910.17	1027.16	788	900.66	509	758.84	758	1049.51	1076.5	1254.16	756.17	819.67	1473.17	977.99	1442.84	759.67	1751	741	1306.66	1260.5	1397
EC:3.2.1.25	1308.5	1379.34	1536.33	1540.42	1448.25	1401.83	1722.67	1674.66	1977.84	1934.58	1831.58	1857.83	2500.5	2619.17	3187.67	2060.5	3160.33	2595.41	1108.25	907.92	1268	1127.83	1074	1316.42	1360.33	1255.75	1735.91	768.83	1245.25	1389.08	1315.25	1433.41	701.5	1081.92	1263.5	1370.84	1339.5	1532.08	1141.67	1292.42	2069	1122.41	1854.17	1460.67	1971.5	1081	1877.33	1207.75	1669.5
EC:3.2.1.26	10373.38	11100.69	15579.15	16465.62	17035.2	15988.63	20114.29	16889.38	17719.36	12105.3	15365	13878.5	12939.66	18467.25	16399.01	14017.41	16151.96	16383.11	16312.59	18170.72	17561.4	19132.66	14499.56	15525.94	15211.38	16933.15	18859.35	13545.46	17133.36	18964.03	13602.65	15413.52	18632.1	18329.72	18790.4	19626.57	16824.08	21203.05	17325.91	14440.62	20321.08	21083.4	24163.15	22053.74	17959.57	19751.95	17494.8	19341.45	18135.5
EC:3.2.1.28	25.33	64	99	128.33	58	62.67	16	63.67	66.67	90	25	33	30	16	35.67	52.67	27	49	70	14.33	93	38	80	117	69.33	46	63	46	127	66.33	137	88	13	25.67	53	75.33	72.33	40	82.67	122.33	130.67	22.33	64	30	35.67	48	21	19	57
EC:3.2.1.3	0	0	0	0	0	0	0	0	0	0	0	0	0	0	0	0	0	0	0	0	0	0	0	0	0	0	0	0	0	0	0	0	0	0	0	0	0	0	0	0	0	0	0	0	0	0	0	0	0
EC:3.2.1.31	66.58	193.09	227.66	330.58	201.25	220.42	130.5	268.08	179.26	234.16	80.66	97.16	149.84	56.34	286.17	121.33	145.5	201.66	245.16	154.33	202.25	135.25	229.59	519.5	162.74	183.5	156.41	184	297.34	228.99	645.5	325	169	150.76	281	180.17	223.08	113.41	291.92	323.33	247.76	156.99	235.09	228.25	68.42	121.25	75.61	157.5	135.25
EC:3.2.1.35	285.5	424.5	415.25	554.75	608.75	400.5	527.5	501.5	579.83	525.25	188.42	207.5	397	227.5	462.17	224	542.67	644.25	916.25	772.25	554.5	458.5	597.5	1208.25	298	654.25	361.25	577	747.75	555.25	1428.25	772.25	841	398	783.5	486	654.5	512.75	616	770.75	360.5	471.25	446	693.5	144	254	161	426.25	254
EC:3.2.1.37	754.75	618.09	974.41	1130.25	1000	1094.5	1156.75	971.91	1094.09	933.16	824.66	883.66	1076.34	1203.09	1641.79	881.16	1649	1210.41	563.91	593.75	793	650.5	630.84	650.5	673.98	822.25	989.16	615	760.41	834.66	657.75	681.5	563.36	591.59	612	707.84	1024.25	725.41	654.5	747.75	959.59	970.91	973.02	1095	864	746.75	1054.66	1135.25	773.5
EC:3.2.1.4	4891.25	7997.9	6534.3	9020.83	8839.42	8617.61	8369.7	8171.67	8967.87	5503.84	5661.9	5863	6700	8621.3	8338.23	6689.07	9855.9	7102.35	6706.9	4624.33	6617.1	7004.88	4665.96	8448.1	6062.57	9306.9	7615.2	6827.3	7817.2	10232.29	6622.06	8296.28	9644.4	5690.27	6194.8	7474.89	8607.53	7790.86	7741.57	7648.89	5933.91	7624.77	7400	5580.12	6592.07	4878.4	5070.8	6774.76	6731.1
EC:3.2.1.40	1593.5	3329	4481.75	4882.25	6082.75	4530.5	5272	2794.5	7276.66	4382.75	5399.09	6582.5	7210.5	8503	7030.34	8553.5	4482.84	7763.25	1422.75	2255.75	1973	2607.5	2605	2672.25	2695	2623.25	3978.75	4838.5	2279.75	4166.25	6900.75	3686.25	1270.5	2225.5	2989.5	3394.5	2974	1562.75	1667	4141.25	4152.5	6168.25	3747.5	4833	2025	3072	2141.1	5895.25	2379.5
EC:3.2.1.41	1902.25	6453.35	10153.67	12288.25	10937.25	10288.32	13894.23	13649.35	10122.98	8990.6	5885.07	6182	6582.31	8409.8	4953.47	7057.7	5491.81	6082.18	6901.02	9094.87	5768.15	9660.48	5434.27	6802.3	5900.33	7143.1	7659	5354.4	7503.03	9251.5	9355.02	8436.2	7420.5	5830.52	8035.6	8631.5	5150.95	6738.97	7510.12	7816.6	5639.85	9099.13	5934.75	12656.18	4749.95	8280.55	2446.35	8164.92	5064.85
EC:3.2.1.45	1075.55	984.35	1068.6	1080	995.3	1125.05	844.1	1009.05	1328.85	1371.15	1353.25	1363	1421	2181	1161.5	1606.9	2060.8	1633.75	920.75	487.85	1075.65	805.75	829.65	1318.85	930.55	931.85	1102.15	727.3	1024.85	970.95	1423.35	1343.95	631.1	682	1088.9	1021.4	1016.75	1087.8	1095.65	1390.95	1367.25	877.75	1433.65	776.65	1602.15	751.45	1090.25	1001.45	1288.75
EC:3.2.1.50	92.25	421.75	360.5	397.25	263.25	208.75	218.5	345.25	427.25	563	115	222.5	251.5	205	232	280	232	255	270.5	122	286.25	320.25	176.25	549.5	335.75	238.5	265.5	174	404	352	707.5	475	153	178.25	293	335.5	240.75	260.75	333.25	328	376.75	156.5	200.75	151.25	135.75	86.25	53.75	145.5	211.25
EC:3.2.1.51	4799.27	8345.17	8194.53	10869.5	8106.77	7543.63	6819.4	7653.23	9521.56	10516.96	7175.54	7600.33	9044.17	8570.57	10019.37	8557.23	9173.61	9339.63	7255.86	3634.8	9963.5	7235.53	7418.17	9659.6	8231.43	7199.5	7944.13	6359.8	9670.54	10184.4	11676.9	10582.33	5079.56	5235.97	8077.6	7836.14	8389.1	7365.23	8742.9	11100.87	10136.8	5102.06	7871.9	5464.93	7574.4	5100.8	5612.23	5848.8	8695.3
EC:3.2.1.52	8330.92	14921.59	18661.13	23590.45	22702.74	21408.91	23514.77	21164.33	20362.75	17826.99	12697.09	14725.58	16351.89	19061.17	16380.23	17102.67	16377.98	16878.11	12849.78	11211.62	10909.92	14223.49	12633.12	14969.42	12971.02	15298.88	14171.95	15376.33	12705.17	21346.5	21935.67	16850.24	12158.36	9727.06	13020.75	12351.84	14319.41	11325.95	13195.09	18276.09	12595.66	16330.98	13099.35	18879.58	9485.67	12979	7987.58	16283.87	10486.75
EC:3.2.1.54	0	0	0	0	0	0	0	0	0	0	0	0	0	0	0	0	0	0	0	0	0	0	0	0	0	0	0	0	0	0	0	0	0	0	0	0	0	0	0	0	0	0	0	0	0	0	0	0	0
EC:3.2.1.55	2454.21	5213.61	6707.14	9115.75	9085.71	7484.74	7853.95	5488.89	12388.71	6464.83	10250.54	8636.99	11056.51	14739.36	11697.27	12700.99	9242.7	12115.44	4050.9	4163.3	4211.65	4275.54	4412.78	5197.25	4998.24	5856.1	8649.84	6581	5382.84	7261.05	9063.32	5493.94	2407.84	4683.96	4892.3	5544.12	5355.4	5177.76	3882.75	6592.51	7278.7	7466.08	6663.33	7151.54	6235.75	4894.4	3767.94	8381.52	6027.45
EC:3.2.1.58	4	0	3	8	4	0	13.5	22	11	12.5	13.5	4	6	14	8.5	8	14	12.5	5	6	0	6	4	7	5	4.5	13	2	5	3	7.5	5	10	5	2	10	3	4	11	12	15	7.5	4	0	5.5	3	3	8	2
EC:3.2.1.64	0	0	0	0	0	0	0	0	0	0	0	0	0	0	0	0	0	0	0	0	0	0	0	0	0	0	0	0	0	0	0	0	0	0	0	0	0	0	0	0	0	0	0	0	0	0	0	0	0
EC:3.2.1.65	129.6	568.8	550.2	539	335.6	161	299.6	523.2	984.93	924.8	778.07	528	824	646.8	583.47	971	398.27	774.6	367.4	193.4	728.2	493.4	260.2	419	772.8	261.8	630.8	162	571.4	516.4	426.6	470.6	249.2	347.6	499.4	554.8	428.2	467.2	356	365	856.6	120.8	347.8	131.4	512	170.2	83.6	170.2	477.6
EC:3.2.1.70	3287	3288.67	3825.33	3338	4186	5122	4033	2311.33	4594.17	2035.83	5759.33	5514.83	3090.67	5622.17	4208.5	4941.33	2366	5712.33	6027.33	7088	7577	7005	6939.67	5489	6773.33	5949	7026.5	5480	6196.67	6929.33	5532	5281	6630	8617.17	7946	7667.67	6907.5	8542.83	6443	5147	9832.17	9020.16	13004.67	8446	6663	9286	8705.23	8864	8171
EC:3.2.1.73	0	0	0	0	0	1.5	0	0	0	0	0	0	0	0	0	0	0	0	0	0	0	0	0	0	0	0	0	0	0	0	0	0	0	0	1	0	0	0	1	0	0	0	0	0	0	0	0	0	0
EC:3.2.1.78	530.46	2326.75	2917.15	3695.25	3542.46	3268.34	3358.3	3232.55	4149.05	2506.09	3070.4	3127.5	3570.5	4432.8	3490.89	4515.8	2241.7	3960.35	1424.01	1524.6	1345.25	2128.64	1592.87	2257.7	1914.66	2122.5	2398.1	2980.6	1829.74	3196.81	4200.92	2749.99	1422.12	1272.1	2078.2	2309.11	2023.95	979.17	1237.05	2641.41	2263.34	3327.79	2076.21	3010.44	979.55	1872.85	776.35	3639.72	1249.85
EC:3.2.1.8	553.61	1331.64	1156.36	1283	795.61	709.99	701.6	2247.86	1419.94	914.45	1116.06	987.66	1090.34	1629.14	876.55	1375.66	1576.6	1186.51	706.17	445.9	895.7	914.39	577.16	855	855.25	1041.3	998.46	463	937.16	989.57	589.22	890.59	539.36	578.44	643.4	1044.65	976.7	900.98	578.5	758.01	1097.43	556.45	932.72	571.89	1042	401.7	657.26	1077.32	1133.6
EC:3.2.1.80	735.1	2774.8	3049.95	3846.75	3570.85	2618.5	2829.6	1788.7	4689.26	3708.05	3129.99	3813.5	4224.5	4567.8	3929.14	5045.5	2050.44	4416.35	1477.65	1312.15	2146.7	2061.9	1966.2	2160.75	2520.8	1810.05	2658.05	2737	2265.15	3176.65	4608.85	2825.35	1046.7	1593.6	2161.9	2452.8	2092.7	1512.95	1716.5	3055.75	3029.6	2867.55	2120.8	2342.4	1367	1755.2	818.1	2942.45	1954.1
EC:3.2.1.82	0	9	12	29	0	0	0	0	13	18	13	0	0	0	0	0	0	13	67	0	7	17	0	54	0	0	0	0	0	0	123	0	17	0	0	10	0	0	4	8	9	7	0	0	0	0	0	0	0
EC:3.2.1.85	2926	2655	2480	2350	3377	3550	2767	782	4024	1339	5519	5073	2902	5265	3974	4757	1747	5444	1974	3506	4614	3056	6005	2277	6035	3709	5391	4244	1726	5660	3452	2294	1856	6075	3430	2784	5347	4354	1498	2928	7982	5295	10499	5279	4721	6038	7706	5962	5759
EC:3.2.1.86	23183.99	31232.37	44833.8	45885.16	48848	50114.34	57843.17	48858.14	44175.38	30886.73	39326.8	38029.8	27207.17	43413.2	30862.68	35747.48	23456.97	39341.13	49811.69	59064.16	51690.5	60543.33	48292.75	44417.17	47817.57	49269	51848.16	40632.83	49734.03	58028.79	45909.22	48121.66	56923.5	56399.21	60000.5	60751.86	48267.99	61129.52	52237.68	43385.66	61015.54	67496.09	80441.2	72483.67	44579.01	66829.5	51485.9	63551.72	52935.5
EC:3.2.1.89	1208.2	3048.67	3652.4	4903.67	4462.2	2901.93	3528.47	2595.13	7794.47	4120.6	6113.4	4897	6356.33	9394.8	4948.76	7494.47	4478.53	6521.93	2196.07	2089.27	2570	2225.73	2039.33	2509.87	3162.97	3011	5290.93	3254.93	2802.5	3510.8	4298.8	2725.66	1483.26	2667.6	2537.2	3010.27	2732.2	3335.8	1876.47	3073.07	3877.93	3478.13	3434.03	3119.87	4629.8	2192.6	1710.6	3455.6	4151.6
EC:3.2.1.91	0	8	0	0	0	0	0	6	0	0	0	0	0	0	0	0	7	0	0	0	0	0	0	0	0	0	0	0	0	0	13	0	0	0	0	0	0	0	0	0	0	18	0	0	0	0	1.2	7	0
EC:3.2.1.93	1496.13	3292.27	5640.93	5962.33	6000.8	5735.47	7612.6	6425.8	5576.44	4276.23	3667.33	4259.83	4277.67	5511.17	4347.17	4992.4	3575.8	4526.08	5083.45	5993.93	3916.4	6501	2970.69	4655.6	2939.84	4461.6	4585.15	4088.8	5641.27	5178.86	5757.22	5488.2	6118.6	3874.84	6203.4	6858.4	3406.83	4938.25	5705.07	4701.53	3965.84	7649.49	4367.07	7490.4	3121.07	5549.2	2031.83	6286.82	3313
EC:3.2.1.96	1995	969	828	639	552	1011	1008	369	1497	267	1629	1833	354	1128	1452	624	315	1299	2901	4830	3201	3108	2952	5115	3063	3942	3176.25	2805	2553	2613	3987	2250	5004	5487	4827	3264	3510	2751	3339	4287	4296	4617	4218	3405	3546	4611	3579	4788	2829
EC:3.2.1.97	68	76	48	66	134	100	252	0	0	0	0	64	134	0	72	10	132	20	50	122	122	50	88	122	60	206	100	138	178	164	72	84	56	62	104	100	148	122	106	150	80	260	180	94	14	42	158	120	122
EC:3.2.1.99	1116.47	4204.07	6055.93	7431	6673.47	5731.33	7734.8	7252.93	8050.3	6113.56	5507.2	4918.33	5977.67	7476.57	4507.53	6995.33	3965.47	5759.88	2115.98	3344.2	2478.6	3821.53	2957.89	2623	4164.01	3474.4	5112.73	3308	2728.44	5541.2	5081.42	3841.13	1663.46	2325.47	2759.2	3381.74	3056.1	2332.05	1688	3700.67	3953.3	4085.56	2801.5	5575.53	2798.5	3221.6	1091.63	4137.22	2601.8
EC:3.2.2.1	8281.25	6021.42	5555.65	4067.6	5744.95	6446.42	5464.8	3970.66	6194.42	2463.2	9851.5	8339.83	2910.34	7576.59	6499.92	5149.08	5209	7988.09	9889.33	12310.77	14856.75	11572.83	14165.42	10252.5	14688.08	11934.65	13371.85	8743	9396.22	13095.08	6474.65	8341.5	11964.75	17514.57	12960	11574.67	14067.75	15696.5	10486.17	9082.25	19391.92	13154.07	25318.67	13187.25	14164.5	16468.25	19308.53	13616.25	16425.25
EC:3.2.2.16	24	61	99	123	55	59	15	63	66	85	25	31	30	12	34	52	24	49	70	13	92	38	80	114	68	45	63	46	127	65	137	88	13	24	51	73	71	40	80	121	129	20	64	30	24	32	10	19	57
EC:3.2.2.20	4736.18	5766.22	5572.63	5888.73	5936.65	8185.67	5240.55	3492.95	6905.19	4127.85	7663.98	7497.33	5158.17	7884.22	6952.26	7171.5	4714.1	8150.83	9174.23	8967.8	10231.87	9461.4	9084.37	9018.25	9103.78	9301.73	9238.37	8014.5	9073.09	10425.31	9763.2	8147.02	9504.06	10661.46	10768.9	10268.63	9837.11	10667.03	9644.17	8694.83	12857.02	11573.79	15059.65	9960.4	8642.67	11369.45	10192.93	11241.2	10475.6
EC:3.2.2.21	5849.48	6688.22	7808.68	8097.76	8086.89	11506.65	9873.57	9762.6	6327.09	5047.26	6139.83	5667.33	2677.78	5243.86	4314.59	3650.48	3938.67	5211.84	10973.58	12385.73	10985.75	11841.6	10933.94	11319.1	10623.52	11720.95	9882.01	8587.1	9802.72	12535.15	11035.77	9822.03	13273.05	12525.67	12231.2	10968.37	11404.61	11698.82	10909.07	10716.95	12659.79	13006.94	15832.97	14425.25	9466.74	14037.35	11158.93	13264.47	10525.25
EC:3.2.2.23	5134.18	4822.45	4861.55	4591.38	5684.4	7856.77	4982.65	2737.22	6433.32	2890.17	7249.5	7031	4307.3	7070.85	6498.17	6205.17	4118.4	7894.05	10059.55	10296.75	10290.77	9790.6	9792.5	10529.5	9002.68	10119.98	9107.49	9040.3	9054.8	9972.03	10470.35	7949.17	12296.7	12482.39	11867.8	10658.96	10623.61	11073.15	10197.67	9342.58	13000.95	13166.11	15560.65	11138.6	8827.67	12668.15	10891.6	12870.65	10223.5
EC:3.2.2.24	0	0	0.67	0	0	4.17	1.33	0	0	4.17	0	0	3.17	0	2	2	2	2.33	5	0.67	1	1.33	0	0	1.5	0	3.33	0	0	0	2	0	0	7.67	0	0	0	10	0.67	0	0	0	0	1.33	6.5	0	0	0	2.5
EC:3.2.2.26	47	93	77	131	72	139	31	46.5	17	72	17	6	20.5	21	126.5	29	110.5	51	223	29	49	74	94	137	27.5	54	29	120	50	183	159	109	52	18	74	43	49	73	60	124	20	67.5	7	41	68.5	31	8	86	25.5
EC:3.2.2.27	9189.82	11321.16	12970.52	14878.7	14920.39	15171.88	15480.47	12787.33	15734.96	10694.19	13178.57	12544.83	11503.48	15097.22	13521.23	12426.82	11989.04	14376.04	15332.52	15815.37	16233.52	15951.39	15195.47	16032.1	15304.72	16831.28	16606.31	14236.13	15189.68	19412.35	16710.37	14507.46	16017.55	17989.58	17121.8	16010.37	17033.45	17722.79	15995.91	16108.62	18827.52	17970.2	22291.87	18616.72	15170.74	17878.82	15683.46	17664.27	16570.52
EC:3.2.2.30	13.67	55.67	28.67	48	55.67	89.33	25	17.67	67.67	98.33	76	2	304.67	23.33	83.33	62	62	59.67	205.67	88	93.67	48	214	5.33	40	125.33	16.67	9	50	201.67	7	20.67	6	516.67	36	28.33	42.67	215.67	79	203	69.67	0	39	51.67	91.67	101.67	31.33	2	76.67
EC:3.2.2.4	463.08	825.75	932.8	1179.53	971.9	1095.92	561.1	796.92	648.92	1128.15	251.25	564	534.5	427	678.17	482.67	349	576.95	1064.75	324.78	1012.25	663.75	1016.25	1118.25	851.08	739.05	523.95	735.5	1149.85	1240.08	1680.55	1446.75	596.5	485.47	1054.5	674.33	964.08	780	1329.92	1696.08	814.92	418.08	787.25	635.25	598.42	655.75	444.25	556.25	903.75
EC:3.2.2.5	0	0	0	0	0	0	0	0	0	0	0	0	0	0	0	0	0	0	0	0	0	0	0	0	0	0	0	0	0	0	0	0	0	0	0	0	0	0	0	0	0	0	0	0	0	0	0	0	0
EC:3.2.2.8	47.33	29	70	31.33	13	15.67	21	88.67	44.67	62	94	31	61	125	80.67	65.67	112	94	19	23.33	37	35	29	83	39.33	31	42	24	32	43.33	21	20	30	25.67	54	53.33	40.33	41	18.67	55.33	61.67	38.33	57	23	49.67	41	44	47	44
EC:3.2.2.9	9432.15	11661.66	14248.02	16056.2	16677.47	16001.13	16687.55	13201	18330.46	11841.61	15712.4	15035.08	14209.73	19116.55	15487.85	16077.07	13333.54	17117.71	14539.02	15704.29	15964.94	16026.31	15033.47	15613.1	15906.62	17009.11	17676.57	15633.13	14616.75	19906.35	17561.37	14929.8	15231.16	17994.08	17152.55	16679.7	16986.78	17631.37	15379.91	16481.12	19966.6	20006.78	23486.55	19630.64	15796.99	18497.07	16368.66	19725.27	17443.27
EC:3.3.1.1	1130.43	2055.2	1653.45	2332.98	2473.02	2883.1	1988.2	1626.47	1575.9	1508.62	683.08	964	926.47	991.77	1432.12	1122.83	1685.23	1322.98	2532.05	1042.35	1810.6	1755.27	1865	3055.25	1350.17	2230.05	1308.25	2089.8	2183.42	2363.12	3337.25	2744.25	3543.56	1270.87	2166.8	1872.8	2231.03	1849.65	2828	3178.25	1357.37	1895.45	1481.83	1454.1	599.67	1600.9	727.6	1916.65	1292
EC:3.3.2.1	1.33	3	0	5.33	3	3.67	5	0.67	0.67	5	0	2	0	4	1.67	0.67	3	0	0	1.33	1	0	0	3	1.33	1	8	0	3	1.33	0	0	0	1.67	4	2.33	1.33	0	2.67	1.33	1.67	6.33	0	0	11.67	16	11	0	0
EC:3.3.2.12	0	0	2.8	1.2	1.4	5	11.6	0	0	1.4	0	0	0	3	0	2.5	0	2.2	1	1.2	0	0	0	0	2	0.8	11.2	1	4.6	0	0.8	0	0	2.8	2	0	0	0	0	0	0	0	0	0	0	54	0	0	0
EC:3.3.2.8	0	0	0	0	0	0	0	0	0	0	0	0	0	0	0	0	0	0	0	0	0	0	0	0	0	0	0	0	0	0	0	0	0	0	0	5	0	0	0	0	0	0	0	0	0	6	0	0	0
EC:3.3.2.9	0	0	0	0	0	0	0	0	0	0	0	0	0	0	0	0	0	0	0	0	0	0	0	0	0	0	0	0	0	0	0	0	0	0	0	0	0	0	0	0	0	0	0	0	0	0	0	0	0
EC:3.4.11.1	747.5	2225.17	3595.97	4502.03	3903.07	4340	5712.77	6072.17	2531.34	3275.23	1191.67	1121.5	1581.67	1588	1080.17	1091.17	1358	924.45	1562.79	2752.53	854.17	2408.5	2014.62	1169.33	2019.71	2015.63	1735.45	1059	978.93	3445	1981.92	2179.67	1408	1817.64	1306.5	1140.16	1333	1064.96	1182.67	2358.83	892.84	1800.83	852.5	4627.84	694.34	2501.67	441.53	1786.62	508.17
EC:3.4.11.10	0	0	0	0	0	0	0	0	0	0	0	0	0	0	0	0	10	4	2	0	0	0	4	0	0	0	0	5	0	9	2	0	6	0	0	4	0	0	3	0	0	0	0	0	0	0	0	0	0
EC:3.4.11.14	2720	1756	1006	704	1204	1958	904	190	1366	166	3393	2699	254	1945	1323	1286	582	2426	1633	2754	4438	2410	5302	1536	5376	3034	4027	2214	1251	4418	738	1275	1605	5468	2519	1776	4602	4265	1257	1643	6763	2827	9424	3512	4486	4986	7311	3628	5400
EC:3.4.11.18	14312.73	18842.85	22199.9	26395.8	25756.79	25417.61	26934.39	23895.96	26020.15	20031.09	20106.13	19182.16	19213.59	24777.96	21202.86	19712.8	22111.64	22074.73	22241.09	21697.26	22964.39	23396.81	21372.19	23295.37	22533.35	25515.11	24857.54	21052.06	22108.27	29946.9	25042.49	22631.76	23652.52	23724.6	23350.9	22571.04	24809.26	25214.14	23253.23	24711.49	25656.07	24944.86	29543	27397.13	22056.06	24269.87	20706.74	24831.69	23613.12
EC:3.4.11.19	293	141	180	141	186.5	42	125.17	152.83	374	293	425.67	403	408	699.67	263.17	485	621	475.33	85	117	171	122	89.5	159	205	161	253.33	46	108	116.5	17	151.5	64	155.33	146.5	222.5	169	260.17	70	89	325	173	332.5	93.67	509	81	294	119	324
EC:3.4.11.2	4323.08	3754.75	3875.6	3238.23	4003.05	4992.17	3631.45	1514.42	5119.42	1747.05	6665.75	6422.5	3471	6133.25	5263.17	5437.67	2594.5	6494.4	7731.5	9098.23	9441.5	8416.5	8489.5	8327.75	8247.58	7869.6	8238.15	6879.5	7585.45	8155.58	7601.6	6560.75	9188.5	11541.69	10488.5	9458.33	8786.08	10012.5	8790.17	7698.83	12273.42	11012.33	15136.25	9336	8475.17	11625.75	10556.5	10799	9733
EC:3.4.11.21	4130.23	5118.74	7248.1	8821.45	8642.22	6668.55	9967.72	9310.41	9006.04	6854.37	6199.23	4786.33	6392.98	8252.81	6143.22	6068.48	8167.7	6489.95	4980.27	5278.46	4848.02	5404.23	4566.47	4780.27	5393.81	6246.53	6813.89	5015.13	4934.18	7414.35	4710.12	5410.13	4910.55	4755.82	4628.3	4808.87	5976.86	6118.87	4821.74	5507.87	5185.6	5077.96	5899.12	7557.72	5673.07	4989.9	4479.13	4906.52	5343.85
EC:3.4.11.23	1.33	6	9	21.33	18	3.67	6	5.67	47.67	23	7	5	39	11	15.67	15.67	11	30	60	1.33	8	43	36	38	6.33	6	10	2	13	20.33	105	20	0	10.67	27	15.33	21.33	0	2.67	15.33	8.67	2.33	4	5	11.67	16	18	0	7
EC:3.4.11.24	0	0	0	0	0	0	0	0	0	0	0	0	0	0	0	0	0	0	0	0	0	0	0	0	0	0	0	0	0	0	0	0	0	0	0	0	0	0	0	0	0	0	0	0	0	0	0	0	0
EC:3.4.11.4	12891.08	14453.36	16194.33	17194.65	17927.75	17927.9	18389.82	15966.29	18949.36	12669.5	17845.65	15958.91	12200.03	18881.66	14589.19	14922.9	13884.94	17666.15	20765.73	22300.78	23872.71	22653.91	21672.64	21026.52	22333.55	22178.69	22719.53	17501.93	20781.17	24978.46	19846.82	19936.72	23842.86	25852.31	24081.85	23072.5	23373.47	26299.85	21976.41	20670.37	27974.96	24991.23	34623.62	25757.74	21971.82	26209.3	24172.06	24364.92	24830.1
EC:3.4.11.5	4803.85	3623.55	4225.45	1924	2522.85	4186.25	2710.1	2317.2	3419.35	1219.05	5143.4	4251.25	1193.75	3394.3	2984.55	2450	1430.6	4075.85	14778.65	14492.9	15086.95	14920.4	9127.2	13702	8793.55	11089.3	9687.55	6841	15425.65	8398.15	8026.6	10965.6	18359.7	15563.35	17691.15	18042.8	10587.45	17850.95	17416.25	9813.5	14636.1	15263.05	18784.55	11857.15	12118	15555.7	11952.35	13180.7	14227.85
EC:3.4.11.6	0	0	0	0	0	0	0	0	0	0	0	0	0	0	0	0	0	0	0	0	0	0	0	0	0	0	0	0	0	0	0	0	0	0	0	0	0	0	0	0	0	0	0	0	0	0	0	0	0
EC:3.4.11.7	207	936	1506	1743	2197	1622	1931	619	2694	1223	2233	2715.5	2681	3490	2724	3547	1725	3077	316	844	172	671	753	713	708	724	1344.25	2081	503	1291	2643	1057	265	636.5	940	1011	781	110	255	1323	1248	2500	1070	1785	236.5	1074	385	2341	361
EC:3.4.11.9	12505.93	17871.91	21222.87	24364.48	24165.44	23256.73	25786.17	24249.75	23436.04	19208.56	17532.97	17311.83	16412.09	20879.79	17712.32	17395.65	17946.68	18914.67	20030.72	20201.84	21017.24	22145.48	20272.42	21331.1	21592.77	22652.41	22307.58	18495.93	19748.15	27366.12	23806.17	21518.9	21495.31	21270.08	21639	20888.3	22221.76	21973.14	20658.66	22969.62	23525.57	23199.2	26520.25	26474.81	18790.66	22646.17	17951.91	22752.87	20421.37
EC:3.4.13.19	4357.23	6444.14	8356.63	9295.82	10019.48	9174.48	11633.72	11412.01	7675.34	7353.36	4496.33	4772.33	5370.44	6588.27	5693.71	5054.15	7929.17	5198.56	5062.17	5024.12	4570.25	6273.1	5003.27	5435.77	5681.51	6705.9	6019.06	5730.43	4652.52	8573.48	7182.72	6970.53	6632.41	3756.12	4745.2	4983.54	5962.7	4684.4	5284.07	6928.37	4496.7	7058.36	5273.65	8929.76	4097.4	5453.1	3814.13	6370.22	4166.25
EC:3.4.13.21	297.33	1304.67	1706	2274.33	2519	2374.34	2122.33	873.5	2789.84	1356	2197.33	2422.33	2999.34	3349.17	2956.67	3557	1356.5	3162.66	971.33	943	433	966.33	1151.67	1131	892.66	1075	1388.66	2254	844	2018.66	3176	1507	323	1225.01	1278	1209	1104.83	381.83	922.34	2093.33	1417.84	2555.66	1272.67	1956.33	382.17	1491	459.03	2488	546
EC:3.4.13.22	1459.6	1942.47	1815.03	2504	2206.6	1946.5	1602.6	1518.03	2647.1	2760.8	1794.4	1871.33	2423.67	2553.47	2036.97	2401.33	2565.77	2649.93	2147.73	940.07	2218.87	1734.4	1861.87	2315	1931.13	1929.13	1809.8	1506	2244.07	2448.73	2766.6	2204.77	2375.2	1290.27	1914.4	1924.3	2254.53	2056.03	2054	2516	2243.6	1548.63	1715.47	1527.4	2151.5	1383.2	1244.43	1885.2	2067.6
EC:3.4.13.9	5444.98	6573.55	8314.55	8587.73	9363.15	11710.82	10627.3	9204.27	8132.92	5408.03	7980	7929.5	4743.94	8218.85	6517.42	6694.32	4744.34	7617.4	10114.8	12194.03	10264.25	11742.6	10805.15	10542.1	10583.48	11427.15	10542.82	9715.6	9140.45	13187.48	11681.85	9510.7	12152.55	12256.87	12196.2	10986.53	11041.28	10974.2	10252.57	10555.28	13108.12	14498.61	16114.8	14885.75	9091.57	14245.85	11146.6	14087.85	10342.25
EC:3.4.14.11	4253.25	3482.75	3613.75	2883.75	3743.5	4565	3438.75	1198.75	4947.75	1478	6548.5	6355	3125	6068.25	5001	5217	2494	6268.25	7264.25	8975.25	9159.5	8184	8203	8135	8048.25	7696.25	8081.5	6772	7263	7752	7100.75	6196.5	9237	11175.25	10083.5	9241	8507.75	9840.75	8091.5	7029.75	11990.25	11027.25	14933.25	9101	8371.5	11189.25	10496	10705.25	9582.5
EC:3.4.14.12	4	11	0	7	0	3	12	12	4	2	5	0	75	8	33	12	4	34	14	0	0	4	0	4	0	3	12	0	3	2	0	5	5	22	10	0	0	3	0	0	5	0	8	29	46	78	12	2	5
EC:3.4.14.4	613.35	1909.55	1652.2	2374	1586.1	1282.25	1053.1	1398.95	1954.18	2457.05	1069.32	1386	1632	1180.8	1423.47	1536.5	975.77	1534.35	1651.15	614.65	2116.45	1571.15	1613.45	2026.25	1827.55	1345.05	1468.55	1015.5	2062.65	2297.15	2793.35	2222.35	969.7	1010.6	1666.9	1560.8	1569.95	1437.2	1852.25	2292.75	1890.85	581.05	1254.05	790.65	1218.75	909.45	521.85	809.45	1682.35
EC:3.4.14.5	1188.95	3816.35	3243.9	4815.5	3133.2	2801.25	2152.7	2744.15	3791.11	4834.35	2093.89	2730	3230	2342.6	2761.94	3027.5	1808.04	2918.45	3206.05	1195.55	4215.65	3091.55	3125.65	3646.75	3669.35	2612.35	2858.85	1870.5	4042.55	4463.05	5141.45	4380.45	1841.9	1992.2	3219.3	3040.6	3135.15	2890.9	3769.25	4676.25	3660.45	1047.35	2462.85	1500.05	2397.75	1895.65	1033.45	1513.15	3324.95
EC:3.4.15.5	1227.03	3449.1	3177.2	4310.53	2877.6	2632.17	1899.8	2659.57	3624.03	4590.5	2073.64	2458	3079	2302.6	2776.61	2960.17	1814.54	2923.9	3254.3	1151.83	3907.9	2753.8	2992.4	3698.5	3477.43	2409.9	2673.3	1991	3847.9	4204.63	5086.5	4194.7	1838.4	1875.67	3196.3	2846.93	3005.23	2694.9	3602.17	4431.83	3639.37	1166.93	2463.1	1641.8	2376.67	1866.4	1053.7	1561.9	3143.7
EC:3.4.15.6	450.8	1596.6	3078.6	3730	3282.8	3317.8	4991.6	5400.8	2078.6	2621.83	738	859	771.14	1075	271.29	584.4	857.94	417.75	719.12	1862.6	343.4	1922	1350.02	590.6	1475.75	1425.6	1393.4	720.8	389.17	2525.2	1325.22	1424.2	804.46	464	731.4	662.4	823	409.42	280.4	1203.2	393	1251	496.83	3495.4	351.4	1657.2	227	1307.82	143
EC:3.4.16.4	35661.38	43139.92	53519.36	62316.83	63000.29	63286.66	68284.11	62569.36	62708.66	46874	48269.87	44409.48	47911.59	63789.7	53838.33	48850.27	62824.85	53964.47	48571.98	47132.1	44977.15	49831.91	42393.02	52124	46758.38	58705.55	55184.63	51069.55	45406.66	65638.49	57591.05	50393.7	53702.54	45372.64	48327.6	47700.79	54673.43	50427.12	47988.56	54901.92	52022.74	59006.73	58469.79	62952.56	48804.87	49597.55	44182.03	57492.65	48009.45
EC:3.4.17.11	161	172	240.5	348	372	118	196	164.5	180	207.51	151	85	156	234.5	272	179	244.5	219	252	70.01	210.01	187	146	183	155	193.99	244.18	154	169	316	306	317.51	433	78	150	210.49	167.49	159	237	248	191.49	221.33	174	101	116	121	122	243	209
EC:3.4.17.13	1322.88	2658.35	4270.85	4852.83	4563.8	4327.47	5915.35	6845.97	3252.02	3764.83	1907.5	1900	1590.14	2715	1233.42	1890.32	2406.94	1537	1870.37	2335.18	1260.9	2868.75	2394.52	2197.1	2772.76	2484.1	2323.4	1465.8	1409.85	3639.78	2836.22	3156.2	1851.85	1150.92	1799.9	1719.73	1899.58	1261.92	1514.32	2822.03	1549.42	2347.83	1411.9	4197.9	1055.32	2297.95	691.75	2079.82	915
EC:3.4.17.14	0	0	0	0	0	0	0	0	0	0	0	0	0	0	0	0	0	0	0	0	0	0	0	0	0	0	0	0	0	0	0	0	0	0	0	0	0	0	0	0	0	0	0	0	0	0	0	0	0
EC:3.4.17.19	807	2089.67	3607.33	4298	3844	4022.5	5598.5	5915.33	2666.17	3216.33	1123.83	1053.33	1209.67	1773.17	777	1062.33	1449	954.58	1061.45	2136	683	2318	1597.29	953	1845.71	1950.5	1784.33	1118	781.67	3191.33	1824.12	1896	1176	675.67	1054	1034.67	1318.5	759.45	770	1704	696.17	1846.33	901.67	4015	634	2128	621.83	1933.62	561
EC:3.4.17.21	0	5	0	0	0	2	2	0	0	0	0	0	0	0	0	0	0	0	0	0	0	0	0	0	0	0	0	0	0	4	0	0	9	0	0	9	8	0	0	0	0	0	0	15	0	0	0	0	0
EC:3.4.19.1	18	3	7	3	0	0	6	8	9	3	30	9	24	42	24	19	26	29	0	5	6	0	4	0	8	5	9	6	0	0	10	4	0	12	8	33	12	0	0	4	6	12	14	15	21	8	38	11	25
EC:3.4.19.11	1081.63	1351.6	1599.6	1879	1905.13	1591.3	1817.6	1984.8	2330.6	1573.9	2191	1340	2071	3144.5	2315.79	2032.9	2887.3	2213.5	1114	1020.6	1053.4	1189.17	1027.9	1339.1	1417.7	1680.1	2111.9	969.8	1239.67	1746.2	1412.1	1483.37	1460.96	972.5	1109.4	1287.4	1387	1395.3	1179.4	1459.2	1492.5	1352.5	1425.33	1534.24	1910.4	929.7	1298.5	1328.7	1672
EC:3.4.19.13	815.08	1446.25	1983.25	1891.83	2178.25	1739.92	2176.67	2853.5	1509.92	1604.92	879.67	719.25	815.25	1617.67	1032.59	893.67	1355	973.58	989.75	1007.5	759.92	1254.5	1253.5	1218.5	1605.58	1395.83	1102.5	1016	826.25	1762.08	1592	1842.67	1148.5	671.25	1021.75	1032.16	1067.91	709.42	867.42	1753.33	711.5	1375.08	853.75	1852.42	302.67	1083	330.75	1161.5	784.25
EC:3.4.19.3	3677.3	4361.6	5656.27	5317.75	5654.55	6640.22	7389.18	7400.55	4371.1	3773.24	4512	3946	1525.67	3574	2033.25	2268.65	1989.8	3335.33	6616.87	8608.69	7872.82	8314.83	7816.27	5450.1	7857.68	6927.43	7304.82	4312.3	6294.68	8476.95	4408.22	5988.37	7314.35	8782.92	7729.9	7476.23	7079.83	8820.17	6631.07	5368.7	9049.33	7892.33	12540.15	10525.98	6792.4	9960.2	8568.5	7861.82	8033.75
EC:3.4.19.5	5.33	17	17	39.33	9	18.67	9	26.67	16.67	25	4	8	19	4	4.67	7.67	7	5	9	3.33	13	2	16	3	19.33	14	0	2	19	34.33	13	26	5	14.67	21	2.33	19.33	6	15.67	19.33	13.67	2.33	2	0	20.67	19	14	6	13
EC:3.4.21.102	10942.38	15734.66	15793.27	19993.88	18331.89	18075.33	17522.72	16499	18735.62	16491.88	14428.29	14023.83	14034.75	16529.94	15683.08	14247.65	15702.71	16314.67	15129.42	12082.84	18038.04	15409.98	17248.12	16100.85	18377.49	17264.01	17754.13	13721.23	15523.47	23490.97	18054.27	16730.75	13530.07	15744.8	14967.2	13957.9	18725.91	17440.74	15250.16	18088.12	19732.12	13829.7	21498.13	16170.31	16001.66	15011.02	15190.61	14336.97	17957.97
EC:3.4.21.105	7597.05	6261.19	7432.68	7899.92	8002.8	8071.13	9655.02	7402.21	8793.69	4776.16	9016.83	7561.33	4961.14	8859.42	7174.96	5706.4	6527.27	7972.66	10887.37	13930.02	13039.4	12196.33	11407.02	12095.27	11862.33	12722.35	13131.98	9205.63	10977.67	12518.03	8428.97	9393.36	13574.46	15674.92	13743.4	12478.74	12961.25	15102.5	12036.07	10633.62	15521.75	13601.74	19716.25	13801.07	13630.9	15188.95	14955.53	13464.57	14098
EC:3.4.21.107	14063.88	15430.7	18920.43	21742.25	22579.64	22121.62	24120.19	20880.88	22584.87	15103.75	18930.99	17157.16	16962.12	23756.59	19882.17	17996.9	21736.57	20612.57	19250.82	19509.19	19575.74	20623.83	18101.14	20588.77	19072.4	23011.01	22352.23	19562.96	18632.38	25123.37	20489.59	19150.86	22765.54	21196.68	20724.9	20533.41	22631.91	23257.62	19912.41	20510.46	23312.25	24936.39	28283.21	24563.25	21177.91	22059.62	21212.39	23937.19	21532.17
EC:3.4.21.110	0	0	0	0	0	0	0	0	0	0	0	0	0	0	0	0	0	0	0	0	0	0	0	0	0	0	0	0	0	0	0	0	0	0	0	0	0	0	0	0	0	0	0	0	0	0	0	0	0
EC:3.4.21.116	5305.4	6981.64	8866.13	10442.32	10661.15	10843.81	12063.72	11404.51	9317.84	7724.19	6359.83	5954.83	7136.94	9036.77	7843.38	6633.15	10241.17	7127.06	6675.5	6017.12	5731.75	6992.93	5612.27	6753.27	6293.84	8588.9	7731.56	7522.43	6216.52	10151.65	8219.72	7502.86	7632.41	4859.12	5938.2	6113.21	7683.2	6474.4	6644.07	7811.04	5899.53	8099.69	6733.65	9407.59	6410.9	6116.1	5353.13	7625.72	5988.75
EC:3.4.21.19	0	0	0	0	0	0	0	0	0	0	0	0	0	0	0	0	0	0	0	0	0	0	0	0	0	0	2.25	0	0	0	0	0	0	0	0	0	0	0	0	0	0	0	0	0	0	0	0	0	0
EC:3.4.21.26	145.6	527.8	474.2	659	440.6	802	350.6	423.7	463.6	549.3	486.4	263	493	320.8	459.3	525.5	350.1	474.6	745.4	186.4	701.2	439.9	555.7	513	544.8	394.8	469.8	363	683.4	838.4	795.6	735.6	301.2	259.27	575.9	492.8	544.2	368.7	806	963	602.6	162.8	400.8	260.9	342.5	424.7	110.6	255.2	446.6
EC:3.4.21.53	8898.81	12974.83	16230.8	19946.71	18738.66	17526.13	20964.62	20428.9	18077.53	15628.11	11931.81	10789.16	13825.23	16610.68	14504.68	12872.71	17638.94	13902.38	13101.57	10902.14	11259.04	13143.85	11333.91	13323.45	12259.33	14812.51	14205.84	12269.53	12061.87	18327.37	15334.79	14024.25	12924.41	10001.6	11335.8	11432.37	14034.34	12562.59	12143.06	14707.82	11636.26	12648.6	11718.17	15968.41	11434.23	10868.32	8586.24	12307.89	11230.77
EC:3.4.21.62	0	0	0	0	0	0	0	0	0	0	0	0	0	0	0	0	0	0	0	0	0	0	0	0	0	0	0	0	0	0	0	0	0	0	0	0	0	0	0	0	0	0	0	0	0	0	0	0	0
EC:3.4.21.66	0	0	0	0	0	0	0	0	0	0	0	0	0	0	0	0	0	0	0	0	0	0	0	0	0	0	0	0	0	0	0	0	0	0	0	0	0	0	0	0	0	0	0	0	0	0	0	0	0
EC:3.4.21.72	0	0	0	0	0	0	0	0	0	0	0	0	0	0	0	0	0	0	0	0	0	0	0	0	0	0	0	0	0	0	0	0	0	0	0	0	0	0	0	0	0	0	0	0	0	0	0	0	0
EC:3.4.21.83	31.33	119	122.8	253.53	166.4	357.67	131.6	163.67	24.67	82.4	12	18	28	20	92.67	42.17	49	29.2	233	73.53	108	85.5	152.5	88	113.33	98.8	51.2	49	159.6	219.33	190.8	182	21	99.47	166.5	99.33	142.33	81.5	274.67	294.33	68.67	29.83	76	138.5	15.17	259.5	21	32	49
EC:3.4.21.88	11653.08	11611.59	13080.05	14287.83	15148.49	16080.08	16089.27	13863.73	15119.66	10088.56	13524.83	12076.33	10565.22	15580.46	14064.51	11521.65	15330.04	14054.4	16339.88	15916.84	17137.02	16843.36	14968.27	17221.77	15756.92	18474.58	17241.01	14526.73	15735.62	19714.52	15082.27	15263.36	20140.47	18178.54	17413.5	16928.84	18437.14	19359.22	17524.41	16382.29	19356.98	19650.63	23243.23	18721.52	16908.24	18341.75	17124.23	18225.87	17700.25
EC:3.4.21.89	21777.25	27426.64	32218.1	37566.47	39669.56	37784.12	39113.09	30101.47	40929.77	25891.3	34260.38	32293.99	31960.76	42685.13	36821.04	35649.6	34021.24	38810.72	33510.12	32794.55	35081.94	34587.55	32458.36	35346.49	33490.9	38162.56	39069.33	36358.49	33752.72	44391.22	40225.06	34447.4	36248.22	36727.44	37079.2	36468.02	38917.51	39324.19	35772.62	37440.65	41918.98	43489.93	50584.22	41925.18	33674.61	38684.52	35163.72	42933.46	37640.87
EC:3.4.21.92	14098.41	17660.87	21170.1	24351.47	24435.47	24485.14	26589.11	24023.04	23332.87	17753.46	18221.48	17618.91	16958.53	21873.66	19164.23	17550.32	19418.43	19777.71	21333.11	22325.43	21779.29	23419.41	20926.17	23024.69	21572.33	24815.46	23359.17	20681.59	20549.35	28648.55	24707.54	21882.54	24411.47	23906	23503.85	22051.01	24300.81	23620.39	22366.75	24494.71	24822.8	26321.89	28836.8	28466.34	20901.16	25051.47	20890.39	25692.54	21905.52
EC:3.4.21.96	211	990	1578.67	2061	2214	1823.67	1932.33	581	2750	1239.67	2661	3494.5	2748.67	4120	2932	3883	3347	3230.33	341	791.67	188	709.33	803	723	747	747	1294.33	2086	532	1310	2716	1036	229	604.17	925	1003	880	93	300.67	1430	1244	2506	1070	1838.33	215.5	1138	413	2546	334
EC:3.4.22.37	0	0	0	0	0	0	0	0	0	0	0	0	0	0	0	0	0	0	0	0	0	0	0	0	0	0	0	0	0	0	0	0	0	0	0	0	0	0	0	0	0	0	0	0	0	0	0	0	0
EC:3.4.22.40	10656.03	10385.6	8417.9	8411.33	8651.12	10730.25	7169.12	4097.9	11076.36	5910.94	15521.64	14192	6530.67	12232.69	9997.94	10652.33	5376.37	13798.11	13305.05	15700.72	21698.82	15835.22	21401.15	14587	22021.1	16066.18	18861.1	12746.5	13274.3	20369.97	13198.95	12500.37	14039.4	24375.28	17903.8	15626.43	20377.06	20817.57	14058.25	14328.25	28949.7	17669.35	35806.1	17456.72	19233.92	22776.9	25810.95	19269.15	23078.95
EC:3.4.22.48	0	0	0	0	0	0	0	0	0	0	0	0	0	0	0	0	0	0	0	0	0	0	0	0	0	0	0	0	0	0	0	0	0	0	0	0	0	0	0	0	0	0	0	0	0	0	0	0	0
EC:3.4.22.70	18181.76	22331.6	30719.72	35545.13	38602.41	32945.31	39791.03	29716.06	41786.1	24288.22	33912.67	32434.33	35313.33	46455.26	38185.37	38704.51	34685.82	40129.92	23142.65	27891.97	23456	26354.97	23657.73	25936.18	25893.15	30526.55	34115.59	33105.82	24294.75	35304.68	35007.79	27415.63	25027	28109.72	27592	28892.7	30485.75	28300.66	24263.52	29763.78	32942.89	40222.38	39177.42	38682.01	27258.5	30490.25	27696.63	38590.49	28251
EC:3.4.22.8	0	0	0	0	0	0	0	0	0	0	0	0	0	0	0	0	0	0	0	0	0	0	0	0	0	0	0	0	0	0	0	0	0	0	0	0	0	0	0	0	0	0	0	0	0	0	0	0	0
EC:3.4.23.36	12134.33	14293.95	16218.05	18492.6	18881.49	18767.06	19062.84	15673.21	19133.45	13612.31	15964.98	15210.16	14655.45	19251.16	17092.02	15739.65	17036.6	17837.68	18474.57	17546.06	19389.54	18795.91	17344.22	19600.02	17962.8	20319.66	19729.89	17877.76	18154.6	23047.8	20354.12	18314.21	20452.61	20309.95	19907.6	19252.34	20698.56	21002.02	19742.83	20189.54	21978.97	21922.81	25706.12	21348.58	17988.16	20477.47	18436.14	21126.92	19806.77
EC:3.4.23.43	11304.74	11342.94	13316.54	15768.83	16847.32	15969.91	16703.44	12196.06	17508.68	10384.45	15912.15	13707.32	13179.92	19209.63	15754.42	14363.48	16126.23	16776.98	16213.5	16548.67	17162.69	16088.7	15237.23	17006.27	15440.26	18635.41	18659.34	16386.06	15888.1	19398.34	15904.39	14772.03	18901.19	19357.06	17762	17289.51	18624.64	20375.33	17229.58	16394.12	20244.33	19919.95	25131.6	19255.87	18047.58	18881.42	18905.55	19879.49	19125.92
EC:3.4.23.48	0	0	0	0	0	0	0	0	0	0	0	0	0	0	0	0	0	0	0	0	0	0	0	0	0	0	0	0	0	0	0	0	0	0	0	0	0	0	0	0	0	0	0	0	0	0	0	0	0
EC:3.4.23.49	0	0	0	0	0	0	0	0	0	0	0	0	0	0	0	0	0	0	0	0	0	0	0	0	0	0	0	0	0	0	0	0	0	0	0	0	0	0	0	0	0	0	0	0	0	0	0	0	0
EC:3.4.23.51	1.33	27	3	22.33	8	66.67	41	19.17	0.67	8.5	0	2	11.5	6	7.67	0.67	15	4.5	6	22.33	8	22.5	10.5	44	1.33	28	2	21	24	15.33	65.5	12	44	10.67	32	9.33	23.33	0	48.17	33.33	6.67	23.33	0	23	12.67	48.5	12.5	30	2.5
EC:3.4.23.52	0	24	3	17	5	60	33	15.5	0	2	0	0	3.5	0	0	0	11	3	6	21	7	21	9	41	0	24	2	21	24	13	62	12	39	5	29	7	18	0	44	32	4	18	0	23	0	30	0	28	0
EC:3.4.24.11	0	0	0	0	0	0	0	0	0	0	0	0	0	0	0	0	0	0	0	0	0	0	0	0	0	0	0	0	0	0	0	0	0	0	0	0	0	0	0	0	0	0	0	0	0	0	0	0	0
EC:3.4.24.15	0	7	0	9	0	0	0	0	0	0	0	0	0	0	0	0	10	0	2	0	0	4	0	8	0	0	0	0	0	8	6	9	0	0	9	0	0	0	0	5	0	0	0	0	0	0	0	0	0
EC:3.4.24.27	0	0	0	0	0	0	0	0	0	0	0	0	0	0	0	0	0	0	0	0	0	0	0	0	0	0	0	0	0	0	0	0	0	0	0	0	0	0	0	0	0	0	0	0	0	0	0	0	0
EC:3.4.24.28	0	0	0	0	0	0	0	0	0	0	0	0	0	0	0	0	0	0	0	0	0	0	0	0	0	0	0	0	0	0	0	0	0	0	0	0	0	0	0	0	0	0	0	0	0	0	0	0	0
EC:3.4.24.29	10.25	10.25	15.75	10.25	11	10	18.25	17.25	11.75	14.75	27.5	26.75	12.25	28	17	24.75	9.5	21.5	8	7.25	20	8.5	12.25	21	22.75	12.5	18.5	6.5	11.5	7.5	14	10.5	21.25	19	11.75	22.5	5.75	13.5	6.75	6.5	16.5	16.25	15.5	15.5	7.5	4.5	2.75	10	5.5
EC:3.4.24.3	10.25	10.25	15.75	10.25	11	10	18.25	17.25	11.75	14.75	27.5	26.75	12.25	28	17	24.75	9.5	21.5	8	7.25	20	8.5	12.25	21	22.75	12.5	16.25	6.5	11.5	7.5	14	10.5	21.25	19	11.75	22.5	5.75	13.5	6.75	6.5	16.5	14.25	15.5	15.5	7.5	4.5	2.75	10	5.5
EC:3.4.24.40	0	0	0	0	0	0	0	0	0	0	0	0	0	0	0	0	0	0	0	0	0	0	0	0	0	0	0	0	0	0	0	0	0	0	0	0	0	0	0	0	0	0	0	0	0	0	0	0	0
EC:3.4.24.55	1.33	3	0	5.33	3	3.67	1	0.67	0.67	5	0	2	0	4	1.67	0.67	3	0	0	1.33	1	0	0	3	1.33	1	0	0	0	1.33	0	0	0	1.67	2	2.33	1.33	0	2.67	1.33	1.67	2.33	0	0	11.67	16	11	0	2
EC:3.4.24.56	0	0	0	0	0	0	0	0	0	3	0	0	0	0	0	0	0	0	0	0	0	0	0	10	0	0	0	0	0	0	0	2	0	0	0	0	4	0	0	0	0	0	0	0	0	0	0	0	0
EC:3.4.24.68	0	0	0	0	0	0	0	0	0	0	0	0	0	0	0	0	0	0	0	0	0	0	0	0	0	0	0	0	0	0	0	0	0	0	0	0	0	0	0	0	0	0	0	0	0	0	0	0	0
EC:3.4.24.69	0	0	0	0	0	0	0	0	0	0	0	0	0	0	0	0	0	0	0	0	0	0	0	0	0	0	0	0	0	0	0	0	0	0	0	0	0	0	0	0	0	0	0	0	0	0	0	0	0
EC:3.4.24.70	9.33	28	14	44.33	18	17.17	16	5.67	63.67	53.5	15	14	60.5	13	17.67	26.67	27	35	79	4.33	23	47	54	46	14.83	9	10	4	30	40.33	123	45	8	31.34	42	29.33	36.33	31	6.67	25.33	20.67	2.33	21	5	73.17	19	41	3	27.5
EC:3.4.24.75	0	0	0	0	0	0	0	0	0	0	0	0	0	0	0	0	0	0	0	0	0	0	0	0	0	0	2.25	0	0	0	0	0	0	0	0	0	0	0	0	0	0	0	0	0	0	0	0	0	0
EC:3.4.24.77	0	0	0	0	0	0	0	0	0	0	0	0	0	0	0	0	0	0	0	0	0	0	0	0	0	0	0	0	0	0	0	0	0	0	0	0	0	0	0	0	0	0	0	0	0	0	0	0	0
EC:3.4.24.78	5462.4	7092.64	8951.13	10778.32	11091.15	10981.81	12324.72	11437.51	9792.84	7883.19	6449.83	6016.83	7306.94	9193.77	7936.38	6718.15	10258.17	7379.06	6899.5	6179.12	5959.75	7111.93	5707.27	7069.27	6432.84	8912.9	8012.56	7734.43	6574.52	10297.65	8219.72	7625.86	7810.41	5261.12	6078.2	6281.21	7977.2	7089.4	7024.07	7968.04	6045.53	8197.69	7400.65	9463.59	6748.9	6363.1	5635.13	7695.72	6380.75
EC:3.4.24.84	70.67	262.67	209.17	270	155.67	273.33	109	185.17	162.67	255.5	122	58	378.67	52.83	211.33	132	144.5	155.67	500.67	131.67	261.34	136	480	268.33	162	277.66	115.34	156	324	382.67	348	285.84	108	577.67	214	187.16	250.5	322.67	435	562	258.5	38	191	127.67	168.67	193.67	86.33	62	181.67
EC:3.4.25.1	0	48	6	34	10	120	66	31	0	4	0	0	7	0	0	0	26	6	12	42	14	42	18	82	0	48	4	42	52	26	124	24	78	10	58	14	36	0	88	64	8	36	0	46	0	60	0	56	0
EC:3.4.25.2	3427.43	2655.87	2224.37	1570.56	2091.94	3233.6	1656.2	903.81	2231.24	874.2	3979.33	3200.5	1042.14	2624.1	2223.83	1985.5	1500.23	3482.4	6744.47	6218.93	7911.77	6685.77	6842	5970.33	6206.93	5772.63	5603.92	3972.8	6196.1	6086.87	3791	4902.17	7779.7	8821.54	7505.3	7251.46	6785.53	9077.07	6916.67	4696.83	9050.71	6838.03	12015.4	5904.27	6642.01	8154.07	8412.93	6466.9	8174.17
EC:3.5.1.1	10237.36	12598.01	14489.12	16240.36	16723.69	17113.77	16845.4	14154.39	16542.31	12201.85	13505.65	13453.33	12005.15	15274.22	13716.06	13113.22	12848.34	14960.79	16730.94	15851.22	17630.34	17357.98	16190.62	17773.95	16539.77	17909.46	17087.3	15623.43	16040.53	20750.63	18815.22	16557.25	18662.65	18757.42	18377.2	17233.76	18367.19	18631.42	17564.23	18224.23	19938.61	19616.45	23260.02	19559.87	15372.73	19072.77	15928.21	19166.22	17094.27
EC:3.5.1.10	128.25	551.42	499.67	589.58	434.92	492.25	255.5	469.09	571.59	742.83	210	233.5	699.17	213.33	398.5	390.17	275.5	371.67	640.17	266.33	450.92	380.75	567.75	712.83	418.08	439.83	321.42	218	543	698	1018.5	585.67	172	899.09	447.5	436.16	389.75	449.92	706.92	851.33	537.09	188.83	301.75	364.42	200.59	495.42	102.08	184.5	287.92
EC:3.5.1.102	0	24	3	17	5	60	33	15.5	0	2	0	0	3.5	0	0	0	11	3	6	21	7	21	9	41	0	24	2	21	24	13	62	12	39	5	29	7	18	0	44	32	4	18	0	23	0	30	0	28	0
EC:3.5.1.103	0	0	12.8	14.2	1.4	13	11.6	0	3	1.4	4	3	4.5	3	8	2.5	0	2.2	1	23.2	0	0	0	0	2	6.8	11.2	1	4.6	0	0.8	4	0	73.8	5	13	3	0	8	3	13	0	4	50	0	61.5	2	0	0
EC:3.5.1.105	552.25	1715.25	3181.75	3835.25	3359	3314	5089.25	5464.25	2276.75	2693.75	843.5	973.75	844.25	1231	472	785.75	1021.5	546.25	794.12	1942.25	430	2012.5	1427.87	646	1598.13	1546.5	1506.25	841.5	515.5	2617.5	1380.62	1487.5	848.25	582	782.75	800.5	956.75	607.12	352.75	1326.5	511.5	1359.25	626.5	3558.5	370.5	1745.5	278.75	1405.62	295.5
EC:3.5.1.106	0	0	0	0	0	0	0	0	0	0	0	0	0	0	0	0	0	0	0	0	0	0	0	0	0	0	0	0	0	0	0	0	0	0	0	0	0	0	0	0	0	0	0	0	0	0	0	0	0
EC:3.5.1.107	0	0	0	0	0	0	0	0	0	0	0	0	0	0	0	0	0	0	0	0	0	0	0	0	0	0	0	0	0	0	0	0	0	0	0	0	0	0	0	0	0	0	0	0	0	0	0	0	0
EC:3.5.1.108	1092.01	2488.72	2175.37	3139.49	2240.61	1779.25	1416.1	1891.63	2861.02	3213.89	1702.98	1820	2435.51	2018.97	2322.63	2252.83	1972.93	2513.68	2979.82	942.15	2807.79	2289.49	2605.45	3042.58	2426.88	2065.21	1868.89	1486	2721.65	2966.49	3695.35	2977.69	2238.7	1989.11	2346.9	2218.29	2391.44	2338.87	2580.42	3147.08	2549.36	1121.38	1612.05	1157.82	1648.93	1305.62	726.18	1268.95	2095.52
EC:3.5.1.11	18	119	81	176	96	245	81	111	8	44	4	0	25	15	114	23	42	52	219	39	79	60	191	123	87	89	31	51	144	114	99	139	53	19	105	59	123	63	255	239	30	21	63	51	0	131	8	28	48
EC:3.5.1.110	1.33	3	0	5.33	3	3.67	1	0.67	0.67	5	0	2	0	4	1.67	0.67	3	0	0	1.33	1	0	0	3	1.33	1	0	0	0	1.33	0	0	0	1.67	2	2.33	1.33	0	2.67	1.33	1.67	2.33	0	0	11.67	16	11	0	0
EC:3.5.1.114	0	0	0	0	0	1.5	0	0	0	0	0	0	0	0	0	0	0	0	0	0	0	0	0	0	0	0	0	0	0	0	0	0	0	0	1	0	0	0	1	0	0	0	0	0	0	0	0	0	0
EC:3.5.1.115	0	0	12.8	14.2	1.4	18	11.6	0	3	1.4	5	3	7	3	11	2.5	0	5.2	1	27.2	0	1.5	2.5	0	2	6.8	11.2	1	4.6	1	3.8	4	0	73.8	7.5	13	3	1.5	8	3	13	2.5	4	86.5	3.5	91.5	2	4	0
EC:3.5.1.116	1.8	10.6	17.6	22	23.8	26.8	25.6	32.8	19.6	17.4	0	0	0	0	0	1.4	4.8	1	9	10.6	3.4	25	13.4	19.6	14.8	14.6	9.4	11.8	4.6	22.2	31.6	24.2	12.6	2	14.4	9.4	6	3.8	6.4	11.2	3	25	2.4	38.4	3.4	18.2	1	17.2	1
EC:3.5.1.118	26	45	26	20.33	38.67	104	47	182.67	15.67	33.33	14	16	30	24	15.34	16.67	35	17	35.33	37.33	39	93.33	46	68	12.66	72	55	52	96	54	65	94.33	97	64.34	54	57	49.33	39	96.67	89	42	60.66	50	60.33	86.67	85	44	62	59
EC:3.5.1.15	0	0	0	0	0	1.5	0	0	0	0	0	0	0	0	0	0	0	0	0	0	0	0	0	0	0	0	0	0	0	0	0	0	0	0	1	0	0	0	1	0	0	0	0	0	0	0	0	0	0
EC:3.5.1.16	425.68	1212.55	1203.7	1475.33	1189.1	1226.92	775.1	1134.62	1329.52	1388.05	853.65	728	1030	817.8	967.47	1149.17	751.1	1104.35	1342.15	417.48	1446.95	1073.15	1041.45	1482.25	1259.88	896.55	951.55	761	1393.15	1675.98	2054.35	1701.35	798.7	541.77	1226.9	1059.63	1154.78	882.7	1507.42	1841.08	1268.02	551.38	982.55	603.65	664.42	722.45	401.85	684.95	1021.35
EC:3.5.1.18	12378.3	11900.61	13394.23	14307.03	15948.87	16620.13	17262.37	13472.13	16203.78	10246.79	15183.83	14604.16	11684.51	16892.84	15780.34	13342.23	14204.3	15775.11	13925.78	17510.3	16118.24	15881.5	16874.86	18495.43	17753.83	19381.56	18882.7	16978.8	12643.04	21298.53	18604.02	14410.54	18057.1	20355.48	17745.9	14995.4	19492.83	16367.92	14589.57	18447.7	21870.34	21629.3	24906.24	20873.91	17148.24	20651.37	19903.99	21671.32	16950.67
EC:3.5.1.19	90.66	271	291.3	425.86	174.07	188.67	160.27	325.67	356.67	301.07	254	188	422.67	252.34	298.67	343.5	122.33	320.86	270	131.03	390.5	261.17	190.5	307	363.33	179.3	247.53	156.5	342.1	319.5	323.8	332	205	465.3	310.5	240.83	248.16	205.67	457.17	452.33	394.84	82.83	249.5	299.17	251.84	402.5	85	128.5	234
EC:3.5.1.2	4852.16	4817	5635.55	5843.36	5992.15	6819.84	7864.1	7388.59	5181.84	3828.07	5594.25	5150.75	1732.75	4414.5	3264.59	2666.34	2293	4212.2	5029	8828.28	7330.17	7068.25	9347.25	6324.25	9584.66	7811.88	8116.87	5330	3910.1	9753.16	5857.55	5168.92	6201	10144.89	7069.25	5127.99	8287.49	6821.75	4236.34	6597.41	10315.92	7775.66	13233	10654	7379.09	10441.25	10143	8745.75	7750
EC:3.5.1.23	0	0	0	0	0	0	0	0	0	0	0	0	0	0	0	0	0	0	0	0	0	0	0	0	0	0	0	0	0	0	0	0	0	0	3	13	0	0	0	3	0	0	0	0	0	6	0	0	0
EC:3.5.1.24	9555.8	9088.94	10842.35	10753.17	12058.8	12151.05	12585.35	10377.21	13160.94	7484.58	14263.58	12590.33	7704.81	14434.67	9840.92	10744.65	8478.77	13074.49	11649.5	15384.94	16448.15	14703.66	16663.15	12797.02	17427.63	14877.35	17056.39	11486.63	11007.1	17619.03	11576.85	11502.11	13281.35	19081.09	15435.9	13959.24	16168	17559.13	11471.74	12229.62	22078	17348.91	28089.82	18853.15	17088.4	19641.2	20420.53	17657.95	18428.25
EC:3.5.1.25	9460.43	10140.71	12179.91	13273.2	14838	12633.18	15281.72	11913.01	15398.38	10178.54	13605.91	12530.16	11513.31	16849.84	12817.26	13286.55	14154.07	14593.44	12349.28	13129.07	14070.22	13819.33	12629.84	12590.62	13484.13	14243.58	15529.33	12154.43	12714.47	16306.56	11912.87	12829.48	14351.45	15037.06	14051.3	14231.64	14657.66	16705.38	13363.64	12593.32	16887.5	16356.23	21239.39	16480.89	14485.47	15186.4	15199.36	15175.77	15532.75
EC:3.5.1.26	478.25	1566.25	2877.75	3617.25	3130	3142	4619.25	4899.25	1871.75	2407.75	786.5	880.75	775.25	1120	416	657.75	897.5	483.5	832	1652.25	424	1785.5	1326.25	625	1423.75	1389.5	1288.25	715.5	472.5	2484.5	1276	1506.5	856.25	422	720.75	664.5	859.75	407.5	519.75	1365.5	412.5	1072.25	557.5	2951.5	288.5	1508.5	258.75	1172	215.5
EC:3.5.1.28	28816.37	39520.99	49239.38	58457.88	59922.29	59579.52	66753.7	61052.18	51664.6	41996.05	32408.13	32704.56	36754.28	43671.31	43089.74	34221.4	47233.3	38871.36	44325.6	42584.94	38567.01	45881.04	37393.96	48347.36	39173.32	52613.89	45812.79	45151.82	42521.57	59729.88	54975.1	47553.2	52870.98	37758.57	45110.75	41860.09	48102.23	42518.85	46589.76	52689.71	38794.58	52549.62	44283.18	58482.73	35907.17	43764.17	31740.44	50191.1	35406.27
EC:3.5.1.3	0	0	0	0	0	0	0	0	0	0	0	0	0	0	0	0	0	0	0	0	0	0	0	0	0	0	0	0	0	0	0	0	0	0	0	0	0	0	0	0	0	0	0	0	0	0	0	0	0
EC:3.5.1.32	478.66	406	568.4	597.26	671.2	554.34	597.3	553.34	948.67	835.04	883.17	628	792	1079	666.51	897.84	1098.67	825.85	392.12	311.6	440.34	378.5	241.12	338	492.04	434.56	577.94	287	313.8	588.66	295.52	494.34	320	532.74	362.5	430.32	415.32	472.12	462.34	430.66	629	502.66	573	681.5	719.34	548.5	504	385.62	689
EC:3.5.1.38	0	0	0	0	0	0	0	0	0	0	0	0	0	0	0	0	0	0	0	0	0	0	0	0	0	0	0	0	0	0	0	0	0	0	0	0	0	0	0	0	0	0	0	0	0	0	0	0	0
EC:3.5.1.4	137.5	268.17	282.93	441.15	534.05	465.75	514.45	358.08	290.17	202.63	175.83	205.83	241.67	350.17	435.75	247.58	333	343.48	260.58	304.15	183.25	317	146.92	274.5	216.33	426.6	457.9	206	287.62	509.58	260.1	444	483.75	281.02	222	268.67	356.5	272.08	385	345	222.17	375.66	314.92	301.75	145	428	231.33	304.5	280.75
EC:3.5.1.41	0	0	0	0	0	0	0	0	0	0	0	0	0	0	0	0	0	0	0	0	0	0	0	0	0	0	0	0	0	0	0	0	0	0	0	0	0	0	0	0	0	0	0	0	0	0	0	0	0
EC:3.5.1.42	8027.33	11382.11	13419.72	16219.93	16084.49	15352.23	16745.67	14474.55	16407.11	12562.98	11533.65	11638.83	13070.95	15682.49	14340.85	13277.15	14630.77	13973.02	12082.57	11295.89	10895.54	12019.08	10900.72	14009.35	11434.47	14160.16	13361.98	13192.43	11622.1	16556.47	16998.62	13233.05	13104.61	11510.61	12363.1	11675.5	13491.06	11353.69	12423.66	15414.37	12427.47	14571.65	12378.45	15118.41	10571.66	11950.97	8720.31	14151.92	10535.77
EC:3.5.1.44	3436.23	5613.14	7031.13	8978.82	9102.98	9178.48	9721.72	8987.51	7597.34	6004.86	3842.83	3706.33	4619.44	5600.27	4509.21	4272.65	6214.67	4652.06	5987.67	4878.62	4264.75	5736.6	4737.27	5781.77	4764.01	7107.4	5667.06	5910.93	5258.52	8395.98	7208.22	5789.53	6574.91	3849.62	4739.2	4593.04	6273.7	5265.4	5764.07	6471.37	3663.2	5784.86	4853.15	7284.26	3791.9	4839.6	2896.43	5710.22	4003.25
EC:3.5.1.46	0	0	0	21	0	11.5	3	21	0	2	2	0	0	0	3	0	0	0	5	0	5	2	13	0	11	10	0	0	10	15	5	15	5	6	14	0	7	0	10	11	0	0	2	0	0	3	3	0	8
EC:3.5.1.47	1660.75	2143.75	3230.75	2636	3304.25	2987.25	3355	2221	4134.25	1859.67	3361	3852.5	3082.5	4458.75	3703.25	4139.25	2233	3978.5	5770	6536.17	4826.42	6124.5	3225.25	6719	3143.75	5007.58	4430.67	4727	6105.25	3769.25	6609.25	5271.67	7693.25	5837	7726	7654.33	4085.08	5682.5	6857.5	5652.25	5322.08	8478.75	5693	6271.25	3938	6427.75	3217	7395.75	4263.25
EC:3.5.1.49	0	11	0	0	0	0	22	0	0	0	0	27	67	0	154	5	38	39	0	0	5	0	12	0	0	0	0	0	0	0	0	0	8	7	0	0	11	6	0	0	15	0	13	5	0	29	26	0	19
EC:3.5.1.5	790.07	709.8	1420.2	1362.6	1393.27	1606.73	2139.6	2417.4	1453.8	1517.73	1569	1152	1728	1796	3121.67	1325.7	2495.4	2124.6	567.33	1106.4	790.2	983.33	874.2	666.8	1125.73	789.2	1685.55	350.4	539.6	1133.27	744.2	719.93	404.8	1079.4	902.2	724.87	729	896.4	265.2	498.27	1709.33	1147.33	1182.2	2299.53	1585.2	1068.6	1473	1036.6	972
EC:3.5.1.53	1121.32	2456.49	2237.47	3547.5	2399.57	1857.05	1619.53	1702.25	3729.62	3202.28	2779.15	2289.33	3285.51	3501.8	2854.8	2959.73	2665.07	3099.18	2304.15	1099.42	2931.02	1932.98	2085.52	2585.68	2508.18	2220.98	2859.28	1379.3	2850.92	2817.35	3158.95	2613.72	1284.8	2332.61	2033.3	2178.2	2215.62	2799	2512.32	2947.95	2895.69	884.38	2284.62	1176.05	3030.82	1402.82	1325.01	1320.65	2969.02
EC:3.5.1.54	0	0	2	0	0	8.5	0	7	0	0	0	0	0	0	0	2	0	0	0	0	0	0	0	0	0	0	0	0	0	5	0	4	0	0	5	5	0	0	1	0	0	2	0	0	0	6	0	0	0
EC:3.5.1.59	148.5	396	592	446	708	359.5	741	1090	536	496.5	202	209	227	325.5	95.5	211.5	367.5	148.5	182	284	107	331.5	347.5	167.5	449	341.5	328.5	210	125.5	468	281.5	390.5	154.5	118.5	176	185	209	126.5	85	308	106.5	291.5	193.5	639.5	65	230.5	42.5	273.5	52
EC:3.5.1.68	0	0	0	0	0	0	0	0	0	0	0	0	0	0	0	0	0	0	0	0	0	0	0	0	0	0	0	0	0	0	0	0	0	0	0	0	0	0	0	0	0	0	0	0	0	0	0	0	0
EC:3.5.1.78	1.33	3	0	5.33	3	3.67	1	0.67	0.67	5	0	2	0	4	1.67	0.67	3	0	0	1.33	1	0	0	3	1.33	1	0	0	0	1.33	0	0	0	1.67	2	2.33	1.33	0	2.67	1.33	1.67	2.33	0	0	11.67	16	11	0	0
EC:3.5.1.81	1512.6	2264.2	3960.7	4539	3932.1	3833.6	5451.37	5808.93	3271.2	3525.97	2055.67	1958	2042	3018.17	1496.17	2058.8	2989.1	1910.33	1645	2186.87	1227.47	2696	1803.3	1393.2	2156.6	2242.53	2231.8	1527.6	1090.2	3319.9	2510.2	2391.07	1610.2	933.33	1381.3	1562.13	1795.83	1243.77	1212.8	2116.4	1510.83	2075	1493.3	3867.47	1466.8	2109.4	1080	2131.4	1240
EC:3.5.1.82	0	0	0	0	0	0	0	0	0	0	0	0	0	0	0	0	0	0	0	0	0	0	0	0	0	0	0	0	0	0	0	0	0	0	0	0	0	0	0	0	0	0	0	0	0	6	0	0	0
EC:3.5.1.87	569.85	1023.62	1127.58	1297.2	1606.75	1561.85	1546.8	1852.43	940.12	1008.55	510.33	394.08	780.06	817.17	973.75	591.63	1032.74	746.28	901.08	834.24	567.89	968	975.47	828.2	875.68	1249.66	791.17	821.6	768.72	1618.98	1419.5	1232.24	1361.2	826.72	846.55	659.63	959.41	501.18	926.55	1453.4	543.83	1196.08	577.22	1514.55	289.3	918.4	293.08	1310.4	432.25
EC:3.5.1.88	19765.38	23175.8	27018.53	30224.13	31637.94	32442.11	32970.87	27090.51	30875.8	21212.47	26009.81	25461.49	21991.57	30006.08	27346.56	24524.96	25631.35	28342.13	30870.18	31737.53	32346.53	32750.58	30100.83	33075.45	31004.29	34657.97	33388.08	29851.23	30128.96	38954.25	33791.39	30204.59	35646.82	35416.92	34516	32996.07	35022.47	35631.77	32854.56	33160.49	37875.55	38893.39	45420.12	38656.23	29736.06	36604.92	31987.17	37734.99	32839.52
EC:3.5.1.9	117.67	156.5	111	119	185.67	282.33	127	52	98	95.33	43	58	167.5	63	249.67	98.5	227.5	139	161.33	56	131.5	170.33	119	121	115.33	168	133	122.5	206	188.67	162	152.33	122.5	112.5	95	102.67	192	86	222	215.67	118.83	174.33	119.5	145.83	63	205.5	106	293	152
EC:3.5.1.90	0	0	0	0	0	0	0	0	0	0	0	0	0	0	0	0	0	0	0	0	0	0	0	0	0	0	0	0	0	0	0	0	0	0	0	0	0	0	0	0	0	0	0	0	0	0	0	0	0
EC:3.5.1.94	1.33	3	0	5.33	3	3.67	1	0.67	0.67	5	0	2	0	4	1.67	0.67	3	0	0	1.33	1	0	0	3	1.33	1	0	0	0	1.33	0	0	0	1.67	2	2.33	1.33	0	2.67	1.33	1.67	2.33	0	0	11.67	16	11	0	0
EC:3.5.1.96	1.33	3	0	5.33	3	3.67	1	0.67	0.67	5	0	2	0	4	1.67	0.67	3	0	0	1.33	1	0	0	3	1.33	1	0	0	0	1.33	0	0	0	1.67	2	2.33	1.33	0	2.67	1.33	1.67	2.33	0	0	11.67	16	11	0	0
EC:3.5.1.97	0	0	0	0	0	0	0	0	0	0	0	0	0	0	0	0	0	0	0	0	0	0	0	0	0	0	0	0	0	0	0	0	0	0	0	0	0	0	0	0	0	0	0	0	0	0	0	0	0
EC:3.5.2.10	1633.5	1383	1732	1499.25	2311.25	1242.25	2142.75	1924.75	2307.5	1624.17	2275.5	2037.5	2315.5	3356.5	3369.75	2372.25	3721	2795	978.87	1012.92	1459.92	1412	1153.87	1090	1496.88	1527.33	1885.17	868	1129.25	2087.25	670.62	1547.67	1217.25	1142.75	1039	1332.83	1423.33	1463.87	1069.5	1284.5	1885.83	1733.5	1739.25	1495.25	2022.5	949	1690.7	1248.12	1636.25
EC:3.5.2.14	104	154	132	158	142	56	116	38	78	86	68	18	114	218	278	69	128	234	202	56	102	84	262	136	136	164	66	76	142	108	26	94	122	0	74	146	166	88	200	180	38	22	92	28	36	76	88	96	198
EC:3.5.2.15	0	0	0	16	37	4	0	0	0	0	0	0	0	0	0	14	0	0	13	0	0	0	0	0	0	0	0	0	0	0	0	22	31	0	0	0	0	0	29	0	0	0	0	0	0	0	0	0	0
EC:3.5.2.17	9	20.67	17.67	37.33	23.67	49	12	16.34	19.34	54.33	14	4	55.67	5.33	8	13.67	60	10.67	106.67	7.33	36.67	3	85	8.33	23.33	29.33	13.67	4	36	48	5	13.67	6	28.34	18	30.66	21	125.67	26.67	21.33	13.34	6.33	5	4.67	38.34	34.67	28.33	2	43.67
EC:3.5.2.18	0	0	0	0	0	0	0	0	0	0	0	0	0	0	0	0	0	0	0	0	0	0	0	0	0	0	0	0	0	0	0	0	0	0	0	0	0	0	0	0	0	0	0	0	0	0	0	0	0
EC:3.5.2.2	2829.6	4627.37	6579.03	7658.75	7845.85	7164.85	9946.45	9829.18	5176.37	5456.56	2914.83	2956.83	3453.31	4169.67	4114.75	2936.88	5177.74	3278.08	3835.08	4570.95	2891.05	4831	3855.22	4013.7	4200.93	4945.2	4482.13	4044.1	3263.62	6535.98	5381.2	5264.4	4842.95	2605.42	3451.3	3470.97	4344	3014.68	3627.3	5128.9	3019.67	4836.83	3328.72	7686.05	2137.8	4195.9	2625.53	4898.9	2497.75
EC:3.5.2.3	11163	13685.28	15493.39	17840.93	18047.16	18152.56	18174.17	15039.22	18354.28	13049.98	15079.65	14563.83	13679.62	17915.82	16122.18	14792.65	15606.77	16841.69	17977.24	17092.56	18535.38	18204.58	16927.22	18882.68	17362.47	19462.82	18834.57	16628.93	17408.1	22253.64	19650.12	17505.39	19684.61	19643.12	19165.6	18485.66	19689.06	20220.36	18915.66	19270.87	21061.47	20815.65	24528.95	20676.58	17096.33	19784.14	17255.64	20185.42	18823.44
EC:3.5.2.5	416.8	189.6	294.6	264	539.3	175.8	276.1	228.3	409.6	345.4	560	465	507	959	537.5	592.4	795.8	614	208	104.6	248.4	264	119.9	237.6	240.8	270.6	457.82	124.8	170.6	376.7	90.6	323.7	270.6	182	193.9	277.9	263	364.3	248.4	237.2	403	265.33	439.9	146.4	559.4	207.2	382	228.2	476
EC:3.5.2.6	9512.85	10464.96	13415.28	13854.08	14614.52	16132.85	16193.2	15008.35	13562.96	10228.06	14374.33	13184.66	8754.15	14627.67	11229.46	11324.63	10907.91	13930.33	12658.57	14623.37	15747.56	15345.25	17491.13	11658.03	17600.17	14855.69	16319.22	11692.1	10868.61	19760.56	12757.94	12693.91	12176.06	16623.35	14521.3	13352.96	16002.41	16260.42	10937.22	12500.73	21156.09	16493.99	26647.82	19945.72	15203.89	18543.82	19155.74	17008.14	17037.42
EC:3.5.2.7	878.5	2266	2269.55	2961.2	2454.9	2045.25	2174.35	2574.25	2000.33	2520.32	942.42	1416.5	1624	1421.5	1776.42	1333.75	1320.67	1525.7	1956	985.87	2033.42	1913	1999.75	2084.75	2060.5	1767.88	1563.87	1379	2048.6	2854.5	2962.05	2683.42	1359.75	1315.72	1841	1678.33	1866.33	1473.5	2177.5	2894.75	1621.83	1104.75	1461.75	1785.75	1038.5	1562.5	670.5	1255.75	1638.25
EC:3.5.2.9	0	7	0	0	5	0	0	2	8	9	0	0	12	7	7	8	10	25	11	2	0	4	0	9	14	3	7	0	0	7	13	4	4	0	2	4	9	5	6	0	0	3	7	2	0	0	0	0	7
EC:3.5.3.1	623	2158.5	3781.25	4406	4103	3910.75	5876.42	6629.08	2674.5	3257.25	956.92	1102	1042.5	1447.67	415.42	843.75	1215.5	574.58	900.12	2222	541.75	2362	1766.37	739.25	1965.38	1906.25	1801.83	902	572.5	3302.5	1652.37	1859.25	1000.75	647.75	959.5	884	1103	603.29	426	1613.25	532	1565.25	747.25	4226.92	445	1982.5	318.5	1623.37	303.25
EC:3.5.3.11	2410.23	3319.3	3238.1	3514.68	4144.05	3724.15	3888.65	3777.52	3592.67	3013.34	2541	2729.5	3033.3	3814.6	4079.88	2976.32	4690.7	3276.35	2802.38	1927.49	2783.26	2812.1	2410.15	3304.1	2669.46	3321.69	3037.36	2719.1	2742.12	4057.15	3225.9	3695.71	3793.91	2029.92	2610.7	2797.19	3176.02	2721.95	3262.07	3794.7	2667.19	3353.36	2862.98	2835.92	2420.07	2408.6	2147.3	2820.1	2669.25
EC:3.5.3.12	502.5	452.34	496.66	1047.5	877	524	590.5	220.66	1631.34	579.66	1630.16	845.16	1453.34	2220.34	1395	1380.66	1697	1578.66	683.66	383	654.5	330	348.34	603	573.16	822	1377.16	440.5	808.84	598.66	488.5	304	338	801.84	342	596.34	635	1142.16	620.5	459	914.84	379.66	999.34	369	1728.5	520.5	822.16	759.5	1204
EC:3.5.3.13	0	0	0	0	2	0	0	0	0	0	0	0	0	0	0	0	0	0	0	0	0	0	0	0	0	0	0	0	0	0	0	0	0	0	0	0	0	0	0	0	0	0	0	0	0	0	0	0	0
EC:3.5.3.17	0	0	2	0	0	7	0	7	0	0	0	0	0	0	0	2	0	0	0	0	0	0	0	0	0	0	0	0	0	5	0	4	0	0	4	0	0	0	0	0	0	2	0	0	0	0	0	0	0
EC:3.5.3.18	701.75	264.75	471.25	332.25	355	77.5	260.25	359.25	1024.75	729.5	1192.5	940.5	1002	1637.25	712	1207	1491	1121.75	226.25	192.75	463.5	318	227.5	311	425.75	320.25	620	186	254	258	63.75	311	173	356.25	294	463	347.25	611.25	165.5	216.75	821.25	406.75	712.25	203	1128.5	237.75	649.5	305.25	842.5
EC:3.5.3.23	1.33	3	2	5.33	3	10.67	1	7.67	0.67	5	0	2	0	4	1.67	2.67	3	0	0	1.33	1	0	0	3	1.33	1	0	0	0	6.33	0	4	0	1.67	6	2.33	1.33	0	2.67	1.33	1.67	4.33	0	0	11.67	16	11	0	0
EC:3.5.3.26	1.8	22.27	34.93	51	23.8	37.8	25.6	42.13	38.77	39.23	15.33	2.33	2.67	3.17	4.5	12.73	9.8	19.33	78.33	10.6	15.4	42	16.07	73.6	20.13	14.6	165.15	11.8	30.27	30.53	154.6	28.2	29.6	5.67	20.4	29.07	9.5	8.63	18.4	19.2	15.17	37.16	17.07	38.4	4.9	18.2	11.83	22.2	7
EC:3.5.3.3	0	0	2	0	0	7	0	7	0	0	0	0	0	0	0	2	0	0	0	0	0	0	0	0	0	0	0	0	0	5	0	4	0	0	4	0	0	0	0	0	0	2	0	0	0	0	0	0	0
EC:3.5.3.4	0	0	0	0	0	0	0	0	0	0	0	0	0	0	0	0	0	0	0	0	0	0	0	0	0	0	0	0	0	0	0	0	0	0	0	5	0	0	0	0	0	0	0	0	0	6	0	0	0
EC:3.5.3.6	1748.5	1591	2032.67	1531.5	1155.5	2063.17	1654.83	1366	1336.5	786.42	1280	1578.25	756.92	1087.75	1731.29	881.75	1423.5	1419.58	6493.25	6329.17	5166.5	5864.33	2784.25	6811.5	2514.57	4668.25	3329.08	3390.5	6399.9	3072	5732.75	4954	8282.11	5738.42	7370.25	7187.5	4118.5	5853.25	7862.92	5490.25	4627.75	6462	4927.68	5011.33	3789	5921.25	2939.75	5598.25	4142.5
EC:3.5.3.7	0	0	0	0	0	0	0	0	0	0	0	0	0	0	0	0	0	0	0	0	0	0	0	0	0	0	0	0	0	0	0	0	0	0	0	0	0	0	0	0	0	0	0	0	0	0	0	0	0
EC:3.5.3.8	21	110	104.8	200.2	91.4	278	104.6	119	28	74.4	18	9	38.5	28	105	43.5	22	48.2	184	64.2	90	62	103	74	97	59.8	56.45	39	123.6	137	134.8	151	12	168.47	109	44	105	85	250	235	59	23	80	115	6	206.5	13	28	53
EC:3.5.3.9	170.8	103.6	210.1	214	268.3	158.8	179.1	103.8	85.6	120.57	185	77	128	360.5	354.5	97.4	244.3	218	165	79.27	107.07	159	92.9	135.6	126.8	181.93	231.49	117.8	81.6	281.7	224.6	175.87	131.6	50	87.9	129.73	136.83	94.3	108.4	191.2	87.83	128.33	137.9	89.4	54.4	126.2	118	134.2	221
EC:3.5.4.1	1242.3	1191.1	1427.1	1257.75	1513.05	1560.05	1968.35	2152.55	1640.43	989.15	1120.17	1174.75	485.75	987.25	883.92	616.9	578.47	870	1852	3127.85	1907.15	2325	2086.4	3151.6	2319.8	2706.35	2308.32	1862.3	1588.35	2215.95	2719.85	1798.2	2990.6	3044	2924.65	2075.4	2248.5	1814.8	2035.15	2725.95	2483.75	3132.83	2429.9	3282.15	2033.9	3165.45	1986.25	3105.95	1604.75
EC:3.5.4.10	9589.23	13664.51	15445.02	19184.93	18188.39	16755.53	18223.87	15949.05	19498.64	15371.85	13507.22	13856.83	15034.45	17693.79	16396.82	15368.55	16112.84	16465.87	14917.09	13652.06	14370.31	14910.48	13541.44	18043.45	14493.45	17147.89	16146.1	15318.73	14665.6	19660.07	20905.94	16194.52	16644.91	14819.38	15716.4	14633.03	16501.59	14407.31	15358.06	19066.07	16056.9	16967.45	15194.15	17089.21	13201.56	14386.87	10579.91	16708.44	13459.37
EC:3.5.4.12	10865	13306.44	14982.75	17168.57	17443.25	17690.23	17741.57	14769.04	17773.77	12600.58	14613.32	14204.83	12868.11	17259.99	15356.31	14237.15	14938.94	16262.82	17176.9	16814.86	17988.37	17669.41	16406.72	18358.02	16896.21	18901.53	18298.19	16317.43	16919.07	21511.3	19234.32	16947.38	19078.47	18478.47	18810.1	17934.84	19142.23	19406.52	18140.49	18514.54	20585.96	20307.49	24155.38	20201.24	16750.15	19235.8	16931.98	19810.92	18321.1
EC:3.5.4.13	823.13	1020.77	836.07	922.36	901.04	1282.3	1056.2	970.81	988.44	672.3	995.33	915	1348.84	1371	1856.83	1174.9	1516.13	1293.2	865.67	770.63	922.07	1100.17	860.9	988.93	780.63	1187.23	1024.44	696.3	1072.2	1465.87	1045.4	1030.37	1418.6	1516.31	861.9	940.06	1167.33	919.97	1174.57	1364.53	1045.01	1532.16	575.4	1144.07	852.91	920.87	584.33	1085.7	646.67
EC:3.5.4.16	5204.5	8074.44	10104.89	12730.93	12376.16	11698.73	13007	11584.89	12087.44	9337.15	7882.65	8355.5	9146.78	10300.15	9840.68	9086.82	9304.27	9992.36	9283.24	8612.89	7939.04	9223.41	8783.55	10622.35	8589.31	10609.66	9405.57	9960.93	8300.6	12783.64	12978.62	9890.38	9532.11	8672.78	9603.1	8602.33	9954.06	8047.69	8794.16	11536.87	9135.3	10540.32	9010.78	11503.9	6896.16	9245.97	6369.78	10331.92	7059.77
EC:3.5.4.19	6549.5	9590.61	11928.05	14463.35	14810.07	13988.81	15082.42	13292.3	14674.78	10836.64	10034.48	9539.33	11825.11	14052.65	12400.93	12090.57	13333.27	12438.78	9634.82	7718.47	8126.79	9455.08	8214.47	10203.35	8766.97	11145.16	10779.07	11091.93	9088.52	13943.05	13458.62	10924.05	9844.86	7518.53	8918.6	8965.5	10687.23	9084.27	9408.99	11866.37	9211.8	11567.15	9741.7	11811.16	8039.49	8456.97	6518.81	11036.42	8228.52
EC:3.5.4.2	3523.31	4640.89	6917.71	7845.73	8164.98	8428.82	9362.8	9593.93	6067.26	6235.19	4038.16	3752.66	4675.28	5445.19	5189.92	4215.98	6992.84	4765.81	5203.58	4395.53	3420.75	5160.77	4342.61	4377.6	4393.35	5879.15	4815.23	5120.1	3835.29	7307.14	6425.47	5253.87	4796.55	2717.21	3949.7	3853.87	5087.78	3598.48	4442.57	5669.28	3882.96	5452.27	4029.14	7513.09	3268.57	4429.35	3288.16	5458.97	3312.25
EC:3.5.4.21	0	0	0	0	0	0	0	0	0	0	0	0	0	0	0	0	0	0	0	0	0	0	0	0	0	0	0	0	0	0	0	0	0	0	0	0	0	0	0	0	0	0	0	0	0	0	0	0	0
EC:3.5.4.25	6111.17	9117.28	11480.22	13696.93	12998.33	12668.89	13680.34	11991.72	14054.28	10256.64	9613.15	9514.83	10795.95	13043.82	11594.68	10975.15	10950.27	11717.36	13684.74	12764.72	11348.21	13254.58	9852.72	14146.68	9743.14	13420.99	12106.07	11136.43	13537.27	14322.64	15359.62	12717.55	14179.11	12409.95	14157.6	13836.33	11795.73	13340.36	13965.49	14027.87	11778.14	14677.65	12280.95	14197.91	10349.83	12418.14	7565.44	13719.42	10787.44
EC:3.5.4.26	4999.25	8451.86	10978.8	13229.18	12629.66	11998.56	13086.09	11766.8	13165.86	10021.31	8649.65	8564.83	10280.28	12350.24	10592.85	10489.15	10575.27	10901.44	11770.82	10167.47	9490.04	11445.58	8005.22	11267.35	8018.89	11116.41	10375.9	9521.43	12060.27	12541.47	13161.87	11437.88	11494.11	9062.36	11551.6	11986.5	9823.31	11514.44	12000.99	11569.12	9352.22	12161.4	10081.2	12242.24	8337.66	9702.22	5614.11	11160.17	9147.27
EC:3.5.4.27	0	24	3	17	5	60	33	17.5	0	2	0	0	3.5	0	0	0	13	3	8	23	7	21	9	45	0	24	2	21	24	17	75	16	43	5	29	11	20	0	44	32	4	21	0	23	0	30	0	28	0
EC:3.5.4.28	3773.43	4263.7	4202.45	4930.98	6185.02	4911.1	5387.37	4228.3	5275.4	3783.79	3369.75	3493.5	4081.47	4894.44	5005.79	4293.83	6084.73	4776.81	5021.55	3430.02	4191.77	4272.27	3567	5415.75	3488.67	5307.38	4174.75	4736.3	4723.25	5760.62	5729.75	5161.42	6439.56	3709.53	4357.8	4189.63	5387.36	5142.82	5473.5	5585.25	3930.7	4905.45	4889.83	4375.27	3814.17	3685.9	3225.1	4398.65	3925.5
EC:3.5.4.29	0	24	3	17	5	60	33	15.5	0	2	0	0	3.5	0	0	0	11	3	6	21	7	21	9	41	0	24	2	21	24	13	62	12	39	5	29	7	18	0	44	32	4	18	0	23	0	30	0	28	0
EC:3.5.4.3	1713.3	1626.77	2128.18	2262.5	2405.8	2176.55	2695.35	2500.38	2139.77	1742.98	1857.08	1580.33	2036.67	2390.67	2927.25	1990.98	3384.3	2521.83	2271.33	1769.1	1913.15	1959.5	1463.32	2058.85	1632.13	2090.85	2097.15	2296.3	1962.77	2047.53	2648.85	2101.45	2284.85	1573.42	1812.9	1912.07	2402.5	1988.13	2031.4	2254.45	2112.67	2386.91	1930.82	2684.65	1440.4	1634.7	1851.03	2273.95	1586.25
EC:3.5.4.31	3773.43	4263.7	4202.45	4930.98	6185.02	4911.1	5387.37	4228.3	5275.4	3783.79	3369.75	3493.5	4081.47	4894.44	5005.79	4293.83	6084.73	4776.81	5021.55	3430.02	4191.77	4272.27	3567	5415.75	3488.67	5307.38	4174.75	4736.3	4723.25	5760.62	5729.75	5161.42	6439.56	3709.53	4357.8	4189.63	5387.36	5142.82	5473.5	5585.25	3930.7	4905.45	4889.83	4375.27	3814.17	3685.9	3225.1	4398.65	3925.5
EC:3.5.4.32	0	0	0	0	0	0	0	0	0	0	0	0	0	0	0	0	0	0	0	0	0	0	0	0	0	0	0	0	0	0	0	0	0	0	0	0	0	0	0	0	0	0	0	0	0	0	0	0	0
EC:3.5.4.33	10998.66	13299.44	15061.55	17132.93	17463.32	17610.4	17733.67	14805.88	17905.94	12647.15	14875.65	14360.83	13031.78	17527.66	15508.02	14477.65	15043.77	16421.35	17287.9	16909.89	18078.37	17812.58	16487.22	18606.52	17052.97	18940.33	18548.06	16377.93	17004.1	21369.3	19426.62	17130.88	19362.61	18937.11	18933.6	18143.17	19256.89	19545.02	18371.16	18694.87	20821.3	20567.15	24229.95	20435.24	16816.99	19460.8	16982.98	19976.42	18338.1
EC:3.5.4.39	0	24	3	17	5	60	33	15.5	0	2	0	0	3.5	0	0	0	13	3	6	21	7	21	9	41	0	24	2	21	26	13	62	12	39	5	29	7	18	0	44	32	4	18	0	23	0	30	0	28	0
EC:3.5.4.4	3919.13	4176.77	4542.23	4372.28	5094.45	4947.72	4422.45	2638.05	7171.44	2743.56	8314.83	6787.33	5262.31	9657.67	5925.42	7290.15	4960.94	7668.03	6756.2	7398.88	8443.15	7544.5	7326.44	6046.6	7808.84	7195.4	8710.18	5995.3	6998.62	7991.11	5619.02	5847.2	7064.85	9692.39	8270.4	8449.9	7702.33	10000	7156.07	5775.53	10906.34	9352.66	14101.32	8424.65	8900.57	9551.2	9452.53	8959.82	10024.75
EC:3.5.4.40	0	0	0	0	0	0	0	0	0	0	0	0	0	0	0	0	0	0	0	0	0	0	0	0	0	0	0	0	0	0	0	0	0	0	0	0	0	0	0	0	0	0	0	0	0	0	0	0	0
[truncated: 548 more rows]
[truncated: 479 more columns]
