# Supplementary material for: A first characterization of the microbiota-resilience link in swine
Source: Microbiome. 2024 Mar 15;12:53. doi: 10.1186/s40168-024-01771-7 (PMC10941389; doi:10.1186/s40168-024-01771-7)
Supplement: Supplementary file 3 — Additional file 2. [file 40168_2024_1771_MOESM2_ESM.zip › Data/ASVcounts.csv]

asv	a1	a10	a100	a101	a102	a105	a106	a107	a108	a109	a110	a111	a112	a113	a115	a117	a12	a120	a121	a122	a123	a124	a125	a126	a127	a128	a13	a130	a131	a132	a134	a135	a137	a138	a139	a14	a140	a141	a142	a144	a145	a146	a148	a149	a153	a154	a155	a156	a158
ASV_97fb430c95e7a0584fcc99650e54be25	0	0	0	0	0	0	0	0	0	0	0	0	0	0	0	0	0	0	0	0	0	0	0	0	0	0	0	0	0	0	0	0	0	0	0	0	0	0	0	0	0	0	0	0	0	0	0	0	0
ASV_93ac766d9ed82964751665237daadd67	0	0	0	0	0	0	0	0	0	0	0	0	0	0	0	0	0	0	0	0	0	0	0	0	0	0	0	0	0	0	0	0	0	0	0	0	0	0	0	0	0	0	0	0	0	0	0	0	0
ASV_a2e9924c357da6bcf73f948f6103c483	0	0	0	0	0	0	0	0	0	0	0	0	0	0	0	0	0	0	0	0	0	0	0	0	0	0	0	0	0	0	0	0	0	0	0	0	0	0	0	0	0	0	0	0	0	0	0	0	0
ASV_471a9f39dca9f406a1471e4365354775	0	0	0	0	0	0	0	2	0	0	0	0	0	0	0	0	0	0	0	0	0	0	0	0	0	0	0	0	0	0	0	0	0	0	0	0	0	0	0	0	0	0	0	0	0	0	0	0	0
ASV_112098c0dd535c30f7b3543ddbad13ab	0	0	0	0	0	0	0	0	0	0	0	0	0	0	0	0	0	0	0	0	0	0	0	0	0	0	0	0	0	0	0	0	0	0	0	0	0	0	0	0	0	0	0	0	0	0	0	0	0
ASV_d524d96671c19f6bb97b023381f15c56	0	0	0	0	0	0	0	0	0	0	0	0	0	0	0	0	0	0	0	0	0	0	0	0	0	0	0	0	0	0	0	0	0	0	0	0	0	0	0	0	0	0	0	0	0	0	0	0	0
ASV_d8af620e9b347fef57c9871b94a835e8	0	0	0	0	0	0	0	0	0	0	0	0	0	0	0	0	0	0	0	0	0	0	0	0	0	0	0	0	0	0	0	0	0	0	0	0	0	0	0	0	0	0	0	0	0	0	0	0	0
ASV_af4f92f1cd7d73a90bca841f5a3ca3f7	0	0	0	0	0	0	0	5	0	22	0	0	15	0	0	0	0	13	0	0	0	18	0	0	0	0	0	0	0	0	0	0	0	0	0	0	0	0	0	0	0	0	0	0	0	0	0	0	0
ASV_9047a9a081b8477e79ace5be012e153d	0	0	0	0	0	0	0	0	0	0	0	0	0	0	0	0	0	0	0	0	0	0	0	0	0	0	0	0	0	0	0	0	0	0	0	0	0	0	0	0	0	0	0	0	0	0	0	0	0
ASV_29639dd91f112b5cff53474c1af6ed8a	0	0	0	0	0	0	0	29	0	0	0	10	0	0	0	0	0	0	0	0	0	0	0	29	0	5	0	0	0	0	0	0	0	0	0	0	0	0	0	0	0	18	0	14	0	0	0	0	0
ASV_a9e2afd4297fd011649a216315249232	0	76	11	27	5	12	4	18	0	22	3	23	6	87	0	0	4	5	34	2	143	0	28	24	2	127	15	12	79	0	139	0	0	37	11	34	0	28	18	0	0	28	4	31	103	0	19	14	13
ASV_616e728a2009ec3720ffe4ef64d4a565	0	0	0	0	0	0	0	0	0	0	0	0	0	0	0	0	0	0	0	0	0	0	0	0	0	0	0	0	0	0	0	0	0	0	0	0	0	0	0	0	0	0	0	0	0	0	0	0	0
ASV_8e8a0a64f033aae0b0302c80fd35b82a	0	0	53	0	0	0	0	0	0	0	0	50	0	0	0	0	0	0	0	0	0	0	0	0	0	0	0	31	30	0	24	0	0	0	0	0	0	0	0	0	0	0	0	0	0	0	0	0	0
ASV_74a050d72bed178a55f0d41a1fd32656	0	0	0	0	0	0	0	0	0	0	0	0	3	0	0	0	0	0	0	0	0	0	0	0	0	0	0	0	0	0	0	0	0	0	0	0	0	0	0	0	0	0	0	0	0	0	0	0	0
ASV_842bcaa7d778de0b9b70bce0762fdd22	0	0	0	0	0	0	0	0	0	0	0	0	0	0	0	0	0	0	0	0	0	0	0	0	0	0	0	0	0	0	0	0	0	0	0	0	0	0	0	0	0	0	0	0	0	0	0	0	0
ASV_41a7843d5c7579a5ae50fcd6d3842b79	0	0	0	0	0	0	0	0	0	0	0	0	0	0	0	0	32	0	0	0	0	12	0	0	0	0	0	0	0	0	0	0	0	0	0	0	0	0	0	0	0	0	0	0	0	0	0	0	0
ASV_d8e7f9181e4d5a4a6453e9ca9996a43f	0	0	0	0	0	0	0	0	0	0	0	0	0	0	0	0	0	0	0	0	0	0	0	0	0	0	0	0	0	0	0	0	0	0	0	0	0	0	0	0	0	0	0	0	0	0	0	0	0
ASV_f41222e6485585b3589cf90fedcf27e9	0	0	9	0	0	0	0	0	0	0	0	0	0	0	0	0	0	0	0	0	0	0	0	0	0	0	0	0	0	0	0	0	0	0	0	0	0	0	0	0	0	0	0	0	0	0	0	0	0
ASV_7327a55af477aa89dc73611f2806c3e9	2	0	0	0	0	0	5	0	0	0	0	0	0	0	0	0	0	0	0	0	0	0	0	0	0	4	0	0	0	0	0	0	0	6	0	0	0	0	0	0	0	0	0	0	4	0	0	0	0
ASV_fcfd14d46b22f631c21cfed9afed92b3	0	0	0	0	0	0	0	0	0	0	0	0	0	0	0	18	0	0	0	0	0	0	0	0	0	0	0	0	0	0	0	0	0	0	0	0	0	0	0	0	0	0	0	0	0	0	0	0	0
ASV_44158349d8858abc6c04aada0c131da5	320	169	227	581	596	9	257	14	174	13	85	267	278	90	122	0	408	59	238	54	240	125	163	205	178	268	86	541	116	408	264	639	544	49	290	169	81	130	91	56	306	64	149	26	77	0	673	311	246
ASV_f94b14e11dfe405e48976839ca380380	0	0	0	0	0	0	0	0	0	0	0	0	0	0	0	0	0	0	0	0	0	0	0	0	0	0	0	0	0	0	0	0	0	0	0	0	0	0	0	0	0	0	0	0	0	0	0	0	0
ASV_19242d6e262c55c76fdde74fbd05d9ad	0	0	0	0	0	0	0	0	0	0	0	0	0	0	0	0	0	0	0	0	0	0	0	0	0	0	0	0	0	0	0	0	0	0	0	0	0	0	0	0	0	0	0	0	0	0	0	0	0
ASV_d4c660504bb5466e6ad28cd6f04f1566	0	0	0	0	0	0	0	0	0	0	0	0	0	0	0	0	0	0	0	0	0	0	0	0	0	0	0	0	0	0	0	0	0	0	0	0	0	0	0	0	0	0	0	0	0	0	0	0	0
ASV_3ae0eddb8b44884e45e2720aa4590d46	0	0	0	0	0	0	0	0	0	0	0	7	0	0	0	0	0	0	0	0	0	0	0	0	0	0	0	0	0	0	0	0	0	0	0	0	0	0	0	0	0	0	0	0	0	0	0	0	0
ASV_da6a7cba87e0895b9cbe6037b9bd8b3b	190	45	0	49	54	27	0	64	119	28	182	0	177	30	35	0	127	28	38	84	44	97	53	41	90	0	42	32	55	89	52	0	77	50	70	25	39	0	16	0	151	35	31	53	39	38	31	29	124
ASV_65318a773f0a809246e5bbf1b1d9c116	0	0	0	0	0	0	0	0	0	0	0	0	0	0	0	0	0	0	0	0	0	0	0	0	0	0	0	0	0	0	0	0	0	0	0	0	0	0	0	0	0	0	0	0	0	0	0	0	0
ASV_8abac974158251b0aca5df74d97eb2ed	0	0	0	0	0	0	0	0	0	0	0	0	0	0	0	0	0	0	0	0	0	0	0	0	0	0	0	0	0	0	0	0	0	0	0	0	0	0	0	0	0	0	0	0	0	0	0	0	0
ASV_be16478260ba06d5fc52e77f830bf1d6	0	0	0	0	0	0	16	0	0	0	0	23	21	0	0	0	0	0	0	0	0	0	0	0	0	0	0	0	60	0	29	0	0	0	0	0	0	0	0	34	0	0	0	0	17	0	0	0	0
ASV_c734dc7577039b7b0326306fe1b4c7d2	0	0	0	0	0	0	0	0	0	0	0	0	0	15	0	0	0	0	0	10	0	0	0	17	0	0	0	0	11	0	19	0	0	0	0	0	0	0	0	0	0	0	0	0	0	0	0	0	0
ASV_301d89f83b6d54cf5cd80ca92c7d5fe1	0	0	0	0	0	0	0	0	0	0	0	0	0	0	0	0	0	0	0	0	0	0	0	0	0	4	0	0	7	0	0	0	0	0	0	0	0	0	0	0	0	0	0	0	5	0	0	0	0
ASV_6b77f42f15913efba62382ba4a800bd6	0	0	22	0	0	0	0	0	0	0	0	31	0	0	0	0	0	0	0	0	0	0	18	22	0	0	0	0	23	0	56	5	0	0	0	0	10	0	0	0	0	0	0	0	15	0	0	0	0
ASV_6121caf4647799c9c9b99c881535b69a	0	0	0	0	8	0	12	0	0	0	0	0	0	0	15	0	0	0	0	0	0	0	0	0	0	0	0	0	0	16	0	0	0	0	0	0	0	0	0	0	0	0	0	0	0	0	0	10	0
ASV_cfe1e5434f0474103db90c1419713d1d	0	0	0	0	0	0	0	0	0	0	0	0	0	0	0	0	0	0	0	0	0	0	0	0	0	0	0	0	0	0	0	0	0	0	0	0	0	0	0	0	0	0	0	0	0	0	0	0	0
ASV_fb6677cf61b467d1beb23ed25e57a6de	0	0	0	0	0	0	0	0	0	0	5	0	0	0	0	0	0	37	0	0	0	0	0	0	0	0	0	0	0	0	0	0	0	0	7	0	0	0	0	0	0	0	0	0	0	0	3	0	0
ASV_cd1e9d546b5bb76986c1b1799ba8e6eb	0	0	0	0	0	0	0	0	0	0	0	0	0	0	0	0	0	0	0	0	0	0	0	0	0	0	0	0	0	0	0	0	0	0	0	0	0	0	0	0	0	0	0	0	0	0	0	0	0
ASV_a73cae2e9e30a5961f26b4303660d564	0	0	0	0	0	0	0	0	0	0	0	0	0	0	0	0	0	0	0	0	0	0	0	0	0	0	0	0	0	0	0	0	0	0	0	0	0	0	0	0	0	0	0	0	0	0	0	0	0
ASV_8ebdff2f56c0f521beae6ddfa5fe24be	0	0	0	0	0	0	0	0	0	0	0	0	0	0	0	0	0	0	0	0	0	0	0	0	0	0	0	0	0	0	0	0	0	0	0	0	0	0	0	0	0	0	0	0	0	0	0	0	0
ASV_c45922702d3dc5944ec7e4d4deff482b	0	0	0	0	0	0	0	52	0	0	0	0	30	0	0	0	0	0	0	0	0	0	0	30	0	34	0	27	0	0	0	0	0	0	0	0	0	0	0	0	0	0	30	0	0	0	0	0	0
ASV_7aa4c4d6b099b2bffe12fa5499334af8	0	0	0	0	0	42	0	27	29	30	0	0	0	0	0	23	0	0	0	0	0	0	12	18	0	16	0	10	0	0	0	19	15	0	0	0	0	0	0	0	0	0	20	14	0	0	0	29	21
ASV_b003053f4be426ddaa329661c67a727b	0	0	0	0	0	0	0	0	0	0	0	0	0	0	0	0	0	0	0	0	0	0	0	0	0	0	0	0	0	0	0	0	0	0	0	0	0	0	0	0	0	0	0	0	0	0	0	0	0
ASV_e0e5fcdcceedfb41efa86dc573381bf0	4	0	0	0	0	0	0	0	0	0	0	0	0	0	0	0	0	0	0	0	0	0	0	5	5	3	0	0	5	0	0	0	0	0	0	0	0	0	0	0	0	0	0	0	10	0	0	0	0
ASV_05760923db45c20388aeb2ff51ac3f2e	0	0	0	0	0	0	0	0	0	0	0	0	0	0	0	0	0	0	0	0	0	0	0	0	0	0	0	0	0	9	0	0	0	0	0	0	0	0	0	0	0	0	0	0	0	0	0	0	0
ASV_56812edd3d5e4ca5f1cd38ee28ae8999	0	0	0	0	0	0	0	0	0	0	0	0	0	0	0	0	0	0	0	0	0	0	0	0	0	0	0	0	0	0	0	0	0	0	0	0	0	0	0	0	0	0	0	0	0	0	0	0	0
ASV_99ef34e997a13db7b21fd6ab1feece2e	0	0	0	0	0	0	27	18	0	0	0	0	0	0	0	0	0	0	0	0	0	0	0	0	0	0	0	0	0	0	0	0	0	0	0	0	0	22	0	0	0	0	0	0	0	0	0	0	0
ASV_41c2105257fe12c0df9714bc84964be8	0	0	4	0	0	0	0	0	0	0	0	0	0	0	0	0	0	0	0	0	0	0	0	0	0	0	0	0	0	0	0	0	0	0	0	0	0	0	0	0	0	0	0	0	0	0	0	0	0
ASV_84b152adb2a93fdbc7a64a9e8a1e3e26	0	0	0	0	0	0	0	0	0	0	0	0	0	0	0	0	0	0	0	0	0	0	0	0	0	0	0	0	0	0	0	0	0	7	0	0	0	0	0	0	0	0	0	0	0	0	0	0	0
ASV_67da37a27427f41e9a28d4bcd418445b	0	0	0	0	0	0	0	0	0	0	0	0	0	0	0	0	0	0	0	0	0	0	0	0	0	0	0	0	0	0	0	0	0	0	0	0	0	0	0	0	0	0	0	0	0	0	0	0	0
ASV_12093f44ea3871bd1f36d9ab6e7c4cd8	0	0	0	0	0	0	0	0	0	0	0	0	0	0	0	0	0	0	0	0	0	0	0	0	0	0	0	0	0	0	0	0	0	0	0	0	0	0	0	0	0	0	0	0	0	0	0	0	0
ASV_4658d84d04546fd0ac3687b080f4b258	0	0	0	0	0	0	0	0	0	0	0	0	0	0	0	0	0	0	0	0	0	0	0	0	0	0	0	12	0	0	0	0	0	0	0	0	0	0	0	0	0	0	0	0	0	0	0	0	0
ASV_2c51cef84ed4eff844e43acad20aa70f	0	0	0	0	0	0	0	0	0	0	0	3	0	0	0	0	0	0	0	0	0	0	0	0	0	0	0	0	0	0	0	7	0	0	0	0	0	0	0	0	0	0	11	0	0	0	0	0	5
ASV_c25a1a01b8047e991c4bc2640abe1aa3	0	0	0	0	0	0	0	0	0	0	0	0	0	0	0	0	0	0	0	0	0	0	0	0	0	0	0	0	0	0	0	0	0	0	0	0	0	0	0	0	0	0	0	0	0	0	0	0	0
ASV_388111810859b76d8194e5e3e855c9d3	0	0	0	0	0	0	0	0	0	0	0	0	0	0	0	0	0	0	0	0	0	0	0	0	0	0	0	0	0	0	0	0	0	0	0	0	0	0	0	0	0	0	0	3	0	0	0	0	0
ASV_3479e3f5427f9ff3d0dfed849ad086a7	0	0	0	0	0	0	0	0	0	0	0	0	0	0	0	0	0	0	0	0	0	0	0	0	0	0	0	0	0	0	0	0	0	0	0	0	0	0	0	0	0	0	0	0	0	0	0	0	0
ASV_1c572ff339758e129c244406a5c1177f	0	0	0	0	0	0	0	29	0	52	0	0	0	0	0	11	0	9	0	0	0	0	0	0	0	0	0	0	0	0	0	0	0	0	0	0	0	0	0	0	0	0	52	12	0	0	0	0	0
ASV_1c0c93ed1fbfab4a85b8941c9b071ae5	0	0	0	0	0	0	0	0	0	0	0	0	0	0	0	0	0	0	0	0	0	0	0	0	0	0	0	0	0	0	0	0	0	0	0	0	0	0	0	0	0	0	0	0	0	0	0	0	0
ASV_0c61c01f5c61dee684c42e8d272cc662	0	0	0	0	0	0	0	0	0	0	0	0	0	0	0	0	0	0	0	0	0	0	0	0	0	0	0	0	0	0	0	0	0	0	0	0	0	0	0	0	0	0	0	0	0	0	0	0	0
ASV_a834deca88d0814fe9fd50bca34643ac	0	0	12	0	0	0	0	6	0	0	0	0	0	0	0	0	0	0	0	0	0	0	0	7	0	12	0	0	0	0	0	0	0	0	0	0	0	0	0	0	0	0	0	0	6	0	0	0	0
ASV_3e50347c5ac0537609d6f20e15a1492a	0	0	0	0	0	0	0	0	0	0	0	0	0	0	0	0	0	19	0	0	0	0	0	0	0	0	0	0	0	0	0	0	0	0	0	0	0	0	0	0	0	0	0	0	0	0	0	0	0
ASV_aab5baf088e5322cec9e979401c7be0c	0	0	0	0	0	0	0	0	0	0	0	0	0	0	0	0	0	0	0	0	0	0	0	0	0	0	0	0	0	0	0	0	0	0	0	0	0	0	0	0	0	0	0	0	0	0	0	0	0
ASV_e224dacaa320b4c38dff0117925020fe	0	0	0	0	0	0	0	0	0	0	0	0	0	0	0	0	0	0	0	0	0	0	0	0	0	0	0	0	0	0	0	0	0	0	0	0	0	0	0	0	0	0	0	0	0	0	0	0	0
ASV_4284e1c13875dc0b128ffd0c688501e9	0	0	0	0	0	0	0	0	0	0	0	0	0	0	0	0	0	0	0	0	0	0	0	0	0	0	0	0	0	0	0	0	0	0	0	0	0	0	0	0	0	0	0	0	0	0	0	0	0
ASV_7891e84b3cf403398b15d3ef4f4cbac8	0	0	0	0	0	0	0	0	0	0	0	0	0	0	0	0	0	0	0	0	0	0	0	0	0	0	0	0	0	0	0	0	0	0	0	0	0	0	0	0	0	0	0	0	0	0	0	0	0
ASV_d221b8f86e962cec23a9cd39d2331551	0	0	0	0	0	0	0	0	0	0	0	0	0	0	0	0	0	0	0	0	0	0	0	0	0	0	0	0	0	0	0	0	0	0	0	0	0	0	0	0	0	0	0	0	0	0	0	0	0
ASV_cd646b37ece280f3b520cdfe744088db	0	0	0	0	0	0	0	0	0	0	0	0	0	0	0	0	0	0	0	0	0	0	0	0	0	0	0	0	0	0	0	0	0	0	0	0	0	0	0	0	0	0	0	0	0	0	0	0	0
ASV_95f8bfae476d6319c680f98c95de18ea	0	33	0	0	0	0	0	10	7	17	10	0	63	0	0	0	17	0	0	4	0	12	0	0	0	0	4	0	30	20	7	0	0	17	3	11	10	12	4	4	0	0	6	4	0	3	0	3	8
ASV_ea7188993807b45b4d47ed51659db343	0	0	0	0	0	0	0	0	0	0	0	0	0	0	0	0	0	0	0	0	0	0	0	0	0	0	0	0	0	0	0	0	0	0	0	0	0	0	0	0	0	0	0	0	0	0	0	0	0
ASV_30cd5d74a1b38cb870f805c92c4c83f0	0	0	0	0	0	0	0	0	0	0	0	0	0	0	0	0	0	0	0	0	0	0	0	0	0	0	0	0	0	0	0	0	0	0	0	0	0	0	0	0	0	0	0	0	0	0	0	0	0
ASV_cb447df6c9434f76420d3db40641829b	0	0	0	14	0	0	0	0	0	0	0	0	0	22	0	0	0	0	0	0	0	14	0	0	0	45	33	62	0	35	42	0	0	0	0	0	0	0	28	13	22	0	0	0	14	0	26	0	0
ASV_d1868dfd7c7373b886c991e7d0e01347	0	0	0	0	0	0	0	0	0	0	13	0	0	0	0	0	0	0	0	0	0	0	0	0	0	0	0	0	0	0	0	0	0	0	0	0	0	0	0	0	0	0	0	0	0	0	0	0	0
ASV_18c082397b677d76b154231f983f49da	0	0	0	0	0	0	0	0	0	0	0	0	0	0	0	0	0	0	0	0	0	0	0	0	0	0	0	0	0	0	0	0	0	0	0	0	0	0	0	0	0	0	0	0	0	0	0	0	0
ASV_ada98baf41174ea08979b5a16083d316	0	0	0	0	0	0	0	0	0	0	0	0	0	0	0	0	0	0	0	0	0	0	0	0	0	0	0	0	0	0	0	0	0	0	0	0	0	0	0	0	0	0	0	0	0	0	0	0	0
ASV_b48ab571a89a6f8e4839593015db7403	0	0	0	0	0	0	0	0	0	0	0	0	0	0	0	0	0	0	0	0	0	0	0	0	0	0	0	0	0	0	0	0	0	0	0	0	0	0	0	0	0	0	0	0	0	0	0	0	0
ASV_c3cef0e902aa8cdf11dc1b22cdccbfd9	0	0	0	0	0	0	0	0	0	0	0	0	0	0	0	0	0	0	0	0	0	0	0	0	0	0	0	0	0	0	0	0	0	0	0	0	0	0	0	0	0	0	0	0	0	0	0	0	0
ASV_66ffe415adf0a3c642c4bf086c05646c	0	0	0	0	0	3	5	0	6	0	0	13	0	0	0	0	6	0	0	0	0	0	3	5	0	0	0	7	0	0	9	0	0	0	0	0	0	0	0	7	0	0	0	0	0	0	10	0	0
ASV_40874d61006874f7c87d904707d320d9	384	1326	2970	2139	1267	2469	4704	1231	296	2681	2562	5506	1881	2751	116	195	975	1510	3377	1272	4195	2196	1234	4063	313	1351	3667	4608	4645	2638	3858	292	882	784	117	1346	3522	2919	1218	6324	263	4523	92	2206	2419	2197	261	1062	1008
ASV_5aa8e217b59ab4a96bd4cf038deacbcd	0	0	0	0	0	0	0	0	0	0	0	0	0	0	0	0	0	0	0	7	0	0	0	0	0	0	0	0	0	0	0	0	0	0	0	0	0	0	0	0	0	0	0	0	3	0	0	0	0
ASV_ea7064a0fdbb5228b7a0c9ed23e012d2	0	0	0	0	0	0	0	0	0	0	0	0	0	0	0	0	0	0	0	0	0	0	0	0	0	0	0	0	0	0	0	0	0	0	0	0	0	0	0	0	0	0	0	0	0	0	0	0	0
ASV_398f46854b5802b119a6463c8278d031	0	0	0	0	0	0	0	0	0	0	0	0	0	0	0	0	0	0	0	0	0	0	0	0	0	0	0	0	0	0	0	0	0	0	0	0	0	0	0	0	0	0	0	0	0	0	0	0	0
ASV_18123592bb195f42c8b49a781500356a	0	0	0	0	0	35	0	42	0	39	0	0	0	14	0	35	0	0	0	0	0	0	0	0	0	47	0	0	0	0	0	0	0	19	0	0	24	0	0	0	0	32	0	0	0	27	0	0	0
ASV_8ceed8825c73a00f354fc7375521e02e	0	0	0	0	0	0	0	0	0	0	0	0	0	0	0	0	0	0	0	0	0	0	0	0	0	0	0	0	0	0	0	0	0	0	17	0	25	0	0	0	0	0	0	0	0	0	0	0	0
ASV_136166e78541a2147c7f35cb780c1029	0	0	0	0	0	0	0	0	0	0	0	0	0	0	0	0	0	0	0	0	0	0	0	0	0	0	0	0	0	0	0	0	0	0	0	0	0	0	0	0	0	0	0	0	0	0	0	0	0
ASV_f806c3074e8adac613634e935836ce52	0	0	0	0	0	0	0	0	0	0	0	0	0	0	0	0	0	0	0	0	0	0	0	0	0	0	0	0	0	0	0	0	0	0	0	0	0	0	0	0	0	0	0	0	0	0	0	0	0
ASV_11ec4476598a5a26b9d33845a5861ceb	0	0	0	0	0	0	0	0	0	0	0	0	0	0	0	0	0	0	0	0	0	0	0	0	0	0	0	0	0	0	0	0	0	0	0	0	0	0	0	0	0	0	0	0	0	0	0	0	0
ASV_e69782d2dfae3dc5125addb96a02ed08	5	0	0	0	0	0	8	0	0	0	0	0	0	0	0	0	0	0	0	0	0	0	0	0	0	0	0	0	0	0	0	0	7	0	0	0	0	0	0	0	0	0	0	0	0	8	0	0	0
ASV_63919a16b01fd36d5ae5abe0a16a23c6	0	0	0	0	0	0	0	0	0	0	0	0	0	0	0	0	0	0	0	0	0	0	0	0	0	0	0	0	0	0	0	0	0	0	0	0	0	0	0	0	0	0	0	0	0	0	0	0	0
ASV_607e336a068017a9ca238a5a36a5adec	0	0	0	0	0	0	0	0	0	0	0	0	0	0	0	0	0	0	0	0	0	0	0	0	0	0	0	0	0	0	0	0	0	0	0	0	0	0	0	0	0	0	0	0	0	0	0	0	0
ASV_0751c3f63ae4024a4716faefd4d764d2	0	0	0	0	0	0	0	0	0	0	0	0	0	0	0	0	0	0	0	0	0	0	0	0	0	0	0	0	0	0	0	0	13	0	0	0	0	0	0	0	0	0	0	0	0	0	0	0	0
ASV_15c423b070cab04b8d9900284522b90b	0	0	0	4	0	0	0	0	0	0	0	0	0	0	0	0	0	0	0	0	0	0	0	0	0	0	0	0	0	0	0	0	0	0	0	0	0	0	0	0	0	0	0	0	0	0	0	0	0
ASV_7e7d68f511a7019ad4a8d6b9b8138e34	0	11	0	0	0	0	2	0	0	0	0	0	0	0	0	0	0	0	0	0	0	0	0	0	0	0	0	0	0	0	11	0	0	0	0	0	0	0	0	0	0	0	0	0	0	0	0	0	0
ASV_0be2b2840d439b1b8548e8010f8310e5	0	0	0	0	0	0	0	0	0	0	0	0	0	0	0	0	0	0	0	0	0	0	0	0	0	0	0	0	0	0	0	0	0	0	0	0	0	0	0	0	0	0	0	0	0	0	0	0	0
ASV_69ca71e5c3bb49a26b6837265c378050	0	0	0	0	0	0	0	0	0	0	0	0	0	0	0	0	0	0	0	0	0	0	0	0	0	0	0	0	0	0	0	0	0	0	0	0	0	0	0	0	0	0	0	0	0	0	0	0	0
ASV_6170d8ecb1740cfa7cd6f96089abf79f	0	0	0	0	0	0	0	0	0	0	0	0	0	0	0	0	0	0	4	0	0	7	0	0	0	6	0	0	0	0	0	0	0	0	0	0	0	0	0	0	0	0	0	0	0	0	0	0	6
ASV_d9bd9752da478d9a7dcda13c802912e2	0	0	0	0	0	0	0	0	0	0	0	0	0	0	0	0	0	0	0	0	0	0	0	0	0	0	0	0	0	0	0	0	0	0	0	0	0	0	0	0	0	0	0	0	0	0	0	0	0
ASV_305add6c79f7766e1c01a4060f3fe428	0	0	0	0	0	0	0	0	0	0	0	0	0	0	0	0	0	0	0	0	0	0	0	0	0	0	0	0	0	0	0	0	0	0	0	0	0	0	0	0	0	0	0	0	0	0	0	0	0
ASV_d140f3f4e9b808f113364b0d6bfb0150	0	0	7	0	0	0	0	0	0	0	0	0	0	0	0	8	0	0	0	0	0	0	0	9	0	7	0	0	0	0	0	0	0	0	0	0	0	0	0	0	0	13	12	0	0	0	0	0	0
ASV_9510a06282d3f2bcfb75e01e8b778db4	0	0	0	0	0	0	0	0	0	0	0	0	0	0	0	0	0	0	0	0	0	0	0	0	0	0	0	0	0	0	0	0	0	0	0	0	0	0	0	0	0	0	0	0	0	0	0	0	0
ASV_c19ea1c72b01e82429e13a3361419b06	0	86	28	8	6	17	18	44	7	33	0	110	53	9	0	0	0	9	0	0	315	5	102	17	0	49	0	77	86	9	108	0	0	37	20	8	63	129	4	103	0	11	59	23	52	21	13	145	13
ASV_5ab648922285537b964d9405d07968fc	0	0	0	0	0	0	0	0	0	0	0	0	0	0	0	0	0	0	0	0	0	0	0	0	0	0	0	0	0	0	0	0	0	0	0	0	0	0	0	0	0	0	0	0	0	0	0	0	0
ASV_d0453291a037dcf927d9b34cb5fb80e5	0	0	0	0	0	0	0	0	0	0	0	0	14	0	0	0	0	0	0	0	0	0	0	0	0	0	0	0	0	0	0	0	0	0	0	0	0	0	0	0	0	0	0	0	0	0	0	0	0
ASV_1800898817468efe46f41e3ed53c7d87	0	0	0	0	0	0	0	0	0	0	0	0	0	0	0	0	0	0	0	0	0	0	0	0	0	0	0	0	0	0	0	0	0	0	0	0	0	0	0	0	0	0	0	2	0	0	0	0	0
ASV_024be8f8fda08ae87147d056e3abafb4	0	0	0	0	0	0	0	0	0	0	0	0	0	0	0	0	0	0	0	0	0	0	0	0	0	0	0	0	5	0	0	0	0	0	0	0	0	0	0	0	0	0	0	0	0	0	0	0	0
ASV_4e8b0fb7f04fbd866cf31fc2ee496f47	0	0	0	0	0	0	0	0	0	0	0	0	0	0	0	0	0	0	0	0	0	0	0	0	0	0	0	0	0	0	0	0	0	0	0	0	0	0	0	0	0	0	0	0	0	0	0	0	0
ASV_e817c17cc862d1102981eee4e6ddbcf1	0	0	0	0	0	0	0	0	0	0	0	0	0	0	0	0	0	0	0	0	0	0	0	0	0	0	0	0	0	0	0	0	0	0	0	0	0	0	0	0	0	0	0	0	0	0	0	0	0
ASV_688aa644a2a47170be574c7d54602d73	25	125	34	117	78	0	159	310	76	219	0	45	41	21	87	67	32	22	62	121	93	102	0	126	28	219	83	114	41	139	31	137	72	0	173	0	18	0	17	81	0	15	103	104	126	220	0	345	109
ASV_9120138ab4a3b1ebecb069c71b8e14c1	0	0	0	0	0	0	0	0	0	0	0	0	0	0	0	0	0	0	0	0	0	0	0	0	0	0	0	0	0	0	0	0	0	0	0	0	0	0	0	0	0	0	0	0	0	0	0	0	0
ASV_effec292d323bfdaeb4fb257682d6a16	0	0	0	0	0	0	0	0	0	0	0	0	0	0	0	0	0	0	0	0	0	0	0	0	0	0	0	0	0	0	0	0	0	0	0	0	0	0	0	0	0	0	0	0	0	0	0	10	0
ASV_30e970abdad1723f1c59f627406ce2cd	0	0	0	0	0	0	0	0	0	0	0	0	0	0	0	0	0	0	0	0	0	0	0	0	0	0	0	0	0	0	0	0	0	0	0	0	0	0	0	0	0	0	0	0	0	0	0	0	0
ASV_60444daadb09b64d6914c59f59931925	0	0	0	0	0	0	0	0	0	12	0	0	0	0	0	0	0	0	0	0	26	0	29	0	0	14	0	0	23	0	0	0	0	0	0	0	0	0	0	11	0	0	0	12	0	14	0	15	0
ASV_0f603a9018080b298f6f858569d3b3e2	0	45	50	33	0	28	0	0	0	0	0	51	21	24	0	0	41	0	0	0	30	0	0	0	0	37	0	35	0	32	0	0	22	0	0	0	0	0	0	0	0	0	0	0	27	0	28	48	0
ASV_c91f7a16b921f735792615c7293f1808	0	0	0	0	0	0	0	0	0	12	0	0	0	0	0	0	0	0	0	0	0	0	0	0	0	0	0	0	0	0	0	0	0	0	0	0	0	0	0	0	0	7	0	0	0	0	0	0	0
ASV_723a194736b38b38abb54b1b6ad69e55	0	0	0	0	0	0	0	0	0	0	0	0	0	0	0	0	0	0	0	0	0	0	0	0	0	0	0	0	0	0	0	0	0	0	0	0	0	0	0	0	0	0	0	0	0	0	0	0	0
ASV_b07ebea2f57176a62ecdc63193d8ffdf	0	0	0	0	0	0	0	0	0	0	0	0	0	0	0	0	0	0	0	0	0	0	0	0	0	0	0	0	0	0	0	0	0	0	0	0	0	0	0	0	0	0	0	0	0	0	0	0	0
ASV_5c4563e3dd7e12dcdf279783af929eaa	1210	91	0	146	258	0	56	104	151	92	101	0	56	0	107	0	210	88	111	603	79	278	213	224	0	193	128	66	99	0	67	179	156	57	686	103	0	0	47	38	102	80	86	64	0	233	193	60	364
ASV_e7843775a4454aae9bb7d450dcb1a016	0	0	0	0	0	0	0	0	0	0	0	0	0	0	0	0	0	0	0	0	0	0	0	0	0	0	0	0	0	0	0	0	0	0	0	0	0	0	0	0	0	0	0	0	0	0	0	0	0
ASV_c204784689154908ecb91e99b5a30511	0	14	0	0	0	0	0	0	0	0	0	78	0	0	0	8	0	26	0	0	0	0	0	77	0	0	0	0	0	0	6	0	0	0	0	0	0	0	0	0	0	0	0	0	0	0	0	0	0
ASV_0275df634f810549152acefb58f357e6	0	0	0	0	0	0	0	0	0	0	0	0	0	0	9	0	0	0	0	0	0	0	0	18	0	0	0	0	0	0	0	0	12	0	0	0	0	0	0	0	0	0	0	0	0	0	0	0	0
ASV_a4e89fdc2a3f401db96e5f4af0a79b21	0	0	0	0	0	0	0	0	0	0	0	0	0	0	0	0	0	0	0	0	0	0	0	0	0	0	0	0	0	0	0	0	0	0	0	0	0	0	0	0	0	0	0	0	0	0	0	0	0
ASV_e01f0ea4b125e77fa05220af109c2577	0	0	0	0	0	0	0	0	0	0	0	0	0	0	0	0	0	0	0	0	0	0	0	0	0	0	0	0	0	0	0	0	0	0	0	0	0	0	0	0	0	0	0	0	0	0	0	0	0
ASV_17268acfdd36d60d52bfb854f3849d61	0	0	0	0	0	0	0	0	0	0	0	0	0	0	0	0	0	0	0	0	0	0	0	0	0	0	0	0	0	0	0	0	0	0	0	0	0	0	0	0	0	0	0	0	0	0	0	0	0
ASV_ac790ed058d66dae8e98809fb8099ab1	0	0	11	0	0	0	0	0	0	0	0	0	0	0	0	0	0	0	0	0	0	0	0	0	0	0	0	0	0	0	0	0	0	0	0	0	8	0	0	0	0	0	0	0	15	0	0	0	0
ASV_601156d34df56433597bbf4ef380c34c	0	0	0	0	0	0	0	0	0	0	0	0	0	0	0	0	0	0	0	0	0	0	0	0	0	0	0	0	0	0	0	0	0	0	0	0	0	0	0	0	0	0	0	0	0	0	0	0	0
ASV_6bf3eadf0c8df03efb19c51415521215	0	0	0	0	0	0	0	0	0	0	0	0	0	0	0	0	0	0	0	0	0	0	0	0	0	0	0	0	0	0	0	0	0	0	0	0	0	0	0	0	0	0	0	0	0	0	0	0	0
ASV_88dca66ca4f393ab41bf9d213fc3b8d6	0	0	0	0	0	0	0	0	0	0	0	0	0	0	0	0	0	0	0	0	0	0	0	0	0	0	0	0	0	0	0	0	0	0	0	0	0	0	0	0	0	0	0	0	0	0	0	0	0
ASV_9b743b326a2adc2b59b830d8b8ac9ad8	0	0	0	0	0	0	0	0	0	0	0	0	0	0	0	0	0	0	0	0	0	0	0	0	0	0	0	0	0	0	0	0	0	0	0	0	0	0	0	0	0	0	0	0	0	0	0	0	0
ASV_04ddcc00fb39bf85e8fdf4d1534fc413	0	0	0	0	0	0	0	0	0	0	0	0	0	0	0	0	0	0	0	0	0	0	0	0	0	0	0	0	0	0	0	0	0	0	0	0	0	0	0	0	0	0	0	0	0	0	0	0	0
ASV_bd744151955c4cb05fe74ae3eba86654	0	0	0	0	0	0	0	0	0	0	0	0	0	0	0	0	0	0	0	0	0	0	0	0	0	0	0	0	14	0	0	0	0	0	0	0	0	0	0	0	0	0	0	0	0	0	0	0	0
ASV_3d68700fd2b445b7e6c0b0a34dd42ffd	0	0	0	0	0	0	0	0	0	0	0	0	0	0	0	0	0	0	0	0	0	0	0	0	0	0	0	0	0	0	0	0	0	0	0	0	0	0	0	0	0	0	0	0	0	0	0	0	0
ASV_b852420578e04f24dfef8591f9322eeb	0	0	4	6	0	4	0	5	0	0	0	0	0	0	0	0	0	0	2	0	0	0	0	0	0	0	0	0	0	0	0	0	0	0	0	0	0	0	0	0	0	0	0	0	0	0	0	0	2
ASV_df7316981d88dd33b5709ea52cddffd7	0	0	0	0	0	0	0	0	0	0	0	0	0	0	0	0	0	0	0	0	0	0	0	0	0	0	0	0	0	0	0	0	0	0	0	0	0	0	0	0	0	0	0	0	0	0	0	0	0
ASV_bd2e42fe8d5fd1f8bdb1b12935ce3ca4	0	0	0	0	0	0	0	0	0	0	0	0	0	0	0	0	0	0	0	0	0	0	0	0	0	0	0	0	0	0	0	0	0	0	0	0	0	0	0	0	0	0	0	0	0	0	0	0	0
ASV_251c5556e0420eed23d25a395b1ba012	0	0	0	0	0	0	0	0	0	0	0	0	0	0	0	0	0	0	0	0	0	0	0	0	0	0	0	0	0	0	0	0	0	0	0	0	0	0	0	0	0	0	0	0	0	0	0	0	0
ASV_465b59fcd7a05f0ca2cc7c41e8816fbf	0	0	0	0	0	0	0	0	0	0	0	0	0	0	0	0	0	0	0	0	0	0	0	14	0	0	0	0	0	0	0	0	0	12	17	0	0	0	0	0	0	0	0	0	0	0	0	11	0
ASV_a3fe0c6f1fcfbe5a092c0fb4a8e73de5	0	0	0	0	0	0	0	0	0	0	0	0	0	0	0	0	0	0	0	0	0	0	0	0	0	0	0	0	0	0	0	0	0	0	0	0	0	0	0	0	0	0	0	0	0	0	0	0	0
ASV_b5722acb712074d68fcfc1cb177a667b	0	0	0	0	0	0	0	0	0	0	0	0	0	0	0	0	0	0	0	0	0	0	0	0	0	0	0	0	0	0	0	0	0	0	0	0	0	0	0	0	0	0	0	0	0	0	0	0	0
ASV_7c290463dc64fdb6dd4b45edc8932c7e	0	0	0	0	0	0	0	0	0	0	0	0	0	0	0	0	0	0	0	0	0	0	0	0	0	0	0	0	0	0	0	0	0	0	0	0	0	0	0	0	0	0	0	0	0	0	0	0	0
ASV_d90c3e98c1143657b8c96566fd0bfe17	0	0	0	0	0	0	0	0	0	0	0	0	0	0	0	0	0	0	0	0	0	0	0	0	0	0	0	0	0	0	0	0	0	0	0	0	0	0	0	0	0	0	0	0	0	0	0	0	0
ASV_08e99f06801c5a0f0d4f663b4597898d	0	0	0	0	0	0	0	0	0	0	0	0	0	0	0	0	0	0	0	0	0	0	0	0	0	0	0	0	0	0	0	0	0	0	0	0	0	0	0	0	0	0	0	0	0	0	0	0	29
ASV_72aee94df19e6a0216f7806e0588cb41	0	0	0	0	0	0	0	0	0	0	0	0	0	0	0	0	0	0	0	0	0	0	0	0	0	0	0	0	0	0	0	0	0	0	0	0	0	0	0	0	0	0	0	0	0	0	0	0	0
ASV_4041823449560440c20d336873329519	0	0	0	0	0	0	0	0	0	0	0	0	0	0	0	0	0	0	0	0	0	0	0	0	0	0	0	0	0	0	0	0	0	0	0	0	0	0	0	0	0	0	0	0	0	0	0	0	0
ASV_55fd438bb29e2741784d07b2cc00e19e	0	0	0	0	0	0	0	3	0	0	0	0	0	0	0	0	0	0	4	0	0	0	0	0	0	0	0	0	0	0	4	0	0	0	0	0	0	0	0	0	0	0	0	0	0	0	0	0	0
ASV_5dac0b6354bc67394796f7e09a0988b4	0	0	0	0	0	0	0	0	0	0	0	0	0	0	0	0	0	0	0	0	0	0	0	0	0	0	0	0	0	0	0	0	0	0	0	0	0	0	0	0	0	0	0	0	0	0	0	0	0
ASV_f4282233076c0d3f027658641b210468	0	0	0	0	0	0	0	0	0	0	0	0	0	0	0	0	0	0	0	0	0	0	0	0	0	0	0	0	0	0	0	0	0	0	0	0	0	0	0	0	0	0	0	0	0	0	0	0	0
ASV_fd0735e70b2bbc107c3e0ae09d8fc2df	0	14	12	0	0	0	0	0	0	0	0	0	0	0	3	0	5	0	0	11	0	0	0	0	0	0	4	0	0	0	5	0	0	0	75	0	0	0	17	8	5	0	0	0	632	9	48	37	0
ASV_a90a960d5c86b503a5dc291cd59506fe	0	0	0	0	0	0	0	0	0	0	0	0	0	0	0	0	0	0	0	0	0	0	0	0	0	0	0	0	0	0	0	0	0	0	0	0	0	0	0	0	0	0	0	0	0	0	0	0	0
ASV_d303341f27fe9c8262130024b1007287	0	0	0	0	0	0	0	0	0	0	0	0	0	0	0	0	0	0	0	0	0	0	0	0	0	0	0	0	0	0	0	0	0	0	0	0	0	0	0	0	0	0	0	0	0	0	0	0	0
ASV_022a91368244832b2911fe6fd558b0f4	0	0	10	0	24	0	0	0	0	0	0	0	0	0	0	0	0	0	26	0	25	0	0	0	0	0	0	17	0	0	0	0	0	0	0	0	0	0	0	0	0	0	0	0	0	0	0	0	0
ASV_29e64c306f29310999fc53e936d915ec	0	0	0	0	0	0	0	0	0	0	0	0	0	0	0	0	0	0	0	0	0	0	0	0	0	0	0	0	0	0	0	0	0	0	0	0	0	0	0	0	0	0	0	0	0	0	0	0	0
ASV_69f869ff6af6e63d8debb202e7eb73e7	0	0	0	0	0	0	0	0	0	0	0	0	0	0	0	0	0	0	0	0	0	0	0	0	0	0	0	0	0	0	0	0	0	0	0	0	0	0	0	0	0	0	0	0	0	0	0	0	0
ASV_35711da7a3aa666d64ede62b53ea01ca	0	0	0	0	0	0	0	0	0	0	0	0	0	0	0	0	0	0	0	0	0	0	0	0	0	0	0	0	0	0	0	0	0	0	0	0	0	0	0	0	0	0	0	0	0	0	0	0	0
ASV_edbcb65029d740fc540a26bc211220c6	21	48	0	0	0	20	13	238	173	85	22	0	398	65	11	0	98	46	24	23	43	90	86	67	17	121	50	67	95	25	97	10	22	59	89	0	56	34	11	22	116	139	84	30	67	10	33	13	145
ASV_9c23eb163777d94ab869632d64e400ee	0	0	0	0	0	0	0	0	0	0	0	0	0	0	0	0	0	0	0	0	0	0	0	0	0	0	0	0	0	0	0	0	0	0	0	0	0	0	0	0	0	0	0	0	0	0	0	0	0
ASV_d1720fa992a428f1a4a9fb8e436b7866	0	0	0	0	0	0	0	0	0	0	0	0	0	0	0	0	0	0	0	0	0	0	0	0	0	10	0	0	0	0	0	0	0	0	0	0	0	0	0	0	0	0	0	0	0	0	0	0	0
ASV_af0d42e2cf240e45b68b630c88671302	0	0	0	0	0	0	0	0	0	0	0	0	0	0	0	0	0	0	0	0	0	0	0	0	0	0	0	0	0	0	0	0	0	0	0	0	0	0	0	0	0	0	0	0	0	0	0	0	0
ASV_74c1b65fade75535eb04f5f99a9c040e	0	0	0	0	0	0	0	0	0	0	0	15	0	0	0	0	0	0	0	0	0	0	0	0	0	15	0	0	0	0	0	0	0	0	0	0	0	0	0	0	0	0	0	0	0	0	0	0	0
ASV_7275081a111d84b11b77fa62abc9d60f	0	0	0	0	0	0	0	0	0	0	0	0	0	0	0	0	0	0	0	0	0	0	0	0	0	0	0	0	0	0	0	0	0	0	0	0	0	0	0	0	0	0	0	0	0	0	0	0	0
ASV_b2cf22b8444ffb10993263e82b1bc92a	0	0	0	0	0	0	0	0	0	0	0	0	0	0	0	0	0	0	0	0	0	0	0	0	0	0	0	0	0	0	0	0	0	0	0	0	0	0	0	0	0	0	10	0	0	0	0	0	0
ASV_1d39af2d353ce6809ba8cb92eb504590	0	0	0	0	0	0	0	0	0	0	0	0	0	0	0	0	0	0	0	0	0	0	0	0	0	0	0	0	0	0	0	0	0	0	0	0	0	0	0	0	0	0	0	0	0	0	0	0	0
ASV_a6374e0c50ea8ea66455679721aed932	0	0	0	0	0	0	0	0	0	0	0	0	0	0	0	0	0	0	0	0	0	0	0	0	0	0	0	0	0	0	0	0	0	0	0	0	0	0	0	0	0	0	0	0	0	0	0	0	0
ASV_b788f20b6a06f145a05fe80dbc9f5b8e	0	0	0	0	0	0	0	0	0	0	0	0	0	13	0	0	4	0	0	0	0	0	0	6	0	3	0	0	9	0	28	0	0	0	0	0	8	7	0	0	0	0	0	0	0	0	0	0	0
ASV_c4dcf5ce3a6cec5789ecc689f3144907	0	0	0	0	0	0	0	0	0	0	0	0	0	0	0	0	0	0	0	0	0	0	0	0	0	0	0	0	0	0	0	0	0	0	0	0	0	0	0	0	0	0	0	0	0	0	0	0	0
ASV_036b9f4a09e271ad260bb98c157763ea	0	0	0	16	18	0	7	0	0	0	0	0	0	0	0	0	0	0	9	0	0	0	0	0	7	0	0	0	7	0	0	0	0	0	0	0	0	0	0	0	0	0	0	10	0	0	12	0	0
ASV_5edd946e0a26ae1c85ed8c498c328387	270	0	0	217	117	0	96	0	0	0	176	0	0	0	149	65	89	0	38	190	0	67	0	43	82	0	51	75	26	148	40	125	100	0	59	116	0	0	0	0	50	0	0	52	0	92	84	0	56
ASV_6cdbf24ca7d2f2577ec0092c15ce87e6	0	0	0	0	0	0	0	0	0	0	0	0	0	0	0	0	0	0	0	0	0	0	0	0	0	0	0	0	0	0	0	0	11	0	0	0	0	0	0	0	0	0	0	0	0	0	0	0	0
ASV_d1f0ce8629e3ef3b01af05be126f88fe	0	0	0	5	0	0	0	0	0	0	0	0	0	0	0	0	0	0	0	0	0	0	0	0	0	0	0	0	0	0	0	0	0	0	0	0	0	0	0	0	0	0	0	0	0	0	11	0	0
ASV_9cb70aa0c645e8812bf5682ed74e34b4	0	0	0	0	0	0	0	0	0	0	0	0	0	0	0	0	0	0	0	0	0	0	0	0	0	0	0	0	0	0	0	0	0	0	0	0	0	0	0	0	0	0	0	0	0	0	0	0	0
ASV_f9267169f7c0ca1068f56abf6da9753d	0	0	0	0	0	0	0	0	0	0	0	0	0	0	0	0	0	0	0	0	0	0	0	0	0	0	0	0	0	0	0	0	0	0	0	0	0	0	0	0	0	0	0	0	0	0	0	0	0
ASV_cb303d78148893b05969f88d538677d2	0	0	0	0	0	0	0	0	0	0	0	0	0	0	0	0	0	0	0	0	0	0	0	0	0	0	0	0	0	0	0	0	0	0	0	0	0	0	0	0	0	0	0	0	0	0	0	0	0
ASV_5bfc6c5e8c7918e442b31736f2d62079	0	0	0	0	0	0	0	0	0	0	0	0	0	0	0	0	0	0	0	0	0	0	0	0	0	0	0	0	0	0	0	0	0	0	0	0	0	0	0	0	0	0	0	0	0	0	0	0	0
ASV_abb8c625e60782f59d29c03f0fb1a411	0	0	0	0	0	0	0	0	0	0	0	0	0	0	0	0	0	0	0	0	0	0	0	0	0	0	0	0	0	0	0	0	0	0	0	0	0	0	0	0	0	0	0	0	0	0	0	0	0
ASV_8c76cd1c56fd288620bde7525ddde8f6	0	0	0	0	0	0	0	0	0	0	0	0	0	0	0	0	0	0	0	0	0	0	0	0	0	0	0	0	0	0	0	0	0	0	0	0	0	0	0	0	0	0	0	0	0	0	0	0	0
ASV_10b70ffd14831db16f3f0d87aa9d9d5c	0	0	0	0	0	0	0	0	0	0	0	0	0	0	0	0	0	0	0	0	0	0	0	0	0	0	0	0	0	0	0	0	0	0	0	0	0	0	0	0	0	0	18	0	0	0	0	0	0
ASV_f3198a5659c374ec039be5d951c0b036	0	0	0	0	0	0	0	0	0	0	0	0	0	0	0	0	0	0	0	0	0	0	0	0	0	0	0	0	0	0	0	0	0	0	0	0	0	0	0	0	0	0	0	0	0	0	0	0	0
ASV_258fbdf09e6f52834567a3d2c3fa2af0	0	0	0	0	0	0	0	0	0	0	0	0	0	0	0	0	0	0	0	0	0	0	0	0	0	0	0	0	0	0	0	0	0	0	0	0	0	0	0	0	0	0	0	0	0	0	0	0	0
ASV_40a7f354b27bffafbe490977d6c3dc0e	0	0	0	0	0	0	0	0	0	0	0	0	0	0	0	0	0	0	57	0	0	0	0	0	0	0	0	0	189	9	0	0	0	0	40	0	0	0	0	0	0	0	0	0	92	0	0	0	0
ASV_c1923b4df8ee048e853a7188d5598c03	0	0	0	0	0	0	0	0	0	0	0	0	9	0	0	0	0	19	0	0	0	0	0	0	0	0	0	0	0	0	0	0	0	0	0	0	0	0	0	0	0	0	0	0	0	0	0	0	0
ASV_1b4319de5bca3b5e4a7a1e10466f1fa8	0	0	0	0	0	0	0	0	0	0	0	0	0	0	0	0	0	0	0	0	0	0	0	0	0	0	0	0	0	0	0	0	0	0	0	0	0	0	0	0	0	0	0	0	0	0	0	0	0
ASV_bd37d8f80ce24e0da46c3e96912ac9d5	0	0	0	0	0	0	0	0	0	0	0	0	0	0	0	0	0	0	0	0	0	0	0	0	0	0	0	0	0	0	0	0	0	0	0	0	0	0	0	0	0	0	0	0	0	0	0	0	0
ASV_5eff6071b9b7dd4c9a9edaeba059f650	0	0	0	0	0	0	0	0	0	0	0	0	0	0	0	0	0	0	0	0	0	11	0	0	0	11	0	0	0	0	0	0	0	0	0	0	0	0	0	0	0	0	14	0	0	0	0	0	0
ASV_87ace68671b521fa779b33d5fcf2b782	0	0	0	0	0	0	0	0	0	0	0	0	0	0	0	0	0	0	0	0	0	0	0	0	0	0	0	0	0	0	0	0	0	0	0	0	0	0	0	0	0	0	0	0	0	0	0	0	0
ASV_4986c8b9aef9f68db9b4fd5676282468	0	0	0	0	0	0	0	0	0	0	0	11	0	0	0	0	0	0	0	0	0	0	0	0	0	0	0	0	0	0	0	0	0	0	0	0	0	0	0	0	0	0	0	0	0	0	0	4	0
ASV_719e7f109eb6ac3be81be4d9809b1e1c	0	0	0	0	0	0	0	0	0	0	0	0	0	0	0	0	0	0	0	0	0	0	0	0	0	0	0	0	0	0	0	0	0	0	4	0	0	0	0	0	0	0	0	0	0	0	0	0	5
ASV_fa0778e22e0d8c9a49cde8033a9343d9	0	0	0	0	0	0	0	0	0	0	0	0	0	0	0	0	0	0	0	0	0	0	0	0	0	0	0	0	0	0	0	0	0	0	0	0	0	0	0	0	0	0	0	0	0	0	0	0	0
ASV_2ac3c8f867f239f644664796efde1be1	5	0	0	9	4	0	0	0	0	0	0	3	0	2	0	0	0	3	0	0	0	0	0	0	3	0	3	0	0	0	0	0	0	0	12	0	0	0	0	6	0	0	0	0	0	0	0	0	0
ASV_ef44ca7923f5777946a35ec232995a5d	0	0	0	0	0	0	0	0	0	0	0	0	0	0	0	0	0	0	0	0	0	0	0	0	0	0	0	0	0	0	0	0	0	0	0	0	0	0	0	0	0	0	0	0	0	0	0	0	0
ASV_0dfd3b7a1846193a32c2e49e2b0e96a9	0	0	0	0	0	0	0	0	0	0	0	0	0	0	0	0	0	0	0	0	0	0	0	0	0	0	0	0	0	0	0	0	0	0	0	0	0	0	0	0	0	0	0	0	0	0	0	0	0
ASV_3b8b147c0e1b743076a8af62b46a5cb2	0	0	0	0	0	0	0	0	0	0	0	0	0	0	0	0	0	0	0	0	0	0	0	0	0	0	0	0	0	0	0	0	0	0	0	0	0	0	0	0	0	0	0	0	0	0	0	0	0
ASV_171daccb541bdfa933685387883152f3	0	0	0	0	0	0	0	0	0	0	0	0	0	0	0	0	0	0	0	0	0	0	0	0	0	0	0	0	0	0	0	0	0	0	0	0	0	0	0	0	0	0	0	0	0	0	0	0	0
ASV_0d8f66a81fffc5aa4408a33c6f4bdc68	0	0	0	0	0	0	0	0	0	0	0	0	0	0	0	0	0	0	0	0	0	0	0	0	0	0	0	0	0	0	0	0	0	0	0	0	0	0	0	0	0	0	0	0	0	0	0	0	0
ASV_9e9c4270966cf507485654eb33a69880	0	0	0	0	0	0	0	0	0	0	0	0	0	0	0	0	0	0	0	0	0	0	0	0	0	0	0	0	0	0	0	0	0	0	0	0	0	0	0	0	0	0	0	0	0	0	0	0	0
ASV_03ea87579aac9f435328126157e0d261	0	0	0	0	0	0	0	0	0	0	0	0	0	0	0	0	0	0	0	0	0	0	0	0	0	0	0	0	0	0	0	0	0	0	0	0	0	0	0	0	0	0	0	0	0	0	0	0	0
ASV_b57a3963ecfedbcae8f2bd68bfe5f14c	0	0	0	0	0	0	0	0	0	0	0	0	0	0	0	0	0	0	0	0	0	0	0	0	0	0	0	0	0	0	0	0	0	0	0	0	0	0	0	0	0	0	0	0	0	0	0	0	0
ASV_92a4a8a056e528f9346df272f0f5b347	0	0	0	0	0	0	0	0	0	0	0	0	0	0	0	0	0	0	0	0	0	0	0	0	0	0	0	0	0	0	0	0	0	0	0	0	0	0	0	0	0	0	0	0	0	0	0	0	0
ASV_f63f6acd958d26585e298375c80b7b0e	0	0	0	0	0	0	0	0	0	0	0	0	0	0	0	0	0	0	0	0	0	0	0	0	0	0	0	0	0	0	0	0	0	0	0	0	0	0	0	0	0	0	0	0	0	0	0	0	0
ASV_a436030bfe321321e3df7c9f16f54d5a	0	0	0	0	0	0	0	0	0	0	0	0	0	0	0	0	0	0	0	0	0	0	0	0	0	0	0	0	0	0	0	0	0	0	0	0	0	0	0	0	0	0	0	0	0	0	0	0	0
ASV_ce09eef17c4ed89ef9171bb98736ab92	0	0	0	0	0	110	0	0	0	0	70	60	0	52	60	0	163	86	0	67	89	0	84	53	65	0	0	0	0	0	0	0	0	0	0	0	53	0	0	0	104	63	0	0	0	0	0	0	0
ASV_5afd11b3b7f7afc69ba01a687be29a0f	0	0	0	11	0	0	0	0	0	0	0	0	0	0	0	0	0	0	0	0	0	0	0	0	0	0	0	0	0	0	0	0	0	0	0	0	0	0	0	0	0	0	0	0	0	0	0	0	0
ASV_eb7f923b692d25c3ba54ae4a05332c8a	0	3	0	0	0	0	0	0	0	0	0	0	0	11	0	0	0	0	0	0	0	0	0	0	9	0	0	5	0	0	0	0	0	0	5	0	9	0	0	0	0	0	0	0	7	0	0	0	0
ASV_0f95241a938f92ed491deef512c95bdf	0	0	0	0	0	0	0	0	0	0	0	0	0	0	0	0	0	0	0	0	0	0	0	0	0	0	0	0	0	0	0	0	0	0	0	0	0	0	0	0	0	0	0	0	0	0	0	0	0
ASV_bc2d8c3ef2446616a4964d6e788149b7	0	0	68	16	0	0	0	36	0	0	0	16	0	0	0	32	0	24	0	0	0	0	0	32	0	63	31	0	49	0	0	18	0	0	23	0	0	0	0	0	0	12	0	0	0	0	0	35	18
ASV_e75956f07fa981b8d40c45b2cffaf48f	0	0	0	0	0	0	0	0	0	0	0	0	0	0	0	0	0	0	0	0	0	0	0	0	0	3	0	0	0	0	0	0	0	0	0	0	0	0	0	0	0	0	2	4	0	0	0	0	0
ASV_067fddd5a9874d41bcfa376eadc21909	0	0	0	0	0	0	0	0	0	0	0	0	0	0	0	0	0	0	0	0	0	0	0	0	0	0	0	0	0	0	0	0	0	0	0	0	0	0	0	0	0	0	0	0	0	0	0	0	0
ASV_1ba457966884bf882e61a33a0ac7604e	0	0	0	0	0	0	0	0	0	0	0	0	0	0	0	0	0	0	0	0	0	0	0	0	0	0	0	0	0	0	0	0	0	0	0	0	0	0	0	0	0	0	0	0	0	0	0	0	0
ASV_cb2679d49d47e23b5d5634cdc299614d	0	0	0	0	0	0	0	0	0	0	0	0	0	0	0	0	0	0	0	0	0	0	0	0	0	0	0	0	0	0	0	0	0	0	0	0	0	0	0	0	0	0	0	0	0	0	0	0	0
ASV_2f4902748ced2250ffd073895d827c87	0	0	0	0	0	0	0	0	0	0	0	0	0	0	0	0	0	0	0	0	0	0	0	0	0	0	0	0	0	0	0	0	0	0	0	0	0	0	0	0	0	0	0	0	0	0	0	0	0
ASV_96892067731ebae0ee56863973b98066	0	0	0	0	0	0	0	0	0	0	0	0	0	0	0	0	0	0	0	0	0	0	0	0	0	0	0	0	0	0	0	0	0	0	0	0	0	0	0	0	0	0	0	0	0	0	0	0	0
ASV_3828901a9de715863f64a7b201711a51	0	0	0	0	0	0	0	0	0	0	0	0	0	0	0	0	0	0	0	0	0	0	0	0	0	0	0	0	0	0	0	0	0	0	0	0	0	0	0	0	0	0	0	0	0	0	0	0	0
ASV_49c81359524ac2036b14b11fe7bb8d44	0	0	0	0	0	0	0	0	0	0	0	0	0	0	0	0	0	0	0	0	0	0	0	0	0	0	0	0	0	0	0	0	0	0	0	0	0	0	0	0	0	0	0	0	0	0	0	0	0
ASV_b1f0b65b560701f74c4f43db4234d6c9	0	0	0	0	0	0	0	0	0	0	0	0	0	0	0	0	0	0	0	0	0	0	0	0	0	0	0	0	0	0	0	0	0	0	0	0	0	0	0	0	0	0	0	0	0	0	0	0	0
ASV_e582ca0005282c6537159c94b1e0a8bc	0	6	0	0	0	6	0	0	0	0	0	0	0	0	0	0	0	57	0	0	0	0	0	0	0	0	0	0	0	0	0	0	0	0	57	4	5	0	36	16	17	0	0	0	85	0	3	0	0
ASV_538aa1c9b4d4960713158d850d846845	0	0	0	0	0	0	0	0	0	0	0	0	0	12	0	0	0	0	0	0	0	0	0	0	0	0	0	0	9	0	0	0	0	0	0	0	12	0	0	0	0	0	21	0	0	0	0	0	0
ASV_451704bebca0503e21bc03829ddd4b07	0	0	0	0	0	0	0	0	0	0	0	0	0	0	0	0	0	0	0	0	0	0	0	0	0	0	0	0	0	0	0	0	0	0	0	0	0	0	0	0	0	0	0	0	0	0	0	0	0
ASV_82a0d8bb6b4c4b361328cc23337c7070	0	0	0	0	0	0	0	0	0	0	0	0	0	0	0	0	0	0	0	0	0	0	0	0	0	0	0	0	0	0	0	0	0	0	0	0	0	0	0	0	0	0	0	0	0	0	0	0	0
ASV_28b439fa742d169e98515813892872ac	0	0	0	0	0	0	0	0	0	0	0	0	0	0	0	0	0	0	0	0	0	0	0	0	0	0	0	0	0	0	0	0	0	0	0	0	0	0	0	0	0	0	0	0	0	0	0	0	0
ASV_3d8ceb5e8c0e7b282f3dadd79d5099ba	0	0	0	0	0	0	0	0	0	0	0	0	0	0	0	0	0	0	0	0	0	0	0	0	0	0	0	0	0	0	0	0	0	0	0	0	0	0	0	0	0	0	0	0	0	0	0	0	0
ASV_98f3a7f81df3cc4b3eccbb30001a03ea	0	0	0	0	0	0	0	0	0	0	0	0	0	0	0	0	0	0	0	0	0	0	0	0	0	0	0	0	0	0	0	0	0	0	0	0	0	0	0	0	0	0	0	0	0	0	0	0	0
ASV_16dc3a8b96182c59dbb45dc27fb5e2b0	0	0	0	0	0	0	0	6	0	0	0	0	0	0	0	0	0	0	0	0	0	0	0	0	0	0	0	0	6	0	0	0	0	0	0	0	0	0	0	0	0	0	0	0	0	0	0	0	0
ASV_f12855607002a1c46d5b5cf05801504b	0	0	0	0	0	0	0	0	0	0	0	0	0	0	0	0	0	0	0	0	0	0	0	0	0	0	0	0	0	0	0	0	0	0	0	0	0	0	0	0	0	0	0	0	0	0	0	0	0
ASV_4a1c5fb315646700069f4c358a196b9f	16	0	0	0	0	0	11	0	0	0	0	0	0	0	0	0	0	0	0	14	0	0	0	0	0	0	0	0	0	0	0	0	0	0	16	18	0	0	0	0	0	0	0	0	0	0	25	0	0
ASV_d380b9ae91e3875a70ff329e4889cb72	0	0	0	0	0	0	26	0	0	0	0	0	0	0	0	0	0	0	0	24	0	0	0	0	37	0	0	0	8	0	0	41	0	0	0	0	0	0	0	0	0	0	0	0	0	0	29	0	0
ASV_f6d47c592a840a604201954767ed12b6	0	0	8	0	0	5	0	6	0	2	0	2	0	0	0	0	0	0	0	0	0	0	0	6	0	2	0	0	9	0	0	0	0	0	3	0	3	0	0	3	0	0	3	0	2	3	0	0	2
ASV_1f3d20f8f9bfb29a4ae7eaf2962cd4b4	19	60	98	49	25	0	56	48	0	59	0	26	13	24	0	0	12	0	41	0	48	30	33	34	0	33	33	32	43	0	34	31	25	25	15	35	30	23	40	101	0	35	0	71	17	23	0	32	36
ASV_1fdea4375f1ff270b51ed9b14d32365b	0	0	0	0	0	0	0	0	0	0	0	0	0	0	0	0	0	0	5	0	0	0	0	0	0	0	0	0	0	0	0	0	0	0	0	0	0	0	0	0	0	0	0	0	0	0	0	0	0
ASV_cf315874f2a721ae340f6dbf4ec0c2d6	0	0	0	0	15	0	6	0	0	0	8	0	0	0	0	0	0	0	0	0	0	7	0	0	0	0	0	0	0	0	0	11	0	0	0	0	0	0	0	0	0	0	0	0	0	0	0	9	0
ASV_aa2ed8608a58c97c3ec61961bd74fbac	0	0	4	8	7	9	0	15	3	13	6	0	14	0	0	8	9	0	0	2	3	6	4	2	3	2	6	5	4	6	13	0	8	5	0	5	10	5	0	2	2	8	6	8	0	4	3	14	11
ASV_ec510d6f205ca553900177dc3cbe3380	0	0	0	0	0	0	0	0	0	0	0	0	0	0	0	0	0	0	0	0	0	0	0	0	0	0	0	0	0	0	0	0	0	0	0	0	0	0	0	0	0	0	0	0	4	0	0	0	0
ASV_ed5d4345511cc4753996d14e40b2c359	0	0	0	0	0	0	0	0	0	0	0	0	0	0	0	0	0	0	0	0	0	0	0	0	0	0	0	0	0	0	0	0	0	0	0	0	0	0	0	0	0	0	0	0	0	0	0	0	0
ASV_73e443704e9b81fde6c8351c8c445af1	0	0	0	0	0	0	0	12	0	10	0	11	8	0	4	5	4	0	0	0	0	0	9	6	0	30	8	0	0	9	0	0	0	7	0	0	6	0	0	0	7	0	14	0	7	13	12	12	4
ASV_fa220cab013c6b06429274c500f37c9e	0	0	0	0	0	0	0	0	0	0	0	0	0	0	0	0	0	0	0	0	0	0	0	0	0	0	0	0	0	0	0	0	0	0	0	0	0	0	0	0	0	0	0	0	0	0	0	0	0
ASV_a370ffb4d96cc32fb8f36ec1ff06cf6d	0	0	0	0	0	0	0	0	0	0	0	0	0	0	0	0	0	0	0	0	0	0	0	0	0	0	0	0	0	0	0	0	0	0	0	0	0	0	0	0	0	0	0	0	0	0	0	0	0
ASV_86ea8ad4c214609b306ebbd3fd3e017e	0	0	0	0	0	0	0	0	0	0	0	0	0	0	0	0	0	0	0	0	0	0	0	0	0	0	0	0	0	0	0	0	0	0	0	0	0	0	0	0	0	0	0	0	0	0	0	0	0
ASV_76fe4f26a2f3f2b754d7486b4808e4f9	0	0	0	0	0	0	0	0	0	0	0	0	0	3	0	0	0	0	0	0	0	0	0	0	0	0	0	0	0	0	0	0	0	0	0	0	0	0	0	0	0	0	0	0	0	0	0	0	0
ASV_5bc6a084cd45689a3562bd06fa9ff151	0	6	26	0	8	9	11	31	31	0	0	13	62	40	0	0	9	0	24	0	18	22	32	0	3	37	0	26	22	30	90	7	0	10	20	0	0	34	0	0	0	0	0	0	28	0	10	6	23
ASV_3d862be418a7e6f6025c7af2ecaccd57	0	0	0	2	0	0	0	0	0	0	0	0	0	0	0	2	0	0	0	0	0	0	8	8	0	0	0	0	0	0	0	0	0	0	5	0	0	0	0	0	0	0	3	0	0	0	0	0	7
ASV_504efe2f63f610a0f92e8cd040e2f916	0	0	20	0	0	0	9	0	0	0	0	0	17	0	0	0	0	0	11	11	0	21	0	5	0	8	0	0	7	30	9	0	6	0	11	0	0	4	0	7	0	0	0	0	0	0	10	9	0
ASV_a20bc44b217813229b59a7667e118707	0	0	0	0	0	0	3	0	0	0	0	9	7	7	0	0	0	0	6	0	0	8	34	12	0	47	0	33	0	0	42	12	0	13	0	0	0	11	0	23	0	0	38	0	20	0	0	0	5
ASV_1632533111d77c6afc50bf21291dab49	0	0	6	9	15	10	0	0	0	15	0	12	0	0	0	0	0	7	0	0	0	0	14	0	3	0	0	0	0	0	10	0	0	5	0	0	6	0	0	0	0	0	0	0	0	11	0	14	0
ASV_58d5cd01f3dfe9d9263127dd627ba012	0	0	0	0	0	0	0	0	0	0	0	0	22	0	0	0	0	0	0	0	0	0	0	0	0	0	0	0	0	0	0	0	0	0	0	0	0	0	0	0	0	0	0	0	0	0	0	0	0
ASV_f974a4d92bfb656e2367770622dd8dc2	0	0	0	0	0	0	0	0	0	0	0	0	0	0	0	0	0	0	0	0	0	0	0	0	0	4	0	0	0	0	0	0	0	0	0	0	0	0	0	0	0	0	0	0	0	0	0	0	0
ASV_14e4c694453ef97ca8e202d194226832	0	0	0	0	0	0	0	0	0	0	0	0	0	0	0	0	0	0	0	0	0	0	0	0	0	0	0	0	0	0	0	0	0	0	0	0	0	0	0	0	0	0	0	0	0	0	0	0	0
ASV_9df61f7beed362f6c318faf2cc5e01ec	0	0	0	0	0	0	0	0	0	0	0	0	0	0	0	0	0	0	0	0	0	0	0	0	0	0	0	0	0	0	0	0	0	0	0	0	0	0	0	0	0	0	0	0	0	0	0	0	0
ASV_b0ab5afbefe132ad691762895950556c	0	10	0	0	0	0	0	0	5	0	11	0	0	2	0	0	12	5	4	0	125	74	79	14	0	40	0	3	18	5	103	0	0	23	6	0	20	10	77	61	0	0	0	0	4	0	0	39	0
ASV_55cb76927e6397192d98579a987e97e8	0	0	0	0	0	0	0	0	0	6	0	0	0	0	0	0	0	0	0	0	8	0	0	0	0	0	0	0	0	0	0	0	0	0	0	0	0	0	0	0	0	0	0	3	6	0	0	0	0
ASV_f021c479c4e9aac9be9e8e0c07c96d3d	0	0	0	0	0	0	0	0	0	0	0	0	0	0	0	0	0	0	0	0	0	0	0	0	0	0	0	0	0	0	0	0	0	0	0	0	0	0	0	0	0	0	0	0	0	0	0	0	0
ASV_5e9a4e49c57a0f1457663cbec94ead42	0	0	0	0	0	0	0	0	0	0	0	0	0	0	0	0	0	0	0	0	0	0	0	0	0	0	0	0	7	0	0	0	0	0	0	0	0	0	0	0	0	0	0	0	0	0	0	0	0
ASV_1308d06acc6bc5288c985455071686fb	0	12	3	0	0	3	0	0	0	5	0	0	7	0	0	0	0	0	8	0	0	7	8	0	0	0	0	0	4	0	8	0	0	7	5	2	0	0	0	0	0	0	0	0	0	0	6	7	0
ASV_2cb86728b6736f98e93129e6f18222fe	0	0	0	0	0	0	0	0	0	0	0	0	0	0	0	0	0	0	0	0	0	0	0	0	0	0	0	0	0	0	0	0	0	0	0	0	0	0	0	0	0	0	0	0	0	0	0	0	0
ASV_600523c05a9a7b2d1d60a0743aaa97ac	0	0	0	0	0	0	0	0	0	0	0	0	0	0	0	0	0	0	0	0	0	0	0	0	0	0	0	0	0	0	0	0	0	0	0	0	0	0	0	0	0	0	0	0	0	0	0	0	0
ASV_87d9399e56622c2f2d27a8d055a69e67	0	0	0	0	0	0	0	0	0	0	0	0	0	0	0	0	0	0	0	0	0	0	0	0	0	0	0	0	0	0	0	0	0	0	0	0	0	0	0	0	0	0	0	0	0	0	0	0	0
ASV_e965df61a952d83d73e7175c6941dbee	0	0	0	0	0	0	0	0	0	0	0	0	0	0	0	0	0	0	0	0	0	0	0	0	0	0	0	0	0	0	0	0	0	0	0	0	0	0	0	0	0	0	0	0	0	0	0	0	0
ASV_c1df183f011ee86abd7df0d0a45bdbe1	0	0	0	0	0	0	0	0	0	0	0	0	0	0	0	0	0	0	0	0	0	0	0	0	0	0	0	0	0	0	0	0	0	0	0	0	0	0	0	0	0	0	0	0	0	0	0	0	0
ASV_4d544733cfdd407c75f9435184ff889e	0	0	0	0	0	0	0	0	0	0	0	0	0	0	0	0	0	0	0	0	0	0	0	0	0	0	0	0	0	0	0	0	0	0	0	0	0	0	0	0	0	0	0	0	0	0	0	0	0
ASV_ecb9c6f291604ce9fe75f7062b096fae	0	0	0	0	0	74	71	0	0	0	68	91	0	0	0	0	0	0	0	0	0	0	0	0	0	0	0	73	0	0	50	0	0	0	0	0	0	0	0	97	0	80	0	52	0	0	0	0	0
ASV_466187a81556ba8265e2c609e6c7fa36	0	0	0	0	0	0	0	0	0	0	0	0	0	0	0	0	0	0	0	0	0	0	0	0	0	0	0	0	0	16	0	9	0	0	0	0	0	0	0	0	0	0	0	0	0	8	0	0	0
ASV_9a752d424c818211559ae695d957f8f3	0	0	0	0	0	0	0	0	0	0	0	0	0	0	0	0	0	0	0	0	0	0	0	0	0	0	0	0	0	0	0	0	0	0	0	0	0	0	0	0	0	0	0	0	0	0	0	0	0
ASV_d9b244d3098977c4f1510ca516535bb7	0	0	0	0	0	0	0	0	0	0	0	0	0	0	0	0	0	0	2	0	0	0	0	0	0	0	0	0	0	0	0	0	0	0	0	0	0	0	0	0	0	0	0	0	0	0	0	0	0
ASV_b5ed5468e3e2ebce9c80b5445937b09f	0	0	0	0	0	0	0	0	0	0	0	0	0	0	0	0	0	0	0	0	0	0	0	0	0	0	0	0	0	0	0	0	0	0	0	0	0	0	0	0	0	0	0	0	0	0	0	0	0
ASV_82a1c6589ed2fc628e347c5dc8cafdfd	6	22	0	10	0	0	15	0	0	0	0	0	0	0	5	0	0	0	0	0	27	0	0	0	0	0	0	0	0	21	27	0	5	0	24	8	0	0	0	0	0	0	0	9	0	0	46	18	0
ASV_5a729139b46885a340c039ce4294ef6f	0	0	0	0	0	0	0	0	0	0	0	0	0	0	0	0	0	0	0	0	0	0	0	0	0	0	0	0	0	0	0	0	0	0	0	0	0	0	0	0	0	0	0	0	0	0	0	0	0
ASV_b2574632cd105083065793a728d40c81	4	48	25	0	7	54	0	5	4	4	49	7	27	65	0	3	13	372	39	36	2	7	0	59	19	0	5	0	117	59	26	0	0	2	108	20	42	0	78	0	96	32	0	3	303	40	22	24	24
ASV_0771dc27a0a869dbe6e51666dced9e87	0	0	0	0	0	0	0	0	0	0	0	0	8	0	0	0	0	0	0	0	0	0	0	0	0	0	0	0	0	0	0	0	0	0	0	0	0	0	0	0	0	0	0	0	0	0	0	0	0
ASV_2542163f6cbfc0cb79b831facbacc04c	0	0	0	0	0	0	0	0	0	0	0	0	0	0	0	0	0	0	0	0	0	0	0	0	0	0	0	0	0	0	0	0	0	0	0	0	0	0	0	0	0	0	0	0	0	0	0	0	0
ASV_e61a7bc42a30f0ca4f170b5e3f6cad0c	0	0	0	0	0	0	0	0	0	0	0	0	0	0	0	0	0	0	0	0	0	0	0	0	0	0	0	0	0	0	0	0	0	0	0	0	0	0	0	0	0	0	0	0	0	0	0	0	0
ASV_442990a1e468bfea4194c2eaa15ee86d	0	0	0	0	0	0	0	2	0	0	0	0	0	0	0	5	0	0	0	0	0	0	0	0	0	0	0	0	0	0	0	0	2	0	0	0	0	0	0	0	0	0	0	0	0	0	0	0	0
ASV_f2b6d19f239a430e27d96bc6f66fa47a	0	0	0	0	0	0	0	0	0	0	0	0	0	0	0	11	0	0	0	0	0	0	0	0	0	0	0	0	0	0	0	0	0	0	0	0	0	0	0	0	0	0	0	0	0	0	0	0	0
ASV_33f5fca3fa2fbcc1a289e90a2230e285	0	0	0	0	0	0	0	0	0	0	0	0	0	0	0	0	0	0	0	0	0	0	0	0	0	0	0	0	0	0	0	0	0	0	0	0	0	0	0	0	0	0	0	0	0	0	0	0	0
ASV_92ff4d52d48968925b24a3c2546328f4	0	0	0	0	0	0	0	21	0	0	0	0	8	0	20	0	0	0	20	10	0	10	44	13	0	22	0	0	0	27	0	0	0	0	0	0	0	0	0	8	13	0	0	8	28	0	0	0	19
ASV_997bc79f05f7664f45ff438837069ea7	0	0	0	0	0	0	0	0	0	0	0	0	0	0	0	0	0	0	0	0	0	0	0	0	0	0	0	0	0	0	0	0	0	0	0	0	0	0	0	0	0	0	0	0	0	0	0	0	0
ASV_ac19231f5e2c94b1353ecdce5b70f616	0	0	0	0	0	0	0	0	0	0	0	0	0	0	0	0	0	0	0	0	0	0	0	0	0	0	0	0	0	0	0	0	0	0	0	0	0	0	0	0	0	0	0	0	0	0	0	0	0
ASV_0980af7b0503593af21a1c35dab9c846	0	0	0	0	0	0	0	0	0	0	0	0	0	0	0	0	0	0	0	0	0	0	0	0	0	0	0	0	0	0	0	0	0	0	0	0	0	0	0	0	0	0	0	0	0	0	0	0	0
ASV_2edcb6fa25290a98c15606278094180c	0	0	0	0	0	0	0	0	0	0	0	0	0	0	0	0	0	0	0	0	0	0	0	0	0	0	0	0	0	0	0	0	0	0	0	0	0	0	0	0	0	0	0	0	0	0	0	0	0
ASV_8accf78a9da5545f0d14052926431a26	0	0	0	0	0	0	0	0	0	3	0	0	0	0	0	0	0	0	4	0	0	0	0	0	0	0	3	0	12	0	4	0	0	0	0	0	0	8	0	8	9	0	5	0	0	0	5	0	0
ASV_44196583320e6780bbb5da1c463c1e3b	0	0	0	0	0	0	0	0	0	0	0	0	0	0	0	0	0	0	0	0	0	0	0	0	0	0	0	0	0	0	0	0	0	0	0	0	0	0	0	0	0	0	29	0	0	0	0	0	0
ASV_8e81e29c13edcf0a224cf05b5ddf9141	0	0	0	0	0	0	0	0	0	0	0	0	0	0	0	0	0	0	0	0	0	0	0	0	0	0	0	0	0	0	0	0	0	0	0	0	0	0	0	0	0	0	0	0	0	0	0	0	0
ASV_21cdd87564b2525264d8bb5a6ae523e8	0	0	0	0	0	0	0	0	0	0	0	0	0	0	0	0	0	0	0	0	0	0	0	0	0	0	0	0	0	0	0	0	0	0	0	0	0	0	0	0	0	0	0	0	0	0	0	0	0
ASV_49c1f9b3d15c08f60f94bc4b187a636a	0	0	0	0	0	0	0	0	0	0	0	0	0	0	0	0	0	0	0	0	0	0	0	0	0	2	0	0	3	0	0	0	0	0	0	0	0	0	0	14	0	0	0	3	0	0	0	0	0
ASV_1d1b88b0452f91de3baa09bb9b5b1799	0	32	0	0	0	0	70	0	0	0	0	0	0	0	0	0	0	0	0	0	12	0	0	0	0	0	78	0	6	0	0	12	0	0	0	0	0	0	0	40	0	0	0	0	0	0	44	0	9
ASV_cefa8ca35fc205726c8dfbfceac8a2d0	0	0	0	0	0	0	0	0	0	0	0	0	0	0	0	0	0	0	0	0	0	0	0	0	0	0	0	0	0	0	0	0	0	0	0	0	0	0	0	0	0	0	0	0	0	0	0	0	0
ASV_4aee33a2da5a090673c730c5414bf37c	0	0	0	0	0	0	0	0	0	0	0	0	0	0	0	0	0	0	0	0	0	0	0	0	0	0	0	0	0	0	0	0	0	0	0	0	0	0	0	0	0	0	0	0	0	0	0	0	0
ASV_3a2853c8ebe948ccd807a7681bcc839d	0	0	0	0	0	0	0	0	0	0	0	0	0	0	0	0	0	0	0	0	0	0	0	0	0	0	0	0	0	0	0	0	0	0	0	0	0	0	0	0	0	0	0	0	0	0	0	0	0
ASV_c2d1eac2c45fbeb6b143c9e507c7b3ab	0	0	0	0	0	0	0	0	0	0	0	0	0	0	0	0	0	0	0	0	0	0	0	0	0	0	0	0	0	0	0	0	0	0	0	0	0	0	0	0	0	0	0	0	0	0	0	0	0
ASV_24284cec3ba6a25cbdeb7322cc8450f8	0	0	0	0	0	0	0	0	0	0	0	0	0	0	0	0	0	0	0	0	0	0	0	0	0	0	0	0	0	0	0	0	0	0	0	0	0	0	0	0	0	0	0	0	0	0	0	0	0
ASV_1a536649f612dcd13d4606a42b25ab48	0	0	0	0	0	0	0	0	0	0	0	0	0	0	0	0	0	0	0	0	0	0	0	0	0	4	2	0	0	0	4	0	0	0	0	0	0	0	0	0	0	0	0	0	0	0	2	2	0
ASV_422177b937f48ae577256f9a71af507f	0	8	0	0	0	0	16	0	0	0	0	0	0	0	0	0	0	0	0	0	0	0	0	0	0	0	0	0	0	19	7	0	0	0	0	8	0	0	0	0	0	0	0	0	0	0	0	0	0
ASV_deec9f3b94f4ae6cf318176f7fba4b8d	0	0	0	0	0	0	0	0	0	0	0	0	0	0	0	0	0	0	0	0	0	0	0	0	0	0	0	0	0	0	0	0	0	0	0	0	0	0	0	0	0	0	0	0	0	0	0	0	0
ASV_57f85dcd08f5007d86eec6ac37f53eef	0	0	0	0	0	0	0	0	0	0	0	0	0	0	0	0	0	0	0	0	0	0	0	0	0	0	0	0	0	0	0	0	0	0	0	0	0	0	0	0	0	0	0	0	0	0	0	0	0
ASV_dfbf9631d7820103dc38d2d32b4cf0c1	0	0	0	0	0	0	0	0	0	0	0	0	0	0	0	0	0	0	0	0	0	0	0	6	0	0	0	0	0	0	0	0	0	0	0	0	0	0	0	0	0	0	0	0	0	0	0	4	0
ASV_ddb44a95c0048b18991fa7acf7426f45	0	0	0	0	0	0	0	0	0	0	0	0	0	0	0	0	0	0	0	0	0	0	0	0	0	0	0	0	0	0	0	0	0	0	0	0	0	0	0	0	0	0	0	0	0	0	0	0	0
ASV_86c75657af92531db07038f61fb3e784	0	0	0	0	0	0	0	0	0	0	0	0	0	0	0	0	0	0	0	0	0	0	0	0	0	0	0	0	0	0	0	0	0	0	0	0	0	0	0	0	0	0	0	0	0	0	0	0	0
ASV_3192336158b0876fd399a9dd76aead8e	0	0	0	0	0	0	0	0	0	0	0	0	0	0	0	0	0	0	0	0	0	0	0	0	0	0	0	0	0	0	0	0	0	0	0	0	0	0	0	0	0	0	0	0	0	0	0	0	0
ASV_9ee9d7f1e7a96963f1ee2668f858fced	7	0	11	0	0	10	0	4	10	0	5	3	10	18	10	0	0	65	9	27	0	0	0	18	0	0	0	0	123	0	4	0	0	0	15	5	4	4	76	16	102	0	0	3	44	8	7	12	11
ASV_32946a13151283c45561a1d0ca4223a0	3	0	0	0	7	0	5	0	0	0	0	0	0	0	0	0	0	0	6	0	4	0	0	0	0	0	0	6	0	0	0	0	0	0	0	0	0	0	0	0	0	0	0	0	0	0	5	0	0
ASV_a8511b1cb1ba06ec7348c711bc7ca0e0	0	0	0	0	0	0	0	0	0	0	0	0	0	0	0	0	0	0	0	0	0	0	0	0	0	0	0	0	0	0	0	0	0	0	0	0	0	0	0	0	0	0	0	0	0	0	0	0	0
ASV_73c2803b6ce8f3e0c210c18f33bbf197	0	0	0	0	0	0	0	0	0	0	0	0	0	0	0	0	0	0	0	0	0	0	0	0	0	0	0	0	0	0	0	0	0	0	0	0	0	0	0	0	0	0	0	0	0	0	0	0	0
ASV_d8441ad3b6994df9f6e0a2c81317dc25	0	0	0	0	0	0	0	0	0	0	0	0	0	0	0	0	0	0	0	0	0	0	0	0	0	0	0	0	0	0	0	0	0	0	0	0	0	0	0	0	0	0	0	0	0	0	0	0	0
ASV_a8c7de762505bf178bf5e2330a8474b0	0	0	0	0	0	0	0	0	0	0	0	0	0	0	0	0	0	0	0	0	0	0	0	0	0	0	0	0	0	0	0	0	0	0	0	0	0	0	0	0	0	0	0	0	0	0	0	0	0
ASV_1d1e82587f9a3a5f25b858cdc67278da	0	0	0	0	0	0	0	0	0	0	0	0	0	0	0	0	0	0	0	0	0	0	0	0	0	0	0	0	0	0	0	0	0	0	0	0	0	0	0	0	0	0	0	0	0	0	0	0	0
ASV_7e221343fe4730a31d82751da2518977	0	0	0	0	0	0	0	0	0	0	0	0	0	0	0	0	0	0	0	0	0	0	0	0	0	0	0	0	0	0	0	0	0	0	0	0	0	0	0	0	0	0	0	0	0	0	0	0	0
ASV_31e164ef61abbf1894d038c25ad85bb7	0	0	0	0	0	0	0	0	0	0	0	0	0	0	0	0	0	0	6	0	0	0	0	0	0	0	0	0	35	0	12	0	0	0	0	0	15	0	0	0	0	0	0	0	0	0	0	0	0
ASV_decb916a341f7e9530fa9f9241cbd6b1	0	0	0	0	0	0	0	0	0	0	0	0	0	0	0	0	0	0	0	0	0	0	0	0	0	0	0	0	0	0	0	0	0	0	0	0	0	0	0	0	0	0	0	0	0	0	0	0	0
ASV_14f5ef428b0c117993303c186e74917b	0	0	0	0	7	0	0	12	0	0	0	0	14	0	0	0	0	0	0	0	0	15	10	35	0	11	0	0	0	0	12	0	0	17	0	0	0	0	0	0	0	0	7	0	15	0	0	0	0
ASV_ec9315047897c742de4ac8a40b1b0e75	0	0	0	0	0	0	0	0	0	0	0	54	0	0	0	0	0	0	0	0	0	0	0	0	0	0	0	0	0	0	0	0	0	0	0	0	0	0	0	0	0	0	0	0	0	0	0	0	0
ASV_d11d124d3d58f46a7e406a87a4dce4dc	0	17	91	16	0	25	13	58	21	45	8	57	27	28	0	12	8	18	0	0	9	0	66	18	0	12	0	16	81	0	65	0	0	43	10	12	35	122	6	86	0	61	37	36	14	13	22	18	14
ASV_6d8bba144d8f8cb889b54002ce52d985	0	0	0	0	0	0	0	0	0	0	0	0	0	0	0	0	0	0	0	0	0	0	0	0	0	0	0	0	0	0	0	0	0	0	0	0	0	0	0	0	0	0	0	0	0	0	0	0	0
ASV_1a8a7f700cd94083413f93baadd005ea	0	0	0	0	0	0	0	0	0	0	0	0	0	0	0	0	0	0	0	0	0	0	0	0	0	0	0	0	0	0	0	0	0	0	0	0	0	0	0	0	0	0	0	0	0	0	0	0	0
ASV_b3114bb4859e72be5dab46a9b6ca5462	0	0	0	0	0	0	0	0	0	0	0	0	0	0	0	0	0	0	0	0	0	0	0	0	0	0	0	0	0	0	0	0	0	0	0	0	0	0	0	0	0	0	0	0	0	0	0	0	0
ASV_8cdc4a17a71e85c1dcf83186007719da	0	0	0	0	0	0	0	0	0	0	0	0	0	0	0	0	0	0	0	0	0	0	0	0	0	0	0	0	0	0	0	0	0	0	0	0	0	0	0	0	0	0	0	0	0	0	0	0	0
ASV_f2b1b37374b0829c83bc481c60231461	0	0	0	0	0	0	0	0	0	0	0	0	0	0	0	0	0	0	0	0	0	0	0	0	0	0	0	0	0	0	0	0	0	0	0	0	0	0	0	0	0	0	0	0	0	0	0	0	0
ASV_bdee9607d358662f398ab282179ee49a	0	0	0	0	0	0	0	0	0	0	0	0	0	0	0	0	0	0	0	0	0	0	0	0	0	0	0	0	0	0	0	0	0	0	0	0	0	0	0	0	0	0	0	0	0	0	0	0	0
ASV_0cb8e125e8ed837a75d613fb359fc045	0	0	0	0	0	0	0	0	0	0	0	0	0	0	0	0	0	0	0	0	0	0	0	0	0	0	0	0	0	0	0	0	0	0	0	0	0	0	0	0	0	0	0	0	0	0	0	0	0
ASV_b16c26b9d9c723d8f9883d79a1863097	0	0	0	0	0	0	0	0	0	0	0	0	0	0	0	0	0	0	0	0	0	0	0	0	0	0	0	0	0	0	0	0	0	0	0	0	0	0	0	0	0	0	0	0	0	0	0	0	0
ASV_b5bf9b4ab6cdb47375210825e00a653c	0	0	0	0	0	0	0	0	0	0	0	0	0	0	0	0	0	0	0	0	0	0	0	0	0	0	0	0	0	0	0	0	0	0	0	0	0	0	0	0	0	0	0	0	0	0	0	0	0
ASV_a78d908d7fa4521f199f8086268e7f4c	0	0	0	0	0	0	0	0	0	0	0	0	0	0	0	0	0	0	0	0	0	0	0	0	0	0	0	0	0	0	0	0	0	0	0	0	0	0	0	0	0	0	0	0	0	0	0	0	0
ASV_bc0a6d42bda88b3121bcc548dcf098e1	0	0	0	0	0	0	0	0	0	0	0	0	0	0	0	0	0	0	0	0	0	0	0	0	0	0	0	0	0	0	0	0	0	0	4	0	0	0	0	0	0	0	0	0	0	0	0	0	0
ASV_a44382ea18230415398b930935ee9488	0	0	0	0	0	0	0	0	0	0	0	0	0	0	0	0	0	0	0	0	0	0	0	0	0	0	0	0	0	0	0	0	0	0	0	0	0	0	0	0	0	0	0	0	0	0	0	0	0
ASV_cc3e97d1b9e9114e8417dc26fa246027	0	0	0	0	0	0	0	0	0	0	0	0	0	0	0	0	0	0	0	0	0	0	0	0	0	0	0	0	0	0	0	0	0	0	0	0	0	0	0	0	0	0	0	0	0	0	0	0	0
ASV_aaf34a120839433216239cff0f30c60c	0	0	0	0	0	0	0	0	0	0	0	0	0	0	0	0	0	0	0	0	0	0	0	0	0	0	0	0	0	0	0	0	0	0	0	0	0	0	0	0	0	0	0	0	0	0	0	0	0
ASV_98ab2aab588129f096dd2642c554f8df	0	0	0	0	0	0	0	0	0	0	0	0	0	0	0	0	0	0	0	0	0	0	0	0	0	2	0	0	0	0	0	0	0	0	0	0	0	0	0	0	0	0	0	0	0	0	0	0	0
ASV_8a8d1b750ddd2fe703a39faaa6198146	0	4	0	0	0	5	0	6	4	3	0	0	0	0	0	2	0	0	0	0	0	0	7	0	0	0	0	9	0	0	11	0	0	0	4	7	0	0	0	0	0	3	0	0	0	5	0	0	0
ASV_aecf056a3afe663e929e328d6b49e5e4	0	0	0	0	0	0	0	0	0	0	0	0	0	0	0	0	0	0	0	0	0	0	0	0	0	0	0	0	0	0	0	0	0	0	0	0	0	0	0	0	0	0	0	0	0	0	0	0	0
ASV_dc3d75f9b13ae7a5b9f6541e2454b360	0	0	0	0	0	0	0	0	0	0	0	0	0	0	0	0	0	0	0	0	0	0	0	0	0	0	0	0	0	0	0	0	0	0	0	0	0	0	0	0	0	0	0	0	0	0	0	0	0
ASV_d277871661c1fe09a780c46dc75a95f4	0	0	0	0	0	0	0	0	0	0	0	0	0	0	0	0	0	0	0	0	0	0	0	0	0	0	0	0	0	0	0	0	0	0	0	0	0	0	0	0	0	0	0	0	0	0	0	0	0
ASV_aa3cf88ce8cf518e58c317ad60f2e663	0	0	0	0	0	0	0	0	0	0	0	0	0	0	0	0	0	0	0	0	0	0	0	0	0	0	0	0	0	0	0	0	0	0	0	0	0	0	0	0	0	0	0	0	0	0	0	0	0
ASV_1d506dcf06698e00949eb638bd6293a4	0	0	0	0	0	0	0	0	0	0	0	0	0	0	0	0	0	0	0	0	0	0	0	0	0	0	0	0	0	0	0	0	0	0	0	0	0	0	0	0	0	2	0	0	0	0	0	0	0
ASV_778fc4de06c4c9dfde808a996313b1c2	0	0	0	0	0	0	0	0	0	0	0	0	0	0	0	0	0	0	0	0	0	0	0	0	0	0	0	0	0	0	0	0	0	0	0	0	0	0	0	0	0	0	0	0	0	0	0	0	0
ASV_66fe77379130adec89fe7b0752fb17bc	0	0	0	0	0	0	0	0	0	0	0	0	0	0	0	0	0	0	0	0	0	0	0	0	0	0	0	0	0	0	0	0	0	0	0	0	0	0	0	0	0	0	0	0	0	0	0	0	0
ASV_893ab04b63ad54ae6f437b9eb337b34a	9	0	0	0	0	0	0	0	0	0	0	0	0	0	0	0	0	0	0	0	0	0	0	0	0	0	0	0	0	0	0	8	0	0	0	0	0	0	0	0	0	0	0	0	0	0	0	0	0
ASV_31ae90207edd94c7ec56db3a9778c2e7	0	0	0	0	0	0	0	0	0	0	0	0	0	0	0	0	0	0	0	0	0	0	0	0	0	0	0	0	0	0	0	0	0	0	0	0	0	0	0	0	0	0	0	0	0	0	0	0	0
ASV_674d53a582774aebc947d84be505a925	0	0	0	0	0	0	0	0	0	0	0	0	0	0	0	0	0	0	0	0	0	0	0	0	0	0	0	0	0	0	0	0	0	0	0	0	0	0	0	0	0	0	0	0	0	0	0	0	0
ASV_ba735f6a0037ac5b9805b773aac6100b	10	0	0	98	60	27	45	0	25	0	29	18	50	0	76	97	31	0	52	54	28	34	21	61	12	0	0	95	24	52	34	174	102	14	0	25	0	17	6	30	42	17	0	43	0	69	42	0	28
ASV_bbc288583ae68045d119e99aa3608baa	0	0	0	0	0	0	0	0	0	0	0	0	0	0	0	0	0	0	0	0	0	0	0	0	0	0	0	0	0	0	0	0	0	0	0	0	0	0	0	0	0	0	0	0	0	0	0	0	0
ASV_5907ae7b007597497cb3f09933c21adb	0	0	0	0	0	0	0	0	0	0	0	0	0	0	0	0	0	0	0	0	0	13	0	0	0	0	0	0	0	14	0	0	0	0	0	0	0	0	0	0	0	0	0	0	0	0	0	0	0
ASV_95fbef76a520d40c5cd24069a595c78a	0	0	0	0	0	0	0	0	0	0	0	0	0	0	0	0	0	0	0	0	0	0	0	0	0	8	0	0	0	0	0	0	0	0	0	0	0	0	0	0	0	0	0	0	0	0	0	0	0
ASV_c0b7d37f5d80db1484f4a1fbd4766d06	0	0	0	0	0	0	0	0	0	0	0	0	0	0	0	0	0	0	0	0	0	0	0	0	0	0	0	0	0	0	0	0	0	0	0	0	0	0	0	0	0	0	0	0	0	0	0	0	0
ASV_4314e6ab26dcfee1d0899430edbd93da	0	0	0	0	0	0	0	0	0	0	0	0	0	0	0	0	0	0	0	0	0	0	0	0	0	0	0	0	0	0	0	0	0	0	0	0	0	0	0	0	0	0	0	0	0	0	0	0	0
ASV_60390112be76883d985dfdd21ef9bba5	0	0	0	0	0	0	0	0	0	0	0	0	0	0	0	0	0	0	0	0	0	0	0	0	0	0	0	0	0	0	0	0	0	0	0	0	0	0	0	0	0	0	0	0	0	0	0	0	0
ASV_b7d0596261d747c1ac8e1c8b3dca415c	0	0	0	0	0	0	0	0	0	0	0	0	0	0	0	0	0	0	0	0	0	0	0	0	0	0	0	0	0	0	0	0	0	0	0	0	0	0	0	0	0	0	0	0	0	0	0	0	0
ASV_b9e53afa23b96934adccb2e545c0f72c	0	0	0	0	0	0	0	0	0	0	0	0	0	0	0	0	0	0	0	0	0	0	0	0	0	0	0	0	0	0	0	0	0	0	0	0	0	0	0	0	0	0	0	0	0	0	0	0	0
ASV_b6ca6ea9556c1220d20d071ce790ef38	0	0	17	0	0	0	0	0	0	8	0	0	0	0	0	0	0	0	0	0	0	0	0	0	0	0	0	8	0	0	0	0	0	0	0	0	0	0	0	26	0	0	0	26	0	0	0	0	0
ASV_5a24f5cb2eef6c17d2a93cacaaad9e7e	0	0	0	0	18	0	0	0	0	0	0	0	0	0	0	0	0	0	0	0	0	0	0	0	0	0	0	0	0	0	0	0	0	0	0	0	0	0	0	0	0	0	0	0	0	0	0	0	0
ASV_2e6fbc79a9888235d75bbe38cec42fa0	0	10	0	0	0	0	0	0	0	0	0	0	0	0	0	0	0	0	0	0	0	0	0	0	0	0	0	0	0	0	0	0	0	0	0	0	0	0	0	0	0	0	0	0	12	0	0	0	0
ASV_e99ab375cf9bfaadba190a72453bfb2d	0	0	0	0	0	0	0	0	0	0	0	0	0	0	0	0	0	0	0	0	0	0	0	0	0	0	0	0	0	0	0	0	0	0	0	0	0	0	0	0	0	0	0	0	0	0	0	0	0
ASV_b60e19d38ab0885cc67e1b290d83f03b	0	0	0	0	0	0	0	0	0	0	0	0	0	0	0	0	0	0	0	0	0	0	0	0	0	0	0	0	0	0	0	0	0	0	0	0	0	0	0	0	0	0	0	0	0	0	0	0	0
ASV_5bfadce777d610a9c3344b94fa5e75a6	0	0	0	0	0	0	0	10	0	7	0	0	0	0	0	11	0	10	0	0	0	0	0	17	0	4	0	0	0	0	0	0	0	0	4	0	0	0	0	0	0	0	0	0	0	12	0	0	0
ASV_ade10a63bb6804fa2088f8f5603e75c3	5	5	0	0	7	0	4	0	0	4	4	0	0	0	7	8	3	0	4	0	7	5	0	0	6	0	6	4	7	11	0	3	7	3	12	0	6	0	0	0	0	6	0	7	9	0	0	0	6
ASV_b340a9c84c319035b3f31381d476dfe6	0	0	0	0	0	0	0	0	0	0	0	0	0	0	0	0	0	0	0	0	0	0	0	0	0	0	0	0	0	0	15	0	0	0	0	0	0	0	0	0	0	0	0	0	0	0	0	0	0
ASV_ced725c3f26c6ce7e0085208db4d6a11	0	0	0	0	0	0	0	0	0	0	0	0	0	0	0	0	0	0	0	0	0	0	0	0	0	0	0	0	0	0	0	0	0	0	0	0	0	0	0	0	0	0	0	0	0	0	0	0	0
ASV_2af9240e2f7ac30d2fd4b97a10443316	0	0	0	0	0	0	0	0	0	0	0	0	0	0	0	0	0	0	0	0	0	0	0	0	0	0	0	0	0	0	0	0	0	0	0	0	0	0	0	0	0	0	0	0	0	0	0	0	0
ASV_53603c379a2da169c9f2a71eca1ba927	0	0	0	0	0	0	0	0	0	0	0	0	0	0	0	0	0	0	0	0	0	0	0	0	0	0	0	0	0	0	0	0	0	0	0	0	0	0	0	0	0	0	0	0	0	0	0	0	0
ASV_2e9ffb23b292774c1c8b6e1e58d038dd	0	0	0	0	0	0	0	0	0	0	0	0	0	0	0	0	0	0	0	0	0	0	0	0	0	4	0	0	0	0	0	0	0	0	0	0	0	0	0	0	0	0	0	0	0	0	0	0	0
ASV_9b42d60b0fe37d98c95da54883a96291	0	0	0	0	0	0	0	0	0	0	0	0	0	0	0	0	0	0	0	0	0	0	0	0	0	0	0	0	0	0	0	0	0	0	0	0	0	0	0	0	0	0	0	0	0	0	0	0	0
ASV_091a7023927df025f1e68af732dcc989	0	0	0	0	0	0	0	0	0	0	0	0	0	0	0	0	0	0	0	0	0	0	0	0	0	0	0	0	0	0	0	0	0	0	0	0	0	0	0	0	0	0	0	0	0	0	0	0	0
ASV_636662482cd35ffe19881dbcc0daa9e4	0	0	0	0	0	0	0	0	0	0	0	0	0	0	0	0	0	0	0	0	0	0	0	0	0	0	0	0	0	0	0	0	0	0	0	0	0	0	0	0	0	0	0	0	0	0	0	0	0
ASV_275dd6b4c6230daab48cf74b3c568bec	0	0	0	0	0	0	0	0	0	0	0	0	0	0	0	0	0	0	0	0	0	0	0	0	0	0	0	0	0	0	0	0	0	0	0	0	0	0	0	0	0	0	0	0	0	0	0	0	0
ASV_5efea244b94c777618d584e406194e56	0	0	0	0	0	0	0	0	0	0	0	0	0	0	0	0	0	0	0	0	0	0	0	0	0	0	0	0	0	0	0	0	0	0	0	0	0	0	0	0	0	0	0	0	0	0	0	0	0
ASV_1e2de1b78cf940af04cc6ca541864282	0	0	0	0	0	0	0	0	0	0	0	0	0	0	0	0	0	0	0	0	0	0	0	0	0	0	0	0	0	0	0	0	0	0	0	0	0	0	0	0	0	0	0	0	0	0	0	0	0
ASV_7b3634dd171dfc22f9e7902aa09f6aa8	0	0	0	0	0	0	0	0	0	0	0	0	0	0	0	0	0	0	0	0	0	0	0	0	0	0	0	0	0	0	0	0	0	3	0	0	0	0	0	0	0	0	0	0	0	0	0	0	0
ASV_0959b18df5637467dd5abfc0ea29f0e9	0	0	0	0	0	0	0	0	0	0	0	0	0	0	0	0	0	0	0	0	0	0	0	0	0	0	0	0	0	0	0	0	0	0	0	0	0	0	0	0	0	0	0	0	0	0	0	0	0
ASV_d54f71f28a2092111fd16b901d39254c	0	0	0	0	0	0	0	0	0	0	0	0	0	0	0	0	0	0	0	0	0	0	0	0	0	0	0	0	0	0	0	0	0	0	0	0	0	0	0	0	0	0	0	0	0	0	0	0	0
ASV_dd6e30fbe4f5d17e8ad1430ba4cb30c7	0	0	0	0	0	0	0	0	0	0	0	0	0	0	0	0	0	0	0	0	0	0	0	0	0	0	0	0	0	0	0	0	0	0	0	0	0	0	0	0	0	0	0	0	0	0	0	0	0
ASV_0f08340a0450afc5fe3d51d3d9f9b9b2	0	0	0	0	0	0	0	0	0	0	0	0	0	0	0	0	0	0	0	0	0	0	0	0	0	0	0	0	0	0	0	0	0	0	0	0	0	0	0	0	0	0	0	0	0	0	0	0	0
ASV_18259a51f8930959af1bc07ae64e715d	0	0	0	0	0	0	0	0	0	0	0	0	0	0	0	0	0	0	0	0	0	0	0	0	0	0	0	0	0	0	0	0	0	0	0	0	0	0	0	0	0	0	0	0	0	0	0	0	0
ASV_402f49756d7e4f100ab85292bc9f4e9c	0	0	0	0	0	0	0	0	0	0	0	0	0	0	0	0	0	0	2	0	0	0	0	0	0	0	0	0	0	0	0	0	0	0	0	0	0	0	0	0	0	0	0	0	0	0	0	0	0
ASV_60da4f2df3c34d7471a457b205e669c3	0	0	0	0	0	0	0	0	0	0	0	13	0	0	0	0	0	0	0	0	0	0	0	0	0	0	0	0	0	0	0	0	0	0	0	0	0	0	0	0	0	0	0	12	0	0	0	0	0
ASV_17781d63adcb3dce059afd7a20e7b906	0	0	0	0	0	0	0	0	0	0	0	0	0	0	0	0	0	0	0	0	0	0	0	0	0	0	0	0	0	0	0	0	0	0	0	0	0	0	0	0	0	0	0	0	0	0	0	0	0
ASV_f66d84957b628270068a08b714785618	0	0	0	0	0	0	0	6	0	12	0	0	0	4	0	0	0	0	0	0	0	2	0	0	0	3	0	0	0	0	5	0	0	0	0	0	2	4	0	0	0	5	0	0	0	0	0	0	0
ASV_8cfa98aa44a37f8e03b9ecae307d9d79	0	0	0	0	0	0	0	0	0	0	0	0	0	0	0	0	0	0	0	0	0	0	0	0	0	0	0	0	0	0	0	0	0	0	0	0	0	0	0	0	0	0	0	0	0	0	0	0	0
ASV_c47f43acb387a2fb571c452bc0c4be0e	0	12	0	0	0	0	0	0	0	0	0	0	0	0	0	0	0	0	0	0	0	0	0	0	0	14	0	0	0	0	0	0	0	0	0	0	0	0	0	0	0	0	0	0	28	0	0	0	0
ASV_7a53d4665976ee8f756f37ed6fe7e9f6	0	0	0	0	0	0	0	0	0	0	0	0	0	0	0	0	0	0	0	0	0	0	0	0	0	0	0	0	0	0	0	0	0	0	0	0	0	0	0	0	0	0	0	0	0	0	0	0	0
ASV_18ff2b734dc39372a0d199b30031fe68	0	0	0	0	0	0	6	0	0	0	0	0	0	0	0	0	0	0	0	0	0	0	0	0	0	0	0	0	0	0	0	0	0	0	0	0	0	0	0	0	0	0	0	0	0	0	0	0	0
ASV_3e3e820aa3eba5069a40f7b51e37c4e0	0	0	0	0	0	0	0	0	0	0	0	0	0	0	0	0	0	0	0	0	0	0	0	0	0	0	0	0	0	0	0	0	0	0	0	0	0	0	0	0	0	0	0	0	0	0	0	0	0
ASV_de4f7252f68949b444799426f6ee20e2	0	0	0	0	0	0	0	0	0	0	0	0	0	0	0	0	0	0	0	0	0	0	0	0	0	0	0	0	0	0	0	0	0	0	0	0	0	0	0	0	0	0	0	0	0	0	0	0	0
ASV_8dd7e8426e14030b8b18db3d25778d7e	0	0	0	0	0	0	0	2	0	3	0	0	0	0	0	0	0	0	0	0	0	5	0	0	0	0	0	0	0	0	2	0	0	0	0	0	0	0	0	0	0	0	0	0	0	0	0	0	4
ASV_18d1d3003cc423b568ba5b5ccb433023	12	0	0	0	0	0	0	22	18	0	21	0	0	0	8	0	0	0	0	21	0	11	26	0	0	24	0	15	0	0	18	18	0	29	0	0	0	0	0	0	25	0	0	18	0	0	0	0	20
ASV_de641e423b4a00fd0c6ae6fa5d27e866	0	0	0	0	0	0	0	0	0	0	0	0	0	0	0	0	0	0	0	0	0	0	0	0	0	0	0	0	0	0	0	0	0	0	0	0	0	0	0	0	0	0	0	0	0	0	0	0	0
ASV_d5c4dc56d673dacf78ec4f3e9257119d	0	0	0	0	0	0	0	0	0	0	0	0	0	0	0	0	0	0	0	0	0	0	0	0	0	0	0	0	0	0	0	0	0	0	0	0	0	0	0	0	0	0	0	0	0	0	0	0	0
ASV_fdffd38d550152ff56e29dcd23af40d0	0	0	0	0	0	0	0	0	0	0	0	0	0	0	0	0	0	0	0	0	0	0	0	0	0	0	0	0	0	0	0	0	0	0	0	0	0	0	0	0	0	0	0	0	0	0	0	0	0
ASV_e61189983bd50005bdbac0eed6d99361	0	0	0	0	0	0	0	0	0	0	0	0	0	0	0	0	0	0	0	0	0	0	0	0	0	0	0	0	0	0	0	0	0	0	0	0	0	0	0	0	0	0	0	0	0	0	0	0	0
ASV_1619b48906d097d8c3a8af893250385b	0	0	3	0	0	0	0	0	0	0	0	0	0	6	0	0	0	0	0	0	0	6	0	0	0	9	0	0	8	0	0	0	0	0	0	0	0	0	6	0	0	0	0	0	0	0	3	0	0
ASV_7e11e91e66f4ceff6e509c5597aa5325	56	8	9	28	21	11	19	0	0	4	16	10	9	6	3	7	15	8	4	9	6	7	3	10	31	0	14	11	18	10	8	14	9	6	13	9	5	5	3	10	7	13	0	8	14	0	16	11	10
ASV_7e503b9e8413abffb08e868559601a67	0	0	0	0	0	0	0	0	0	0	0	0	0	0	0	0	0	0	0	0	0	0	0	0	0	0	8	0	0	0	0	0	0	0	0	0	0	0	0	0	0	0	0	0	0	5	0	0	0
ASV_0aaf901cb5a25e5371030265dc5bff78	0	0	0	0	0	0	0	0	0	0	0	0	0	0	0	0	0	0	0	0	0	0	0	0	0	0	0	0	0	0	0	0	0	0	0	0	0	0	0	0	0	0	0	0	0	0	0	0	0
ASV_3c459b1f2d68fc7c04f00c08c0b86641	0	0	0	0	0	0	0	0	0	0	0	0	0	0	0	0	0	0	0	0	0	0	0	0	0	0	0	0	0	0	0	0	0	0	0	0	0	0	0	0	0	0	0	0	0	0	0	0	0
ASV_0a66d18f9f1ca867a82d63fb21c5cbe1	0	0	0	0	0	85	16	0	68	0	0	0	0	99	0	0	0	0	42	0	0	17	0	0	38	0	71	58	0	0	107	0	0	18	27	0	79	0	0	0	30	0	0	0	0	0	0	0	0
ASV_a38b535a14861d5fbc71a448d10c0694	0	0	0	0	0	0	5	0	0	0	0	0	0	0	0	0	0	0	0	0	0	0	0	0	0	0	0	0	0	0	0	0	0	0	0	0	0	0	4	0	0	0	0	0	0	0	0	3	0
ASV_9de93eae67a03fd978e4340022484b83	0	0	0	0	0	0	0	0	0	0	0	0	0	0	0	0	0	0	0	0	0	0	0	0	0	0	0	0	0	0	0	0	0	0	0	0	0	0	0	0	0	0	0	0	0	0	0	0	0
ASV_ccf4f2d583070968e459e6e42c1dd672	0	0	0	0	0	0	0	0	0	0	0	0	0	0	0	0	0	0	0	0	0	0	0	0	0	0	0	0	0	0	0	0	0	0	0	0	0	0	0	0	0	0	0	0	0	0	0	0	0
ASV_73a4f6ac6a46689d7ac23d5d30575e50	0	0	0	0	0	0	0	0	0	0	0	0	0	0	0	0	0	0	2	0	0	0	0	0	0	0	0	0	0	0	0	0	0	0	0	0	0	0	0	0	0	0	0	0	0	0	0	0	0
ASV_40e6fc68c1dc829ac3095607fdae01cc	0	0	0	0	0	0	0	0	0	0	0	0	0	0	0	0	0	0	0	0	0	0	0	0	0	0	0	0	0	0	0	0	0	0	0	0	0	0	0	0	0	0	0	0	0	0	0	0	0
ASV_9d6a1e69dafbbbf801b86937e0173d67	0	0	0	0	0	0	0	0	0	0	0	0	0	0	0	0	0	0	0	0	0	0	0	0	0	0	0	0	0	0	0	0	0	0	0	0	0	0	0	0	0	0	0	0	0	0	0	0	0
ASV_14312fc5c5ab55aede83c6c2938eca7f	0	0	0	0	0	0	0	0	0	0	0	0	0	0	0	0	0	0	0	0	0	0	0	0	0	0	0	0	0	0	0	0	0	0	0	0	0	0	0	0	0	0	0	0	0	0	0	0	0
ASV_9149e55733604985cb7d283110009075	0	0	0	0	0	0	0	0	0	0	0	0	0	0	0	0	0	0	0	0	0	0	0	0	0	4	0	0	0	0	0	0	0	0	0	0	0	0	0	0	0	0	0	0	0	0	0	0	0
ASV_05e62aafc979432d87b05a86f26c40ce	0	0	0	0	0	0	0	0	0	0	0	0	0	0	0	0	0	0	0	0	0	0	0	0	0	0	0	0	0	0	0	0	0	0	0	0	0	0	0	0	0	0	0	0	0	0	0	0	0
ASV_4dea08276a4046dd4f1215e81a3c5dee	0	0	0	0	0	0	0	0	0	0	0	0	0	0	0	0	0	0	0	0	0	0	0	14	0	0	0	0	0	0	0	0	0	0	0	0	0	0	0	0	0	0	11	0	0	0	0	0	0
ASV_a94f41f5f42639fe7a8b3b557c7df84c	0	23	29	12	13	17	0	38	28	39	16	17	41	34	3	13	5	12	34	0	0	11	25	40	10	86	31	18	31	42	69	17	20	20	33	0	28	58	0	5	16	36	32	20	30	6	0	17	32
ASV_56d47195fa148a2572124eb0c76dd7b3	0	0	0	0	0	0	0	0	0	0	0	0	0	0	0	0	0	0	0	0	0	0	0	0	0	0	0	0	0	0	0	0	0	0	0	0	0	0	0	0	0	0	0	0	0	0	0	0	0
ASV_3d6abf1e1c5cee6f0f6971d84b380f7b	0	0	0	0	0	0	0	0	0	0	0	0	0	0	0	0	0	0	0	0	0	0	0	0	0	0	0	0	0	0	0	0	0	0	0	0	0	0	0	0	0	0	0	0	0	0	0	0	0
ASV_a973812a51146d9d23c05385d272052f	39	19	14	18	25	0	22	17	17	20	15	17	0	19	25	11	69	36	23	40	0	22	0	30	9	39	47	31	22	41	9	64	21	0	89	15	16	0	12	0	44	24	14	33	15	40	16	7	17
ASV_fb6ca78b758676dd7b9b0d92b16f491e	0	0	0	0	0	0	0	0	0	0	0	0	0	0	0	0	0	0	0	0	0	0	0	0	0	0	0	0	0	0	0	0	0	0	0	0	0	0	0	0	0	0	0	0	0	0	0	10	0
ASV_e1e7923a771f9cf521df10f522ec89cf	0	0	0	0	0	0	0	0	0	0	0	0	0	0	0	0	0	0	0	0	0	0	0	0	0	0	0	0	0	0	0	0	0	0	0	0	0	0	0	0	0	0	0	0	0	0	0	0	0
ASV_a3cd53942b02e9316303f3da85ac3b79	0	0	0	0	0	0	0	0	0	0	0	0	0	0	0	0	0	0	0	0	0	8	0	0	0	0	0	0	0	0	0	0	0	0	0	0	0	0	0	3	0	0	0	0	0	0	0	0	0
ASV_4c7d3d5c68aa7c23890f831be5b41407	0	0	0	0	0	0	0	0	0	0	0	0	0	0	0	0	0	0	0	0	0	0	0	0	0	0	0	0	0	0	0	0	15	0	0	0	0	0	0	0	0	0	0	0	0	0	0	0	0
ASV_b1e88fc9d79dcf2cb0b6a44d597750d4	0	0	0	0	0	0	0	0	0	0	0	0	0	0	0	0	0	0	0	0	0	0	0	0	0	0	0	0	0	0	0	0	0	0	0	0	0	0	0	0	0	0	0	0	0	0	0	0	0
ASV_23fa07482be0cecef5099f933eee89cb	0	0	0	0	23	0	0	0	0	0	0	0	0	0	0	0	0	0	0	0	0	0	0	0	0	0	0	0	0	0	0	0	0	0	0	0	7	0	0	0	0	0	0	0	0	0	0	0	0
ASV_c28bfadc4252a84b0644d1716a0c037b	0	0	0	0	0	0	0	0	0	0	0	0	0	0	0	0	0	0	0	0	0	0	0	0	0	0	0	0	0	0	0	0	0	0	0	0	0	0	0	0	0	0	0	0	0	0	0	0	0
ASV_4f4ba7152de7c6144237c97e36af3e70	0	0	30	0	0	0	0	0	0	0	0	14	0	0	0	0	0	0	0	0	0	0	0	0	0	28	0	0	0	0	0	0	0	0	0	0	0	0	0	0	0	0	23	0	0	0	0	0	0
ASV_17ce991fce54051f6be2364e1cdc714a	0	0	0	0	3	0	0	0	0	0	0	0	0	0	0	0	0	0	0	0	0	0	0	0	0	0	0	0	0	0	0	0	0	0	0	0	0	0	0	2	0	0	0	0	0	0	0	0	0
ASV_be2028d62db6ab779b6807e8fd8ba5fb	0	0	0	0	0	0	0	0	0	0	0	0	0	0	0	0	0	0	0	0	0	0	0	0	0	0	0	0	0	0	0	0	0	0	0	0	0	0	0	0	0	0	0	0	0	0	0	0	0
ASV_73e63eda41b88b5451663c0db7172bf0	16	0	17	0	0	0	10	15	14	0	6	0	31	0	0	0	0	0	15	4	8	0	17	0	0	23	0	7	22	22	28	0	0	0	15	0	13	13	0	8	0	0	0	6	0	0	16	0	0
ASV_9e05bbbed74aecff46ffa74b7148adbd	0	0	0	0	0	0	0	0	0	0	0	0	0	0	0	0	0	0	0	0	0	0	0	0	0	0	0	0	0	0	0	0	0	0	0	0	0	0	0	0	0	0	0	0	0	0	0	0	0
ASV_53dadf50571e21dd83457e0c2036c7ec	0	0	0	0	0	0	0	0	0	0	0	0	0	0	0	0	0	0	0	0	0	0	0	0	0	0	0	0	2	0	0	0	0	0	0	0	0	0	0	0	0	0	0	0	0	0	0	0	0
ASV_2837a7d30cd80afeb58db6fe131d708b	0	2	0	0	5	0	0	3	0	0	0	0	0	0	0	0	4	0	2	0	0	0	0	0	0	0	0	5	0	5	0	0	0	0	0	4	0	0	0	0	0	2	0	0	5	0	0	2	6
ASV_bb4a02fde799e6ba327b6dde0545ac5f	0	0	22	0	0	0	29	36	0	34	0	34	0	0	0	0	0	0	0	0	0	0	24	39	0	42	0	0	22	36	0	0	51	30	32	0	15	0	0	0	0	0	41	29	0	6	0	0	0
ASV_2e4f2b53b856c4def6d021d01f5abb70	249	35	0	221	175	0	83	30	78	24	71	0	0	0	121	27	63	45	60	153	28	30	0	77	77	0	53	49	0	70	54	233	157	0	105	76	0	0	23	25	54	0	0	65	41	235	146	112	70
ASV_824b9c5e131ccef5ab3286cfde31640c	0	0	0	0	0	0	0	0	0	0	0	0	0	0	0	0	0	0	0	0	0	0	0	0	0	0	0	0	0	0	0	0	0	0	0	0	0	0	0	0	0	0	0	0	0	0	0	0	0
ASV_60c21e40d1ba6bf4de63362a2b17b2b0	0	0	0	0	0	0	0	0	0	0	0	0	0	0	0	0	0	0	0	0	0	0	0	0	0	0	0	0	0	0	0	0	0	0	0	0	0	0	0	0	0	0	0	0	0	0	0	0	0
ASV_61af0cd77556fe6386b4df0d2c77dfa2	0	0	0	0	0	0	0	0	0	0	0	0	0	0	0	0	0	0	0	0	0	0	0	0	0	0	0	0	0	0	0	0	0	0	0	0	0	0	0	0	0	0	0	0	4	0	0	0	0
ASV_64f171a3f4835ee9a6c806fc10dafcba	0	0	0	0	0	0	0	0	0	0	0	0	0	0	0	0	0	0	0	0	0	0	0	0	0	0	0	0	0	0	0	0	0	0	0	0	0	0	0	0	0	0	0	0	0	0	0	0	0
ASV_74200828a603d258e00f787de44e8adb	0	0	8	0	0	0	0	0	0	0	0	0	0	0	0	0	0	0	0	0	0	0	0	0	0	0	0	0	0	0	0	0	0	0	0	0	0	0	0	0	0	0	0	0	0	0	0	0	0
ASV_ed776d105b7c9c8b025c63b5cb360f70	0	0	0	0	0	0	0	0	0	0	0	0	0	0	0	0	0	0	0	0	0	0	0	0	0	0	0	0	0	0	0	0	0	0	0	0	0	0	0	0	0	0	0	0	0	0	0	0	0
ASV_8df60d8589afc8b7afd42d22494d3de2	0	0	0	0	0	0	0	0	5	0	0	21	0	0	0	0	0	0	0	0	7	0	0	0	0	0	0	0	13	0	0	0	0	0	0	0	9	0	0	0	0	0	0	0	0	0	0	0	0
ASV_f6905e54cc2ca9b0e4799f7d9061f648	0	0	0	4	0	0	0	0	0	0	0	15	0	0	0	0	0	0	0	0	0	0	0	0	0	0	0	0	0	0	0	0	0	0	0	0	0	0	0	0	0	0	0	0	6	0	0	0	0
ASV_23b9db726415498f45db57e281fff245	0	0	0	0	0	0	0	0	0	0	0	0	0	0	0	0	8	0	0	0	0	0	0	0	0	0	0	0	0	0	0	0	0	0	0	0	0	0	0	0	0	0	0	0	0	0	0	0	0
ASV_35f7bbf92ffd34434c73dca64c99d8ad	0	0	0	0	0	0	0	0	0	0	0	0	0	0	0	0	0	13	0	0	0	0	0	0	0	4	0	0	0	0	0	0	0	0	0	0	3	6	0	0	0	0	0	3	0	0	0	0	0
ASV_26b49807524ea843053eb0ed326b69eb	0	0	0	0	9	0	0	0	0	0	0	0	0	0	0	0	0	0	0	0	0	0	0	0	0	0	0	0	0	0	0	0	0	0	0	0	30	0	0	0	0	0	0	0	0	0	0	0	0
ASV_d5f4e724b7fd8b007ef230dbd43c7a3c	0	21	0	0	0	0	0	0	0	0	0	0	0	0	0	0	0	0	0	0	0	0	0	0	80	0	0	69	0	0	0	0	0	0	0	0	0	0	0	0	0	0	0	0	0	0	0	0	0
ASV_e2b5670d7bd485f9d84a5c526066d760	0	0	3	0	0	0	6	0	0	0	0	0	0	0	0	0	0	0	0	0	0	0	0	0	0	0	0	5	0	0	0	0	0	0	0	0	0	0	0	3	0	0	0	0	0	2	0	0	0
ASV_b564d22e3cfe3ef962bc936ed070af70	0	0	0	0	0	0	0	0	0	0	0	0	0	0	0	0	0	0	0	0	0	0	0	6	0	0	0	0	0	0	0	0	0	0	0	0	0	0	0	0	0	0	0	0	5	0	0	0	0
ASV_bc6c345a2feb70d3210ba7f89530c5b0	2	0	0	0	24	0	0	0	0	0	0	0	0	0	0	0	0	5	0	0	0	0	0	8	10	0	0	0	10	0	0	0	2	0	4	0	26	0	0	0	0	0	0	0	31	0	0	0	0
ASV_cff37af26dc7feccf75bdbfed6e4136c	0	0	0	0	0	0	0	0	0	0	0	0	0	0	0	0	0	0	0	0	0	3	0	0	0	8	0	0	0	0	17	0	0	0	0	0	0	4	2	0	0	0	0	0	0	0	0	0	0
ASV_208ee6e7ad63059f47e33ac4a59aba28	0	0	0	0	0	0	0	0	0	0	0	0	0	0	0	0	0	0	0	0	0	0	0	0	0	0	0	0	0	0	0	0	0	0	0	0	0	0	0	0	0	0	0	0	0	0	0	0	0
ASV_27bf2d390fb797564fddd5e0413d2070	0	0	0	0	0	0	0	0	0	0	0	0	0	0	0	0	0	0	0	0	0	0	0	0	0	0	0	0	0	0	0	0	0	0	0	0	0	0	0	0	0	0	0	0	0	0	0	0	0
ASV_d68b7ed09a43ba15969fa5b1b1a6fcd0	0	0	0	0	0	0	0	0	0	0	0	0	0	0	0	0	0	0	0	0	0	0	0	0	0	0	0	0	0	0	0	0	0	0	0	0	0	0	0	0	0	0	0	0	0	0	0	0	0
ASV_340de9702345598419186e00372c51b4	2	0	0	9	0	0	0	0	0	0	0	3	0	0	0	0	0	0	3	0	0	0	0	0	0	0	0	0	7	0	12	0	0	3	3	0	0	9	4	4	0	0	0	5	0	0	5	0	0
ASV_b6aa5383440cfccbd75cd9d30bd32d13	0	0	0	0	0	0	0	0	0	0	0	0	0	0	0	0	0	0	0	0	0	0	0	0	0	0	0	0	0	0	0	0	0	0	0	0	0	0	0	0	0	0	0	0	0	0	34	41	0
ASV_d1e59ea2a05e7c44fb0dcfca5489dad2	0	14	0	0	0	0	0	0	0	0	0	0	0	10	0	0	0	0	0	0	0	0	11	0	0	6	0	0	0	0	14	0	0	0	0	0	7	0	0	0	0	0	0	0	0	0	0	0	0
ASV_8f3ec55e0051f748a0afe404f68b6671	0	0	0	0	0	0	0	7	0	0	0	0	0	0	0	0	0	0	0	0	0	0	0	0	0	0	0	0	0	0	0	0	0	0	0	0	0	0	0	0	0	0	0	0	0	0	0	0	0
ASV_c87159c97e1e479735086d49c6c0b3f3	0	0	0	0	0	0	0	0	0	0	0	0	0	0	0	0	0	0	0	0	0	0	0	0	0	0	0	0	0	0	0	0	0	0	0	0	0	0	0	0	0	0	0	0	0	0	0	0	0
ASV_65c6ae07ad6725b5cb57780e5e0227bb	0	0	0	0	0	0	0	0	0	0	0	0	0	0	0	0	0	0	0	0	0	0	0	0	0	0	0	0	0	0	0	0	0	0	0	0	0	0	0	0	0	0	0	0	0	0	0	0	0
ASV_f224063e1cb9a2aeb8df049f2f1ee5a1	0	0	0	0	0	0	0	0	0	0	0	0	0	0	0	0	0	0	0	0	0	0	0	0	0	0	0	0	0	0	0	0	0	0	0	0	0	0	0	0	0	0	0	0	0	0	0	0	0
ASV_406b68018563b4f03d01bf4640e4d075	0	0	0	0	0	0	0	0	0	0	0	0	0	0	0	0	0	0	0	0	0	0	0	0	0	0	0	0	0	0	0	0	0	0	0	0	0	0	0	0	0	0	0	0	0	0	0	0	0
ASV_f864bbabdf3573562f56e0bbb0fe6415	0	0	0	0	0	0	0	0	0	0	0	0	0	0	0	0	0	0	0	0	0	0	10	0	0	0	0	0	0	0	0	0	0	0	0	0	0	0	0	0	0	0	0	0	0	0	0	0	0
ASV_94e531409b940077d9820365d5e6c8e0	0	0	0	0	0	0	0	0	0	0	0	0	0	0	0	0	0	0	0	0	0	0	0	0	0	0	0	0	0	0	0	0	0	0	0	0	0	0	0	0	0	0	0	0	0	0	0	0	0
ASV_472e851a3d3846aa5e770b7ec4d8fa16	0	0	0	0	0	0	0	0	0	0	0	0	0	0	0	0	0	0	0	0	0	0	0	0	0	8	0	0	0	0	0	0	0	0	0	0	0	0	0	0	0	0	0	0	0	0	0	0	0
ASV_12b5c766540f68c8245bc01a1de4d781	0	0	0	0	0	0	0	0	0	0	0	0	0	0	0	0	0	0	0	0	0	0	0	0	0	0	0	0	0	0	0	0	0	0	0	0	8	0	0	0	0	0	0	0	0	0	0	0	0
ASV_2573169e4af0e9fc5480d1b149c6177f	0	5	16	0	0	12	12	68	18	17	28	17	64	18	0	64	21	0	0	7	18	0	56	59	0	50	14	10	20	10	94	0	0	16	0	0	0	52	0	0	21	22	21	14	6	17	0	0	19
ASV_1d49df56b83a383d8b998af9d148f52c	0	0	0	0	0	0	0	0	0	0	0	0	0	0	0	0	0	0	0	0	0	0	0	0	0	0	0	0	0	0	0	0	0	0	0	0	0	0	0	0	0	0	0	0	0	0	0	0	0
ASV_8e6f9470909791b312ba9533c73bc798	0	0	0	0	0	0	0	0	0	0	0	0	0	0	0	0	0	0	0	0	0	0	0	0	0	7	0	0	0	0	0	0	0	0	0	0	0	0	0	0	0	0	0	0	0	0	0	0	0
ASV_fdc7b3fb9c6e9d2972706a97718265b2	0	0	0	0	0	0	0	0	0	0	0	0	0	0	0	0	0	0	0	0	0	0	0	0	0	0	0	0	0	0	0	0	0	0	0	0	0	0	0	0	0	0	0	0	0	0	0	0	0
ASV_99ccc19cd59e5ef0203dc138aabed79d	0	0	0	0	0	0	0	0	0	0	0	0	0	0	0	0	0	0	0	0	0	0	0	0	0	0	0	0	0	0	0	0	0	0	0	0	0	0	0	0	0	0	0	0	0	0	0	0	0
ASV_cd57e1fd50d7eed660284670670ad3f5	0	0	0	0	0	0	0	0	0	0	0	0	0	0	0	40	0	0	0	0	0	0	0	0	0	0	0	0	0	0	0	0	0	0	0	0	0	0	0	0	0	0	0	0	0	0	0	0	0
ASV_c5ca052ecb70235ab8b9d95648346cb7	0	0	0	0	0	0	0	0	0	0	0	0	0	0	0	0	0	0	0	0	0	0	0	0	0	0	0	0	0	0	0	0	0	0	0	0	0	0	0	0	0	0	0	0	0	0	0	0	0
ASV_5fb9ac1b6e760241ca51ecd0484617ec	0	0	0	0	0	0	0	0	0	0	0	0	0	0	0	0	0	0	0	0	0	0	0	0	0	0	0	0	0	0	0	0	0	0	0	0	0	0	0	0	0	0	0	0	0	0	0	0	0
ASV_f01c7b9c951816c5f11d72cd1c5a8c6e	0	2	3	0	0	0	0	0	0	0	0	2	0	0	0	0	9	5	4	4	0	0	0	14	0	0	0	0	0	11	0	0	0	0	0	0	0	0	0	0	7	0	0	0	0	0	0	0	0
ASV_2a5f855afd7ff685338388d9654bb041	0	0	0	0	0	0	0	0	0	0	0	0	0	0	0	0	0	0	0	0	0	0	0	0	0	0	0	0	0	0	0	0	0	0	0	0	0	0	0	0	0	0	0	0	0	0	0	0	0
ASV_0394a8b50dc34126bc0d41cd615bf37c	0	0	0	0	0	0	0	0	0	0	0	7	0	0	0	0	0	0	0	0	0	0	0	0	0	0	0	0	0	0	0	0	0	0	0	0	0	0	0	17	0	0	0	0	0	0	0	0	0
ASV_28d43a1a3ced6a125c5e6905ccd904a1	0	0	0	0	0	0	0	0	0	0	0	0	0	0	0	0	0	0	0	0	0	0	0	0	0	0	0	0	0	0	0	0	0	0	0	0	0	0	0	0	0	0	0	0	0	0	0	0	0
ASV_e33be67cf6c88cd5eddc23d79bc97349	0	0	0	0	0	0	0	0	0	0	0	0	0	0	0	0	0	0	0	0	0	0	0	0	0	0	0	0	0	0	0	0	0	0	0	0	0	0	0	0	0	0	0	0	0	0	0	0	0
ASV_41cc0d43ccbc98f0cde1c1b228b75953	0	0	0	0	0	0	0	0	0	0	0	0	0	0	0	0	0	0	0	0	0	0	0	0	0	0	0	0	0	0	0	0	0	0	0	0	0	0	0	0	0	0	0	0	0	0	0	0	0
ASV_3bf265684b05ae1992b242c4b1d9fdd8	0	0	0	0	0	0	0	0	0	0	0	0	0	0	0	0	0	0	0	0	0	0	0	0	0	0	0	0	0	0	0	0	0	0	0	0	0	0	0	0	0	0	0	0	0	0	0	0	0
ASV_9938a646fc5f531753bd0242bd73fc70	0	0	0	0	0	0	0	0	0	0	0	0	0	0	0	0	0	0	0	0	0	0	0	0	0	0	0	0	0	0	0	0	0	0	0	0	0	0	0	0	0	0	0	0	0	0	0	0	0
ASV_f23fd6bfd70bd7dc8a83393899e19022	0	0	0	0	0	0	0	0	0	0	0	0	0	0	0	0	0	0	0	0	0	0	0	0	0	0	0	0	0	0	0	0	0	0	0	0	0	0	0	0	0	0	0	0	0	0	0	0	0
ASV_de8a9ba9e8e31a5d6444312737997f11	0	0	0	0	0	0	0	0	0	0	0	0	0	0	0	0	0	0	0	0	0	0	0	0	0	0	0	0	0	0	0	0	0	0	0	0	0	0	0	0	0	0	0	0	0	0	0	0	0
ASV_1f35b3179cf502f29268deebbecd95b1	0	0	0	0	0	0	0	0	0	0	0	0	0	0	0	0	0	0	0	0	0	0	0	11	0	0	0	0	0	0	0	0	0	0	0	0	0	0	0	0	0	0	0	0	0	0	0	0	0
ASV_7d442d8055b46b5b3db9990f19844c93	0	0	0	0	0	0	0	0	0	0	0	0	0	0	0	0	0	0	0	0	0	0	0	0	0	0	0	0	0	0	0	0	0	0	0	0	0	0	0	0	0	0	0	0	0	0	0	0	0
ASV_14b182f3a26a07782c81215911524f23	0	0	0	0	0	0	0	0	0	0	0	0	0	0	0	0	0	0	0	0	0	0	0	0	0	0	0	0	0	0	0	0	0	0	0	0	20	0	0	0	0	0	0	0	0	0	0	0	0
ASV_9e5c6ed9a37a3e2d080d71304e3cd22a	0	0	0	10	0	0	0	0	0	0	0	0	0	0	0	0	0	0	0	0	0	0	0	0	0	0	0	0	0	0	0	0	0	0	0	0	0	0	0	0	0	0	0	0	0	0	0	0	0
ASV_cec256e48b375e6bc70cb8f73afb22f8	0	0	0	0	0	8	0	0	0	0	0	0	0	0	0	0	0	0	0	0	0	0	0	0	0	0	0	0	0	0	0	0	0	0	0	0	0	0	0	0	0	0	0	3	0	0	0	0	0
ASV_990356302b1d39c6228f0d8b5b1a632e	0	0	0	0	0	0	0	0	0	0	0	0	0	0	0	0	0	0	0	0	0	0	0	0	0	0	0	0	0	0	0	0	0	0	0	0	0	0	0	0	0	0	0	0	0	0	0	0	0
ASV_8180cd39e67225711bcd62c6bf80b9fa	0	0	0	0	0	0	0	0	0	0	0	0	0	0	0	22	0	0	0	0	0	0	0	0	0	0	0	0	0	0	0	0	0	0	0	0	0	0	0	0	0	0	0	0	0	0	0	0	0
ASV_7561285e94e13ef082f1cfd40f440b88	0	0	6	0	0	0	0	0	0	0	0	0	0	11	0	0	0	0	0	0	0	0	0	0	0	0	0	0	0	0	0	0	0	0	0	0	0	0	0	6	0	0	0	0	0	0	0	0	0
ASV_97a604f0b7677461325e10432ce78290	0	0	0	0	0	0	0	0	0	0	0	0	0	0	0	0	0	0	0	0	0	0	0	0	0	0	0	0	0	0	0	0	0	0	0	0	0	0	0	0	0	0	0	0	0	0	0	0	0
ASV_eb64f3b86cfa4637ee1ffcbcaeddafe8	0	0	0	0	0	0	0	0	0	0	0	0	0	0	0	0	0	0	0	0	0	0	0	0	0	0	0	0	0	0	0	0	0	0	0	0	0	0	0	0	0	0	9	0	0	0	0	0	0
ASV_2acb35c90dfa84f554f8f0675d797e02	0	0	0	0	0	0	0	0	0	0	0	0	0	0	0	0	0	0	0	0	0	0	0	0	0	0	0	0	0	0	0	0	0	0	0	0	0	0	0	0	0	0	0	0	0	0	0	0	0
ASV_ed0b2c436e0aa37c7501df9927eca476	0	0	0	0	0	0	0	9	9	0	0	0	0	0	0	0	0	0	5	0	0	0	3	0	0	9	0	0	13	0	0	0	6	4	0	0	17	0	3	0	7	0	5	0	0	0	10	0	31
ASV_3f1ab4058b00e2a309322ba3cf5e5da1	0	0	0	0	0	0	0	0	0	0	0	0	0	0	0	0	0	0	0	0	0	0	0	0	0	0	0	0	0	0	0	0	0	0	0	0	0	0	0	0	0	0	0	0	0	0	0	0	0
ASV_e7069738f8931eb7e822288352237e3e	0	0	0	0	0	0	0	0	0	0	0	0	0	0	0	0	0	0	0	0	0	0	0	0	0	0	0	0	0	0	0	0	0	0	0	0	0	0	0	0	0	0	0	0	0	0	0	0	0
ASV_94a78de372f84ee85becee23876e82c9	0	0	0	10	0	0	0	0	0	0	0	0	0	0	0	0	0	0	0	11	0	0	0	0	0	0	0	0	0	0	0	0	0	0	0	0	0	0	0	0	0	0	0	0	0	0	0	0	0
ASV_064eea62934fd8be2984cb1070c6889f	0	0	0	0	0	0	0	0	15	0	0	0	0	0	0	0	0	0	0	0	0	0	8	0	0	0	0	0	0	0	12	0	0	0	0	0	0	0	0	0	0	0	0	0	0	0	10	0	16
ASV_6c4a4c0c8905bd2d0b80a7a09687f3bc	0	0	0	0	0	0	0	0	0	0	0	0	0	0	0	0	0	0	0	0	0	0	0	0	0	0	0	0	0	0	0	0	0	0	0	0	0	0	0	0	0	0	0	0	0	0	0	0	0
ASV_42fd666efff6410b03a017af85657cbf	0	0	0	0	0	0	0	0	0	0	0	0	0	0	0	0	0	0	0	0	0	0	0	0	0	0	0	0	0	0	0	0	0	0	0	0	0	0	0	0	0	0	0	0	0	0	0	0	0
ASV_8e175abe6a746b8f33bae9cd7c8192bb	67	0	0	61	40	0	37	0	0	0	0	0	0	0	0	0	29	0	24	47	0	54	0	25	0	35	32	27	13	75	0	22	58	0	58	53	0	0	0	0	0	0	0	23	0	30	0	0	57
ASV_b644c24a1fc35aadbb70312ab81a97bc	0	0	0	0	0	0	0	0	0	0	0	0	0	0	0	0	0	0	0	0	0	0	0	0	0	0	0	0	0	0	0	0	0	0	0	0	0	0	0	0	0	0	0	0	0	0	0	0	0
ASV_c9d751dbfb5f7a894ca84dfb733106f6	0	0	0	0	0	0	0	0	0	0	0	0	0	0	0	0	0	0	0	0	0	0	0	0	0	0	0	0	0	0	0	0	0	0	0	0	0	0	0	0	0	0	0	0	0	0	0	0	0
ASV_8663cddde738f592fbf140f6fb4f727a	0	0	0	0	0	0	0	0	0	0	0	0	0	0	0	0	0	0	0	0	0	0	0	0	0	0	0	0	0	0	0	0	0	0	0	0	0	0	0	0	0	0	0	0	0	0	0	0	0
ASV_c9919e38214c62ff9b981cd4d88e326f	0	0	0	0	0	0	0	0	0	0	0	0	0	0	0	0	0	0	0	0	0	0	0	0	0	0	0	0	0	0	0	0	0	0	0	0	0	0	0	0	0	0	0	0	0	0	0	0	0
ASV_91b7a1cacc3fb2e9aa95128d1089e97e	6	30	13	0	7	6	0	0	0	0	12	12	7	32	0	0	0	140	14	20	0	0	0	8	13	0	5	0	29	4	0	0	0	0	57	0	7	0	11	5	37	10	0	0	94	32	15	24	0
ASV_e08afee73ef0a6c6abe0fa66e4819667	0	0	0	0	0	0	0	0	0	0	0	0	0	0	0	0	0	0	0	0	0	0	0	0	0	0	0	0	0	0	0	0	0	0	0	0	0	0	0	0	0	0	0	0	0	0	0	0	0
ASV_468f4332bbf53c4dd07609e6297d169d	0	0	0	0	0	0	0	0	0	0	0	0	0	0	0	0	0	0	0	0	0	0	0	0	0	0	0	0	0	0	0	0	0	0	0	0	0	0	0	0	0	0	0	0	0	0	0	0	0
ASV_8541a3cb1ed1f16a0f214e7c6263e125	0	0	0	0	0	0	0	0	0	0	0	0	0	0	0	0	0	0	0	0	0	0	0	0	0	0	0	0	0	0	6	0	0	0	0	0	0	0	0	0	0	0	0	0	0	0	0	0	0
ASV_aaf222747f0734316b51e439c8c8f780	0	0	0	0	0	0	0	0	0	0	0	0	0	0	0	0	0	0	0	0	0	0	0	0	0	0	0	0	0	0	0	0	0	0	0	0	0	0	0	0	0	0	0	0	0	0	0	0	0
ASV_44cf3d3e7a91fb698ee87c3808f9b1bd	0	0	0	0	0	0	0	0	0	0	0	0	0	0	0	0	0	0	0	0	0	0	0	0	0	0	0	0	0	0	0	0	0	0	0	0	0	0	0	0	0	0	0	0	0	0	0	0	0
ASV_cb622e2d2e2abeddaf2ad62c74180f44	0	0	0	0	0	0	0	0	0	0	0	0	0	0	0	0	0	0	0	0	0	0	0	0	0	0	0	0	0	0	0	0	0	0	0	0	0	0	0	0	0	0	0	0	0	0	0	0	0
ASV_6ea54ccb9910440d1a9bd011cca68e0a	0	0	0	0	0	0	0	0	0	0	0	0	0	0	0	0	0	0	0	0	0	0	0	0	0	0	0	0	0	0	0	0	0	0	0	0	0	0	0	0	0	0	0	0	0	0	0	0	0
ASV_a8e1c545281504275f0bdab58a0bed42	0	0	0	0	0	0	0	0	0	0	0	0	0	0	0	0	0	0	0	0	0	0	0	0	0	0	0	0	0	0	0	0	0	0	0	0	0	0	0	0	0	0	0	0	0	0	0	0	0
ASV_b62bc4bd891c51be20c666c541d90c02	0	13	5	0	0	8	0	0	0	0	0	11	0	0	0	0	14	0	0	0	0	0	0	14	0	0	0	0	0	0	0	0	0	0	15	17	0	0	0	4	38	0	0	0	100	0	4	0	3
ASV_9477d14f8c109bae38f32af89c4c42ee	0	0	0	0	0	0	0	0	0	0	0	0	0	0	0	0	0	0	0	0	0	0	0	0	0	0	0	0	0	0	0	0	0	7	0	0	0	0	0	0	0	0	0	0	0	0	0	0	0
ASV_c0d5395792eadbf5f62e8ffb14fa0262	0	0	0	0	0	0	0	0	0	0	0	0	0	0	0	0	0	0	0	0	0	0	0	0	0	0	0	0	0	0	0	0	0	0	0	0	0	0	0	0	0	0	0	0	0	0	0	0	0
ASV_ba595d0d5e82bc2bd351983a92eab531	0	0	0	0	0	0	0	0	0	0	0	0	0	0	0	0	0	0	0	0	0	0	0	0	0	0	0	0	0	0	0	0	0	0	0	0	0	0	0	0	0	0	0	0	0	0	0	0	0
ASV_a7a3df5c700813a44e23561ab4ced6e2	76	10	0	25	57	0	265	85	0	0	0	0	148	32	0	14	0	0	42	0	0	15	10	45	20	0	17	19	0	0	0	0	0	23	15	206	33	0	27	0	0	0	0	31	49	12	53	50	0
ASV_94726e8dfb579150e7e29b0701e144ed	0	0	0	0	0	0	0	0	0	0	0	0	0	0	0	0	0	0	0	0	0	0	0	0	0	0	0	0	0	0	0	0	0	0	0	0	0	0	0	0	0	0	0	0	0	0	0	0	0
ASV_9a18a4b13cfa0c991770af070dd2b8e9	0	0	0	0	0	0	0	0	0	0	0	0	0	0	0	0	0	0	0	0	0	0	0	0	0	0	0	0	0	0	0	0	0	0	0	0	0	0	0	0	0	0	0	0	0	0	0	0	0
ASV_b2fcb23c9a2ab3acd4c6b9647ccfba1e	0	0	0	0	0	0	0	0	0	0	0	0	0	0	0	0	0	0	0	0	0	0	0	0	0	0	0	0	0	0	0	0	0	0	0	0	0	0	0	0	0	0	0	0	0	0	0	0	0
ASV_f9dd0658c7ec47d13622c38db4d415ae	0	0	0	0	0	0	0	0	0	0	0	0	0	0	0	0	0	0	0	0	0	0	0	0	0	0	0	0	0	0	0	0	0	0	0	0	0	0	0	0	0	0	0	0	0	0	0	0	0
ASV_0696cb5c47d64cff23f602f923c9ab7d	0	0	0	0	0	0	0	0	0	0	0	0	0	0	0	0	0	0	0	0	0	0	0	0	0	0	0	0	0	0	0	0	0	0	0	0	0	0	0	0	0	0	0	0	0	0	0	0	0
ASV_862ee261eb95f421b0adfb5a44cf15d8	0	0	0	0	0	0	0	0	0	0	0	0	0	0	0	0	0	0	0	0	0	0	0	0	0	0	0	0	0	0	0	0	0	0	0	0	0	0	0	0	0	0	0	0	0	0	0	0	0
ASV_7cada1d891ae2e5952d684f47505c86d	0	0	0	0	0	0	0	0	0	0	0	0	0	0	0	0	0	0	0	0	0	0	0	0	0	0	0	0	0	0	0	0	0	0	0	0	0	0	0	0	0	0	0	0	0	0	0	0	0
ASV_68e9c43e8d92322eaf79ea28e769bc8a	0	0	0	0	0	0	0	0	0	0	0	0	0	6	0	0	0	0	0	7	0	11	2	7	0	0	0	0	11	0	0	0	0	0	0	0	0	0	0	0	0	0	0	0	0	0	0	0	8
ASV_b7ad3154f16f6156bec4a92b41e6ef70	0	0	0	0	0	0	0	0	0	0	0	0	0	0	0	0	0	0	0	0	0	0	0	0	0	0	0	0	0	0	0	0	0	0	0	0	0	0	0	0	0	0	0	0	0	0	0	0	0
ASV_e74d789f2a7651f2fa6395eba80d223d	0	0	0	0	0	0	0	0	0	0	0	0	0	0	0	0	0	0	0	0	0	0	0	0	0	0	0	0	0	0	0	0	0	0	0	0	0	0	0	0	0	0	0	0	0	0	0	0	0
ASV_3bde7e97a80f9394b9a471d659eb71d4	0	0	0	13	9	0	0	0	0	0	0	0	0	0	0	0	0	0	0	0	0	0	0	0	0	0	0	0	0	0	0	0	0	0	0	0	0	0	0	0	0	0	0	0	0	0	0	0	0
ASV_9e9a1d0b80c0d0fd810a4373f5673994	0	0	0	0	0	0	0	0	0	0	0	0	0	0	0	0	0	0	0	0	0	0	0	0	0	0	0	0	0	0	0	0	0	0	0	0	0	0	0	0	0	0	0	0	0	0	0	0	0
ASV_65f42909a58880d0d55e07256a7a3063	17	23	22	27	23	35	34	55	93	43	25	38	111	45	6	12	47	32	20	15	20	59	28	53	44	118	42	30	51	74	85	13	4	17	126	9	35	55	15	19	54	121	18	61	59	10	21	19	73
ASV_b871d9992cf3c16ed6ab1604ffff5ed4	0	0	0	0	0	0	0	0	0	0	0	0	0	0	0	0	0	0	0	0	0	0	0	0	0	0	0	0	0	0	0	0	0	0	0	0	0	0	0	0	0	0	0	0	0	0	0	0	0
ASV_17283d6c4768773cf9817df1cc047616	0	0	0	0	0	0	0	0	0	0	0	0	0	0	0	0	0	0	0	0	0	0	0	0	0	0	0	0	0	0	0	0	0	0	0	0	0	0	0	0	0	0	0	0	659	0	0	0	0
ASV_8ca89f3a24f04d8cd217837d5fd38c45	0	0	0	0	0	0	0	0	0	0	0	0	0	0	0	0	0	0	0	0	0	0	0	0	0	47	0	0	0	0	0	0	0	0	0	0	0	0	0	0	0	0	0	0	0	0	0	0	0
ASV_0087d7b7b3b11429bfe8890273615ddb	0	2	5	0	2	0	0	0	0	0	5	0	0	0	0	0	0	35	0	3	0	0	0	0	0	0	0	0	0	2	0	0	0	0	0	0	0	0	0	0	0	0	0	0	117	7	0	0	0
ASV_81b3961f0699679bd45b4227777e9440	0	0	0	0	0	0	0	0	0	0	0	0	0	0	0	0	0	0	0	0	0	0	0	0	0	0	0	0	0	0	0	0	0	0	0	0	0	0	0	0	0	0	0	0	0	0	0	0	0
ASV_1e068b4c3aef5ff921532487d09966ab	0	0	0	0	0	0	0	0	0	0	0	0	0	0	0	0	0	0	0	0	0	0	0	0	0	7	0	0	0	0	0	0	0	0	0	0	0	0	0	0	0	0	0	0	0	0	0	0	0
ASV_ca26522b2ddd752ba553c9d7a4bbc102	0	0	0	0	0	0	0	0	0	0	0	0	0	0	0	0	0	0	0	0	0	0	0	0	0	0	0	0	0	0	0	0	0	0	0	0	0	0	0	0	0	0	0	0	0	0	0	0	0
ASV_919b571271ed55fd6f7691b323857c5a	0	0	0	0	0	0	0	0	0	0	0	0	0	0	0	0	0	0	0	0	0	0	0	0	0	0	0	0	0	0	0	0	0	0	0	0	0	0	0	0	0	0	0	0	0	0	0	0	0
ASV_119eea33cb9f505d6a20297d132e792a	30	0	0	38	8	0	0	0	0	0	0	0	0	0	0	0	0	0	0	14	0	16	0	0	0	0	0	0	0	17	0	0	13	0	0	12	0	0	0	0	0	0	0	0	0	13	13	0	0
ASV_a0d41e33645a4602e49ce8bada37489e	0	0	0	0	0	0	0	9	0	0	0	0	12	0	0	0	0	0	0	0	0	0	0	11	0	13	0	0	0	0	0	0	0	36	0	0	0	0	0	0	0	0	0	0	0	0	0	0	0
ASV_6fd430b55ccfa3d06028840419621cab	0	0	0	0	0	0	0	0	0	0	0	0	0	0	0	0	0	0	0	0	0	0	0	0	0	0	0	0	0	0	0	0	0	0	0	0	0	0	0	0	0	0	0	0	0	0	0	0	0
ASV_f29d8cbd0202b436d9a0d25ea97766b1	0	0	0	0	0	0	0	0	0	0	0	0	0	0	0	0	0	0	0	0	0	0	0	0	0	0	0	0	0	0	0	0	0	0	0	0	0	0	0	0	0	0	0	0	0	0	0	0	0
ASV_af447f79eafcbd7e31e18eaf72dc845d	0	0	0	0	0	0	0	0	0	0	0	0	0	0	0	0	0	0	0	0	0	0	0	0	0	0	0	0	0	0	0	0	0	0	0	0	0	0	0	0	0	0	0	0	11	0	0	0	0
ASV_147f8db87b2fb0aafd5a4d8a6f804a87	0	0	0	0	0	0	0	0	0	0	0	0	0	0	0	0	0	0	0	0	0	0	0	0	0	0	0	0	0	0	0	0	0	0	0	0	0	0	0	0	0	0	0	0	0	0	0	0	0
ASV_45c80843dac191f771b11018ff90d94c	40	0	0	0	0	0	0	0	0	0	17	0	0	0	26	0	0	0	0	18	0	0	0	0	13	0	0	0	0	14	0	0	0	8	0	0	0	0	0	0	0	0	10	0	0	0	0	0	7
ASV_8beb65ca385ead291f6901f4d4566498	7	0	10	5	0	6	10	0	8	0	11	0	16	4	0	11	12	0	0	0	0	0	12	0	3	18	13	29	17	25	13	7	11	0	18	8	0	0	0	5	11	0	28	12	0	0	0	10	0
ASV_1b58c1a21ba069cb891e2c8bed81aebf	0	0	0	0	0	0	0	6	0	0	0	0	0	0	0	0	0	0	0	0	0	0	0	0	0	0	0	0	0	0	0	0	0	0	0	0	0	0	0	0	0	0	0	0	0	0	0	0	0
ASV_1b6ee19cac94a3cd7e75aa9029b85ca0	0	0	0	0	0	0	0	0	0	0	0	0	0	0	0	0	0	0	0	0	0	0	16	0	0	0	0	0	0	0	0	0	0	0	0	0	0	0	0	0	0	0	0	0	0	0	0	0	0
ASV_5d36d92d96e484addf764462b40860e2	0	0	0	0	0	0	0	0	0	0	0	0	0	0	0	0	0	0	0	0	0	0	0	0	0	0	0	0	0	0	0	0	0	0	0	0	0	0	0	0	0	0	0	0	0	0	0	0	0
ASV_cedca5ca6725599bb480a8b060f28ad4	0	0	0	0	0	0	0	0	0	0	0	0	0	0	0	0	0	0	0	0	0	0	0	0	0	0	0	0	0	0	0	0	0	0	0	0	0	0	0	0	0	0	0	0	0	0	0	0	0
ASV_08cb784b029df08c3fcf763d0c82ffec	0	0	0	0	0	0	0	0	0	0	0	0	0	0	0	0	0	0	0	0	0	0	0	0	0	0	0	0	0	0	0	0	0	0	0	0	0	0	0	0	0	0	0	0	0	0	0	0	0
ASV_b9bd4ddc71b5261571e53f606451241d	0	0	0	0	0	0	0	0	0	0	0	0	0	0	0	0	0	0	0	0	0	0	0	0	0	0	0	0	0	0	0	0	0	0	0	0	0	0	0	0	0	0	0	0	0	0	0	0	0
ASV_27b819d1b5c94a47eea7a8139152e010	0	0	0	0	0	0	0	0	11	0	0	0	0	0	0	0	0	0	0	0	0	0	13	9	0	0	0	0	0	0	11	10	0	0	0	0	0	0	0	0	0	0	0	0	0	0	0	0	10
ASV_aee18d988eeaf2de8d6e9e088f6d24f8	0	0	0	0	0	0	0	0	0	0	0	0	0	0	0	0	0	0	0	0	0	0	0	0	0	0	0	0	0	0	0	0	0	0	0	0	0	0	0	0	0	0	0	0	0	0	0	0	0
ASV_d8a2bf4e9102350baf9fa06f836fe11b	0	0	0	0	0	0	0	0	0	0	0	0	0	0	0	0	0	0	0	0	0	0	0	0	0	0	0	0	0	0	0	0	0	0	0	0	0	0	0	0	0	0	0	0	0	0	0	0	0
ASV_63415f4aeb312e2adbe12c0f121d79c8	0	0	0	16	0	0	0	0	0	0	0	0	0	0	0	0	0	0	0	0	0	0	0	0	0	0	0	0	0	0	0	0	0	0	0	0	0	0	0	14	0	0	0	0	0	0	0	0	0
ASV_ecd1fac98bd26d9c925da5326a84f544	0	0	0	0	0	0	0	0	0	5	0	0	0	0	0	0	23	0	0	0	0	0	0	0	0	0	0	0	0	0	0	0	0	0	0	0	0	0	0	0	0	21	0	0	0	0	0	0	0
ASV_4b63f68528ccb7f0af7ee6e4ec53a6ff	0	0	0	0	0	0	0	0	0	0	0	0	0	0	0	0	0	0	0	0	0	0	0	0	0	0	0	0	0	0	0	0	0	0	0	0	0	0	0	0	0	0	0	0	0	0	0	0	0
ASV_2ec4b13e776ce3953338631acdbec0ed	0	59	0	0	0	0	0	118	0	28	0	0	0	0	0	0	0	9	0	0	0	86	0	0	0	0	0	0	0	0	0	0	36	0	155	0	0	0	0	0	55	0	0	0	0	0	0	0	0
ASV_03c6792ade99d151cbae394181dde9e4	0	0	0	0	0	0	0	0	0	0	0	0	0	0	0	0	0	0	0	0	0	0	0	0	0	0	0	0	0	0	0	0	0	0	0	0	0	0	0	0	0	0	0	0	0	0	0	0	0
ASV_f387378a897340891d277b837ec4fa83	1054	269	32	896	199	120	41	197	602	31	126	21	371	154	130	99	802	154	487	751	206	273	96	198	432	119	135	116	175	264	182	383	441	198	518	235	253	7	155	66	335	268	25	72	275	312	608	366	817
ASV_16530e5b50b780018210dac05a471715	23	132	115	100	65	61	150	83	43	85	22	180	90	81	0	30	35	60	230	0	127	77	81	54	29	159	54	331	208	45	192	37	48	92	65	33	95	129	39	264	0	183	18	101	102	47	110	139	74
ASV_1140695798c821bb2b2f71e89b90c670	0	0	0	0	0	0	0	0	0	0	0	0	0	0	0	0	0	0	0	0	0	0	0	0	0	0	0	0	0	0	0	0	0	0	0	0	0	0	0	0	0	0	0	0	0	0	0	0	0
ASV_6ce24f28e253739e3dcd11e408ca0b67	0	4	0	0	0	0	0	0	0	0	0	0	0	0	0	0	0	0	0	0	0	0	0	0	0	0	0	0	0	0	0	0	0	0	0	0	0	0	0	0	0	0	0	0	0	0	0	0	0
ASV_dcfd0672a45112b808d8e015a84760cb	0	0	0	0	0	0	0	0	0	0	0	0	0	0	0	0	0	0	0	0	0	0	0	0	0	0	0	0	0	0	0	0	0	0	0	0	0	0	0	0	0	0	0	0	0	0	0	0	0
ASV_e75b538c4ada9f925c92f6536a388e55	0	0	0	0	0	0	0	0	0	0	0	0	0	0	0	0	0	0	0	0	0	0	0	0	0	0	0	0	0	0	0	0	0	0	0	0	0	0	0	0	0	0	0	0	0	0	0	0	0
ASV_e2cfe099d4a73a03ac5f80d4f8369dbc	0	0	0	0	0	0	0	0	0	0	0	0	0	0	0	0	0	0	4	0	4	0	0	0	0	0	0	8	0	0	9	0	0	0	0	0	0	0	4	0	0	0	0	0	0	0	0	0	0
ASV_4930b3a01c1d59b59aee51a44f067a4a	0	0	0	0	0	0	0	0	0	0	0	0	0	0	0	0	0	0	0	0	0	0	0	0	0	0	0	0	0	0	0	0	0	0	0	0	0	0	0	0	0	0	0	0	0	0	0	0	0
ASV_a7faf18ab5092099e6b568a288a20aca	0	0	0	0	0	0	0	0	0	0	0	0	0	0	0	0	0	0	0	0	0	0	0	0	0	0	0	0	0	0	0	0	0	0	0	0	0	0	0	0	0	0	0	0	0	0	0	0	0
ASV_de96f0b09be9460ca459c739ecf7fa04	0	0	0	0	0	0	0	0	0	0	0	0	0	0	0	0	0	0	0	0	0	0	0	0	0	0	0	0	0	0	0	0	0	0	0	0	0	0	0	0	0	0	0	0	0	0	0	0	0
ASV_e1793d10a6db7d896384a690e93c91d7	0	0	0	0	0	0	0	0	0	0	0	0	0	0	0	0	0	0	0	0	0	0	0	0	0	0	0	0	0	0	0	0	0	0	0	0	0	0	0	0	0	0	0	0	0	0	0	0	0
ASV_923afa5199b033848b5c29b12166c961	0	0	0	0	0	0	0	0	0	0	0	0	0	0	0	0	0	0	0	0	11	0	0	0	0	0	0	0	0	0	0	0	0	0	0	0	0	0	0	0	0	0	0	0	0	0	0	0	0
ASV_4fe513c5508bc8f5cee7cf4c7e8c3506	0	0	0	0	0	0	0	0	0	0	0	0	0	0	0	36	0	0	0	0	0	0	0	0	0	0	0	0	0	0	0	0	0	0	0	0	0	0	0	0	0	0	0	0	0	0	0	0	0
ASV_c071510dde7f9c08fec703977a6bb151	0	0	0	0	0	0	0	0	0	0	0	0	0	0	0	0	0	0	0	0	0	0	0	0	0	0	0	0	0	0	0	0	0	0	0	0	0	0	0	0	0	0	0	0	0	0	0	0	0
ASV_545863a33bd79cc6501b4ccbdb37fc04	0	0	0	0	0	0	0	0	0	0	0	0	0	0	0	0	0	0	0	0	0	0	0	0	0	0	0	0	0	0	0	0	0	0	0	0	0	0	0	0	0	0	0	0	0	0	0	0	0
ASV_a918898fadd1fe30a10b516998095b95	0	0	0	0	0	0	0	0	0	0	0	0	0	0	0	0	0	0	0	0	0	0	0	0	0	0	0	0	0	0	0	0	0	0	0	0	0	0	0	0	0	0	0	0	0	0	0	0	0
ASV_ba478821682d4cc84c0a7590108e4254	0	0	0	0	0	0	0	0	0	0	0	0	0	0	0	0	0	0	0	0	0	0	0	0	0	0	0	0	0	0	0	0	0	0	0	0	0	0	0	0	0	0	0	0	10	0	0	0	0
ASV_811dc75edd9f2f7ac4c7d4469f01a282	0	0	0	0	0	0	0	0	0	0	0	0	0	0	0	0	0	0	0	0	0	0	0	0	0	0	0	0	0	0	0	0	0	0	0	0	0	0	0	0	0	0	0	0	0	0	0	0	0
ASV_6b08596cd7fa0727c16c28d4e0aacdbd	0	0	0	0	0	0	0	0	0	0	0	0	11	0	0	48	16	15	0	14	0	7	24	20	0	0	0	0	0	0	0	0	0	0	0	0	11	0	0	0	26	13	0	11	25	28	0	0	29
ASV_a64ade87f3bdb62ee1a53dd96a1cfff1	0	0	0	0	0	0	0	0	0	0	0	0	0	0	0	0	0	0	0	0	0	0	0	0	0	0	0	0	0	0	0	0	0	0	0	0	0	0	0	0	0	0	0	0	0	0	0	0	0
ASV_5e6c89f5640fde4739373e391231facc	0	0	0	0	0	0	0	0	0	0	0	0	0	0	0	0	0	0	0	0	0	0	0	0	0	0	0	0	0	0	0	0	0	0	0	0	0	0	0	0	0	0	0	0	0	0	0	0	0
ASV_12c57c4c553edae230eff62d16787d2c	0	0	0	0	0	0	0	0	0	0	0	0	0	0	0	0	0	0	0	0	0	0	0	0	0	0	0	0	0	0	0	0	0	0	0	0	0	0	0	0	0	0	0	0	0	0	0	0	0
ASV_f4a0b85be042e9f3f1aa2dc3b110946a	0	0	0	0	0	0	0	0	0	0	0	0	0	0	0	0	0	0	0	0	0	0	0	0	0	0	0	0	0	0	0	0	0	0	0	0	0	0	0	0	0	0	0	0	0	0	0	0	0
ASV_2f51084845da9b8bbb57c615724f1460	0	0	0	0	0	0	0	0	0	0	0	0	0	0	0	0	0	0	0	0	0	0	0	0	0	0	0	0	0	0	0	0	0	0	0	0	0	0	0	0	0	0	0	0	0	0	0	0	0
ASV_9bdd5eede8f58859eb79a928856d3d34	0	0	0	0	0	0	0	0	0	0	0	0	0	0	0	0	0	0	0	0	0	0	0	0	0	0	0	0	0	0	0	0	0	0	0	0	0	0	0	0	0	0	0	0	0	0	0	0	0
ASV_536fff03894fa9417a112109b73ba9aa	0	0	0	0	0	0	0	0	0	0	0	0	0	0	0	0	0	0	0	0	0	0	0	0	0	0	0	0	0	0	0	0	0	0	0	0	0	0	0	0	0	0	0	0	0	0	0	0	0
ASV_3b59514532773919485ec2da6f314dd0	0	0	0	0	0	0	0	0	0	0	0	0	0	0	0	0	0	0	0	0	0	0	0	0	0	0	0	0	0	0	0	0	0	0	0	0	0	0	0	0	0	0	0	0	0	0	0	0	0
ASV_2f8ad4365632e4a05d8897ac4ee70b3a	328	51	349	227	584	1623	591	299	657	89	872	1259	87	627	741	699	1089	757	465	1066	853	0	723	619	1107	229	120	364	278	1057	393	882	1001	186	424	332	335	108	158	133	1119	527	826	392	62	416	577	205	830
ASV_a0a90544bbf2439f7ce4f86de2894e67	0	0	0	0	0	0	0	0	0	0	0	0	0	0	0	0	0	0	0	0	0	0	0	0	0	0	0	0	0	0	0	0	0	0	0	0	0	0	0	0	0	0	0	0	0	0	0	0	0
ASV_a8105e00e5ba88cba7ca18b9e04f23ea	7	17	24	12	18	4	38	16	7	13	16	31	34	0	10	10	9	9	21	13	8	21	13	27	0	27	25	37	10	33	0	8	13	0	17	16	12	0	0	13	22	7	32	25	18	23	13	0	13
ASV_52c2b899dd444e57ff8239d1b579d8ee	0	0	0	0	0	0	0	0	0	0	0	0	0	0	0	0	0	0	0	0	0	0	0	0	0	0	0	0	0	0	0	0	0	0	0	0	0	0	0	0	0	0	0	0	0	0	0	0	0
ASV_5b34ef8c9b86e76a3a94651bbaab781a	0	0	0	0	0	0	0	0	0	0	0	0	0	0	0	0	0	0	0	0	0	0	0	0	0	0	0	0	0	0	0	0	0	0	0	0	0	0	0	0	0	0	0	0	0	0	0	0	0
ASV_04056b4ebcbecef73a9a484eac267f75	0	0	0	0	0	0	0	0	0	0	0	0	0	0	0	0	0	0	0	0	0	0	0	0	0	0	0	0	0	0	0	0	0	0	0	0	0	0	0	0	0	0	0	0	0	0	0	0	0
ASV_73cd65bf815e718c410a590cf1e58392	0	0	0	0	0	0	0	0	0	0	0	0	0	0	0	0	0	0	0	0	0	0	0	0	0	0	0	0	0	0	0	0	0	0	0	0	0	0	0	0	0	0	0	0	0	0	0	0	0
ASV_2a1d22d59cee330727b6ab31358fedd5	0	0	0	0	0	0	0	0	0	0	0	0	0	0	0	0	0	0	0	0	0	0	0	0	0	0	0	0	0	0	0	0	0	0	0	0	0	0	0	0	0	0	0	0	0	0	0	0	0
ASV_d44069d3088946606aa9d8f62aa40993	0	0	0	0	0	0	0	0	0	0	0	0	0	0	0	0	0	0	0	0	0	0	0	0	0	0	0	0	0	0	0	0	0	0	0	0	0	0	0	0	0	0	0	0	0	0	0	0	0
ASV_1ad106850823904ec6b0677ec26a6bf4	0	0	0	0	0	0	0	0	0	0	0	0	0	0	0	0	0	0	0	0	0	0	0	0	0	0	0	0	0	0	0	0	0	0	0	0	0	0	0	0	0	0	0	0	0	0	0	0	0
ASV_158716b824d2b000c05b31fa7bb17615	0	0	0	0	0	0	0	0	0	0	0	0	0	0	0	0	0	0	0	0	0	0	0	0	0	0	0	0	0	0	0	0	0	0	0	0	0	0	0	0	0	0	0	0	0	0	0	0	0
ASV_a7fe69d61cb22afa7516c62655f3db91	0	0	0	0	0	0	0	0	0	0	0	0	0	0	0	0	0	0	0	0	17	14	0	0	0	0	0	0	8	0	13	0	0	0	0	0	0	0	0	0	0	0	0	0	0	0	0	0	0
ASV_de1b0b18d553cfc951dd6326606e6c81	0	0	0	0	0	0	0	0	0	0	0	0	0	0	0	0	0	0	0	0	0	0	0	0	0	0	0	0	0	0	0	0	0	0	0	0	0	0	0	0	0	0	0	0	0	0	0	0	0
ASV_cc9c1915960a801a18644ee527a4f9b6	0	0	5	0	0	0	0	0	0	0	0	14	0	0	0	0	0	0	0	0	0	0	0	0	0	0	0	0	4	0	0	0	0	0	0	0	11	0	0	5	0	0	0	0	0	0	0	0	0
ASV_2cbb290cf795f10c27248a4a5521625f	0	0	0	0	0	0	0	0	0	0	0	0	0	0	0	0	0	0	0	0	0	0	0	0	0	0	0	0	0	0	0	0	0	0	0	0	0	0	0	0	0	0	0	0	0	0	0	0	0
ASV_c48b225bf6cdc6918b1942f1e6e8ebbe	0	0	0	0	0	0	0	0	0	0	0	0	0	0	0	0	0	0	0	0	0	0	0	0	0	0	0	0	0	0	0	0	0	0	0	0	0	0	0	0	0	0	0	0	0	0	0	0	0
ASV_21586a45e85ce6bf1687fa668302365f	0	0	0	0	0	9	0	0	0	0	0	0	0	0	0	0	0	0	0	0	0	0	0	0	0	0	0	0	0	0	0	0	0	0	0	0	0	0	0	0	0	0	0	0	0	0	0	0	0
ASV_29f5d7605cf4510c64c7b4fb1585949d	0	0	0	0	0	0	0	0	0	0	0	0	0	0	0	0	0	0	0	0	0	0	0	0	0	0	0	0	0	0	0	0	0	0	0	0	0	0	0	0	0	0	0	0	0	0	0	0	0
ASV_64b9367fe606a69e030e254dbd9bf9d9	0	0	0	0	0	0	0	0	0	0	0	0	0	0	0	0	0	0	0	0	0	0	0	0	0	0	0	0	0	0	0	0	0	0	0	0	0	0	0	0	0	0	0	0	0	0	0	0	0
ASV_fc143e07bcd574ff6eed13a076f89ed1	0	0	0	0	0	0	0	0	0	0	0	32	0	0	0	0	0	0	0	0	0	0	0	0	0	0	0	0	0	0	0	0	0	0	0	0	0	0	0	0	0	0	0	0	0	0	0	0	0
ASV_5cccf7518863f8d2a3ba22af83b8776d	0	0	0	0	0	0	0	0	0	0	0	0	0	0	0	0	0	0	0	0	0	0	0	0	0	0	0	0	0	0	0	0	0	0	0	0	0	0	0	0	0	0	0	0	0	0	0	0	0
ASV_bdab9d04abdeedce9f4a639fc9d759ca	0	0	0	0	0	0	0	0	0	0	0	0	0	0	0	0	0	0	0	0	0	0	0	0	0	0	0	0	0	0	0	0	0	0	0	0	0	0	0	0	0	0	0	0	0	0	0	0	0
ASV_d5f730f82046148065928695cf304913	0	0	0	0	0	0	0	0	0	0	0	0	0	0	0	0	0	0	0	0	0	0	0	0	0	0	0	0	0	0	0	0	0	0	0	0	0	0	0	0	0	0	0	0	0	0	0	0	0
ASV_ddfdbb2bf4ebb352f7966258a971a94e	0	0	0	0	0	0	0	0	0	0	0	0	0	0	0	0	0	0	0	0	0	0	0	0	0	0	0	0	0	0	0	0	0	0	0	0	0	0	0	0	0	0	0	0	0	0	0	0	0
ASV_e6f3609c5cc6e7a422629332d057a0c7	0	0	0	0	0	0	0	0	0	0	0	0	0	0	0	0	0	0	0	0	0	0	0	0	0	0	0	0	13	0	0	0	0	0	0	0	0	0	0	0	0	25	0	0	0	0	0	0	0
ASV_9580aa8a52ec18a4e92e701cdb595faa	0	0	0	0	0	0	0	0	0	0	0	0	0	0	0	0	0	0	0	0	0	0	0	0	0	0	0	0	0	0	0	0	0	0	0	0	0	0	0	0	0	0	0	0	0	0	0	0	0
ASV_b716793e87d4e0b92c001e220f4c5875	0	0	0	0	0	4	0	0	0	9	0	0	0	0	0	0	0	0	0	0	0	0	0	0	0	4	0	0	0	0	0	0	0	0	0	0	0	0	0	0	0	0	0	0	0	0	0	0	0
ASV_c1da4bb12b7bc46116b8cc9cc3d1cd0b	0	0	0	0	0	0	0	0	0	0	0	0	0	0	0	0	0	0	0	0	0	0	0	0	0	0	0	0	0	0	0	0	0	0	0	0	0	0	0	0	0	0	0	0	0	0	0	0	0
ASV_9def1dea3459c0ff7a537167cdf6b733	0	0	0	0	0	0	0	0	0	0	0	0	0	0	0	0	0	0	0	0	0	0	0	0	0	0	0	0	0	0	0	0	0	0	0	0	0	0	0	0	0	0	0	0	0	0	0	0	0
ASV_603c18b237bb535fe382e7d7baf84e8a	0	0	0	0	0	0	0	0	0	0	0	0	0	0	0	0	0	0	0	0	0	0	0	0	0	0	0	0	0	0	0	0	0	0	0	0	0	0	0	0	0	0	0	0	0	0	0	0	0
ASV_c7876f0ac464fa4dc1843f1dea81a8b8	0	0	0	0	0	0	0	0	0	0	0	0	0	0	0	0	0	0	0	0	0	0	0	0	0	0	0	0	0	0	0	0	0	0	0	0	0	0	0	0	0	0	0	0	0	0	0	0	0
ASV_616a8cd18de272c3214e08aefb4df681	0	0	0	22	0	0	0	0	0	0	0	0	0	0	0	0	0	0	0	0	0	23	0	0	0	0	23	0	0	0	0	0	0	0	0	0	0	0	0	0	0	0	0	0	0	0	0	0	0
ASV_855bddc785c630f47c9f3bd2bb8451b4	0	0	0	0	0	0	0	0	0	0	0	0	0	0	0	0	0	0	0	0	0	0	0	0	0	0	0	0	0	0	0	0	0	0	0	0	0	0	0	0	0	0	0	0	0	0	0	0	0
ASV_a7355b82861421526271a705b7cc9c59	0	0	0	0	0	0	0	0	0	0	0	0	0	0	0	0	0	0	0	0	0	0	0	0	0	0	0	0	0	0	0	0	0	0	0	0	0	0	0	0	0	0	0	0	0	0	0	0	0
ASV_751886d41e15e3f27abe92bc2b1c9752	0	0	0	0	0	0	0	0	0	0	0	0	0	0	0	0	0	0	0	0	0	0	0	0	0	0	0	0	0	0	0	0	0	0	0	0	0	0	0	0	0	0	0	0	0	0	0	0	0
ASV_1f102b4f1f5a190e0cb9c63dd0a0d215	0	0	0	0	0	0	0	0	0	0	0	0	0	0	0	0	0	0	0	0	0	0	0	0	0	0	0	0	0	0	0	0	0	0	0	0	0	0	0	0	0	0	0	0	0	0	0	0	0
ASV_3127bd317be815d64dff5a7895408312	0	0	0	0	0	0	0	0	0	0	0	0	0	0	0	0	0	0	0	0	0	0	0	0	0	24	0	0	0	0	0	0	0	14	0	0	25	12	0	0	0	0	0	0	0	0	10	0	0
ASV_b6ecd20f301035741915d6c32bda2410	15	0	0	24	20	0	9	0	0	5	0	0	7	0	0	0	0	0	10	5	0	11	0	0	0	11	0	15	9	10	0	18	11	0	15	8	4	0	0	6	0	0	0	9	3	8	10	14	0
ASV_0dcf5023e96fb8175d7bf02d900c9dd1	17	136	103	47	33	33	88	19	43	111	20	245	105	35	0	0	9	35	56	0	174	40	67	56	18	31	111	147	140	19	261	14	14	33	32	43	67	178	18	167	0	76	11	62	168	23	255	87	30
ASV_3edeffdd5f7311784fa516d69ff0a969	0	0	0	0	0	0	0	0	0	0	0	0	0	0	0	0	0	0	0	0	0	0	0	0	0	0	0	0	0	0	0	0	0	0	0	0	0	0	0	0	0	0	0	0	0	0	0	0	0
ASV_26975f880d19abb0bf283ecfcdd688b9	0	0	0	0	0	0	0	0	0	0	0	0	0	0	0	0	0	0	0	0	0	0	0	0	0	0	0	0	0	0	0	0	0	0	0	0	0	0	0	0	0	0	0	0	0	0	0	0	0
ASV_1b252fd446d25647aa2db66ac34342b0	0	0	0	0	0	0	0	0	0	0	0	0	0	0	0	0	0	0	0	0	0	0	0	0	0	0	0	0	0	0	0	0	0	0	0	0	0	0	0	0	0	0	0	0	0	0	0	0	0
ASV_4e5b57bd39e26548b1bae2e283ca4220	0	0	0	0	0	0	0	0	0	0	0	0	0	0	0	0	0	0	0	0	0	0	0	0	0	0	0	0	0	0	0	0	0	0	0	0	0	0	0	0	0	0	0	0	0	0	0	0	0
ASV_3f49f2e33639f81618c76b5807f6498c	0	0	18	0	0	0	0	0	0	0	0	0	0	0	0	0	0	0	0	0	0	0	0	0	0	0	0	0	0	0	0	0	0	0	5	0	0	0	0	0	0	0	0	0	0	0	0	0	0
ASV_65fb1c2026375ff587d451d5a5b9f14e	0	0	0	0	0	0	0	0	0	0	0	0	0	0	0	0	0	0	0	0	0	0	5	0	0	0	0	0	0	0	0	0	0	0	0	0	0	0	0	0	0	0	0	0	0	0	0	0	0
ASV_86ea0860dfe67c2d8eaa4b80741fae86	0	0	0	0	0	0	0	0	0	0	0	0	0	0	0	0	0	0	0	0	0	0	0	0	0	0	0	0	0	0	0	0	0	0	0	0	0	0	0	0	0	0	0	0	0	0	0	0	0
ASV_7b7185fddba3b55940beb1554193e862	0	0	0	0	0	0	0	0	0	0	0	0	0	0	18	0	0	0	0	0	0	0	0	0	0	0	0	0	0	0	0	0	0	0	12	0	0	0	0	0	29	0	0	0	0	0	0	0	0
ASV_f3537424de1634d4f2b3bf77f0d346cf	0	0	0	0	0	0	0	0	0	0	0	0	0	0	0	0	0	0	0	0	0	0	0	0	0	0	0	0	0	0	0	0	0	0	0	0	0	0	0	0	0	0	0	0	0	0	0	0	0
ASV_f28d3735c1f143c15fadefed94a55fad	0	0	0	0	0	0	0	0	0	0	0	0	0	0	0	0	0	0	0	0	0	0	0	0	0	0	0	0	0	0	0	0	0	0	0	0	0	0	0	0	0	0	0	0	0	0	0	0	0
ASV_43e82ba68f2f02d8476f598b5a00ffc6	0	0	0	0	0	0	0	0	0	0	0	0	0	0	0	0	0	0	0	0	0	0	0	0	0	0	0	0	0	0	0	0	0	0	0	0	0	0	0	0	0	0	0	0	0	0	0	0	0
ASV_b6a964f22d7f7eba7189fe33b96ee182	0	0	0	0	0	0	0	0	0	0	0	0	0	0	0	0	0	0	0	0	0	0	0	0	0	0	0	0	0	0	0	0	0	0	0	0	0	0	0	0	0	0	0	0	0	0	0	0	0
ASV_7ec0dd1971b9aa3f61c5b3a5c3f5d3ca	0	7	0	0	0	0	0	0	0	0	0	0	0	0	0	0	2	81	0	6	0	0	0	0	8	0	0	0	10	0	0	0	0	0	6	0	0	0	3	0	8	3	0	0	17	5	5	0	0
ASV_959d2fee807ff8dc6c1b2fdad71494f9	0	0	0	0	0	0	0	0	0	0	0	0	0	0	0	0	0	0	0	0	0	0	0	0	0	0	0	0	0	0	0	0	0	0	0	0	0	0	0	0	0	0	0	0	0	0	0	0	0
ASV_d1dfa014363e0f9510af2b404d268409	0	0	0	0	0	0	0	0	0	0	0	0	0	0	0	0	0	0	0	0	0	0	0	0	0	0	0	0	0	0	0	0	0	0	0	0	0	0	0	0	0	0	0	0	0	10	0	0	0
ASV_eda14d350d5c9ec0f002e3f2e9d6e3de	0	0	0	0	0	0	0	0	0	0	0	0	0	0	0	0	0	0	0	0	0	0	0	0	0	0	0	0	0	0	0	0	0	0	0	0	0	0	0	0	0	0	0	0	0	0	0	0	0
ASV_47c8209f3bc499b05ea5d5600a1ff041	0	2	0	3	0	0	0	0	4	4	0	0	0	0	0	0	9	3	0	0	0	0	0	0	0	5	4	0	0	0	0	0	0	0	0	0	0	0	0	0	0	0	6	0	0	0	0	0	6
ASV_f091a00ebe523dc153df728d34ebc4c5	0	0	0	0	0	0	0	0	0	0	0	6	0	0	0	0	0	0	0	0	0	0	0	0	0	0	0	0	0	0	0	0	0	0	0	0	0	0	0	0	0	0	0	0	0	0	0	0	0
ASV_7a51822a594700bcc9cff58b2a000b63	0	0	0	0	0	0	0	0	0	0	0	0	0	0	0	0	0	0	0	0	0	0	0	0	0	0	0	0	0	0	0	0	0	0	0	0	0	0	0	0	0	0	0	0	0	0	0	0	0
ASV_4bc83affbc3ff669163f5a4310933b56	0	0	0	0	0	0	0	4	0	0	0	0	0	0	0	0	0	0	2	0	0	0	0	2	0	0	0	0	0	0	0	0	0	0	0	0	0	0	0	0	0	0	6	0	5	0	0	4	0
ASV_a8ecee459987808c01c7b88b10e8183c	0	0	0	0	0	0	0	0	8	0	0	0	0	0	10	0	0	0	0	0	0	0	0	0	0	0	0	0	0	0	0	0	0	0	0	0	0	0	0	0	33	0	0	0	0	0	0	0	0
ASV_ed0d121f14ecb03714543998aed34749	0	125	0	0	0	0	0	0	7	0	0	0	7	0	0	0	0	0	6	0	16	18	0	0	4	0	13	0	7	0	18	0	0	6	0	0	0	0	0	0	0	0	0	0	0	0	0	6	0
ASV_0340999c84f9317d51716b6e0331bb21	0	0	0	0	0	0	0	0	0	0	0	0	0	0	0	0	0	0	0	0	0	0	0	0	0	0	0	0	0	0	0	0	0	0	0	0	0	0	0	0	0	0	0	0	0	0	0	0	0
ASV_c84cfff5623a684b90f7ffa3de6ddab9	0	0	0	0	0	0	0	0	5	0	0	0	0	0	0	0	0	0	0	0	0	0	9	0	0	0	0	0	0	8	0	0	0	0	0	0	3	0	0	0	0	0	0	0	0	0	0	0	0
ASV_af2e297e213e80ac47d2fcc3ab7164c8	0	0	0	0	0	0	0	0	0	0	0	0	0	0	0	0	0	0	0	0	0	0	0	0	0	0	0	0	0	0	0	0	0	0	0	0	0	0	0	0	0	0	0	0	0	0	0	0	0
ASV_a3b2bc6e4ac93441a4c71b06fd423d59	0	0	0	0	0	0	0	0	0	0	0	0	0	0	0	0	0	0	0	0	0	0	0	0	0	0	0	0	12	0	0	0	0	0	0	0	0	0	0	0	0	0	0	0	0	0	0	0	0
ASV_6a1f9223fe78243056d2ddb2ad7a01dc	0	0	0	0	0	0	0	0	0	0	0	0	0	0	0	0	0	0	0	0	0	0	0	0	0	0	0	0	0	0	0	0	0	0	0	0	0	0	0	0	0	0	0	0	0	0	0	0	0
ASV_4bd01f90398375480101204bbcdd2ceb	29	26	23	31	0	29	0	18	0	46	39	24	21	19	0	0	0	0	39	0	63	41	34	25	0	27	0	53	29	22	52	0	0	0	36	0	0	36	29	46	0	40	0	27	0	38	25	37	0
ASV_c6a597348406d7146591d12845c8d24a	0	0	0	0	0	0	0	0	0	0	0	0	0	0	0	0	0	0	0	0	0	0	0	0	0	0	0	0	0	0	0	0	0	0	0	0	0	0	0	0	0	0	4	0	0	0	0	0	0
ASV_4bdb49d8a9cadac80550636e24162672	22	0	0	0	0	0	0	0	0	0	0	0	0	0	0	0	0	0	0	0	0	0	0	0	0	0	0	0	0	0	0	0	0	0	0	0	0	0	0	0	0	0	0	0	0	0	0	0	0
ASV_8ba95dc9039b445b0e6a78ce16089a94	0	0	0	0	0	0	0	0	0	0	0	0	0	0	0	0	0	0	0	0	0	0	0	0	0	0	0	0	0	0	0	0	0	0	0	0	0	0	0	0	0	0	0	0	0	0	0	0	0
ASV_28805a4e7c18fa2d9765758fa0a95670	0	0	0	0	0	0	0	0	0	0	0	0	0	0	0	0	0	0	0	0	0	0	6	0	0	0	0	0	0	0	0	0	0	0	0	0	0	0	0	0	0	0	0	0	0	0	0	0	0
ASV_8467f9e80c9891ec320cdde243f99f23	0	0	0	0	0	0	0	0	0	0	0	0	0	0	0	0	0	0	0	0	0	0	0	0	0	0	0	0	0	0	0	0	0	0	0	0	0	0	0	0	0	0	0	0	0	0	0	0	0
ASV_86e73237d7708cba8652bc279f6f3db8	0	0	0	0	0	0	0	0	0	0	0	0	0	0	0	0	0	0	0	0	0	0	0	0	0	0	0	0	0	0	0	0	0	0	0	0	0	0	0	0	0	0	0	0	0	0	0	0	0
ASV_90c6a545c953a37581c3b8e1414768fd	0	0	0	0	0	0	0	0	0	0	0	0	0	0	0	0	0	0	0	0	0	0	0	0	0	0	0	0	0	0	0	0	0	0	0	0	0	0	0	0	0	0	0	0	0	0	0	0	0
ASV_35652df46063b47e09dab3be5ba6a43e	0	0	0	0	0	0	0	0	0	0	0	0	0	0	0	0	0	0	0	0	0	0	0	0	0	0	0	0	0	0	0	0	0	0	0	0	0	0	0	0	0	0	0	0	0	0	0	0	0
ASV_53037d73a2d65305df0bbcef71eecb35	0	0	0	0	0	0	0	0	0	0	0	0	0	0	0	0	0	0	0	0	0	0	0	0	0	0	0	0	0	0	0	0	0	0	0	0	0	0	0	0	0	0	0	0	0	0	0	0	0
ASV_e2fd99190814ad64b8fdc0a09cbb849f	0	0	0	0	0	0	0	0	0	0	0	0	0	0	0	0	0	0	0	0	0	0	0	0	0	0	0	0	0	0	0	0	0	0	0	0	0	0	0	0	0	0	0	0	0	0	0	0	0
ASV_a791a78b0dc0299160499dcfdc093a2e	0	0	0	0	0	0	0	0	0	0	0	0	0	0	0	0	0	0	0	0	0	0	0	0	0	0	0	0	0	0	0	0	0	0	0	0	0	0	0	0	0	0	0	0	0	0	0	0	0
ASV_dfa2cf1f9d6e17ed18337ca53d0904e3	0	0	0	0	0	0	0	0	0	0	0	0	0	0	0	0	0	4	0	0	0	0	0	0	17	0	0	0	0	0	0	0	0	0	0	0	0	0	0	0	0	0	0	0	0	0	0	0	0
ASV_9d3239e8ab2812fb34d4385c7e6e5ef8	0	0	0	0	0	0	0	0	0	0	0	0	0	0	0	0	0	0	0	0	0	0	0	0	0	0	0	0	0	0	0	0	0	0	0	0	0	0	0	0	0	0	0	0	0	0	0	0	0
ASV_202f2f32f94de9859529bf1fc2910680	0	0	0	0	0	0	0	0	0	0	0	0	0	0	0	0	0	0	0	0	0	0	0	0	0	0	0	0	0	0	0	0	0	0	0	0	0	0	0	0	0	0	0	0	0	0	0	0	0
ASV_70c9f2ca6c973d4afb7319f380a32672	0	0	0	0	0	0	0	0	0	0	0	0	0	0	0	0	0	0	0	0	0	0	0	0	0	0	0	0	0	0	0	0	0	0	0	0	0	0	0	0	0	0	0	0	0	0	0	0	0
ASV_80b1215d78bdccd72d091cca048f1cac	0	0	0	0	0	0	0	10	0	0	0	0	0	0	0	0	0	0	0	0	0	0	0	0	0	0	0	0	0	0	0	6	0	0	0	0	0	0	0	0	0	0	0	0	0	0	0	0	0
ASV_a4880d08bdaee32b18e27f365e1bea71	68	81	94	14	11	23	2	0	37	18	93	220	16	138	28	12	36	745	42	31	0	0	20	435	49	2	28	0	124	105	76	0	0	16	198	20	5	4	17	69	123	30	28	0	270	64	102	130	7
ASV_4e6ba538a6f290d8049c08ddba8de496	0	0	0	0	0	0	0	0	0	0	0	0	0	0	0	0	0	0	0	0	0	0	0	0	0	0	0	0	0	0	0	0	0	0	0	0	0	0	0	0	0	0	0	0	0	0	0	0	0
ASV_bf8174ee3331bbbfaeeb6b46a0d9da5c	0	0	10	0	0	0	0	46	56	56	0	61	74	25	0	36	48	25	0	35	0	0	46	52	0	74	0	55	60	0	100	0	0	18	72	0	35	0	0	0	39	52	35	57	58	0	0	0	64
ASV_64c5d80c0bf5830e18427b1904587aad	0	0	0	0	0	0	0	0	0	0	0	0	0	0	0	0	0	0	0	0	0	0	0	0	0	0	0	0	0	0	0	0	0	0	0	0	0	0	0	0	0	0	0	0	0	0	0	0	0
ASV_a01e9260ceedc0f3abac56e28447081a	0	0	0	0	0	0	0	0	0	0	0	0	0	0	0	0	0	0	0	0	0	0	0	0	0	0	0	0	0	0	0	0	0	0	0	0	0	0	0	0	0	0	0	0	0	0	0	0	0
ASV_7b58a25f42f2aa49626ddffe0e69ae7b	0	0	0	0	0	0	0	0	4	4	0	0	0	0	0	0	6	3	2	6	0	4	5	12	0	10	0	0	0	0	0	0	0	4	9	0	7	0	0	0	3	0	10	0	0	0	0	0	9
ASV_79d03b9f72b8791aed19a2e6da3971c3	0	0	0	0	0	0	0	0	0	0	0	0	0	0	0	0	0	0	0	0	0	0	0	0	0	0	0	0	0	0	0	0	0	0	0	0	0	0	0	0	0	0	0	0	0	0	0	0	0
ASV_438c6daa67d437438510664c079a292b	0	0	0	0	0	0	0	0	0	0	0	0	0	0	0	0	0	0	0	0	0	0	0	0	0	0	0	0	0	0	0	0	0	0	0	0	0	0	0	0	0	0	0	0	0	0	0	0	0
ASV_46e9544e9c5e7ed6d90a7b50a8a9c990	0	10	0	0	0	0	0	0	0	0	0	0	0	8	0	0	0	56	0	7	0	0	0	14	0	0	0	0	7	0	0	0	0	0	64	0	0	0	81	26	26	0	0	0	183	0	6	0	10
ASV_3820c7927340463945e8ab6f86cc6ea5	0	0	0	0	0	0	0	0	0	0	0	0	0	0	0	0	0	0	0	0	0	0	0	0	0	0	0	0	0	0	0	0	0	0	0	0	0	0	0	0	0	0	0	0	0	0	0	0	0
ASV_9af26e3d0d56c56bd4723ff57308c816	0	0	0	0	0	0	0	0	0	0	0	0	0	0	0	0	0	0	0	0	0	0	0	0	0	0	0	0	0	0	0	0	0	0	0	0	0	0	0	0	0	0	0	0	0	0	0	0	0
ASV_546ee8cad18836656cbdd93c8d457931	0	0	0	0	0	0	0	0	0	0	0	0	0	0	0	0	0	0	0	0	0	0	0	0	0	0	0	0	0	0	0	0	0	0	0	0	0	0	0	0	0	0	0	0	0	0	0	0	0
ASV_cfba0873c0dbe10450831e6ae241702f	0	0	0	0	0	0	0	0	0	0	0	0	0	0	0	0	0	0	0	0	0	0	0	0	0	0	0	0	0	0	0	0	0	0	0	0	0	0	0	0	0	0	0	0	0	0	0	0	0
ASV_3932fba6e69c4683aef349726d13fca1	0	0	0	0	0	0	0	0	0	0	0	0	0	0	0	0	0	0	0	0	0	0	0	0	0	0	0	0	0	0	0	0	0	0	0	0	0	0	0	0	0	0	0	0	0	0	0	0	0
ASV_b61a54259b928a2f5be8d8a20c667906	0	0	0	0	0	0	0	0	0	0	0	0	0	0	0	0	0	0	0	0	0	0	0	0	0	0	0	0	0	0	0	0	0	0	0	0	0	0	0	0	0	0	0	0	0	0	0	0	0
ASV_aeaf6c2411d437bb80664a11d5b24081	0	0	18	0	0	0	0	0	0	0	0	0	0	9	0	0	0	7	0	0	0	0	0	0	0	7	0	0	14	0	19	0	11	0	0	0	0	16	0	0	0	0	0	0	0	0	0	0	0
ASV_19f356fcd0d9f4d1de69b3dd040fdc59	0	0	0	0	0	0	0	0	0	0	0	0	0	0	0	0	0	0	0	0	0	0	0	0	0	0	0	0	0	0	0	0	0	0	0	0	0	0	0	0	0	0	0	0	0	0	0	0	0
ASV_a2df5af74ed3860d21dd3096eb820f99	0	0	0	0	0	0	0	0	0	0	0	0	0	0	0	0	0	0	0	0	0	0	0	0	0	0	0	0	0	0	0	0	0	0	0	0	0	0	0	0	0	0	0	0	0	0	0	0	0
ASV_5437e53638e309c6c8877777c2ec5da5	0	0	0	0	0	0	0	0	0	0	0	0	0	0	0	0	0	0	0	0	0	0	0	0	0	0	0	0	8	0	10	0	0	0	0	0	0	10	0	0	0	0	0	0	0	0	0	0	0
ASV_d0f0eee199517abdd2da9137c5b5beb1	0	0	0	0	0	0	0	0	0	0	0	0	0	0	0	0	0	0	0	0	0	0	0	0	0	0	0	0	0	0	0	0	0	0	0	0	0	0	0	0	0	0	0	0	0	0	0	0	0
ASV_16df6f12f537503b35c693bc28527b31	0	0	0	0	0	0	0	0	0	0	0	0	0	0	0	0	0	0	0	0	0	0	0	0	0	0	0	0	0	0	0	0	0	0	0	0	0	0	0	0	0	0	0	0	0	0	0	0	0
ASV_b7c1d1e584247c3c1a4b6defc83f561c	0	0	0	0	0	0	0	0	0	0	0	0	0	0	0	0	0	0	0	0	0	0	0	0	0	0	0	0	0	0	0	0	0	0	0	0	0	0	0	0	0	0	0	0	0	0	0	0	0
ASV_3aafcabf0d006ec5427093c1f8e62b51	0	0	40	0	0	31	0	0	0	0	0	58	57	14	0	0	0	0	0	0	0	0	0	0	0	41	0	0	53	0	0	0	0	25	0	0	43	67	0	0	0	36	0	0	0	0	0	0	0
ASV_9de8773c1e0312e45765aef7d2f0e14b	0	0	0	0	0	0	0	0	0	24	0	0	0	0	0	0	0	0	0	0	0	0	0	0	0	14	0	0	0	0	0	0	0	0	0	0	0	0	0	0	0	0	0	0	0	0	0	0	0
ASV_c1dff101a424cff4e4803cfc0e93a6d9	0	0	0	0	0	0	0	0	0	0	0	0	0	0	0	0	0	0	0	0	0	0	0	0	0	0	0	0	0	0	0	0	0	0	0	0	0	0	0	0	0	0	0	0	0	0	0	0	0
ASV_719351a308fcf128a80a10d3b7a3b671	0	0	0	0	0	0	0	0	0	0	0	0	0	0	0	0	0	0	0	0	0	0	0	0	0	0	0	0	0	0	0	0	0	0	0	0	0	0	0	0	0	0	0	0	0	0	0	5	0
ASV_ff606cca247852abe8ecaa975f0cc20e	0	0	0	0	0	0	0	0	0	0	0	0	0	0	0	0	0	0	0	0	0	0	0	0	0	0	0	0	0	0	0	0	0	0	0	0	0	0	0	0	0	0	0	0	0	0	0	4	0
ASV_981c4afdd70844227e7f8149454d8e0a	0	0	0	0	0	0	0	0	0	0	0	0	0	0	0	0	0	0	0	0	0	0	0	0	0	0	0	0	0	0	0	0	0	0	0	0	0	0	0	0	0	0	0	0	0	0	0	0	0
ASV_45de1be81aef616989c3ce46cb3a52f6	0	0	0	0	0	0	0	0	0	0	0	0	0	3	0	0	0	0	0	0	0	0	0	0	0	0	0	0	3	0	0	0	0	0	0	0	0	0	0	0	0	0	0	0	0	0	0	0	0
ASV_0867738c2a3cb1a6b63b5898d4bd2583	0	0	0	0	0	0	0	0	0	0	0	0	0	0	0	0	0	0	0	0	0	0	0	0	0	0	0	0	0	0	0	0	0	0	0	0	0	0	0	0	0	0	0	0	0	0	0	0	0
ASV_c650fb3f04774ca642464d71b88de28e	0	0	0	0	0	0	0	0	0	0	0	0	0	0	0	0	0	0	0	0	0	0	40	0	0	0	0	0	0	0	0	0	0	0	0	0	0	0	0	0	0	0	0	0	0	0	0	0	0
ASV_a64ebd7bc844ff0a3ee6c5d1e5e306e2	0	0	0	0	0	0	0	0	0	0	0	0	0	0	0	0	0	0	0	0	0	0	0	0	0	0	0	0	0	0	0	0	0	0	0	0	0	0	0	0	0	0	0	0	0	0	0	3	0
ASV_d12a10f25950e318db5cdd68c6aa5f0f	0	0	0	0	0	0	0	0	0	0	0	0	0	0	0	0	0	0	0	0	0	0	0	0	0	0	0	0	0	0	0	0	0	0	0	0	0	0	0	0	0	0	0	0	0	0	0	0	0
ASV_1849510daf77158f5376af04eb48c84c	0	46	0	0	32	22	0	36	0	30	0	0	15	0	45	0	0	0	23	0	28	0	0	23	0	32	18	41	0	0	0	0	23	0	0	0	33	0	0	56	0	0	0	0	0	0	53	36	0
ASV_c493491962adbc800cf8a1ff34467781	0	0	134	6	25	0	5	14	46	10	0	45	11	58	0	0	0	17	17	0	31	7	36	28	0	252	0	16	57	44	140	34	10	18	172	0	16	36	10	37	0	13	16	5	0	0	34	45	42
ASV_b92f3708f4148b96c6dc2a40a4a092b7	0	0	0	0	0	0	0	0	0	0	0	0	0	0	0	0	0	0	0	0	0	0	0	0	0	0	0	0	0	0	0	0	0	0	0	0	0	0	0	19	0	0	0	0	0	0	0	0	0
ASV_d8193d4b76cc60a4bba4ebb2d89779e6	0	0	0	0	0	0	0	0	0	0	0	0	0	0	0	0	0	0	0	0	0	0	0	0	0	0	0	0	0	0	0	0	0	0	0	0	0	0	0	0	0	0	0	0	0	0	0	0	0
ASV_eb820f757b17b9fe070cf60edded67a5	0	0	0	0	0	0	0	0	0	0	0	0	0	0	0	0	0	0	0	0	0	0	0	0	0	0	0	0	0	0	0	0	0	0	0	0	0	0	0	0	0	0	0	0	0	0	0	0	0
ASV_b2318a8c64798812cd5f88bea34eb63d	0	0	0	0	0	0	0	0	0	0	0	0	0	0	0	0	0	0	0	0	11	0	0	0	0	0	0	4	0	0	6	0	0	0	0	0	6	0	0	0	0	0	0	0	0	0	0	9	0
ASV_9476fe422e8c260e6fd942e2b550b23a	31	18	0	17	23	0	20	24	33	20	16	22	0	0	17	0	11	0	34	37	0	20	0	17	0	37	26	20	13	0	0	42	26	0	28	0	14	0	9	0	0	0	21	23	0	0	16	21	19
ASV_e3a0a2d8316f0af7d48c8284931cc8e5	0	0	0	0	0	0	0	0	0	0	0	0	0	0	0	0	0	0	0	0	0	0	0	0	0	0	0	0	14	0	0	0	0	0	0	0	0	0	0	0	0	0	0	0	0	0	0	0	0
ASV_b2062ae94fb00a931014b67b499295a8	0	0	0	0	0	0	0	0	0	0	0	0	0	0	0	0	0	0	0	0	0	0	0	0	0	0	0	0	0	0	0	0	0	0	0	0	0	0	0	0	0	0	0	0	0	0	0	0	0
ASV_3ea12c12e7af9a1b8b86e502e855698b	0	0	0	0	0	0	0	0	0	0	0	0	0	0	0	0	0	0	0	0	0	0	0	0	0	0	0	0	0	0	0	0	0	0	0	0	0	0	0	0	0	0	0	0	0	0	0	0	0
ASV_2763d9c1cd76d946df0f7e9afdfb4b94	0	0	0	0	0	0	0	0	0	0	0	0	0	0	0	0	0	0	0	0	0	0	0	0	0	0	0	0	0	0	0	0	0	0	0	0	0	0	0	0	0	0	0	0	0	0	0	0	0
ASV_78a6b969913f8a77f664c14a5d58f41c	0	0	0	0	0	0	0	0	0	0	0	0	0	0	0	0	0	0	0	0	0	0	0	0	0	0	0	0	0	0	0	0	0	0	0	0	0	0	0	0	0	0	0	0	0	0	0	0	0
ASV_7b9dca7465c7fa1380e220f0484e1938	0	0	0	0	0	0	0	0	0	0	0	0	0	0	0	0	0	0	0	0	0	0	0	0	0	0	0	0	0	0	0	0	0	0	0	0	0	0	0	0	0	0	0	0	0	0	0	0	0
ASV_26d02a65432d3c5f616758cba0ebf054	0	4	13	4	0	0	9	0	0	7	0	5	16	14	0	2	0	0	0	0	0	12	14	12	0	15	0	0	9	0	24	0	0	19	0	0	0	5	0	0	0	18	0	15	15	0	0	0	9
ASV_dbf175732b785f1d5e9bd3266be4dbc0	0	0	25	0	0	0	0	6	0	2	0	0	0	0	0	0	3	5	5	0	0	0	6	12	0	7	0	10	0	0	87	0	0	3	10	2	6	15	2	10	0	0	0	0	3	0	0	4	0
ASV_9cddbc70e40fd596513bd18762c5ea7a	0	13	0	8	14	0	8	7	0	15	8	9	13	7	0	0	9	0	0	0	10	9	10	6	0	4	10	17	8	11	13	8	5	0	9	0	11	0	0	11	0	8	12	13	9	0	15	7	8
ASV_997c73da3b74d5a2f93138f98bf8c579	0	0	0	0	0	0	0	0	0	0	0	0	0	0	0	0	0	0	0	0	0	0	0	0	0	0	0	0	0	0	0	0	0	0	0	0	0	0	0	0	0	0	0	0	0	0	0	0	0
ASV_3392146202a891df0b73df391e1a87c8	0	5	0	0	0	8	0	0	0	0	3	0	0	3	0	0	7	125	4	0	0	0	0	0	9	0	0	0	7	4	0	0	0	0	0	0	0	0	0	0	4	0	0	0	4	0	0	0	0
ASV_3f95acaf8063cab7856304dbadf20dc8	0	0	0	0	0	0	0	0	0	4	0	0	0	0	0	0	0	0	0	0	0	0	0	0	0	0	0	0	0	0	0	0	0	0	0	0	0	29	0	0	0	0	6	0	0	0	0	0	0
ASV_914ff72391bad9d7f4b4bc92831566ff	26	52	80	12	14	35	10	52	66	26	27	0	40	60	12	19	54	22	26	18	30	56	34	27	23	76	46	23	42	22	83	12	32	16	48	15	23	67	9	28	29	50	0	20	29	7	19	7	49
ASV_950024fdb26462396eb649651a84ccd1	0	0	0	0	0	0	2	0	0	0	0	0	0	0	0	0	0	0	4	0	3	0	0	0	0	0	0	0	10	0	6	0	0	0	0	0	0	0	0	0	0	0	0	0	0	0	0	4	0
ASV_bea2245c01baedd6d4a6d6e4e857f9f6	0	0	0	0	0	0	0	0	0	0	0	0	0	0	0	0	0	0	0	0	0	0	0	0	0	0	0	0	0	0	0	0	0	0	0	0	0	0	0	0	0	0	0	0	0	0	0	0	0
ASV_1638e76e27214b65a5df62f93c6b2e12	0	0	0	0	0	0	0	0	0	0	0	0	0	0	0	0	0	0	0	0	0	0	0	0	0	0	0	0	0	0	0	0	0	0	0	0	0	0	0	0	0	0	0	0	0	0	0	0	0
ASV_dda2e45ca7de4b0306becb509aa5693e	0	0	0	0	0	0	0	0	0	0	0	0	0	0	0	0	0	0	0	0	0	0	0	0	0	0	0	0	0	0	0	0	0	0	0	0	0	0	0	0	0	0	0	0	0	0	0	0	0
ASV_c4bbe157a565db610ddc08ea702c2415	0	0	43	0	0	0	0	0	0	44	0	0	31	0	0	0	15	0	0	0	0	0	0	0	0	0	28	0	0	0	0	0	0	0	0	0	0	35	0	0	0	46	35	0	26	0	0	0	0
ASV_f0107e54ff87586e667187684eeb9404	0	0	0	0	0	0	0	0	0	0	0	0	0	0	0	0	0	0	0	0	2	0	0	0	0	0	0	0	0	0	0	0	0	0	0	0	0	0	0	0	0	0	0	0	0	0	0	0	0
ASV_67e45cb7a75e450c58f0c764cadbff72	0	0	0	0	0	0	0	0	0	0	0	0	0	0	0	0	0	0	0	0	0	0	0	0	0	0	0	0	0	0	0	0	0	0	0	0	0	0	0	0	0	0	0	0	0	0	0	0	0
ASV_ee3444a628579f72548e77f313aba37f	0	0	36	0	0	0	0	0	0	0	0	21	0	0	0	0	0	0	0	0	0	0	0	0	0	0	0	0	0	0	34	0	0	0	0	0	0	0	0	0	0	0	50	0	0	0	0	0	0
ASV_d25a76d4ac4b95b9c785747c3007674a	0	0	0	0	0	0	0	0	0	0	0	0	0	0	0	0	0	0	0	0	0	0	0	0	0	0	0	0	0	0	0	0	0	0	0	0	0	0	0	0	0	0	0	0	0	0	0	0	0
ASV_155ca725bd71b6eb3541b792c49d9eb7	0	0	0	0	0	0	0	0	0	0	0	0	0	0	0	0	0	0	0	0	0	0	0	0	0	0	0	0	0	0	9	0	0	0	0	0	0	0	0	0	0	8	0	0	0	0	0	0	0
ASV_5566acb244883af6764d57e122f242ad	0	0	0	0	0	0	0	0	0	0	0	0	0	0	0	0	0	0	0	0	0	0	0	0	0	0	0	0	0	0	0	0	0	0	0	0	0	0	0	0	0	0	0	0	0	0	0	0	0
ASV_0d77c7122d2661ed7bd75e86eaac655f	0	0	19	0	0	13	0	25	0	24	0	23	6	18	0	31	0	21	0	0	0	0	0	17	0	0	0	0	0	0	6	0	0	0	0	0	35	11	0	0	0	32	17	0	0	0	0	0	35
ASV_e6c58e4fd7ea513ad2e850a68b748a2f	0	0	0	0	0	0	0	0	0	0	0	0	0	0	0	0	0	0	0	0	0	0	0	0	0	0	0	0	0	0	0	0	0	0	0	0	0	0	0	0	0	0	0	0	0	0	0	0	0
ASV_7c3d7711fd15460714ece118b35c0576	0	0	0	0	0	0	0	0	0	0	0	0	0	0	0	0	0	0	0	0	0	0	0	0	0	0	0	0	0	0	0	0	0	0	0	0	0	0	0	0	0	0	0	0	0	0	0	0	0
ASV_89ac425ccea526b7446150c8efc46958	0	0	0	0	0	0	0	0	0	0	0	0	0	0	0	0	0	0	0	0	0	0	0	0	0	0	0	0	0	0	0	0	0	0	0	0	0	0	0	0	0	0	0	0	0	0	0	0	0
ASV_50ffbdab6a983aa107e3f5f705fd3a9c	0	0	0	0	0	0	0	0	0	0	0	0	0	0	0	0	0	0	0	0	0	0	25	0	0	0	0	0	0	0	0	0	0	7	0	0	0	0	0	0	0	0	0	0	0	0	0	0	0
ASV_f080f6a0c73224d4ff79a278dc3f8cb1	0	0	0	0	0	0	0	0	0	0	0	0	0	0	0	0	0	0	0	0	0	0	0	0	0	2	0	0	0	0	0	0	0	0	0	0	0	0	0	0	0	0	0	0	0	0	0	0	0
ASV_aacdfffab0ff141b4fc6682dec55be6b	0	0	0	0	0	0	0	0	0	0	0	0	0	0	0	0	0	0	0	0	0	0	0	0	0	0	0	0	0	0	0	0	0	0	0	0	0	0	0	0	0	0	0	0	0	0	0	0	0
ASV_b2224d09fb56fffb7949a37935a5b572	0	0	0	0	0	0	0	0	0	0	0	0	0	0	0	0	0	0	0	0	0	0	0	0	0	0	0	0	0	0	0	0	0	0	0	0	0	0	0	0	0	0	0	0	0	0	0	0	0
ASV_2c60120a681cf502f4f16130e38f8ea6	0	0	0	0	0	0	0	0	0	0	0	0	0	0	0	0	0	0	0	0	0	0	0	0	0	0	0	0	0	0	0	0	0	0	0	0	0	0	0	0	0	0	0	0	0	0	0	0	0
ASV_b9b8c5cabf9a597b1ac10db9b26c62af	0	0	0	0	0	0	0	0	0	0	0	0	0	0	0	0	0	0	0	0	0	0	0	0	0	0	0	0	0	0	0	0	0	0	0	0	0	0	0	0	0	0	0	0	0	0	0	0	0
ASV_b0677700e84c2550c85762ff6840aac5	0	0	0	0	0	0	0	0	0	0	0	0	0	0	0	0	0	0	0	0	0	0	0	0	0	0	0	0	0	0	0	0	0	0	0	0	0	0	0	0	0	0	0	0	0	0	0	0	0
ASV_3f9afe17105dd0c33bf41ce08824f362	0	0	0	0	0	0	0	0	0	0	0	0	0	0	0	0	0	0	0	0	0	0	0	0	0	0	0	0	0	0	0	0	0	0	0	0	0	0	0	0	0	0	0	0	0	0	0	0	0
ASV_ef6a209f17415ca40777d4f3e0459647	0	0	0	0	0	0	0	0	0	0	0	0	0	0	0	0	0	0	0	0	0	0	0	0	0	0	0	0	0	0	0	0	0	0	0	0	0	0	0	0	0	0	0	0	0	0	0	0	0
ASV_5a921f272bf62b055c97db42050c952d	0	0	0	0	0	0	0	0	0	0	0	0	0	0	0	0	0	0	0	0	0	0	0	0	0	0	0	0	0	0	0	0	0	0	0	0	0	0	0	0	0	0	0	0	0	0	0	0	0
ASV_458cefeb34d9d192ab50e2222fadf485	0	0	0	0	0	0	0	0	0	0	0	0	0	0	0	0	0	0	0	0	0	0	0	0	0	0	0	0	0	0	0	0	0	0	0	0	0	0	0	0	0	0	0	0	0	0	0	0	0
ASV_e3b506438169dbca593783949aad1715	0	0	0	0	0	0	17	0	0	0	0	0	0	0	0	0	0	0	0	0	0	0	0	0	0	0	0	0	21	0	0	0	0	0	0	0	0	0	0	0	0	0	0	0	21	0	0	0	0
ASV_d8e80eb1d68f4b47a2959360228a93d5	0	0	0	0	0	0	0	0	0	0	0	0	0	0	0	0	0	0	0	0	0	0	0	0	0	0	0	0	0	0	0	0	0	0	0	0	0	0	0	0	0	0	0	0	0	0	0	0	0
ASV_d697312306a16ea9e1ce7f5fcad06d2b	0	0	0	0	0	0	0	0	0	0	0	0	0	9	0	0	0	0	0	0	0	0	0	0	0	0	0	0	12	0	0	0	0	0	0	0	0	0	0	0	0	0	0	0	0	0	0	0	0
ASV_a35ae7698262221466f2d50c6acaa1c8	0	0	0	0	0	0	0	0	0	0	0	0	0	0	0	0	0	0	0	0	0	0	0	0	0	0	0	0	0	0	0	0	0	0	0	0	0	0	0	0	0	0	0	0	0	0	0	0	0
ASV_edd820753675a0186f372c50eeeb5e00	0	0	0	0	0	0	0	0	0	0	0	0	0	0	0	0	0	0	0	0	0	0	0	0	0	0	0	0	0	0	0	0	0	0	0	0	0	0	0	0	0	0	0	0	0	0	0	0	0
ASV_bf307169a3174dd4383d2a4fbc5a14a8	0	0	0	0	0	0	0	0	0	0	0	0	0	0	0	0	0	0	0	0	0	0	0	0	0	0	0	0	0	0	0	0	0	0	0	0	0	0	0	0	0	0	0	0	0	0	0	0	0
ASV_53b27a78081ad9bb9f90f4148f823174	13	7	23	17	15	14	12	28	0	17	5	29	11	11	10	14	12	12	11	15	9	0	21	29	11	19	5	7	26	16	18	30	14	4	23	8	9	7	3	6	8	25	28	20	20	17	13	27	20
ASV_3fe564b7a5becef9cb89827d70519f6a	13	9	0	0	11	0	17	0	0	0	0	0	0	0	6	0	0	0	0	0	0	9	0	0	0	0	0	9	0	0	0	13	0	0	5	13	0	0	0	13	0	0	0	12	9	44	0	16	0
ASV_ca3e0de76e3cc9a192c40db0b9a4e7ec	0	0	0	0	0	0	0	0	0	0	0	0	0	0	0	0	0	0	0	0	0	0	0	0	0	0	0	0	0	0	0	0	0	0	0	0	9	0	0	0	0	0	0	0	0	0	0	0	0
ASV_71f3f65e7ccd75a3be6ec3590ae346e6	0	0	0	0	0	0	0	0	2	4	0	0	0	5	0	0	0	0	0	0	0	0	4	0	0	5	0	0	5	0	0	0	0	0	0	0	0	0	4	0	0	0	0	0	0	0	0	0	0
ASV_892833c26e22e21d0e5b38e2d09f39ca	0	0	0	0	0	0	0	0	0	0	0	0	0	0	0	0	0	0	0	0	0	0	0	0	0	0	0	0	0	0	0	0	0	0	0	0	0	0	0	0	0	0	0	0	0	0	0	0	0
ASV_79eb32df9ec6381ec3356281361bd59e	23	0	39	0	21	28	13	16	0	0	15	21	21	13	0	0	30	24	25	12	27	0	35	20	10	15	17	27	9	27	24	16	22	9	34	0	17	11	7	0	8	15	24	13	16	12	39	23	11
ASV_2d41907ed4c06ed91a5d28cf003315e8	0	0	0	0	0	0	0	0	0	0	0	0	0	0	0	0	0	0	0	0	0	0	0	0	0	0	0	0	0	0	0	0	0	0	0	0	0	0	0	0	0	0	0	0	0	0	0	0	0
ASV_1703db4dbbda1f21cb6d14e4cef4eb56	0	0	0	0	0	0	0	0	0	0	0	26	0	0	0	0	0	0	0	0	0	0	0	0	0	0	0	0	0	0	0	0	0	0	0	0	0	0	0	0	0	0	0	0	0	0	0	0	0
ASV_d353d8f820161b7962514034d5d61ec6	0	0	0	0	0	0	0	0	0	0	0	0	0	0	0	0	0	0	0	0	0	0	0	0	0	0	0	0	0	0	0	0	0	0	0	0	4	0	0	0	0	0	0	0	0	0	0	0	0
ASV_8343cf4c26bb977e05e4d9c5125441ef	0	0	0	0	0	0	0	0	0	0	0	0	0	0	0	0	0	0	0	0	0	0	0	0	0	0	0	0	0	0	0	0	0	0	0	0	0	0	0	0	0	0	0	0	0	0	0	0	0
ASV_8d9dc4086349f819e489234daf20baa7	0	0	0	0	0	0	0	0	0	0	0	0	0	0	0	0	0	0	0	0	0	0	0	0	0	0	0	0	0	0	0	0	0	0	0	0	0	0	0	0	0	0	0	0	0	0	0	0	0
ASV_c0db21fc90b9cd7ed694875d1f852ff3	0	0	0	0	0	0	0	0	0	0	0	0	0	0	0	0	0	0	0	0	0	0	0	0	0	0	0	0	0	6	0	0	0	0	0	0	0	0	0	0	0	0	0	0	0	0	0	0	0
ASV_b11faaa6f8bbfbe2816cb16f31a807f0	0	0	0	0	0	0	0	0	0	0	0	0	0	0	0	0	0	0	0	0	0	0	0	0	0	0	0	0	0	0	0	0	0	0	0	0	0	0	0	0	0	0	0	0	0	0	0	0	0
ASV_53409c6774576774aa9fca7169f87486	24	0	0	0	0	0	0	0	0	0	30	0	32	0	0	0	18	0	0	0	0	0	0	0	0	0	0	19	0	0	0	0	22	0	0	0	0	0	0	0	0	0	0	0	0	0	0	0	0
ASV_d12b1d42cbba726c51783a24e6ebc45b	0	0	0	0	0	0	0	0	0	0	0	0	0	0	0	0	0	0	0	0	0	0	12	0	0	9	0	0	0	0	0	0	0	0	0	0	0	0	0	0	0	0	0	0	0	0	0	0	0
ASV_28026d88093b7c61eb0a6166528927d9	89	63	96	114	59	130	62	94	74	90	99	130	146	77	54	59	59	58	60	83	77	85	76	86	46	13	50	83	62	53	44	83	90	30	35	36	67	132	43	25	67	109	91	117	27	126	51	44	89
ASV_71805a13128ee83b41f0843e4b72de61	0	0	0	0	0	0	0	0	0	0	0	0	0	0	0	0	0	0	0	0	0	0	0	0	0	0	0	0	0	0	0	0	0	0	0	0	0	0	0	0	0	0	0	0	0	0	0	0	0
ASV_8f0c9c387fdfb61b1a9240f0c1296534	0	0	0	0	0	0	0	0	0	0	0	0	0	0	0	0	0	0	0	0	0	0	0	0	0	0	0	0	0	0	0	0	0	0	0	0	0	0	0	0	0	0	0	0	0	0	0	0	0
ASV_52570ed0849790cb27a4b7ddd3964375	0	0	0	0	0	0	0	0	0	0	0	0	0	0	0	0	0	0	0	0	0	0	0	0	0	0	0	0	0	0	0	0	0	0	0	0	0	0	0	0	0	0	0	0	0	0	0	0	0
ASV_34c31b6c52541e2f2c56ba54cccc4efc	0	0	0	0	0	0	0	0	0	0	0	0	0	0	0	0	0	0	0	0	0	0	0	0	0	0	0	0	0	0	0	0	0	0	0	0	0	0	0	0	0	0	0	0	0	0	0	0	0
ASV_d6d183a0b6ae9e602e3156a7561ea2ee	0	0	0	0	0	0	0	0	0	0	0	0	0	0	0	0	0	0	0	0	0	0	0	0	0	0	0	0	0	0	0	0	0	0	0	0	0	0	0	0	0	0	0	0	0	0	0	0	0
ASV_69cc49aa8aa8292a9b35680026839a1e	0	24	29	4	0	22	11	13	13	0	10	13	17	33	0	0	8	27	10	16	14	8	0	20	4	20	5	16	17	0	15	6	0	12	8	9	11	9	0	0	0	36	0	13	24	0	0	0	0
ASV_eaeb4dd390ba0352abd4089902e8dd87	0	0	0	0	0	0	0	0	0	0	0	0	0	0	0	0	0	0	0	0	0	0	0	0	0	0	0	0	0	0	0	0	0	0	0	0	0	0	0	0	0	0	0	0	0	0	0	0	0
ASV_7bce2c7168a01c8f6937e77d5f8c69ca	0	0	0	0	0	0	0	0	0	0	0	0	0	0	0	0	0	0	0	0	0	0	0	0	0	0	0	0	0	0	0	0	0	0	0	0	0	0	0	0	0	0	0	0	0	0	0	0	0
ASV_4f0defcf2b0ad23a1942dacbc71f9e0e	0	0	0	0	0	0	0	0	0	0	0	0	0	0	0	0	0	0	0	0	0	0	0	0	0	0	0	0	0	0	0	0	0	0	0	0	0	0	0	0	0	0	0	0	0	0	0	0	0
ASV_00a96fbd0ac34bfd245f9c24f8737f7d	311	77	0	167	123	0	58	0	38	0	43	0	0	0	26	0	0	0	27	0	70	10	0	0	61	0	80	44	0	14	33	0	68	0	93	70	0	0	26	55	0	0	0	0	51	57	138	58	17
ASV_0b2047d069b880c8132124fceea977d7	0	0	0	0	0	0	0	0	0	0	0	0	0	9	0	0	0	0	0	0	0	0	0	0	0	0	0	0	0	0	0	0	0	0	0	0	0	0	0	0	0	0	0	0	0	0	0	0	0
ASV_bbccb75d1656a239e0196c4aa0b12920	0	0	0	0	0	0	0	0	0	0	0	0	0	0	0	0	0	0	0	0	0	0	0	0	0	0	0	0	0	0	0	0	0	0	0	0	0	0	0	0	0	0	0	0	0	0	0	0	0
ASV_718d236a5282faf1add797b2e5ab9d6a	0	0	0	0	0	0	0	0	0	0	0	0	0	0	0	0	0	0	0	0	0	0	0	0	0	0	0	0	0	0	0	0	0	0	0	0	0	0	0	0	0	0	0	0	0	0	0	0	0
ASV_9ac6da976b84b70100199a52faba7330	3	8	0	0	4	0	0	0	0	0	0	6	0	0	0	0	0	0	0	0	0	0	0	0	0	0	4	6	0	0	0	0	0	0	0	4	0	2	0	0	0	5	0	3	4	0	0	0	0
ASV_76b0d1d5c0846fbfd4b991901d8f23fc	0	0	0	0	0	0	0	0	0	0	0	0	0	0	0	0	0	0	0	0	0	0	0	0	0	0	0	0	0	0	0	0	0	0	0	0	0	0	0	0	0	0	0	0	0	0	0	0	0
ASV_c5ad4e544e9cff1e49fda312796eb1bf	0	0	0	0	0	0	0	0	0	0	0	0	0	0	0	0	0	0	0	0	0	0	0	0	0	0	0	0	0	0	0	0	0	0	0	0	0	0	0	0	0	0	0	0	0	0	0	0	0
ASV_9846598d4b450fbb0e933fdead5e71db	0	0	0	0	0	0	0	0	0	0	0	0	0	0	0	0	0	0	0	0	0	0	0	0	0	0	0	0	0	0	0	0	0	0	0	0	0	0	0	0	0	0	0	0	0	0	0	0	0
ASV_b544444da77f1baf62af9fee3dcdcfce	0	0	13	7	0	0	8	0	0	0	4	0	5	0	0	0	0	0	0	0	0	0	0	6	0	0	0	0	9	0	0	9	0	0	0	0	0	0	0	9	0	0	0	7	0	0	0	9	7
ASV_316b5e2b1008da7cf2d3a0f8a39f1b4f	0	0	0	0	0	0	0	0	0	0	0	0	0	0	0	0	0	0	0	0	0	0	0	0	0	0	0	0	0	0	0	0	0	0	0	0	0	0	0	0	0	0	0	0	0	0	0	0	0
ASV_2d5b1ea05e09a4e3410dd1b438b53907	0	0	0	0	0	0	0	0	0	0	0	0	0	0	0	0	0	0	0	0	0	0	0	0	0	0	0	0	0	0	0	0	0	0	0	0	0	0	0	0	0	0	0	0	0	0	0	0	0
ASV_075ca9c6a73dbe4d626ec84f7f47f982	0	0	0	0	0	0	0	0	0	0	0	0	0	0	0	0	0	0	0	0	0	0	0	0	0	0	0	0	0	0	0	0	0	0	0	0	0	0	0	0	0	0	0	0	0	0	0	0	0
ASV_9fc31ba4bf717f041fa579491e9aa51f	0	0	0	0	0	0	0	0	0	0	0	0	0	0	0	0	0	0	0	0	0	0	0	0	0	0	0	0	0	0	0	0	0	0	0	0	0	0	0	0	0	0	0	0	0	10	0	0	0
ASV_482721995638b5770725cc58e70cd924	0	0	0	0	0	0	0	0	0	0	0	0	0	0	0	0	0	0	0	0	0	0	0	0	0	0	0	0	0	0	0	0	0	0	0	0	0	0	0	0	0	0	0	0	0	0	0	0	0
ASV_ebfda112fb088398965be875479760ad	0	0	0	0	0	0	0	0	0	0	0	0	0	0	0	0	0	0	0	0	0	0	0	0	0	0	0	0	0	0	0	0	0	0	0	0	0	0	0	0	0	0	18	0	0	0	0	0	0
ASV_4c4f0c0ea1acb5397619dfb99105c589	0	0	0	0	0	0	0	0	0	0	0	0	0	0	0	0	0	0	0	0	0	0	0	0	0	0	0	0	0	0	0	0	0	0	0	0	0	0	0	0	0	0	0	0	0	0	0	0	0
ASV_bf8da48dc58a603ab35327d655a4ff4c	0	0	0	0	0	0	0	0	0	0	0	0	0	0	0	0	0	0	0	0	0	0	0	0	0	0	0	0	0	0	0	0	0	0	0	0	0	0	0	0	0	0	0	0	0	0	0	0	0
ASV_14465da4346ef699bb1cfa1bfa9369ad	0	0	0	0	0	0	0	0	0	0	0	0	0	0	0	0	0	0	0	0	0	0	0	0	0	0	0	0	0	0	0	0	0	0	0	0	0	0	0	0	0	0	0	0	0	0	0	0	0
ASV_9779047fe3d2832e9cf6d9c2ca7f3231	0	10	32	0	0	0	0	0	0	0	0	0	0	0	0	0	0	0	0	0	0	0	0	0	0	0	0	0	0	0	0	0	0	0	0	0	0	0	0	0	0	0	0	0	14	0	0	0	0
ASV_78cbb4a382319492e5957c8772790b15	0	0	0	0	0	0	0	0	0	0	0	0	0	0	0	0	0	0	0	0	0	0	0	0	0	0	0	0	0	0	0	0	0	0	0	0	0	0	0	0	0	0	0	0	0	0	0	0	0
ASV_a612f32a8536d6e8ac393b06d2e05ada	0	0	0	0	0	0	0	0	0	0	0	0	0	0	0	0	0	0	0	0	0	0	0	0	0	0	0	0	0	0	0	0	0	0	0	0	0	0	0	0	0	0	0	0	0	0	0	0	0
ASV_c888f55b2bf216019958a6bc359cbe35	0	0	0	0	0	0	0	0	0	0	0	0	0	0	0	0	0	0	0	0	0	0	0	0	0	0	0	0	0	0	0	0	0	0	0	0	0	0	0	0	0	0	0	0	0	0	0	0	0
ASV_05504bef846c7bb09eadc9c4f1c5d60c	0	0	0	0	0	0	0	0	0	0	0	0	0	0	0	0	0	0	0	0	0	0	0	0	0	0	0	0	0	0	0	0	0	0	0	0	0	0	0	0	0	0	0	0	0	0	0	0	0
ASV_c9e3ac0a9ce8a0e69d32e15ee4b98564	0	0	3	0	0	7	0	38	39	16	2	0	33	19	0	0	34	11	9	12	0	19	9	35	9	34	0	0	21	19	14	0	5	6	25	0	26	2	2	0	21	27	7	5	28	0	5	6	20
ASV_0e946c1f69e5e0d9ad68a03b2bf71d81	0	0	0	0	0	0	0	0	0	0	0	0	0	0	0	0	0	0	0	0	0	0	0	0	0	0	0	0	0	0	0	0	0	0	0	0	0	0	0	0	0	0	0	0	0	0	0	0	0
ASV_3182e1656c33be9db58adedbcd4a71b1	0	20	0	0	0	0	0	0	0	0	0	0	0	0	0	0	0	0	0	0	0	0	0	0	0	0	0	0	0	13	0	0	0	0	0	16	0	0	0	0	0	0	0	0	0	0	0	0	11
ASV_9052a4325dd73f391cc533396665be06	0	0	0	0	0	0	0	0	0	0	0	0	0	0	0	0	0	0	0	0	0	0	0	0	0	0	0	0	0	0	0	0	0	0	0	0	0	0	0	0	0	0	0	0	0	0	0	0	0
ASV_b53e06f05e66b10fae9bf6eb67365f0e	0	42	0	26	26	0	0	0	0	0	0	28	26	0	0	0	28	0	13	0	0	25	0	19	7	0	11	19	16	17	16	12	0	27	0	9	0	16	0	0	0	0	13	8	27	0	12	12	15
ASV_90df368b32bb33857ec7e67714cd2450	0	0	0	0	0	0	0	0	0	0	0	0	0	0	0	17	0	0	0	0	0	0	0	0	0	0	0	0	0	0	0	0	0	0	0	0	0	0	0	0	0	0	0	0	0	0	0	0	0
ASV_14240eb2215eeede301f801fa5430996	0	0	0	0	0	0	0	0	0	0	0	0	0	0	0	0	0	0	0	0	0	0	0	0	0	8	0	0	0	0	0	0	0	0	0	0	0	0	0	0	0	0	10	0	0	0	0	0	0
ASV_db8585064cbb9e6403c9edf17048f4b1	0	0	0	0	0	0	0	0	0	0	0	0	0	9	0	0	0	0	0	0	0	0	7	0	0	0	0	0	0	0	0	0	0	0	0	0	0	0	0	0	0	0	0	0	0	0	0	0	0
ASV_758574f3985ffb03a6abd849ab08abea	0	0	0	0	0	0	0	0	0	0	0	0	0	0	0	0	0	0	0	0	0	0	0	0	0	0	0	0	0	0	0	0	0	0	0	0	0	0	0	0	0	0	0	0	0	0	0	0	0
ASV_245250d73d7c2233f191c3a49b3d5614	0	0	0	0	0	0	0	0	0	0	0	0	0	0	0	0	0	0	0	0	0	0	0	0	0	0	0	0	0	0	0	0	0	0	0	0	0	0	0	0	0	0	0	0	0	0	0	0	0
ASV_818b04bc2736c8e59cdb7ff91d74d3a4	0	0	0	0	0	30	0	15	0	0	0	18	8	0	0	7	0	0	0	0	0	0	0	0	0	0	0	0	13	0	0	0	0	12	0	0	0	0	0	0	12	15	5	0	0	0	0	0	0
ASV_419f5839a7dccf237a4a53f4587e026c	0	23	44	0	0	17	5	79	21	12	0	20	54	89	0	0	7	0	0	0	5	0	16	14	0	57	0	6	22	0	70	0	0	14	23	0	18	35	0	0	8	12	24	8	71	0	0	0	24
ASV_bdbc90909f5e14219ce6a83cb4afb089	0	0	0	0	0	0	0	0	0	0	0	0	0	0	0	0	0	0	0	0	0	0	0	0	0	0	0	0	0	0	0	0	0	0	0	0	0	0	0	0	0	0	0	0	0	0	0	0	0
ASV_141437e5023d7f6f02bd8054f56b9996	0	0	0	0	0	0	0	0	0	0	0	0	0	0	0	0	0	0	0	0	0	0	0	0	0	0	0	0	0	0	0	0	0	0	0	0	0	0	0	0	0	0	0	0	0	0	0	0	0
ASV_ad2d776b8db4fa9b3c5c71afdb58cd1c	0	0	0	0	0	0	0	0	0	0	0	0	0	0	0	0	0	0	0	0	0	0	0	0	0	0	0	0	0	0	0	0	0	0	15	0	0	0	0	0	0	0	0	0	0	0	0	0	0
ASV_89443dbf4e6fd0be85f93981a5001dcd	0	0	0	0	0	0	0	0	0	13	0	0	0	0	0	0	0	0	0	0	0	0	0	18	0	0	0	0	0	0	0	0	0	0	0	0	0	0	0	0	0	0	0	0	0	0	0	0	0
ASV_d1eb742c170e9777e47090354c3b1c89	0	0	0	0	0	0	0	0	0	0	0	0	0	0	0	0	0	0	0	0	0	0	0	0	0	0	0	0	0	0	0	0	0	0	0	0	0	0	0	0	0	0	0	0	0	0	0	0	0
ASV_620d39603e191e3b87f09887191118d0	0	0	0	0	0	0	0	0	0	0	0	0	0	0	0	0	0	0	0	0	0	0	0	0	0	0	0	0	0	0	0	0	0	0	0	0	0	0	0	0	0	0	0	0	0	0	0	0	0
ASV_49d1515397e5e45cb1190c7ff557f13a	0	0	0	0	0	0	0	0	0	0	0	0	0	0	0	0	0	0	0	0	0	0	0	0	0	0	0	0	0	0	0	0	0	0	0	0	0	0	0	0	0	0	0	0	0	0	0	0	0
ASV_c0c6b7214c065407914994f4d0ef0876	0	0	0	0	0	0	0	0	0	0	0	0	0	0	0	0	0	0	0	0	0	0	0	0	0	0	0	0	0	0	0	0	0	0	0	0	0	0	0	0	0	0	0	0	0	0	0	0	0
ASV_d0043999672f950cf76f8077a5f4824a	0	9	26	5	10	5	9	9	0	8	0	31	9	20	0	0	0	0	0	0	0	6	0	12	0	30	0	0	18	0	34	5	0	0	8	0	21	27	0	7	0	12	0	0	0	0	0	0	0
ASV_7185de35da1d464e9dbcbc6c33be6573	0	0	0	0	0	0	0	0	0	0	0	0	0	0	0	0	0	0	0	0	0	0	0	0	0	0	0	0	0	0	0	0	0	0	0	0	0	0	0	0	0	0	0	0	0	0	0	0	0
ASV_31bd3827688bbfe13e34126c7bf237b6	0	0	0	0	0	0	0	0	0	0	0	0	0	0	0	0	0	0	0	0	0	0	0	0	0	0	0	0	0	0	0	0	0	0	0	0	0	0	0	0	0	0	0	0	0	0	0	0	0
ASV_1ce08f22dc9757cefc15f802ef03a79d	0	0	0	0	0	0	0	0	0	0	0	0	0	0	0	0	0	0	0	0	0	0	0	0	0	0	0	0	0	0	0	0	0	0	46	0	0	0	3	0	0	0	0	0	0	0	0	0	4
ASV_4cbfff144d4e7a4e0f4619ed505be070	0	0	0	0	0	0	0	0	0	0	0	0	0	0	0	0	0	0	0	0	0	0	0	0	0	0	0	0	0	0	0	0	0	0	0	0	0	0	0	0	0	0	0	0	0	0	0	0	0
ASV_78ef2cae6a2af092057d1df913fea323	0	0	0	0	0	0	0	0	0	0	0	0	0	0	0	0	0	0	0	0	0	0	0	0	0	0	0	0	0	0	0	0	0	0	0	0	0	0	0	0	0	0	0	0	0	0	0	0	0
ASV_2bdeba3ad4c0a03ff80b9da65384bb78	0	0	0	0	0	0	0	0	0	0	0	0	0	0	0	0	0	0	0	0	0	0	0	0	0	0	0	0	0	0	0	0	0	0	0	0	0	0	0	0	0	0	0	0	0	0	0	0	0
ASV_f22f46e521d77aab6145598ef5b250e3	0	0	0	0	0	0	0	0	0	0	0	0	0	0	0	0	0	0	0	0	0	0	0	0	0	0	0	0	0	0	0	0	0	0	0	0	0	0	0	0	0	0	0	0	0	0	0	0	0
ASV_9f28aebd75a08b0f9dc94badc040df0e	0	0	0	0	0	0	0	0	0	0	0	0	0	0	0	0	0	0	0	0	0	0	0	0	0	0	0	0	0	0	0	0	0	0	0	0	0	0	0	0	0	0	0	0	0	0	0	0	0
ASV_4c66f0d777a338cf00bce5ee0455e80a	0	0	0	0	0	0	0	0	0	0	0	0	0	0	0	0	0	0	0	0	0	0	0	0	0	0	0	0	0	0	0	0	0	0	0	0	0	0	0	0	0	0	0	0	0	0	0	0	0
ASV_42af27d0464bde74e62fd53f3db8f7ae	0	0	0	0	0	0	0	0	0	0	0	0	0	0	0	0	0	0	0	0	0	0	0	8	0	0	0	0	0	0	0	0	0	0	0	0	0	0	0	0	0	0	0	0	0	0	0	0	0
ASV_7c9bba28743eed0421bf944baafce708	0	0	0	13	0	0	6	0	0	0	6	0	0	0	0	0	0	0	0	0	0	0	0	0	0	0	0	0	0	0	0	0	0	0	0	0	0	0	0	8	0	0	0	0	0	0	0	0	0
ASV_61f63a201a8f5842fb677d540ac45fda	0	0	0	0	0	0	0	0	0	0	0	0	0	0	0	0	0	0	0	0	0	0	0	0	0	0	0	0	0	0	0	0	0	0	0	0	0	0	0	0	0	0	0	0	0	0	0	0	0
ASV_c319e90e9c6532c0812e1d9a7bcaebac	0	0	0	0	0	0	0	0	0	0	0	0	0	0	0	0	0	0	0	0	0	0	0	0	0	0	0	0	0	0	0	0	0	0	0	0	0	0	0	0	0	0	0	0	0	0	0	0	0
ASV_5778a1e5ccaf1e61f7514995a49e16b3	0	0	0	0	0	0	0	0	0	0	0	0	0	15	0	0	0	8	0	0	0	0	0	0	0	0	0	9	0	0	0	0	0	0	0	0	0	0	10	17	0	30	0	15	0	0	0	0	0
ASV_bae0452515180e0bca421d0fa662ff2b	0	0	10	0	0	0	0	0	0	0	0	0	0	0	0	0	0	0	0	0	0	0	0	0	0	0	0	0	0	0	0	0	0	0	0	0	0	0	0	0	0	0	0	0	0	0	0	0	0
ASV_33deb57a51743c338407d5c7e9b6f5fd	0	137	223	315	153	147	526	115	0	286	130	615	113	140	0	0	51	141	160	100	182	151	132	340	0	0	363	494	275	169	171	0	0	73	0	126	302	182	110	501	0	321	0	158	114	326	0	82	83
ASV_12a183587c7ce76bc5dd7a05773b2174	0	0	0	0	0	0	0	0	0	27	0	24	13	4	0	0	0	0	0	0	0	0	32	12	0	15	0	0	15	0	0	0	0	30	0	0	18	32	0	0	0	0	0	0	14	0	15	15	0
ASV_848b541a76e74a0fd518fc7c98fc3552	0	0	0	0	0	0	0	0	0	0	0	0	0	0	0	0	0	0	0	0	0	0	0	0	0	0	0	0	0	0	0	0	0	0	0	0	0	0	0	0	0	0	0	0	0	0	0	0	0
ASV_6e20d5a4021e9abb12381804a4b4d19c	0	0	0	0	0	0	0	0	0	0	0	27	0	0	0	0	0	0	0	0	0	0	0	0	0	0	0	0	0	0	0	0	0	0	0	0	0	0	0	0	0	0	0	0	0	0	0	0	0
ASV_1b19dd8216299ae7778bd3f0a521da5b	0	0	0	0	0	0	0	0	0	0	0	0	0	0	0	0	0	0	0	0	0	0	0	0	0	0	0	0	0	0	0	0	0	0	0	0	0	0	0	0	0	0	0	0	0	0	0	0	0
ASV_4cbe97d00b4ca82f409931ed1a323fc3	0	0	0	0	0	0	0	0	0	0	0	0	0	0	0	0	0	0	0	0	0	23	0	0	0	0	0	0	0	9	0	0	0	0	0	0	0	0	0	0	0	0	0	0	0	0	0	0	7
ASV_a6f3e75bf40766d0b49ccad3f91478b5	0	0	0	0	0	0	0	0	0	0	0	0	0	0	0	0	0	0	0	0	0	0	0	0	0	0	0	0	0	0	0	0	0	0	0	0	0	0	0	0	0	0	0	0	0	0	0	0	0
ASV_008c8dc0ef3da54981e4571500375d34	0	0	0	0	0	0	0	0	0	0	0	0	0	0	0	0	0	0	0	0	0	0	0	0	0	0	0	0	0	0	0	0	0	0	0	0	0	0	0	0	0	0	0	0	0	0	0	0	0
ASV_30cf70f765db68b710b735e14bd17518	0	0	0	0	0	0	0	0	0	0	0	0	0	0	0	0	0	6	0	0	0	0	0	0	0	0	0	0	0	0	0	0	0	0	0	0	0	0	0	0	0	0	0	0	0	0	0	0	0
ASV_e4aeff6501c2efe7dcf3f80999603a01	0	0	0	0	0	0	0	0	0	0	0	0	0	0	0	0	0	0	0	0	0	0	0	0	0	0	0	0	0	0	0	0	13	0	0	0	0	0	0	0	0	0	0	0	0	11	0	0	0
ASV_b15973b46a6ee545e507aef619d1483e	0	0	0	0	0	0	0	0	0	0	0	0	0	0	0	0	0	0	0	0	0	0	0	0	0	0	0	0	0	0	0	0	0	0	0	0	0	0	0	0	0	0	0	0	0	0	0	0	0
ASV_816c9e951619d32f60d3f448243e2370	9	0	7	0	5	0	0	0	0	0	0	4	0	0	0	0	0	0	0	0	0	0	0	7	0	6	0	6	0	0	0	14	6	0	9	0	2	0	0	0	5	0	0	0	0	0	10	4	4
ASV_9ddebea77354b62af57b39d650b1c0c8	0	0	0	0	0	0	0	0	0	0	0	0	0	0	0	0	0	0	0	0	0	0	0	0	0	0	0	0	0	0	0	63	0	0	0	0	0	0	0	0	0	0	0	0	0	0	0	0	0
ASV_6021624b875cc5a2c73cde0d9ae0f783	0	0	0	0	0	0	0	0	0	0	0	0	0	0	0	0	0	0	0	0	0	0	0	0	0	0	0	0	0	0	0	0	0	0	0	0	0	0	0	0	0	0	0	0	0	0	0	0	0
ASV_3f373f70e61fe5da997fb439d161bf95	0	0	0	0	0	0	0	0	0	0	0	0	0	0	0	0	0	0	0	0	0	0	0	0	0	0	0	0	0	0	0	0	0	0	0	0	0	0	0	0	0	0	0	0	0	0	0	0	0
ASV_33ce07c127b0026946aaa2dbf87d966f	0	5	0	0	0	0	0	0	0	0	0	0	0	0	0	0	0	0	6	8	0	0	0	13	0	8	4	7	7	7	3	3	16	0	0	0	0	0	0	0	0	0	0	6	3	0	0	0	0
ASV_43e7992339ac5d0e8df1e6c66e23af0d	0	0	0	0	0	0	0	0	0	0	0	0	0	0	0	0	0	0	0	0	0	0	0	0	0	0	0	0	0	0	0	0	0	0	0	0	0	0	0	0	0	0	0	0	0	0	0	0	0
ASV_c7d675eaaa8439f8a6a06685e6e74c83	0	0	0	0	0	0	0	0	0	0	0	0	0	0	0	0	0	0	0	0	0	0	0	0	0	0	0	0	0	0	0	0	0	0	0	0	0	0	0	0	0	0	0	0	0	0	0	0	0
ASV_54239c6454a6a3d3a48e90a79744afb7	86	0	0	73	82	0	33	0	0	0	117	0	23	0	42	0	0	0	52	33	0	0	0	0	36	0	0	25	0	49	0	44	49	0	55	50	0	0	0	0	0	0	0	0	0	0	23	0	0
ASV_478b697912e7cb89d81a55dcf759204e	0	0	0	0	0	0	0	0	0	0	0	0	0	0	0	0	0	0	0	0	0	0	0	0	0	0	0	0	0	0	0	0	0	0	0	0	0	0	0	0	0	0	0	0	0	0	0	0	0
ASV_96733c4c81caf5bc0031786c92dff3e3	0	0	0	0	0	0	0	0	0	0	0	0	0	0	0	0	0	0	0	0	0	0	0	0	0	0	0	0	0	0	0	0	0	0	0	0	0	0	0	0	0	0	0	0	0	0	0	0	0
ASV_59d5791491e8c1c035bd4a0696b67ff2	0	0	0	0	0	0	0	0	0	0	0	0	0	0	0	0	0	0	0	0	0	0	0	0	0	0	0	0	0	0	0	0	0	0	0	0	0	0	0	0	0	0	0	0	0	0	0	0	0
ASV_d89c04bb5deb2db48367315276a25c14	0	0	0	0	0	0	0	0	0	0	0	0	0	0	0	0	0	0	0	0	0	0	0	0	0	0	0	0	0	0	0	0	0	0	0	0	0	0	0	0	0	0	0	0	0	0	0	0	0
ASV_3161f181e8db59daa3b763e1af16a9ac	9	0	0	8	0	0	0	0	0	0	0	0	0	0	0	7	6	0	0	0	0	0	0	0	0	0	0	13	0	0	5	0	13	0	0	0	0	0	4	0	3	0	0	0	0	0	0	0	4
ASV_5dc70f212e76d0fa63215227903a02d2	0	0	0	0	0	0	0	0	0	0	0	0	0	0	0	0	0	0	0	0	0	0	0	0	0	0	0	0	0	0	0	0	0	0	0	0	0	0	0	0	0	0	0	0	0	0	0	0	0
ASV_1fb6133693b625e15c1d56e742fafd84	0	0	0	0	0	0	0	0	0	0	0	0	0	0	0	0	0	0	0	0	0	0	0	0	0	0	0	0	0	0	0	0	0	0	0	0	0	0	0	0	0	0	0	0	0	0	0	0	0
ASV_bb518fecd8ffb68f2c76deb00d50f592	0	0	0	0	0	0	0	0	0	0	0	0	0	0	0	0	0	0	0	0	0	0	0	0	0	0	0	0	0	0	0	0	0	0	0	0	0	0	0	0	0	0	0	0	0	0	0	3	0
ASV_2c38e8a02fd40798c01864d488a6d8b0	0	0	0	0	0	0	0	0	0	0	0	0	0	0	0	0	0	0	0	0	0	0	0	0	0	0	0	0	0	0	0	0	0	0	0	0	0	0	0	0	0	0	0	0	0	0	0	0	0
ASV_eec5cd9cabd1fe05feb3ae14f8bdb582	0	0	14	0	0	5	0	0	0	0	0	0	0	0	0	0	0	0	4	0	0	0	0	0	0	0	0	0	4	0	0	0	0	0	0	0	0	0	0	0	0	0	7	0	0	0	0	0	7
ASV_51b6ebbd3c5e161cf67e7c035041c8a7	0	0	0	0	0	0	0	0	0	0	0	0	0	0	0	0	0	0	0	0	0	0	0	0	0	0	0	0	0	0	0	0	0	0	0	0	0	0	0	0	0	0	0	0	0	0	0	0	0
ASV_a4e3aacd456093bee06fe1a9f4b3c056	0	0	0	0	0	0	0	0	0	0	0	0	0	0	0	0	0	0	0	0	0	0	0	0	0	0	0	0	0	0	0	0	0	0	0	0	0	0	0	0	0	0	0	0	0	0	0	0	0
ASV_2b7ccc69798a57d9cedcf47ca6a195d1	0	0	0	0	0	0	0	0	0	0	0	0	0	0	0	0	0	0	0	0	0	0	0	0	0	0	0	0	0	0	0	0	0	0	0	0	0	0	0	0	0	0	0	0	0	0	0	0	0
ASV_c606e4930576f4b31e815ff29f6512a2	0	0	0	0	0	0	0	0	0	0	0	0	0	0	0	0	0	0	0	0	0	0	0	0	0	0	0	0	0	0	0	0	0	0	0	0	0	0	0	0	0	0	0	0	0	0	0	0	0
ASV_352010734040ab113cbb6a6d1ee63684	0	0	0	0	0	0	0	41	0	15	0	0	0	0	0	0	0	0	0	0	0	0	0	0	0	0	0	0	14	0	0	12	0	0	0	0	0	0	0	0	0	0	0	0	0	0	0	0	0
ASV_a5ff8dec8a447f80b2f346d1f04bf4d3	0	0	0	0	0	0	0	0	0	0	0	0	0	0	0	0	0	0	0	0	0	0	0	0	0	0	0	0	0	0	0	0	0	0	0	0	0	0	0	0	0	0	0	0	0	0	0	0	0
ASV_ca34053f7de4206f0a795afef3d6b943	0	0	0	0	0	0	0	0	0	0	0	0	0	0	0	0	0	0	0	0	0	0	0	0	0	0	0	0	0	0	0	0	0	0	0	0	0	0	0	0	0	0	0	0	0	0	0	0	0
ASV_68725935e37ae106781ae01dd8f9e439	0	0	0	0	0	0	0	0	0	0	0	0	0	0	0	0	0	10	0	0	0	0	0	0	0	0	0	0	0	0	0	0	0	0	0	0	0	0	0	0	0	0	0	0	0	0	0	0	0
ASV_d1f710fa85c93651f1c67a265b892364	0	0	0	0	0	0	0	0	0	0	0	0	0	0	0	0	0	0	0	0	0	0	0	0	0	0	0	0	0	0	0	0	0	0	0	0	0	0	0	0	0	0	0	0	0	0	0	0	0
ASV_fa10510da8e34928316f9101ebc81cca	0	0	0	0	0	0	0	0	0	0	0	0	0	0	0	0	0	0	0	0	0	0	0	0	0	0	0	0	0	0	0	0	0	0	0	0	0	0	0	0	0	0	0	0	0	0	0	0	0
ASV_178975d04385118c01b3a65ab14f2583	0	0	0	0	0	0	0	0	0	0	0	0	0	0	0	0	0	0	0	0	0	0	0	0	0	0	0	0	0	0	0	0	0	0	0	0	0	0	0	0	0	0	0	0	0	0	0	0	0
ASV_8c3d2e1a472dc0c4e93c9ea9ec8c41f8	0	0	0	0	0	0	0	0	0	0	0	0	0	0	0	0	0	0	0	0	0	0	0	0	0	0	0	0	0	0	0	0	0	0	0	0	0	0	0	0	0	0	0	0	0	0	0	0	0
ASV_1a9df3fbbc7fc8cecec4239cf801d2fc	0	0	0	0	0	0	0	0	0	0	0	0	0	0	0	0	0	0	0	0	0	0	0	0	0	0	0	0	0	0	0	0	36	0	0	0	0	0	0	0	0	0	0	0	0	0	0	0	0
ASV_cc8553502de34da44652c613f03c2dee	0	0	0	0	0	0	0	0	0	0	0	0	0	0	0	0	0	0	0	0	0	0	0	0	0	0	0	0	0	0	0	0	0	0	0	0	0	0	0	0	0	0	37	0	0	0	0	0	0
ASV_454ccacf26ef0523c37257f582a9f61c	0	0	0	0	0	0	0	0	0	9	0	0	0	0	0	0	0	0	0	0	0	0	0	0	0	0	0	0	0	0	0	0	0	0	0	0	0	0	0	0	0	0	0	0	0	0	0	0	0
ASV_3bb9edc70f70cd01c186d491c64be80f	0	23	0	0	0	16	0	16	20	18	0	0	0	0	0	0	0	0	11	0	0	17	0	13	15	8	25	24	17	0	27	0	0	0	17	0	19	24	0	0	0	22	10	0	18	0	0	0	16
ASV_21cb332b8c1aa6067c50754f8b813801	0	0	0	0	0	0	0	0	0	0	0	0	0	0	0	0	0	0	0	0	0	0	0	0	0	0	0	0	0	0	0	0	0	0	0	0	0	0	0	0	0	0	0	0	0	0	0	0	0
ASV_a87509c9cfb740524148e30fbe845e3a	0	0	0	0	0	0	0	0	0	0	0	0	0	0	0	0	0	0	0	0	0	0	0	0	0	0	0	0	0	0	0	0	0	0	0	0	0	0	0	0	0	0	0	0	0	0	0	0	0
ASV_8f0888d99b194cf4aeb055bdd2d7b208	15	0	0	16	15	8	39	9	12	10	25	16	6	7	14	6	18	11	31	16	15	5	0	11	6	13	16	19	20	18	0	15	25	0	14	14	9	5	0	21	9	0	0	9	0	22	16	17	23
ASV_c5bb9cc8aad2a569de753be1eebbc321	0	0	0	0	0	0	0	0	0	0	0	0	0	0	0	0	0	0	0	0	0	0	0	0	0	0	0	0	0	0	0	0	0	0	0	0	0	0	0	0	0	0	0	0	0	0	0	0	0
ASV_646c60019eae06733055ec4c46643011	0	0	0	0	0	0	0	0	0	0	0	0	0	0	0	0	0	0	0	0	0	0	0	0	0	0	0	0	0	0	0	0	0	0	0	0	0	0	0	0	0	0	0	0	0	0	0	0	0
ASV_a5ea429a7ef008cd0f00809ed09c749f	8	0	0	0	0	0	0	0	0	0	0	0	0	0	0	0	0	0	0	0	0	0	0	0	0	0	0	0	0	0	0	0	0	0	0	0	0	0	0	0	0	0	0	0	0	0	6	0	0
ASV_f960a3527d059d968b6f72ca7af73658	0	0	0	0	0	0	0	0	0	0	0	0	0	0	0	0	0	0	0	0	0	0	0	0	0	0	0	0	0	0	0	0	0	0	0	0	0	0	0	0	0	0	0	0	0	0	0	0	0
ASV_50d6d52a5840ec2eee84f771159d492a	0	0	0	0	0	0	0	0	0	0	0	0	0	0	0	0	0	0	0	0	0	0	0	0	0	0	0	0	0	0	0	0	0	0	0	0	0	0	0	0	0	0	0	0	0	0	0	0	0
ASV_b9b3385d440625801d5a5bf609929a43	0	0	0	0	0	0	0	0	0	0	0	0	0	5	0	0	0	0	0	0	0	0	0	0	0	0	0	0	0	0	0	0	0	0	0	0	0	0	0	0	0	0	0	0	0	0	0	0	9
ASV_75c14994b8a71e4a6fdb6268c9796e4a	0	0	11	0	13	0	0	0	0	0	0	0	0	0	0	0	0	0	0	0	0	0	0	0	0	0	0	0	0	0	0	0	0	0	0	0	0	0	0	0	0	0	0	0	0	0	0	0	0
ASV_1d97af465167798d521d9dc7cb143ef9	0	0	0	0	0	0	0	0	0	0	0	0	0	0	0	0	0	0	0	0	0	0	0	0	0	0	0	0	0	0	0	0	0	0	0	0	0	0	0	0	0	0	0	0	0	0	0	0	0
ASV_f99537282785e6ed1d822ba216ec363a	0	0	0	0	0	0	0	0	0	0	0	0	0	0	0	0	0	0	0	0	0	0	0	0	0	0	0	0	0	0	0	0	0	0	0	0	0	0	0	0	0	0	0	0	0	0	0	0	0
ASV_052ed87a5bce8789c20b59effda065d6	0	0	0	0	0	0	0	0	0	0	0	0	0	0	0	0	0	0	0	0	0	0	0	0	0	0	0	0	0	0	0	0	0	0	0	0	0	0	0	0	0	0	0	0	0	0	0	0	0
ASV_da03da1eef1147967c5046fa9f330630	0	0	0	0	0	0	0	0	0	0	0	0	0	0	0	0	0	0	0	0	0	0	0	0	0	0	0	0	0	0	0	0	0	0	0	0	0	0	0	0	0	0	0	0	0	0	0	0	0
ASV_a9fc95c4fec006000d308ef4622b96b2	0	0	0	0	0	0	0	0	0	0	0	0	0	0	0	0	0	0	0	0	0	0	0	0	0	0	0	0	0	0	0	0	0	0	0	0	0	0	0	0	0	0	0	0	0	0	0	0	0
ASV_5ab7bae3d45cdd5979aeda9bbe636210	0	19	9	30	10	0	0	10	0	0	4	10	0	0	0	0	0	12	11	0	4	0	0	0	0	8	16	5	7	4	10	4	0	6	0	11	7	7	0	15	0	8	0	0	3	0	6	21	0
ASV_7857dc942cdb7fe42401378e8b21a98b	0	0	0	0	0	0	0	0	0	0	0	0	0	0	0	0	0	0	0	0	0	0	0	0	0	0	0	0	0	0	0	0	0	0	0	0	0	0	0	0	0	0	0	0	0	0	0	0	0
ASV_3de5f525094ec393ec1767ae0d16de8d	0	0	0	0	0	0	0	0	0	0	0	0	0	0	0	0	0	0	0	0	0	0	0	0	0	24	0	0	15	0	0	0	0	0	0	0	0	0	0	0	0	0	0	0	0	0	0	0	0
ASV_c0a8f5074b73b0648d1a21b1f3d8ffaf	0	69	44	0	29	0	0	46	0	44	0	75	0	0	0	0	0	0	0	0	45	16	0	0	0	0	0	34	0	0	0	0	0	0	0	15	0	0	0	32	0	47	47	21	35	0	41	0	34
ASV_7c86724efb9d94cb00cfcbff7931f90d	0	0	0	0	0	0	0	0	0	0	0	0	0	0	0	0	0	0	0	0	0	0	0	0	0	0	0	0	0	0	0	0	0	0	0	0	0	0	0	0	0	0	0	0	0	0	0	0	0
ASV_2afb414984002fe8cf79b2b361fdb988	0	0	0	0	0	0	0	0	0	0	0	0	0	0	0	0	0	0	0	0	0	0	0	0	0	0	0	0	0	0	0	0	0	0	0	9	0	0	0	0	0	0	0	0	0	0	0	0	0
ASV_1d24183232c8b233985cbb40f1ed1965	0	0	0	0	0	0	0	0	0	0	0	16	0	0	0	0	0	0	0	0	0	0	0	0	0	0	0	0	0	0	0	0	0	0	0	27	0	0	0	0	0	0	0	0	0	0	0	0	0
ASV_8f7669d8adee53e4b46de4a80c2699fb	0	0	0	0	0	0	0	0	0	0	0	0	0	0	0	0	0	0	0	0	0	0	0	0	0	0	0	0	0	0	0	0	0	0	0	0	0	0	0	0	0	0	0	0	0	0	0	0	0
ASV_4aeefb7cd4b2cfac8a21c88d740d8d98	0	0	0	0	0	0	0	0	15	0	0	0	0	0	0	0	0	0	0	0	0	0	0	0	0	0	0	0	6	0	0	0	0	0	0	0	0	0	0	0	0	0	0	0	0	0	0	0	0
ASV_da515f0d678aafd211db6eb9944463f0	0	0	0	0	0	0	0	0	0	0	0	0	0	0	0	0	0	0	0	0	0	0	0	0	3	0	0	0	0	0	0	0	0	0	0	0	0	0	0	0	0	0	0	0	0	0	0	0	0
ASV_f4072495ca47da6649cdead23739c84d	0	0	0	0	0	0	0	0	0	0	0	0	0	0	0	0	0	0	0	0	0	0	0	0	0	0	0	0	0	0	0	0	0	0	0	0	0	0	0	0	0	0	0	0	0	0	0	0	0
ASV_79550eac563de3afb7e6119afd11607e	0	0	0	0	0	0	0	0	0	0	0	0	0	0	0	0	0	0	0	0	0	0	0	0	0	0	0	0	0	0	0	0	0	0	0	0	0	0	0	0	0	0	0	0	0	0	0	0	0
ASV_7bef7306865c85c0b3ca665e46a43434	0	0	0	0	0	0	0	0	0	0	0	0	0	0	0	0	0	0	0	0	0	0	0	0	0	0	0	0	0	0	0	0	0	0	0	0	0	0	0	0	0	0	0	0	0	0	0	0	0
ASV_7d0c59c74011a7bf98403e9a5ad993ef	0	0	0	0	19	0	0	0	0	0	0	0	0	0	0	0	0	0	0	0	0	0	0	0	0	0	0	0	0	0	0	0	0	0	0	0	0	0	0	0	0	0	0	0	0	0	0	0	0
ASV_d8b1b57b2b93c315199d0b9838d8faa1	0	0	0	0	0	0	0	0	0	0	0	0	0	0	0	0	0	0	0	0	0	0	0	0	0	0	0	0	0	0	0	0	0	8	0	0	0	0	0	0	0	0	0	0	6	0	0	0	0
ASV_5105c79bc954cb0b72a13fc7002e0d9d	0	0	0	0	0	0	0	0	0	0	0	3	0	0	0	0	0	0	0	0	0	0	0	0	0	0	0	0	0	0	0	0	0	0	0	0	0	0	0	0	0	0	0	0	0	0	0	0	0
ASV_76df3471ca1324a6665730baf7688eb3	0	0	0	0	0	0	0	0	0	0	0	0	0	0	0	0	0	0	0	0	0	0	0	0	0	0	0	0	0	0	0	0	0	0	0	0	0	0	0	0	0	0	0	0	0	0	0	0	0
ASV_650c9d7fbe1e0401044ab609e16c2dc6	0	0	0	0	0	0	0	0	0	0	0	0	0	0	0	0	0	0	0	0	0	0	0	0	0	0	0	0	0	0	0	0	0	0	0	0	0	0	0	0	0	0	0	0	0	0	0	0	0
ASV_051cea1b3071c39c145e1c003a3f8f12	0	0	0	0	0	0	0	0	0	0	0	0	0	35	0	0	0	0	0	0	0	0	0	0	0	0	0	0	0	0	0	0	13	0	0	0	0	0	0	0	0	0	0	0	0	0	0	0	0
ASV_fb413a133a6c0822b90d9f67e678619f	0	0	0	0	0	0	0	0	0	0	0	0	0	0	0	0	0	0	0	0	0	0	0	0	0	0	0	0	0	0	0	0	0	0	0	0	0	0	0	0	0	0	0	0	0	0	0	0	0
ASV_92731508cf834807b365436b8d70d36c	0	0	0	0	0	0	0	0	0	0	0	0	0	0	0	0	0	0	0	0	0	0	0	0	0	0	0	0	4	0	0	0	0	0	0	0	0	0	0	0	0	0	0	0	0	0	0	0	0
ASV_f4560fbbbaa49bea1264e5f3a6020a76	0	0	0	0	62	0	0	0	0	0	7	0	0	0	0	0	0	0	7	0	0	0	0	0	0	0	0	0	0	0	0	0	0	0	0	0	14	0	0	0	0	0	0	0	20	0	0	0	0
ASV_ee519cdd96f1a5bf29ce1d2bbb74de6d	7	82	90	0	7	42	0	13	58	35	68	32	34	261	0	14	281	0	159	114	0	32	95	199	33	0	33	0	79	602	92	0	0	15	68	17	0	2	16	28	361	64	9	14	800	23	154	61	14
ASV_ac96af5c5e0e1879d5726b55ab56a8f6	12	8	33	13	12	0	0	12	0	0	5	30	0	0	15	0	6	0	6	0	0	0	0	12	8	17	7	0	11	32	7	19	27	0	0	0	5	0	0	18	0	15	0	11	8	20	0	0	10
ASV_d5527078b57e3804abdf5d3e8bb229bb	0	0	0	0	0	0	0	0	0	0	0	0	0	0	0	0	0	0	0	0	0	0	0	0	0	0	0	0	0	0	0	0	0	0	0	0	0	0	0	0	0	0	0	0	0	0	0	0	0
ASV_dbcdaca3ee9e9fe75d8829e87b8551dc	0	5	0	0	0	0	0	0	0	0	0	0	7	0	0	0	14	0	0	0	0	18	0	0	0	0	5	0	0	0	0	15	0	0	0	6	0	0	0	0	0	0	0	0	0	5	0	0	0
ASV_0b9045e24f581cd1d8276c31dac26de9	0	0	0	0	0	0	0	0	0	0	0	0	0	0	0	0	0	0	0	0	0	0	0	0	0	0	0	0	0	0	0	0	0	0	0	0	3	0	0	0	0	0	0	0	5	0	0	0	0
ASV_f65fe04b0921a77bacea7992c72b38d8	6	0	0	4	0	0	0	0	0	0	0	4	0	0	0	0	0	0	3	0	8	0	0	0	2	0	0	0	4	4	5	0	0	0	0	0	3	7	2	6	0	0	0	0	0	0	4	5	0
ASV_cce4ec3d41cc22cb4569d453576c475f	0	0	0	0	0	0	0	0	0	0	0	0	0	0	0	0	0	0	0	0	0	0	0	0	0	0	0	0	0	0	0	0	0	0	0	0	0	0	0	0	0	0	0	0	0	0	0	0	0
ASV_173c825a18291f2ba18b5e46d9db8408	0	0	0	0	0	0	0	0	0	0	0	0	0	0	0	0	0	0	0	0	0	0	0	0	0	0	0	0	0	0	0	0	0	0	0	0	0	0	0	0	0	0	0	0	0	0	0	0	0
ASV_2b8636ecdb11554727f10abfe9075cb1	0	0	0	0	0	0	0	0	0	0	0	0	0	0	0	0	0	0	0	0	0	0	0	0	0	0	0	0	0	0	0	0	0	0	0	0	0	0	0	0	0	0	0	0	0	0	0	0	0
ASV_1c10fc26642490a720dde08b26a82554	0	0	0	0	0	0	0	0	0	0	0	0	0	0	0	0	0	0	0	0	0	0	0	0	0	0	0	0	0	0	0	0	0	0	0	0	0	0	0	0	0	0	0	0	0	0	0	0	0
ASV_58138fe608d1b136d3da8df351b0b560	0	0	0	0	0	0	0	0	0	0	0	0	0	0	0	0	0	0	0	0	0	0	0	0	0	0	0	0	0	0	0	0	0	0	0	0	0	0	0	0	0	0	0	0	0	0	0	0	0
ASV_24cb328c9fd7acc137e16d564d2da79b	0	0	0	0	0	0	0	0	0	0	0	0	0	0	0	0	0	0	0	0	0	30	0	0	0	0	0	0	0	0	0	0	0	0	0	0	0	0	0	0	0	0	0	0	0	0	0	0	0
ASV_befcb503d03f08ffbab5378191637555	0	0	0	0	0	0	0	0	0	0	0	0	0	0	0	0	0	0	0	0	0	0	0	0	0	0	0	0	0	0	0	0	0	0	0	0	0	0	0	0	0	0	0	0	0	0	0	0	0
ASV_a090ad6f60cae1341013de4691a769fc	63	103	51	12	12	41	28	65	93	55	30	21	24	87	10	10	64	13	87	24	65	87	46	35	25	204	50	56	83	86	148	33	76	12	95	15	34	29	24	48	21	60	126	39	20	6	54	61	62
ASV_40297c6e9f18bf7f68d48163b48f0279	0	0	0	0	0	0	0	0	0	0	0	0	0	0	0	0	0	0	0	0	0	0	0	0	0	0	0	0	0	0	0	0	0	0	0	0	0	0	0	0	0	0	0	0	0	0	0	0	0
ASV_00718f71f0ae98b65cfa1ebcdbbad364	10	0	0	7	9	26	17	37	11	0	0	0	19	0	0	20	7	0	11	0	0	0	13	36	0	28	0	0	0	27	7	8	8	14	17	0	0	0	0	0	23	23	19	14	26	13	0	0	31
ASV_5ededffbd2b080f89d833efe319a03ea	0	0	0	0	0	0	0	0	0	0	0	0	0	0	0	0	0	0	0	0	0	0	0	0	0	0	0	0	0	0	0	0	0	0	0	0	0	0	0	0	0	0	0	0	0	0	0	0	0
ASV_391afd364a6cee56dafc0a99c92e2bd9	0	28	18	0	0	0	0	0	0	0	19	0	0	0	25	0	17	14	17	0	0	0	0	56	0	0	0	0	0	18	0	0	0	0	0	0	0	0	0	0	0	0	0	0	0	0	0	23	0
ASV_a4f843158704092de3800b3dc949dea0	0	0	15	0	0	0	0	0	0	0	0	0	0	0	0	0	0	44	0	0	0	0	0	20	0	0	0	0	0	0	0	0	0	0	0	0	0	0	0	0	0	0	13	0	0	0	0	0	0
ASV_945184b6386c192c0066e0a98a154780	0	0	0	0	0	0	0	0	0	0	0	0	0	0	0	0	0	0	0	0	0	0	0	0	0	0	0	0	0	0	0	0	0	0	0	0	0	0	0	0	0	0	0	0	0	0	0	0	0
ASV_b4d1f38f0a419425058b3493b8e21e45	0	0	0	0	0	0	0	0	0	0	0	0	0	0	0	0	0	0	0	0	0	0	0	0	0	0	0	0	0	0	0	0	0	0	0	0	5	0	0	0	0	0	0	0	0	0	0	0	0
ASV_8ca0b9917d926bb6241ce6e23673fce4	12	0	0	0	5	0	9	0	0	0	0	0	5	0	0	0	0	0	0	0	11	0	0	0	14	0	21	15	0	0	0	0	0	0	0	0	0	0	0	0	0	0	0	0	0	0	13	0	0
ASV_0f673ec7fe3b7797d42b84bee4cf76cb	0	0	0	0	0	0	0	0	0	0	0	0	0	0	0	0	0	0	0	0	0	0	0	0	0	0	0	0	0	0	0	0	0	0	0	0	0	0	0	0	0	0	0	0	0	0	0	0	0
ASV_1de73ffefb8617d2ca9ccf28c78eb08b	0	0	0	0	0	0	0	0	0	0	0	50	0	0	0	0	0	0	0	0	0	0	0	0	0	0	0	0	0	0	0	0	0	0	0	0	0	0	0	0	0	0	0	0	0	0	0	0	0
ASV_d6431d139bc9a31eddd4c56368217b4d	0	10	8	0	0	0	0	3	0	8	0	0	0	0	0	0	0	0	0	0	12	0	0	6	0	0	0	0	0	0	0	0	0	0	0	0	0	12	0	0	0	0	0	5	0	0	0	9	0
ASV_17a490d18ca62d3ea7c607a46512ead6	0	0	26	0	0	0	0	17	33	38	0	22	14	32	0	0	17	27	26	16	0	0	47	15	0	40	0	0	27	27	34	0	0	26	36	0	30	0	0	0	0	0	20	27	22	20	0	7	11
ASV_9702cf2b36f4302e9b3dccc9a30dc8c7	0	9	0	0	0	0	0	0	0	0	0	0	0	0	0	0	0	0	0	0	0	0	0	0	0	0	0	0	0	0	0	0	0	0	0	0	0	0	0	0	0	0	0	0	0	0	0	0	0
ASV_9e200436ff4a1732dddb80e8dae52430	0	0	0	0	0	0	0	0	0	0	0	0	0	0	0	0	0	0	0	0	0	0	0	0	0	0	0	0	0	0	0	0	0	0	0	0	0	0	0	0	0	0	0	0	0	0	0	0	0
ASV_75362073255c5db1675829e566b0a7a8	0	0	0	0	0	0	0	0	0	0	0	0	0	0	0	0	0	0	0	0	0	0	0	0	0	0	0	0	0	0	0	0	0	0	0	0	0	0	0	0	0	0	0	0	0	0	0	0	0
ASV_23d6e67ff377b63cc8506920f662b5a5	0	0	0	0	0	0	0	0	0	0	0	0	0	0	0	0	0	0	0	0	6	0	0	0	0	0	0	0	0	0	0	0	9	0	0	0	0	0	0	0	0	0	0	0	0	0	6	0	0
ASV_8e57537705ae11dbfe5b178fe557f06c	0	0	0	0	0	0	0	0	0	0	0	0	0	0	0	0	0	0	0	0	0	0	0	0	0	0	0	0	68	0	0	0	0	0	0	0	0	0	0	0	0	0	0	0	0	0	0	0	0
ASV_5ccd30281011c170e7e836bc752205e6	0	0	0	0	0	0	0	0	0	0	0	0	0	0	0	0	0	0	0	0	0	0	0	0	0	0	0	0	0	0	0	0	0	0	0	0	0	0	0	0	0	0	0	0	0	0	0	0	0
ASV_519b6c54592dbc28a24ce97433a3484d	0	0	13	18	0	0	0	0	0	8	0	10	0	25	0	0	0	0	0	0	0	0	24	0	0	10	0	0	17	0	17	0	0	0	0	13	17	30	12	9	0	0	16	0	9	9	0	8	15
ASV_3219af75ee8056ed06ba81e873b0d0cb	43	97	93	60	31	10	20	33	29	49	11	113	21	22	10	0	15	14	23	0	67	20	22	31	9	43	35	76	56	4	52	23	28	36	30	46	34	61	20	58	13	21	14	53	30	13	98	74	38
ASV_d1c3ec13f4b8d4a42a9178106a471562	0	0	0	0	0	0	0	0	0	0	0	0	0	0	0	0	0	0	0	0	0	0	0	0	0	0	0	0	0	0	0	0	0	0	0	0	5	0	0	0	0	0	0	0	0	0	0	0	0
ASV_5bd6cf22f34d9d86f15452b438ebbd5e	66	167	101	167	121	79	129	209	134	127	96	134	126	65	132	57	299	74	164	51	100	197	133	220	57	89	170	189	109	139	86	286	126	95	131	39	47	97	29	90	118	154	70	193	94	119	33	239	236
ASV_a891fb44241e433fa8acf251ef4d328f	11	0	0	38	14	12	0	0	10	0	11	0	0	0	29	19	17	9	0	20	0	6	0	0	0	13	0	0	0	19	0	26	34	0	26	0	0	0	0	0	0	0	8	0	0	18	7	15	11
ASV_b496e3228421cbc0ae464d77b5fb81d5	0	0	12	0	0	0	0	12	0	0	0	18	0	0	0	0	0	0	0	0	0	0	0	0	0	0	0	0	0	0	0	0	0	0	0	0	0	0	0	0	0	0	0	0	13	0	0	0	0
ASV_00ea14483e4dba2bf43178e4ae62c150	0	0	0	0	0	0	0	0	0	0	0	0	0	0	0	0	0	0	0	0	0	0	0	0	0	0	0	0	0	0	0	0	0	0	0	0	0	0	0	0	0	0	0	0	0	0	0	0	0
ASV_7f24ad12f37f52f5c6484500c8311128	0	11	5	27	7	0	8	0	0	0	0	39	2	0	0	0	0	0	0	2	0	0	4	0	11	5	0	10	0	0	8	4	0	0	0	9	0	10	0	13	0	0	0	0	0	4	9	0	0
ASV_035b591be78b26a76ec4aff35ddf5dde	0	0	0	0	0	0	0	0	0	0	0	0	0	0	0	0	0	0	0	0	0	0	0	0	0	0	0	0	0	0	0	0	0	0	0	0	0	0	0	0	0	0	0	0	0	0	0	0	0
ASV_cc7231cc6b5f4d5717e1ce0b1fb78d11	0	0	0	0	0	0	0	0	0	0	0	0	0	0	0	0	0	0	0	0	0	0	0	0	0	0	0	0	0	0	0	0	0	0	0	0	0	0	0	0	0	0	0	0	0	0	0	0	0
ASV_61535a40adb8221483821e3984d0b1ac	287	108	51	487	231	14	127	49	85	21	111	122	21	16	163	219	109	68	100	135	107	16	23	110	133	59	76	113	82	169	88	346	187	32	150	138	78	28	45	71	70	56	32	78	48	147	217	191	155
ASV_57186a702378fa48020b87c861aefd5d	0	0	0	0	0	0	0	0	0	0	0	0	0	0	0	0	0	0	0	0	0	0	0	0	0	0	0	0	0	0	0	0	0	0	0	0	0	0	0	0	0	0	0	0	0	0	0	0	0
ASV_92ae682f7b96cb2474de72a7aeced8d5	0	0	0	0	0	0	0	0	0	0	0	0	0	0	0	0	0	0	0	0	0	0	0	0	0	0	0	0	0	0	0	0	0	0	0	0	0	0	0	0	0	0	6	0	0	0	0	0	0
ASV_fb71f2db9c85f77cfe95da67881642e9	0	0	0	0	0	0	0	0	0	0	0	0	0	0	0	0	0	0	0	0	0	0	0	0	0	0	0	0	0	0	0	0	0	4	0	0	8	0	0	0	0	0	13	0	0	0	0	0	0
ASV_2cf5054feccaa4613dd41e8434a44c9a	0	13	14	0	0	25	0	24	0	25	0	18	21	0	0	0	0	0	14	0	17	0	0	21	0	12	13	17	17	17	22	21	0	14	0	0	22	18	13	10	0	0	15	23	13	30	23	27	7
ASV_9d88acce7b2f13b58bf95d2f17ec8c2f	0	0	0	0	0	0	0	0	0	0	0	0	0	0	0	0	0	0	0	0	0	0	0	0	0	0	0	0	0	0	0	0	0	0	0	0	0	0	0	0	0	0	0	0	0	0	0	0	0
ASV_b5e04b45b7c16fc8c05ae417cefd52ac	0	0	0	0	0	0	9	0	0	0	0	0	0	0	0	0	0	0	0	0	0	0	0	0	0	0	0	0	0	0	0	0	0	0	0	0	0	0	0	0	0	0	0	0	0	0	0	0	0
ASV_4720101da108bbd921a4d0b3628fa10a	0	0	0	0	0	0	0	0	0	0	0	0	0	0	0	0	0	0	0	0	0	0	0	0	0	0	0	0	0	0	0	0	0	0	0	0	0	0	0	0	0	0	0	0	0	0	0	0	0
ASV_90a0d5f60a71fbb43a725f5286dc2641	21	0	0	20	0	0	0	0	0	0	0	0	0	0	0	0	0	0	7	0	0	0	0	0	0	0	0	0	0	0	0	0	10	0	0	0	0	0	0	0	0	0	0	0	0	0	0	0	0
ASV_2ae819fa78b8a9e0980afa1cc66d1892	0	0	0	0	0	0	0	0	0	0	0	0	0	0	0	0	0	0	0	0	0	0	0	0	0	0	0	0	0	0	0	0	0	0	0	0	0	0	0	0	0	0	0	0	0	0	0	0	0
ASV_6096ab7a207694486408f668a1344cd5	0	0	0	0	0	0	0	0	0	0	0	0	0	0	0	0	0	0	0	0	0	0	0	0	0	0	0	0	0	0	0	0	0	0	0	0	0	0	0	0	0	0	0	0	0	0	0	0	0
ASV_0796d85e95f7e01c597cf7391fb77e29	0	0	0	0	0	0	0	0	0	0	0	0	0	0	0	0	0	0	0	0	0	0	0	0	0	0	0	0	0	0	0	0	0	0	0	0	0	0	0	0	0	0	0	0	0	0	0	0	0
ASV_4996ace2d217dbaf7f2aabfea0e2774b	0	0	7	10	0	0	0	0	0	0	0	0	0	0	0	0	0	0	0	0	0	0	0	0	0	0	0	0	0	10	0	0	0	0	0	0	0	0	0	0	0	0	0	0	0	0	0	0	0
ASV_20bae759bf62d68283656ce383b09295	0	0	0	0	0	0	0	0	0	0	0	0	0	0	0	0	0	0	0	0	0	0	0	0	0	0	0	0	0	0	0	0	0	0	0	0	0	0	0	0	0	0	0	0	0	0	0	0	0
ASV_28fb73a6ee77ab545593ab831b53af25	0	0	0	0	0	0	0	0	0	0	0	0	0	0	0	0	0	0	0	0	0	0	0	0	0	0	0	0	0	0	0	0	0	0	0	0	0	0	0	0	0	0	0	0	0	0	0	0	0
ASV_53a542c5730d8042b5c532e8e3d48a55	0	0	0	0	0	0	0	0	0	0	0	0	0	0	0	0	0	0	0	0	0	0	0	0	0	0	0	0	0	0	0	0	0	0	0	0	0	0	0	0	0	0	0	0	0	0	0	0	0
ASV_506ee17cb5d882636086031fa2232f11	0	0	0	0	0	0	0	0	0	0	0	0	0	0	0	0	0	0	0	0	0	0	0	0	0	0	0	0	0	0	0	0	0	0	0	0	0	0	0	0	0	0	0	0	0	0	0	0	0
ASV_e22a3bc402e13dd2bbf449a31d4ef804	0	0	0	0	0	0	0	7	0	4	0	4	0	0	0	4	0	0	0	0	0	0	4	0	0	9	0	0	0	0	0	0	0	0	0	0	0	2	0	0	0	0	12	5	0	0	0	0	0
ASV_6a7a6fed3a850c6bab631c438c0556c4	0	0	0	0	0	0	0	0	0	0	0	0	0	0	0	0	0	0	0	0	0	0	0	0	0	0	0	0	0	0	0	0	0	0	0	0	0	0	0	0	0	0	0	0	0	0	0	0	0
ASV_3ced5e781c21d9ba0af7075f78447235	0	63	8	0	0	0	0	10	0	0	0	10	0	38	0	0	0	20	0	0	0	0	13	35	0	101	0	0	71	0	0	5	0	19	10	0	8	5	0	0	0	0	21	16	7	0	0	0	0
ASV_d753773ed9e72be8414022664fc2d4a9	0	0	0	0	0	0	0	0	0	0	0	0	0	0	0	0	0	0	0	0	0	0	0	0	0	0	0	0	0	0	0	0	0	0	0	0	0	0	0	0	0	0	0	0	0	0	0	0	0
ASV_5b6c39d05e3158f0a0a39299ec72d758	0	0	0	0	0	0	0	0	0	0	0	0	0	0	0	0	0	0	0	0	0	0	0	0	0	0	0	0	0	0	0	0	0	0	0	0	0	0	0	0	0	0	0	0	0	0	0	0	0
ASV_55b7688dfd42d9b2545d67bb5b0f086c	0	0	0	0	0	0	0	0	4	0	0	0	0	0	0	0	0	0	37	0	17	13	8	0	0	9	0	4	5	0	19	0	0	0	23	0	0	0	4	0	0	0	0	0	0	0	38	0	0
ASV_8c0f90dbb0addeb7468830ff0d9c94a8	0	0	0	0	0	0	0	0	0	0	0	0	0	0	0	0	0	0	0	0	0	0	0	0	0	0	0	0	0	0	0	0	0	0	0	0	0	0	0	0	0	0	0	0	0	0	0	0	0
ASV_f73825b7b1eceb39f7a189d658ba1662	0	0	0	0	0	0	0	0	0	0	0	0	0	0	0	0	0	0	0	0	0	0	0	0	0	0	0	0	0	0	0	0	0	0	0	0	0	0	0	0	0	0	0	0	0	0	0	0	0
ASV_829165da74737b5c95dda91e979e2a2f	0	0	0	0	0	0	0	0	0	0	0	0	0	0	0	0	0	0	0	0	0	0	0	0	0	0	0	0	0	0	0	0	0	0	0	0	0	0	0	0	0	0	0	0	0	0	0	0	0
ASV_ecf1cd1bf2d45f5ccaaef0e6d5cd8a15	0	0	0	0	0	0	0	0	0	0	0	0	0	0	0	0	0	0	0	0	0	0	0	0	0	0	0	0	0	0	0	0	0	0	0	0	0	0	0	0	0	0	0	0	0	0	0	0	0
ASV_95cd2ba9f1c57f9abeaafebce6f3db94	0	0	0	0	0	0	0	0	3	0	0	0	0	0	0	0	0	0	0	0	0	0	0	0	0	0	0	0	6	0	0	0	0	2	0	0	0	5	0	0	0	0	0	0	8	0	0	0	0
ASV_a985f0b427eead7e8c11f3de0a3c1254	0	0	0	0	0	0	0	0	0	0	0	0	0	0	0	0	0	0	0	0	0	0	0	0	0	0	0	0	0	0	0	0	0	0	0	0	0	0	0	0	0	0	0	0	0	0	0	0	0
ASV_e2581e3ad736bf6c5d09c0af540e656a	0	0	0	0	0	0	0	0	0	0	0	0	0	0	0	0	0	0	0	0	0	0	0	0	0	0	0	0	0	0	0	0	0	0	0	0	0	0	0	0	0	0	0	0	0	0	0	4	0
ASV_9f717449ee5e96e64e652248214feb81	0	0	0	0	0	0	0	0	0	0	0	0	0	0	0	0	0	0	0	0	0	0	0	0	0	0	0	0	0	0	0	0	0	0	0	0	0	0	0	0	0	0	0	0	0	0	0	0	0
ASV_6419abb8aa5061d258fc9d4d7b743a6c	0	0	0	0	0	0	0	0	0	0	0	0	0	0	0	0	0	0	0	0	0	0	0	0	0	0	0	0	0	0	0	0	0	0	0	0	0	0	0	0	0	0	0	0	0	0	0	0	0
ASV_d4c822c5215554446fe47a1c1bf80859	0	18	0	0	0	0	0	0	0	0	0	0	0	0	0	0	0	0	0	0	0	0	0	0	0	0	0	0	0	0	0	0	0	0	0	0	0	0	0	0	0	0	0	0	0	0	0	0	0
ASV_87081e8a1150260fa97f037b950ff857	0	0	0	0	0	0	0	0	0	0	0	0	0	0	0	0	0	0	0	0	0	0	0	0	0	0	0	0	0	0	0	0	0	0	0	0	0	0	0	0	0	0	0	0	0	0	0	0	0
ASV_af2ae83db0ea9b8d611094fb57b22401	0	0	0	0	0	0	0	0	0	0	0	0	0	0	0	0	0	0	0	0	0	0	0	0	0	0	6	0	0	0	0	0	0	0	0	0	0	0	0	0	0	0	0	0	0	0	0	0	0
ASV_9161e3417fd7e7f1a8c044892c346590	0	0	0	0	0	0	0	0	0	0	0	0	0	0	0	0	0	0	0	0	0	0	0	0	0	0	0	0	0	0	14	0	0	0	0	0	0	0	0	0	0	0	0	0	0	0	0	0	0
ASV_31391d25cfc18d27afa1f1d21e0de9e7	0	0	0	0	0	0	0	0	0	0	0	0	0	0	0	0	0	0	0	0	0	0	0	0	0	0	0	0	0	0	0	0	0	0	0	0	0	0	0	0	0	0	0	0	0	0	0	0	0
ASV_f42cc0032892dc469acee18317f2572a	0	0	0	0	0	0	0	0	0	0	0	0	0	0	0	0	0	0	0	0	0	0	0	0	0	0	0	0	0	0	0	0	0	0	0	0	0	0	0	0	0	0	0	0	0	0	0	0	0
ASV_01f4a677f6be40fd68cad4b938dace86	0	0	0	0	0	0	0	0	0	0	0	0	0	0	0	0	0	0	0	0	0	0	0	0	0	0	0	0	0	0	0	0	0	0	0	0	0	0	0	0	0	0	0	0	0	0	0	0	0
ASV_8f9addd511e62a91672469f36811367a	0	0	0	0	0	0	0	0	0	0	0	0	0	0	0	0	0	0	0	0	0	0	0	0	0	0	0	0	0	0	0	0	0	0	0	0	0	0	0	0	0	0	0	0	0	0	0	0	0
ASV_ab9899b443255cd34e51705c7b8ea201	0	0	0	0	0	0	0	0	0	0	0	0	0	0	0	0	0	0	0	0	0	0	0	0	0	0	0	0	0	0	0	0	0	0	0	0	0	0	0	0	0	0	0	0	0	0	0	0	0
ASV_686319a9da831cf8da2055ef2e1d4a53	0	0	0	0	0	0	0	0	0	0	0	0	0	0	0	0	0	0	0	0	0	0	0	0	0	0	0	0	0	0	0	0	0	0	0	0	0	0	0	0	0	0	0	0	0	0	0	0	0
ASV_157afa994dc5640dc7cfad478f203cd6	0	0	0	0	0	0	0	0	0	0	0	0	0	0	0	0	0	0	0	0	0	0	0	0	0	0	0	0	0	0	0	0	0	0	0	0	0	0	0	0	0	0	0	0	0	0	0	0	0
ASV_9c3812b798be8e02b6065800ec5dd803	0	0	0	0	0	0	0	0	0	0	0	0	0	0	0	0	0	0	0	0	0	0	0	0	0	0	0	0	0	0	0	0	0	0	0	0	0	0	0	0	0	0	0	0	0	0	0	0	0
ASV_0a83a4c4d22dcc04a5d65aa4ff893ea9	0	8	0	0	0	0	0	0	0	0	0	0	0	0	0	0	0	0	0	0	0	0	0	0	0	0	0	0	0	0	0	0	0	0	0	0	0	0	0	0	0	0	0	0	0	0	0	0	0
ASV_39170821c93fa03082f5936fae25e45a	0	0	0	0	0	0	0	0	0	0	0	0	0	0	0	0	0	0	0	0	0	0	0	0	0	0	0	0	0	0	0	0	0	0	0	0	0	0	0	0	0	0	0	0	0	0	0	0	0
ASV_12d16279c133022af97ac213b5b700ae	0	0	0	0	0	0	0	0	0	0	0	0	0	0	0	0	0	0	0	0	0	0	0	0	0	0	0	0	0	0	0	0	0	0	0	0	0	0	0	0	0	0	0	0	0	0	0	0	0
ASV_851186e32f76e0146a669e5b0b0f3fc5	0	0	0	0	0	0	0	0	0	0	0	0	0	0	0	0	0	0	0	0	0	0	0	0	0	0	0	0	0	0	0	0	0	0	0	0	0	0	0	0	0	0	0	0	0	0	0	0	0
ASV_737c098d1007948d40e6cbaf904b72d9	0	0	0	0	0	0	0	0	0	0	0	0	0	0	0	0	0	0	0	0	0	0	0	0	0	0	0	0	0	0	0	0	0	0	0	0	0	0	0	0	0	0	0	0	0	0	0	0	0
ASV_65f34e65a8d57e1e2c38132b8b75ec19	0	0	0	0	0	0	0	0	0	0	0	0	0	0	0	0	0	0	0	0	0	0	0	0	0	0	0	0	0	0	0	0	0	0	0	0	0	0	0	0	0	0	0	0	0	0	0	0	0
ASV_2ce96a76939bf063d3ae32748955f078	0	0	0	0	0	0	0	0	0	0	0	0	0	0	0	0	0	0	0	0	0	0	0	0	0	0	0	0	0	0	0	0	0	0	0	0	0	0	0	0	0	0	0	0	0	0	0	0	0
ASV_caef1055264b6e1116f3d590e87dc36c	0	0	0	0	0	0	0	0	0	0	0	0	0	0	0	0	0	0	0	0	0	0	0	0	0	0	0	0	0	0	0	0	0	0	0	0	0	0	0	0	0	0	0	0	0	0	0	0	0
ASV_d02124c0bb705b88bf5911d9860d5617	0	0	0	0	0	0	0	0	0	0	0	0	0	0	0	0	0	0	0	0	0	0	0	0	0	0	0	0	0	0	0	0	0	0	0	0	0	0	0	0	0	0	0	0	0	0	0	0	0
ASV_ea3fae013805071c6664a92b17bbafd5	0	0	0	0	0	0	0	0	0	0	12	0	0	0	0	0	0	0	0	0	0	0	0	0	0	0	0	0	0	0	0	0	0	0	0	0	0	0	0	0	0	0	0	0	0	0	0	0	0
ASV_c22b16cc6108c04f29fea3b6d4c81571	0	0	0	0	0	0	0	0	0	0	0	0	0	0	0	0	0	0	0	0	0	0	0	0	0	0	0	0	0	0	0	0	0	0	0	0	11	0	0	0	0	0	0	0	0	0	0	0	0
ASV_d2d7f3bcfbd5dbba2f36f42fceabcd0c	0	0	0	0	0	0	0	0	0	0	0	0	0	0	0	0	0	0	0	0	0	0	0	0	0	0	0	0	0	0	0	0	0	0	0	0	0	0	0	0	0	0	0	0	0	0	0	0	0
ASV_f666aa97efa00ca65dbddc6bec492de5	0	0	0	0	0	0	0	0	0	0	0	0	0	0	0	0	0	0	0	0	0	0	0	0	0	0	0	0	0	0	0	0	0	0	0	0	0	0	0	0	0	0	0	0	0	0	0	0	0
ASV_f2ce17193f6f8d5e0fc7b9eec771f8f2	0	0	0	0	0	0	0	0	0	0	0	0	0	0	0	0	0	0	0	0	0	0	0	0	0	0	0	0	0	0	0	0	0	0	0	0	0	0	0	0	0	0	0	0	0	0	0	0	0
ASV_12f7fde8c9c0ce7a08018aba89a8cb47	0	4	0	0	0	0	0	0	0	4	0	0	4	6	0	0	0	0	2	0	0	4	0	8	0	5	4	0	4	0	2	0	5	3	5	0	0	0	0	0	0	0	4	0	0	0	5	0	7
ASV_ff607d432f664b075a36c72048fa9bba	0	0	0	0	0	0	0	0	0	0	0	0	0	0	0	0	0	0	0	0	0	0	0	0	0	0	0	0	0	0	0	0	0	0	0	0	0	0	0	0	0	0	0	0	0	0	0	0	0
ASV_e36f5a8d9970ec0bdc84d7c9bd361493	0	0	0	0	0	0	0	0	0	0	0	0	0	0	0	0	0	0	0	0	0	0	0	0	0	0	0	0	0	0	0	0	0	0	0	0	0	0	0	0	0	0	0	0	0	0	0	0	0
ASV_e200040477ec9b330a24ef5dfc059612	0	0	0	0	0	0	0	18	16	24	10	0	0	0	0	0	0	0	0	21	0	0	0	0	0	9	0	0	0	0	0	12	0	0	13	0	0	0	0	0	36	0	0	0	0	27	0	0	33
ASV_0e6cae2150bb29a000c184ea196e379f	0	0	0	0	0	0	0	0	0	0	0	0	0	29	0	0	0	0	0	0	0	0	0	0	0	11	0	0	0	0	0	0	0	0	0	0	0	0	0	0	0	0	0	0	0	0	0	0	0
ASV_41d744e752f09494cf50e9efb318ee75	0	0	0	0	0	0	0	0	0	11	0	0	0	0	0	0	0	0	0	0	0	0	0	0	0	0	0	0	0	0	0	0	0	0	0	0	0	0	0	0	0	0	0	0	0	0	0	0	0
ASV_b7fbf18e8335eb670344783bd6ded15f	0	0	0	0	0	0	0	0	0	0	0	0	0	0	0	0	0	0	0	0	0	0	0	0	0	0	0	0	0	0	0	0	0	0	0	0	0	0	0	0	0	0	0	0	0	0	0	0	0
ASV_266b798b83c4d87d0047b4ef951eaea3	0	0	0	0	0	0	0	0	0	0	0	0	0	0	0	0	0	0	0	0	0	0	0	0	0	0	0	0	0	0	0	0	0	0	0	0	0	0	0	0	0	0	0	0	0	0	0	0	0
ASV_29f16c9da8e8e1be8e9932dc685bd355	0	0	0	0	0	0	0	0	0	0	0	0	0	0	0	0	0	0	0	0	0	0	0	0	0	0	0	0	0	0	0	0	0	0	0	0	0	0	0	0	0	0	0	0	0	0	0	0	0
ASV_5922ffdce9a6913d677df1977472bece	0	0	0	0	0	0	0	0	0	0	0	0	0	0	0	0	0	0	0	0	0	0	0	0	0	0	0	0	0	0	0	0	0	0	0	0	0	0	0	0	0	0	0	0	0	0	0	0	0
ASV_65990c74559e4adfaa672a884ad7d464	196	80	255	53	191	65	121	120	386	258	100	284	17	68	452	571	154	226	281	230	106	99	282	293	75	283	90	88	398	266	216	543	269	91	214	167	246	25	49	52	128	124	267	146	62	421	134	346	442
ASV_e3c944b3f0da2607c261fb25484c89bd	5	5	8	0	0	9	0	9	6	4	0	4	0	21	0	0	0	0	0	0	0	0	5	8	0	20	21	7	11	5	5	0	5	4	35	5	2	0	6	6	8	14	5	0	6	0	12	6	10
ASV_02db09efa7c46a21be5fadc51cb17dd8	0	0	0	0	0	0	23	0	0	0	0	0	0	0	0	0	0	0	0	0	0	0	0	0	0	5	0	90	0	0	0	0	0	0	0	0	0	0	0	50	0	0	0	0	0	0	0	0	0
ASV_8ad8eb78ffd45f4ebb2d7a79007910fe	0	64	135	85	0	114	196	0	0	114	122	239	75	129	0	0	0	0	160	58	191	93	0	163	0	0	179	206	198	129	184	0	0	0	0	0	160	121	0	304	0	203	0	100	127	95	0	55	0
ASV_d3a946df259db176949f23caa5e330fa	0	0	0	0	0	0	0	0	0	0	0	0	0	0	0	0	0	0	0	0	0	0	0	0	0	0	0	0	0	0	0	0	0	0	0	0	0	0	0	0	0	0	0	0	0	0	0	0	0
ASV_df8829237fe5b0fabb9ecb1cf65faeeb	0	0	0	0	0	0	0	0	0	0	0	0	0	0	0	0	0	0	0	0	0	0	0	0	0	0	0	0	0	0	0	0	0	0	0	0	0	0	0	0	0	0	0	0	0	0	0	0	0
ASV_989b6375de6ebb9dccc8bc40c8141300	0	0	0	0	0	0	0	0	0	0	0	0	0	0	0	0	0	0	0	0	0	0	0	0	0	0	0	0	0	0	0	0	0	0	0	0	0	0	0	0	0	0	0	0	0	0	0	0	0
ASV_486e0fd90b6f61dbe117f77e2777fec7	0	0	0	0	0	0	0	0	0	0	0	0	0	0	0	0	0	0	0	0	0	0	0	0	0	0	0	0	0	0	0	0	0	0	0	0	0	0	0	0	0	0	0	0	0	0	0	0	0
ASV_1d91988f0f994ab9cba035c84c792afd	0	0	0	0	0	0	0	0	0	0	0	0	0	0	0	0	0	0	0	0	0	0	0	0	0	0	0	0	0	0	0	0	0	0	0	0	0	0	0	0	0	0	0	0	0	0	0	0	0
ASV_e01ee2ff94e9f26f72dde4299abf6f46	0	0	0	0	0	0	0	0	0	0	0	0	0	0	0	0	0	0	0	0	0	0	0	0	0	0	0	0	0	0	0	0	0	0	0	0	0	0	0	0	0	0	0	0	0	0	0	0	0
ASV_bea38d92db526e10b1bd7419a2f339af	0	0	0	0	0	0	0	0	0	0	0	0	0	0	0	0	0	0	0	0	0	0	20	0	0	0	0	0	0	0	0	0	0	10	0	0	0	0	0	0	0	0	20	0	0	0	0	0	0
ASV_e4cadb2adcd5c0b8d7551f3f627ee320	0	0	0	20	0	0	0	0	0	0	0	0	0	0	0	0	0	0	0	0	0	0	0	0	0	0	0	0	0	0	0	0	0	0	0	0	0	0	0	0	0	7	0	0	0	0	0	20	0
ASV_3d2675caa4e673ad4f64c3f9d15e713d	0	0	0	0	0	0	0	0	0	0	0	0	0	0	0	0	0	0	0	0	0	0	0	0	0	0	0	0	0	0	0	0	0	0	0	0	0	0	0	0	0	0	0	0	0	0	0	0	0
ASV_fda1d1c6474c29f72d9142cdc3120e58	0	0	0	0	0	0	0	0	0	0	0	0	0	0	0	0	0	0	0	0	0	0	0	0	0	0	0	0	0	0	0	0	0	0	0	0	0	0	0	0	0	0	0	0	0	0	0	0	0
ASV_f00b8eef60e36ac287fecff40e6f2297	0	0	0	0	0	0	0	0	0	0	0	0	0	0	0	0	0	0	0	0	0	0	0	0	0	0	0	0	0	0	0	0	0	0	0	0	0	0	0	0	0	0	0	0	0	0	0	0	0
ASV_141bb871097f726b40069f333652d536	0	0	0	0	0	0	0	0	0	0	0	0	0	0	0	0	0	0	0	0	0	0	0	0	0	0	0	0	0	0	0	0	0	0	0	0	0	0	0	0	0	0	0	0	0	0	0	0	0
ASV_12cce8ca5e275a68b2b5e8c48510e075	0	0	0	0	0	0	0	0	0	0	0	0	0	0	0	0	0	0	5	0	0	0	0	0	0	0	0	0	0	0	0	0	0	0	0	0	0	0	0	0	0	0	0	0	4	0	0	0	0
ASV_8e7c71842d063ee8c53fa292d0bd9cbe	0	0	0	0	0	0	0	0	0	0	0	0	4	0	0	0	0	0	0	0	0	0	0	0	0	0	0	0	0	0	0	0	0	0	0	0	0	0	0	0	0	0	0	0	0	0	0	0	0
ASV_e95d29a02cf6474fac87a09e4d461576	0	0	0	0	0	0	0	0	0	0	0	7	0	0	0	0	0	0	0	0	0	0	0	0	0	0	0	6	0	5	0	0	0	0	0	0	0	0	0	0	0	0	0	0	0	0	0	0	0
ASV_4cfdeee7d77ba2a1a62e755bea4607e9	0	0	0	0	0	0	0	7	0	0	0	0	0	139	0	0	0	0	0	0	25	0	0	15	0	110	0	0	88	0	327	0	0	16	0	0	9	0	7	0	0	0	0	0	0	0	0	0	0
ASV_41b9fa65a5137bfae1255b4de63be427	0	0	0	0	0	0	0	0	0	0	0	0	0	0	0	0	0	0	0	0	0	0	0	0	0	0	0	0	0	0	0	0	0	0	0	0	0	0	0	0	0	0	0	0	0	0	0	0	0
ASV_289aab9468e038f5648fc0ac9b7ef11b	0	0	0	0	0	0	0	0	0	12	0	0	0	0	0	0	0	0	0	0	0	0	0	0	0	6	0	0	0	0	0	0	0	0	0	6	0	0	0	0	0	0	0	4	0	0	0	0	0
ASV_305c233542a9ae1cdc1634c0aa926e1c	0	0	0	0	0	0	0	0	0	0	0	0	0	0	0	0	0	0	0	0	0	0	0	0	0	0	0	0	0	0	0	0	0	0	0	0	0	0	0	0	0	0	0	0	0	0	0	0	0
ASV_89ddf52e50218f8dff5d6e93e6e65f0a	0	23	76	105	0	19	0	209	100	147	0	209	105	44	0	76	49	56	40	20	0	0	120	229	0	132	43	51	49	0	48	64	0	73	129	0	40	29	0	0	0	138	224	131	52	62	0	148	105
ASV_235dad3180779a44d0af0c4638051929	0	0	0	0	0	2	0	17	12	11	0	0	4	0	0	0	0	0	0	0	3	8	12	0	0	0	0	0	0	0	5	0	0	9	3	0	0	0	0	0	21	0	0	0	0	4	0	0	5
ASV_08bd43071a06abf56df235fca6655bea	0	0	0	0	0	0	0	0	0	0	0	0	0	0	0	0	0	0	0	0	0	0	0	0	0	0	0	0	0	0	0	0	0	0	0	0	0	0	0	0	0	0	0	0	0	0	0	0	0
ASV_fb4d7992d9ebf80b418440b878ee8ad8	0	0	0	0	0	0	0	0	0	0	0	0	0	0	0	0	0	0	0	0	0	0	0	0	0	0	0	0	0	0	0	0	0	0	0	0	0	0	0	0	0	0	0	0	0	0	0	0	0
ASV_f3c3b1a6190635d3c9bba538d33ce57d	0	0	0	0	0	0	0	0	0	0	0	0	0	0	0	0	0	0	0	0	0	0	0	0	0	0	0	0	0	0	0	0	0	0	0	0	0	0	0	0	0	0	0	0	0	0	0	0	0
ASV_e9ea81e04d45674dbf2c6f23e8986b88	0	0	0	4	0	0	0	0	0	0	0	0	0	0	0	0	0	0	4	0	0	0	0	0	0	0	0	0	0	0	0	0	4	0	0	4	0	0	0	0	0	0	0	0	0	0	0	0	3
ASV_62d1e47ddb54a6d163a70fc77858bd18	0	0	0	0	12	0	12	0	28	17	17	0	31	0	0	0	41	0	12	0	0	35	0	0	15	17	14	26	10	31	0	18	11	0	44	17	21	31	0	8	13	37	0	14	0	0	23	0	14
ASV_1e74f13c94b056ca4dd4d891cbbb02dc	0	0	0	0	0	0	0	0	0	0	0	0	0	0	0	0	0	0	0	0	0	0	0	0	0	0	0	0	0	0	0	0	0	0	0	0	0	0	0	0	0	0	0	0	0	0	0	0	0
ASV_fe1b4d73f9da607d8246ab88e666a5ce	0	0	0	0	0	0	0	0	0	0	0	0	0	0	0	0	0	0	0	0	0	0	0	0	0	0	0	0	0	0	0	0	0	0	0	0	0	0	0	0	0	0	0	0	0	0	0	0	0
ASV_a6bda8c7674f181fe9129e51cb8d935e	0	0	0	0	0	0	0	0	0	0	0	0	0	0	0	0	0	0	0	0	0	0	0	0	0	0	0	0	0	0	0	0	0	0	0	0	0	0	0	0	0	0	0	0	0	0	0	0	0
ASV_13b0495833ec04dd3f86ea409950892b	0	0	0	0	0	0	0	0	0	0	0	0	0	0	0	0	0	0	0	0	0	0	0	0	0	0	0	0	0	0	0	0	0	0	0	0	0	0	0	0	0	0	0	0	0	0	0	0	0
ASV_74b5faa55e15939a4574422993e5247c	0	0	0	0	0	0	0	0	0	0	0	0	0	0	0	0	15	0	0	0	0	0	0	0	0	0	0	0	0	0	0	0	0	0	0	0	0	0	0	0	0	0	0	0	0	0	0	0	0
ASV_0da55f82d93aafb2bfc56aa625153308	0	0	0	0	0	0	0	0	0	0	0	0	0	17	0	0	0	0	0	0	0	0	10	0	0	0	0	0	0	0	22	0	0	0	0	0	0	0	0	0	0	0	0	0	0	0	0	0	0
ASV_16d8b85d94abcf6d429f34deff6ee188	0	0	0	0	0	0	0	0	0	0	0	0	0	6	0	0	0	0	0	0	0	0	0	0	0	0	0	0	0	0	0	0	0	0	0	0	0	0	0	0	0	0	0	2	0	0	0	0	0
ASV_078aad672a474ac172ac1026cfbdbfb8	0	0	0	0	0	0	0	0	0	0	0	0	0	0	0	0	0	0	0	0	0	0	0	0	0	0	0	0	0	0	0	0	0	0	0	0	0	0	0	0	0	0	0	0	0	0	0	0	0
ASV_55e174d33d409a88df0efca32091708d	0	0	0	0	0	0	0	0	0	0	0	4	0	0	0	0	0	0	0	0	0	0	0	0	0	0	0	0	8	0	5	0	0	0	0	0	0	0	0	3	0	0	0	0	0	0	0	0	0
ASV_68a279d69e67ea5b7213438044bbe2d1	0	0	0	0	0	0	0	0	0	0	0	0	0	0	0	0	0	0	0	0	0	0	0	0	0	0	0	0	0	0	0	0	0	0	0	0	0	0	0	0	0	0	0	0	0	0	0	0	0
ASV_434efee706b93d7f37062540f410bd4f	0	0	0	0	0	0	0	0	0	0	0	0	0	0	0	0	0	0	0	0	0	0	0	0	0	0	0	0	0	0	0	0	0	0	0	0	0	0	0	0	0	0	0	6	0	0	0	0	0
ASV_9307fc3078987a379002164d7227898c	0	0	0	0	0	0	0	0	0	0	0	0	0	0	0	0	0	0	0	0	0	0	0	0	0	0	0	0	0	0	0	0	0	0	0	0	0	0	0	0	0	0	0	0	0	0	0	0	0
ASV_a08a6004f3837e504bec43590d2251b2	0	12	0	15	10	0	24	0	0	3	0	6	14	8	15	0	3	0	7	0	22	12	0	16	0	0	0	42	16	22	28	12	9	18	0	0	7	15	0	9	0	0	0	9	0	0	13	8	0
ASV_c405fe87db8c283d18614228128552b4	0	0	0	0	0	0	0	0	0	0	0	0	0	0	0	0	0	0	0	0	0	0	0	0	0	0	0	0	0	0	0	0	0	0	0	0	0	0	0	0	0	0	0	0	0	0	0	0	0
ASV_47df8e122dd7af8634d1d97ce78f44f6	0	0	0	0	0	0	0	0	0	0	0	0	0	0	0	0	0	0	0	0	0	0	0	0	0	0	0	0	0	0	0	0	0	0	0	0	0	0	0	0	0	0	0	0	0	0	0	0	0
ASV_b1226d12ca6c23864b135241c5d26fd5	0	0	0	0	0	0	0	0	0	0	0	0	0	0	0	0	0	0	0	0	0	0	0	0	0	0	0	0	0	0	0	0	0	0	0	0	0	0	0	0	0	0	0	0	0	0	0	0	0
ASV_33c2d264b3cbed93d043614287f2e99a	0	0	0	0	13	0	0	0	0	0	0	12	0	0	17	0	0	0	0	0	0	0	0	0	0	7	0	0	0	22	6	0	47	0	10	0	0	0	0	0	0	0	0	0	0	0	0	0	0
ASV_ba69b8ab8a667d87dc5e1f4ac1fe9f9a	0	0	0	0	0	0	0	0	0	0	0	65	0	0	0	0	0	0	0	0	25	0	41	0	0	0	0	0	49	0	36	0	0	25	0	0	0	17	11	0	0	0	0	0	0	0	0	0	0
ASV_85ac6a962d7f7ab77db3674ccf2723a1	0	0	0	0	0	0	0	0	0	0	0	0	0	0	0	0	0	0	0	0	0	0	0	0	0	0	0	0	0	0	0	0	0	0	0	0	0	0	0	0	0	0	0	0	0	0	0	0	0
ASV_f2701627582e58d8e2926770e9f8f06a	0	0	0	0	0	0	0	0	0	0	0	0	0	0	0	0	0	0	0	0	0	0	0	0	0	0	0	0	0	0	0	0	0	0	0	0	0	0	0	0	0	0	0	0	0	0	0	0	0
ASV_ef9f8bf1ba7aac5a94e02f07d14c2af6	34	0	0	40	0	0	0	0	0	0	0	26	0	0	0	0	0	0	26	0	0	0	0	0	0	0	0	0	0	38	0	0	24	0	0	0	0	0	0	0	0	0	0	0	0	0	0	0	0
ASV_80de68e209557187e3d29dec171c71de	0	0	0	6	0	0	0	0	0	0	0	0	0	0	0	0	0	0	0	0	0	0	0	0	0	0	0	0	0	0	0	0	0	0	0	0	0	0	0	0	0	0	0	0	0	0	0	0	0
ASV_6e0d2d907bbe9a89cd0c226980fff5f4	0	0	0	0	0	16	0	0	0	0	0	14	13	14	0	0	0	13	0	0	21	0	25	0	0	0	0	0	23	0	0	0	0	0	0	0	0	15	0	0	0	0	0	0	0	0	0	0	0
ASV_421edcefd496223f5573314be70498b8	0	13	0	0	0	0	0	0	0	0	0	0	0	0	0	0	0	0	0	0	0	0	0	0	0	0	0	0	0	0	0	0	0	0	0	0	0	0	0	0	0	0	8	0	0	0	0	12	0
ASV_211af40e6673f066800bdcaa63e50576	0	0	0	0	0	0	0	0	0	0	0	0	0	0	0	0	0	0	0	0	0	0	0	0	0	0	0	0	0	0	0	0	0	0	0	0	0	0	0	0	0	0	0	0	0	0	0	0	0
ASV_7cfbd1cd202ad82781162d9a50075f8e	0	0	0	0	0	0	0	0	0	0	0	0	0	0	0	0	0	0	0	0	0	0	0	0	0	0	0	0	0	0	0	0	0	0	0	0	0	0	0	0	0	0	0	0	0	0	0	0	0
ASV_a6b78ef6c9ce39e9b787d12cf96525a1	0	0	0	0	0	0	0	0	0	0	0	0	0	0	0	0	0	0	0	0	0	0	0	0	0	0	0	0	0	0	0	0	0	0	0	0	0	0	0	0	0	0	8	0	0	0	0	0	0
ASV_45d9e3112dd07c640fa676fcf646b24d	0	0	0	0	0	0	0	0	0	0	0	0	0	0	0	0	0	0	0	0	0	0	0	0	0	0	0	0	0	0	0	0	0	0	0	0	0	0	0	0	0	0	0	0	0	0	0	0	0
ASV_c88933271772d084548ab1c8dac5d65e	0	0	0	0	0	0	0	0	0	0	0	0	0	0	0	0	0	0	0	0	0	0	0	0	0	6	0	0	0	0	0	0	0	0	0	0	0	0	0	0	0	0	0	0	0	0	0	0	0
ASV_f89852b8cb4e5fbc7a21effb6630199c	0	0	0	0	0	0	0	0	0	0	0	0	0	0	0	0	0	0	0	0	0	0	0	0	0	0	0	0	0	0	0	0	0	0	0	0	0	0	0	0	0	0	0	0	0	0	0	0	0
ASV_30a85a75e7829553347e6602f159adf4	0	0	0	0	0	0	0	0	0	0	0	0	0	0	0	0	0	0	0	0	0	0	0	0	0	0	0	0	0	0	0	0	0	0	0	0	0	0	0	0	0	0	0	0	0	0	0	0	0
ASV_4425ad62be0b0b625d46ab2394be7bb7	0	0	0	0	0	0	0	0	0	0	0	0	0	0	0	0	0	0	0	0	0	0	0	0	0	0	0	0	0	0	0	0	0	0	0	0	0	0	0	0	0	0	0	0	0	0	0	0	0
ASV_c5ba034f1a07290a7458dd3c7737b897	0	0	0	0	0	0	0	0	0	0	0	0	0	0	0	16	0	0	0	0	0	0	0	0	0	0	0	0	0	0	0	0	0	17	0	0	0	0	0	0	0	0	0	0	0	0	0	0	0
ASV_3204ddc694c9ba1ce9b3d081fd6f5ec0	0	0	0	0	0	0	0	0	0	0	0	0	0	0	0	0	0	0	0	0	0	0	0	0	0	0	0	0	0	0	0	0	0	0	0	0	0	0	0	0	0	0	0	0	0	0	0	0	0
ASV_1723890e5436f73cb7be3a51fc68c943	0	0	0	0	0	6	0	0	0	0	0	0	0	0	0	0	0	0	9	0	0	0	0	0	0	0	0	0	0	0	0	0	0	0	0	0	0	0	0	0	0	0	0	0	0	0	0	0	0
ASV_034f197162ef3e4da56ceb1a63b9a219	12	0	0	0	0	0	0	0	0	0	0	0	0	0	0	0	0	0	0	0	0	0	0	0	0	0	0	0	0	0	0	0	9	0	17	30	0	0	0	0	0	0	0	0	0	0	0	0	0
ASV_5b54499af6448cf7b5c014a882fcea3b	0	0	0	0	0	0	0	0	0	0	0	0	0	0	0	0	0	0	0	0	0	0	0	14	0	0	0	0	0	0	0	0	0	0	0	0	0	0	0	0	0	0	0	0	0	0	0	0	0
ASV_fe1b3ae04b440b48bc34c5146ac4c2ac	0	0	0	0	0	0	0	0	0	0	0	0	0	0	0	0	0	0	0	0	0	0	0	0	0	0	0	0	0	0	0	0	0	0	0	0	0	0	0	0	0	0	0	0	0	0	0	0	0
ASV_bccc0003db4346620e231e2e5ebe7af3	0	0	0	0	0	0	0	0	0	0	0	0	0	0	0	0	0	0	0	0	0	0	0	0	0	0	0	0	0	0	0	0	0	0	0	0	0	0	0	0	0	0	0	0	0	0	0	0	0
ASV_33cbb9d8f10bf681769074205054f347	0	0	0	0	0	0	0	0	0	0	0	0	0	0	0	0	0	0	0	0	0	0	0	0	0	0	0	0	0	0	0	0	0	0	0	0	0	0	0	0	0	0	0	0	0	0	0	0	0
ASV_52330bce8dc9145b27549718de3ff61c	0	0	0	0	0	0	0	0	0	6	0	0	0	0	0	0	0	0	0	0	0	0	30	12	0	0	0	0	14	0	55	0	0	0	0	0	0	0	0	0	0	0	0	0	0	0	0	0	0
ASV_c5bbe83eefb639e05548b52ee3aae3c6	0	0	0	0	0	0	0	0	0	0	0	9	0	0	0	0	0	0	0	0	0	0	0	0	0	0	0	0	0	0	0	0	0	0	0	0	0	0	0	0	0	0	0	0	0	0	0	0	0
ASV_e46edfea64c12e69b81782155679d733	0	0	0	0	0	0	0	0	0	0	0	9	0	0	0	0	0	0	0	0	0	0	0	0	0	0	0	0	0	0	0	0	0	0	0	0	0	0	0	0	0	0	0	0	0	0	0	0	0
ASV_4d741b5309d1e97133e72d6b843c49de	0	0	0	0	0	0	0	0	0	0	0	0	0	0	0	0	0	0	0	0	0	0	0	0	0	0	0	0	0	0	0	0	0	0	0	0	0	0	0	0	0	0	0	0	0	0	0	0	0
ASV_8fcd7aa05d1c9dd36d0620aaa3948654	0	0	0	0	0	0	0	0	0	0	0	0	0	0	0	0	0	0	0	0	0	0	0	0	0	0	0	0	0	0	0	0	0	0	0	0	0	0	0	0	0	0	0	0	0	0	0	0	0
ASV_3271ffa182311a0294a47ef27c84c647	0	0	31	25	0	16	0	3	5	0	0	32	8	18	0	0	8	7	5	0	0	5	0	12	8	4	0	0	16	0	18	0	0	18	0	0	21	10	12	0	0	9	0	0	26	16	0	20	11
ASV_2c73302dfb1aaa29562f4b0e69d66037	0	0	0	0	0	0	0	0	0	0	0	0	0	0	0	0	0	0	0	0	0	0	0	0	0	0	0	0	0	0	0	0	0	0	0	0	0	0	0	0	0	0	0	0	0	0	0	0	0
ASV_c9e597623cdc386d64803cb92db862ff	0	0	0	0	0	0	0	0	0	0	0	0	0	0	0	0	0	0	0	0	0	0	0	0	0	0	0	0	0	0	0	0	0	0	0	0	0	0	0	0	0	0	0	0	0	0	0	0	0
ASV_cf38eaf04c815fa3957fd2d277cb9961	0	0	0	0	0	0	0	0	0	0	0	0	0	0	0	0	3	0	0	0	0	0	0	11	0	0	0	0	0	0	0	12	0	0	0	0	0	0	0	0	0	0	0	0	0	0	0	0	0
ASV_29adeb8897e5ab3b17751ad15fcea86d	0	0	0	0	0	0	0	0	0	0	0	0	0	0	0	0	0	0	0	0	0	0	0	0	0	0	0	0	0	0	0	0	0	0	0	0	0	0	0	0	0	0	0	0	0	0	0	0	0
ASV_2c982937754e6321f861027032db80f7	0	0	0	0	0	0	0	0	0	0	0	0	0	0	0	0	0	0	0	0	0	0	0	0	0	0	0	0	0	0	0	0	0	0	0	0	0	0	0	0	0	0	0	0	0	0	0	0	0
ASV_ab785d6de6f8aaa32b3185f7713c77eb	0	0	0	0	0	0	0	0	0	0	0	0	0	0	0	0	0	0	0	0	0	0	0	0	0	0	0	0	0	0	0	0	0	0	0	0	0	0	0	0	0	0	0	0	0	0	0	0	0
ASV_e2b4f61c6a377444d66c9fb67f6c3955	0	0	0	0	0	0	0	0	0	0	0	0	0	0	0	0	0	0	0	0	0	0	0	0	0	0	0	0	0	0	0	0	0	0	0	0	0	0	0	0	0	0	0	0	0	0	0	0	0
ASV_2d09dc7937ff5013c4a6a52dd168ece9	0	0	0	0	0	0	0	0	0	0	0	0	0	0	0	0	0	0	0	0	0	0	0	0	0	0	0	0	0	0	0	0	0	0	0	0	0	0	0	0	0	0	0	0	0	0	0	0	0
ASV_e43a83c159ded609b38aa9844caaa38b	0	0	0	0	0	0	0	0	0	0	6	0	0	0	0	0	0	0	0	0	0	0	0	0	0	8	0	0	0	0	0	0	0	0	0	0	0	0	0	0	0	0	0	0	0	0	0	0	0
ASV_d9b88445c434778bcc95ec8b42585aa2	0	0	0	0	0	0	0	0	0	0	0	0	0	0	0	0	0	0	0	0	0	0	0	0	0	0	0	0	0	0	0	0	0	0	0	0	0	0	0	0	0	0	0	0	0	23	0	0	0
ASV_cd0cfedf6eb70a372d3c3f0d0879be1f	4	7	5	12	0	6	0	0	0	4	0	4	2	9	0	0	0	0	0	0	0	0	0	0	0	4	0	6	11	0	0	6	0	5	5	0	6	8	0	10	0	0	0	2	7	8	11	11	4
ASV_d09c79773d4b9e43484e592b61a6eca3	0	0	0	0	0	0	0	0	0	0	0	0	0	0	0	0	0	0	0	0	0	0	0	0	0	0	0	0	0	0	0	0	0	0	0	0	0	0	0	0	0	0	0	3	0	0	0	0	0
ASV_7c4b038c081cc70e7b49a8a728355c1d	0	0	0	0	0	0	0	0	0	0	0	0	0	0	0	0	0	0	0	0	0	0	0	0	0	0	0	0	0	0	0	0	0	0	0	0	0	0	0	0	0	0	0	0	0	0	0	0	0
ASV_f5c93c0bea7f7608f916dd39fca034a4	0	0	0	0	0	0	0	0	0	0	0	0	0	0	0	0	0	0	0	34	0	0	0	0	0	0	0	0	0	0	0	0	0	0	0	0	0	0	0	0	0	0	0	0	0	0	0	0	0
ASV_084f50698dc5036e540eddfcdb57b2ba	0	0	0	0	0	0	0	0	0	0	0	0	0	0	0	0	0	0	0	0	0	0	0	0	0	0	0	0	0	0	0	0	0	0	0	0	0	0	0	0	0	0	0	0	0	0	0	0	0
ASV_e5ab330c49fb14a6fbff9a51a5d5c1ca	0	0	0	0	0	0	0	0	0	0	0	0	0	0	0	0	0	0	0	0	0	0	0	0	0	0	0	0	0	0	0	0	0	0	0	0	0	0	0	0	0	0	0	0	0	0	0	0	0
ASV_1f389c34082d11e8db2540be8e2cfec9	0	0	0	0	0	0	0	0	0	0	0	0	0	0	0	0	0	0	0	0	0	0	0	8	0	0	0	0	0	0	0	0	0	0	0	0	0	0	0	0	0	0	0	0	0	0	0	0	0
ASV_ab9409b0ff0b3d5200e228d938c865ea	0	0	0	0	0	0	0	0	0	0	0	0	0	0	0	0	0	0	0	0	0	0	0	0	0	0	0	0	0	0	0	0	0	0	0	0	0	0	0	0	0	0	0	0	0	0	0	0	0
ASV_3443b73db214fbccce540ddb43380a8d	0	0	0	0	0	0	0	0	0	0	11	0	0	0	0	0	0	0	0	0	0	0	0	0	0	0	0	0	0	0	0	0	0	0	0	0	0	0	0	0	0	0	0	0	0	0	0	0	0
ASV_6d9d9b84d930c107ac373336505cdaed	0	0	0	0	0	0	0	0	0	0	0	0	0	0	0	0	0	0	0	0	0	0	0	0	0	0	0	0	0	0	0	0	0	0	0	0	0	0	0	0	0	0	0	0	0	0	0	0	0
ASV_b096651702ad9aaa6ddc50079bcee1c9	0	0	0	0	0	0	0	0	0	0	0	0	0	0	0	0	0	0	0	0	0	0	0	0	0	0	0	0	0	0	0	0	0	0	0	0	0	0	0	0	0	0	0	0	0	0	0	0	0
ASV_1f6ec30d82fcef8eeb5377d5c4143538	0	0	0	0	0	0	10	0	0	0	0	0	0	0	0	0	0	0	0	0	0	0	0	0	0	0	0	0	0	0	0	0	8	0	0	11	0	0	0	0	0	0	0	0	0	0	0	0	0
ASV_6d80750f9560e7cfa90edf36a128d0e2	0	0	121	0	0	0	0	0	0	0	0	0	0	0	0	0	0	0	0	0	0	0	0	0	0	0	0	0	0	0	0	0	0	0	0	0	0	0	0	0	0	0	0	0	0	0	0	0	0
ASV_d3f75c5e71324e23285ae9f8a3161ff0	0	0	0	0	0	0	0	0	0	0	0	0	0	0	0	0	0	0	0	0	0	0	0	0	0	0	0	0	0	0	0	0	0	0	0	0	0	0	0	0	0	0	0	0	0	0	0	0	0
ASV_121313bbfeb2d25cf8c54df935cd954a	0	0	0	0	0	0	0	0	0	0	0	0	0	0	0	0	0	0	0	0	0	0	0	0	0	0	0	0	0	0	0	0	0	0	0	0	0	0	0	0	0	0	0	0	0	0	0	0	0
ASV_b8fd96f8e5f3ef8fc27cb16ad60e2b57	0	0	0	0	0	0	0	0	0	0	0	0	0	0	0	0	0	0	0	0	0	0	0	0	0	0	0	0	0	0	0	0	0	0	0	0	0	0	0	0	0	0	0	0	0	0	0	0	0
ASV_3140cf39380dba00c815930fe127a3be	0	0	11	0	0	0	0	0	0	0	0	6	0	0	0	0	0	3	4	0	0	0	0	9	0	0	0	0	0	5	0	0	0	0	15	0	7	17	13	0	0	0	0	0	0	0	4	0	0
ASV_b2c9343b51ebe2282da3eda2fafb8693	158	38	39	182	41	42	75	33	36	10	100	37	90	23	33	33	62	22	79	71	52	58	30	22	55	48	38	109	68	88	97	39	107	49	41	63	17	20	23	70	62	60	23	52	49	51	50	61	64
ASV_bc38910191e63070dfd4eb307cc330fc	0	0	0	0	0	0	0	0	0	0	0	0	0	0	0	0	0	0	0	0	0	0	0	0	0	0	0	0	0	0	0	0	0	0	0	0	0	0	0	0	0	0	0	0	0	0	0	0	0
ASV_dfb7431e255feb2eb5eb3b666b419adc	0	0	0	0	0	0	0	0	0	0	0	0	0	0	0	0	0	0	0	0	0	0	0	0	0	0	0	0	0	0	0	0	0	0	0	0	0	0	0	0	0	0	0	0	0	0	0	0	0
ASV_f3ec9a462d83457b7ed0fb10fe556d92	0	0	0	0	0	0	0	0	0	0	0	0	0	0	0	0	0	0	0	0	0	0	0	0	0	0	0	0	0	0	0	0	0	0	0	0	0	0	0	0	0	0	0	0	0	0	0	0	0
ASV_d3222cc8e0725396b3a5cd3b73e01e7d	0	0	0	0	8	0	0	0	0	0	0	0	0	0	0	0	0	0	0	0	0	0	0	0	0	0	0	0	0	0	0	0	0	0	0	7	0	0	0	0	0	0	0	0	0	0	0	0	0
ASV_f950caf5eb24447dc49a0b39bb7ac9cf	0	0	0	3	4	0	0	0	0	0	0	0	0	0	0	0	0	0	0	0	0	12	0	0	0	0	6	0	20	5	0	0	0	0	0	0	11	0	0	0	0	0	0	0	0	0	13	0	0
ASV_bee040b0942c767b368519c4706f8cdb	0	0	0	0	0	0	0	0	0	0	0	0	0	0	0	0	0	0	0	0	0	0	0	0	0	0	0	0	0	0	0	0	0	0	0	0	0	0	0	0	0	0	0	0	0	0	0	0	0
ASV_9c0b4955f789eb33059d61e6984fa088	0	0	0	0	0	0	0	0	0	0	0	0	0	0	0	0	0	0	0	0	0	0	0	0	0	0	0	0	0	0	0	0	0	0	0	0	0	0	0	0	0	0	0	0	0	0	0	0	0
ASV_eae1c6757fb336764769e587facbcf74	0	0	0	0	0	2	0	0	0	0	0	0	0	0	0	0	0	0	0	0	0	0	0	0	0	0	0	0	0	0	0	0	0	0	0	0	0	0	0	0	0	0	0	0	0	0	0	0	0
ASV_8c53d28cf003ed4d4a04851a72652ffe	0	0	0	0	0	0	0	0	0	9	0	0	0	0	0	0	0	0	0	0	0	0	6	0	0	0	0	0	0	0	0	0	0	0	0	0	0	0	0	0	0	0	0	0	0	0	0	0	0
ASV_c9210571adf0e77752bfe7613a56ce95	0	0	0	0	0	0	0	0	0	0	0	0	0	0	0	0	0	0	0	0	0	0	0	0	0	0	0	0	0	0	0	0	0	0	0	0	0	0	0	0	0	0	0	0	0	0	0	0	0
ASV_4b7712254e4dd8d5bc585d4a6c5c2e88	0	0	0	0	0	0	0	0	0	0	0	0	0	0	0	0	0	0	0	0	0	0	0	0	0	0	0	0	0	0	0	0	0	0	0	0	0	0	0	0	0	0	0	0	0	0	0	0	0
ASV_bf65b3d04ec1ac3925ea05482fee09e6	0	0	0	0	0	0	0	0	0	0	0	0	0	0	0	0	0	0	0	0	0	0	0	0	0	0	0	0	0	0	0	0	0	0	0	0	0	0	0	0	0	0	0	0	0	0	0	0	0
ASV_36dbb8e3f6e7220b9cd52c79a9b460ae	100	0	0	0	0	0	0	0	0	0	0	0	0	0	0	0	0	0	0	0	0	0	0	0	0	0	0	53	0	0	0	0	0	0	177	0	0	0	0	0	0	0	0	0	0	0	0	40	0
ASV_2ef06a5c6c3d5ff1c169141fa764d39d	0	0	0	0	0	0	0	0	0	0	0	0	0	0	0	0	0	0	0	0	0	0	0	0	0	0	0	0	0	0	0	0	0	0	0	0	0	0	0	0	0	0	0	0	0	0	0	0	0
ASV_cad9d95f90d717b5c16e83b0701e792f	0	0	0	0	0	0	0	0	0	0	0	0	0	0	0	0	0	0	0	0	0	0	0	0	0	0	0	0	0	0	0	0	0	0	0	0	0	0	0	0	0	0	0	0	0	0	0	0	0
ASV_042c0807f85308ee7954fddd22cdc660	0	0	0	0	0	0	9	0	0	0	0	0	0	0	0	0	0	0	0	0	0	0	0	0	0	0	0	0	0	0	7	0	0	0	0	0	0	0	0	0	0	7	0	0	0	0	0	7	0
ASV_f5284159791dbc0816a9c1b0563e4bdf	0	0	0	0	0	0	0	0	0	0	0	0	0	0	0	0	0	0	0	0	0	0	0	0	0	0	0	0	0	0	0	0	0	0	0	0	0	0	0	0	0	0	0	0	0	0	0	0	0
ASV_e67df6c894b9557e3260207fdc5f3b06	0	0	0	0	0	0	0	0	0	0	0	0	0	0	0	0	0	0	0	0	0	0	0	0	0	0	0	0	0	0	0	0	0	0	0	0	0	0	0	0	0	0	0	0	0	0	0	0	0
ASV_a49fe5582ded48f9f53945ea299175f4	0	0	0	0	0	0	0	0	0	0	0	0	0	0	0	0	0	0	0	0	0	0	0	0	0	0	0	0	0	0	0	0	0	0	0	0	0	0	0	0	0	0	0	0	0	0	0	0	0
ASV_45b577aece37e0271c2ad854f5a53b95	0	0	0	0	0	0	0	0	0	0	0	0	0	0	0	0	0	0	0	0	0	0	0	0	0	0	0	0	0	0	0	0	0	0	0	0	0	0	0	0	0	0	0	0	0	13	0	0	0
ASV_8288e61e9f70164de99f878a9a7b5d19	0	0	0	0	0	0	0	0	0	0	0	0	0	0	0	0	0	0	0	0	0	0	0	0	0	0	0	0	0	0	0	0	0	0	0	0	0	0	0	0	0	0	0	0	0	0	0	0	0
ASV_07929949be6cce31367e64e3407355df	0	0	0	0	0	0	0	0	0	0	0	0	0	0	0	0	0	0	0	0	0	0	0	0	0	0	0	0	0	0	0	0	0	0	0	0	0	0	0	0	0	0	0	0	0	0	0	0	0
ASV_56df15deaff211010e1470c27a31477f	0	0	0	0	0	0	0	0	0	0	0	0	0	0	0	0	0	0	0	0	5	0	0	0	0	0	0	0	0	0	0	0	0	0	0	0	0	0	0	0	0	0	0	0	0	0	0	0	0
ASV_014e3d5da4ff9092f165c186f9512fce	0	0	0	0	0	0	0	0	0	0	0	0	0	0	0	0	0	0	0	0	0	0	0	0	0	0	0	0	0	0	0	0	0	0	0	0	0	0	0	0	0	0	0	0	0	0	0	0	0
ASV_2f392c95c19b5780300e0f66a9780b4c	0	0	0	0	0	0	0	0	0	0	0	0	0	0	0	0	0	0	0	0	0	0	0	0	0	0	0	0	0	0	0	0	0	0	0	0	0	0	0	0	0	0	0	0	0	0	0	0	0
ASV_73a137b85c16cd0e9f3ce1a414061581	0	0	0	0	0	0	0	0	0	0	0	0	0	0	0	0	0	0	0	0	0	0	0	0	0	0	0	0	0	0	0	0	0	0	0	0	0	0	0	0	0	0	0	0	0	0	0	0	0
ASV_4419e9c778ba61f34143554d8057a7d0	0	0	0	0	0	0	0	0	0	0	0	0	0	0	0	0	0	0	0	0	0	0	0	0	0	0	0	0	0	0	0	0	0	0	0	0	0	0	0	0	0	0	0	0	0	0	0	0	0
ASV_547aafbd42933cf7e1222c991009094e	0	13	0	14	13	0	0	0	20	0	0	59	0	0	0	0	0	26	0	22	0	0	0	42	0	0	0	0	0	20	0	0	0	0	0	0	18	0	0	0	0	0	0	0	53	0	0	13	51
ASV_700edb7fbdd40be6db90f2d8843c0fc0	0	0	0	0	0	0	0	0	0	0	0	0	0	0	0	0	0	0	0	0	0	0	0	0	0	0	0	0	0	0	0	0	0	0	0	0	16	0	0	0	0	0	0	0	0	0	0	0	0
ASV_01b983a1556bb306ba94ecbe4620e0f5	0	0	0	0	0	0	0	0	0	0	0	0	0	0	0	0	0	0	0	0	0	0	0	0	0	0	0	0	0	0	0	0	0	0	0	0	0	0	0	0	0	0	0	0	0	0	0	0	0
ASV_10ff4631cc5198bb5add391eccbd5a09	0	0	0	0	0	0	0	0	0	0	0	0	0	0	0	0	0	0	0	0	0	0	0	0	0	0	0	0	0	0	0	0	0	0	0	0	0	0	0	0	0	0	0	0	0	0	0	0	0
ASV_fd2253cf699553199efaeb3132856678	0	0	0	0	0	0	0	0	0	0	0	0	0	0	0	0	0	0	0	0	0	0	0	0	0	0	0	0	0	0	0	0	0	0	0	0	0	0	0	0	0	0	0	0	0	0	0	0	0
ASV_834e79ff12bc174ea0f5bc43bf49daa4	0	0	0	0	0	0	0	0	0	0	0	0	0	0	0	0	0	0	0	0	0	0	0	0	0	0	0	0	0	0	0	0	0	0	0	0	0	0	0	0	0	0	0	0	0	0	0	0	0
ASV_a0e5ce1419b18b8ebad929350fea4887	0	0	0	0	0	0	0	0	0	0	0	0	0	0	0	0	0	0	0	0	0	0	0	0	0	0	0	0	0	0	0	0	0	0	0	0	0	0	0	0	0	0	0	0	0	0	0	0	0
ASV_dfbd13cf661ad4950c633e03562e2691	0	0	0	0	0	0	0	0	0	0	0	0	0	0	0	0	0	0	0	0	0	0	0	0	0	15	0	0	0	0	0	0	0	0	0	0	0	0	0	0	0	0	0	0	0	0	0	0	0
ASV_eed55e37dd7bf9e39d7898488b7d8891	0	0	0	0	0	0	0	0	0	0	0	0	0	0	0	0	0	0	0	0	0	0	0	0	0	0	0	0	0	0	0	0	0	0	0	0	0	0	0	0	0	0	0	0	0	0	0	0	0
ASV_c0efce8e0057ca7557b69d40f2cf0fed	0	0	0	3	0	0	0	2	0	0	0	0	0	0	0	0	0	0	0	0	0	0	0	0	0	3	0	0	0	0	0	0	0	0	0	0	0	0	0	0	0	0	0	0	0	0	7	0	0
ASV_f8f45139050f3b3afdfe633acffecf91	0	0	0	0	0	0	0	0	0	0	0	0	0	0	0	0	0	0	0	0	0	0	0	0	0	0	0	0	0	0	0	0	0	0	0	0	0	0	0	0	0	0	0	0	0	0	0	0	0
ASV_6365e2c61a66f2612730fa3a0fca7006	5	0	4	12	15	0	6	0	5	0	0	8	0	0	0	0	0	0	0	0	0	0	0	0	0	7	10	14	10	0	20	12	0	0	8	0	12	0	0	30	0	0	0	0	0	5	9	8	6
ASV_cd604e575361dd5195144bf8e5007cb7	0	0	3	0	0	0	0	0	0	0	8	0	0	0	0	0	0	0	9	0	0	0	0	0	0	0	0	4	0	0	0	0	0	0	6	0	0	0	0	0	0	0	0	0	0	3	0	4	0
ASV_03d59bd7658742624b21002e8dd25d16	0	0	0	0	0	0	0	0	0	0	0	0	0	0	0	0	0	0	0	0	0	0	0	0	0	0	0	0	0	0	0	0	0	0	0	0	0	0	0	0	0	0	0	0	0	0	0	0	0
ASV_eae9298288356577154c1abdfe19cd17	0	0	0	0	0	0	0	0	0	0	0	0	0	0	0	0	0	0	0	0	0	0	0	0	0	0	0	0	0	0	0	0	0	0	0	0	0	0	0	0	0	0	0	0	0	0	0	0	0
ASV_c4d781a54409f8bfd9a6db0be7221bd3	0	0	0	0	0	0	0	0	0	0	0	0	0	0	0	0	0	0	0	0	0	0	0	0	0	0	0	0	0	0	0	0	0	0	0	0	0	0	0	0	0	0	0	0	0	0	0	0	0
ASV_9a6bf55e3a7ca837e3ccf5d160557ff1	0	0	0	0	0	0	0	0	0	0	0	0	0	0	0	0	0	0	0	0	0	0	0	0	0	0	0	0	0	0	0	0	0	0	0	0	0	0	0	0	0	0	0	0	0	0	0	0	0
ASV_52ca86ec48d4b050235dcfdea9cd5d39	0	0	0	0	0	0	6	0	0	0	0	0	0	0	0	0	0	0	4	0	0	0	0	0	0	11	0	0	0	0	0	0	0	0	0	0	0	0	0	0	0	0	0	0	0	0	0	5	0
ASV_2db0c06768b87e2971dca19d41e93648	0	0	0	0	0	0	0	0	0	0	0	0	0	0	0	0	0	0	0	0	0	0	0	0	0	0	0	0	0	0	0	0	0	0	0	0	0	0	0	0	0	0	0	0	0	0	0	0	0
ASV_a8229bc8b78257fb042cdeb5e43e2714	0	0	0	0	0	0	0	0	0	0	0	0	0	0	0	0	0	0	0	0	0	0	0	0	0	0	0	0	0	0	0	0	0	0	0	0	0	0	12	0	0	0	0	0	0	0	0	0	0
ASV_daaca63ff109dd6819af95c487d9314e	0	0	0	0	0	0	0	0	0	0	8	8	0	0	0	0	0	0	6	0	0	0	0	0	0	0	0	0	6	0	5	0	0	0	0	0	0	0	0	0	0	12	0	0	0	0	0	0	0
ASV_7f0443a5810bc1659accce3805d625e9	0	0	0	0	0	0	0	0	0	0	0	0	0	9	0	0	0	0	0	0	0	0	0	0	0	0	0	0	0	0	0	0	0	0	0	0	0	6	0	13	0	0	0	0	0	0	0	0	0
ASV_d752a07cf4e8cc93d8d448aeaa515aec	0	0	0	0	0	0	0	0	0	0	0	0	0	0	0	0	0	0	0	0	0	0	0	0	0	0	0	0	0	0	0	0	0	0	0	0	0	0	0	0	0	0	0	0	0	0	0	0	0
ASV_334fe5f777d9424554e80d0a7bd647a1	0	0	0	0	0	0	0	0	0	0	0	0	0	0	0	0	0	0	0	0	0	0	0	0	0	0	0	0	0	0	0	0	0	0	0	0	0	0	0	0	0	0	0	0	0	0	0	0	0
ASV_8042cb091347b4d93f5288181cbc6f0d	0	0	0	0	0	0	0	0	0	0	0	0	0	0	0	0	0	0	0	0	0	0	0	0	0	0	0	0	0	0	4	0	0	0	0	0	0	0	0	0	0	0	0	0	0	0	0	0	0
ASV_d75b70d815923c9d9280ef7d461e8d37	0	0	0	0	0	0	0	0	0	0	0	0	0	0	0	0	0	0	0	0	0	0	0	0	0	0	0	0	0	0	0	0	0	0	0	0	0	0	0	0	0	0	0	0	0	0	0	0	0
ASV_0fb8a3adc2c69a63759f9796844be58e	0	0	0	0	0	0	0	0	0	0	0	0	0	0	0	0	0	0	0	0	0	0	0	19	0	0	0	10	0	0	0	0	0	0	0	0	0	0	0	0	0	0	0	0	0	0	0	0	0
ASV_64957cd268ca98e586fedef666692617	0	0	0	0	0	0	0	0	0	0	0	0	0	0	0	0	0	0	0	0	0	0	0	0	0	0	0	0	0	0	0	0	0	0	0	0	0	0	0	0	0	0	13	0	0	0	0	0	0
ASV_12deb1a5e626e120f47cfbf34f92c270	0	0	0	0	0	0	0	0	0	0	0	0	0	0	0	0	0	0	0	0	0	0	0	0	0	0	0	0	0	0	0	0	0	0	0	0	0	0	0	0	0	0	0	0	0	0	0	0	0
ASV_3481fa43fe5fba6aecdc7f9aae6ed9c0	0	0	0	0	0	0	0	0	0	0	0	0	0	0	0	0	0	0	0	0	0	0	0	0	0	0	0	0	0	0	0	0	0	0	0	0	0	0	0	0	0	0	0	0	0	0	0	0	0
ASV_664667183a91ac47de4771fa5456a698	0	0	0	11	0	0	0	0	0	0	0	0	0	0	0	0	0	0	0	0	0	0	0	0	0	0	0	0	0	0	0	0	0	0	0	0	0	0	0	0	0	0	0	7	0	0	0	0	0
ASV_ccbc84aa7ad88339989c868356f5ecf2	0	0	0	0	0	0	0	0	0	0	0	0	0	0	0	0	0	0	0	0	0	0	0	0	0	0	0	0	0	0	0	0	0	0	0	0	0	0	0	0	0	0	0	0	0	0	0	0	0
ASV_51f25709a976d7f22fac0662bdac6226	0	0	0	0	0	3	0	0	0	0	0	0	12	0	0	0	0	0	0	0	0	0	6	14	0	13	0	0	0	0	0	0	0	0	0	0	0	0	0	0	0	0	5	0	10	0	0	0	0
ASV_1d0da23b769c5b21054c2a073a189a90	0	0	0	0	0	0	0	0	0	0	0	0	0	0	0	0	0	0	0	0	0	0	0	0	0	0	0	0	0	0	0	0	0	0	0	0	0	0	0	0	0	0	0	0	0	0	0	0	0
ASV_72f32062011cd5f9f7dab8443d98dd13	0	0	0	0	0	0	0	0	0	0	0	0	0	0	0	0	0	0	0	0	0	0	0	0	0	0	0	0	0	0	0	0	0	0	0	0	0	0	0	0	0	0	0	0	0	0	0	0	0
ASV_93d49338935b01a82cc9a06b5fd97a06	0	0	0	0	0	0	0	0	0	0	0	0	0	0	0	0	0	0	0	0	0	0	0	0	0	0	0	0	0	0	0	0	0	0	0	0	0	0	0	0	0	0	0	0	0	0	0	0	0
ASV_49fba0fb5e754bf074d854fff104bd11	0	0	0	0	0	0	0	0	0	0	0	0	0	0	0	0	0	0	0	0	0	0	0	0	0	0	0	0	0	0	0	0	0	0	0	0	0	0	0	0	0	0	0	0	0	0	0	0	0
ASV_8a3e8495adaea45a6da55f8d2f0b1465	0	0	0	0	0	0	0	0	0	0	0	0	0	0	0	0	0	0	0	0	0	0	0	0	0	0	0	0	0	0	0	0	0	0	48	0	0	0	0	0	0	0	0	0	0	0	0	0	0
ASV_198590b8efd71b3cacb457d99ad64137	0	0	0	0	0	0	0	0	0	0	0	0	0	0	0	0	0	0	0	0	0	0	0	0	0	0	0	0	0	0	0	0	0	0	0	0	0	0	0	0	0	0	0	0	0	0	0	0	0
ASV_5819b2348721e6013cabeb3f51e1341a	0	0	0	0	0	0	0	0	0	0	0	0	0	0	0	0	0	0	0	0	0	0	0	0	0	0	0	0	0	0	0	0	0	0	0	0	0	0	0	0	0	0	0	0	0	0	0	0	0
ASV_db92b30aa17c8d7700a2155e11f3d311	0	0	0	0	0	0	0	0	0	0	0	0	0	0	0	0	0	0	0	0	0	0	0	0	0	0	0	0	0	0	0	0	0	0	0	0	0	0	0	0	0	0	0	0	0	0	0	0	0
ASV_826c3ae57cc6c9d6a93cbbd64abd4b44	0	0	0	0	0	0	0	0	0	0	0	0	0	0	0	0	0	0	0	0	0	0	0	0	0	0	0	0	0	0	0	0	0	0	0	0	0	0	0	0	0	0	0	0	0	0	0	0	0
ASV_fc4e517eeb43b2ec5ec8b06158460390	0	0	0	0	0	0	0	0	8	0	0	0	0	0	0	0	0	0	0	0	0	0	0	21	0	0	0	0	0	0	0	0	0	0	0	0	0	0	0	0	0	0	0	0	19	0	0	0	0
ASV_73bfffc15a93936c07b985f1e9d605c6	9	4	4	0	0	9	0	0	5	0	6	0	9	15	4	0	0	164	6	12	2	3	0	14	10	0	0	0	40	0	5	0	0	0	30	2	19	9	67	18	31	9	0	4	199	0	0	0	7
ASV_3ea78214aba241c403a954584a41f4ab	0	0	0	0	0	0	0	0	0	0	0	0	0	0	0	0	0	0	0	0	0	0	0	0	0	0	0	0	0	0	0	0	0	0	0	0	0	0	0	0	0	0	0	0	0	0	0	0	0
ASV_074b2214987d3f745346b8ed2d2c6a07	0	0	0	0	0	0	0	0	0	0	7	0	0	0	0	0	0	0	0	0	0	0	4	0	0	0	0	0	0	11	0	0	0	0	0	0	0	0	0	0	0	0	0	0	0	0	9	0	0
ASV_646afc54aa2d63b3287c29bf8e491168	0	0	0	0	0	0	0	0	0	0	0	0	0	0	0	0	0	0	0	0	0	0	0	0	0	0	0	0	0	0	0	0	0	0	0	0	0	0	0	0	0	0	0	0	0	0	0	0	0
ASV_0243b68c76049aa1b8c51a20333da950	56	57	0	99	56	0	26	36	26	30	82	0	0	25	40	40	36	0	52	59	78	43	0	0	38	33	59	74	45	31	28	51	58	0	55	32	0	0	11	48	0	0	0	41	0	0	126	61	54
ASV_d1eb027fdbac84ab492d44d60dd0bfc1	0	0	0	0	0	0	0	0	0	0	0	0	0	0	0	0	0	0	0	0	0	0	0	0	0	0	0	0	0	0	0	0	0	0	0	0	0	0	0	0	0	0	0	0	0	0	0	0	0
ASV_8969bc2e58173c5b645d59c167584d71	0	0	0	0	0	0	0	0	0	0	0	0	0	0	0	0	0	0	0	0	0	0	0	0	0	0	0	0	0	0	0	0	0	0	0	0	0	0	0	0	0	0	0	0	0	0	0	0	0
ASV_04436da98c3d50a805b2dfe2bafa8327	0	0	0	0	0	0	0	0	0	0	0	0	0	0	0	0	0	0	0	0	0	0	0	0	0	0	0	0	0	0	0	0	0	0	0	0	0	0	0	0	0	0	0	0	0	0	0	0	0
ASV_d6f3257b8e2a3498bf9af98e73c29528	0	0	0	0	0	0	0	0	0	0	0	0	0	0	0	0	0	0	0	0	0	0	0	0	0	0	0	0	0	0	0	0	0	0	0	0	0	0	0	0	0	0	0	0	0	0	0	0	0
ASV_eaa37898ded1c8f498dbc4cad92ab5ae	0	0	0	0	0	0	0	0	0	0	0	0	0	0	0	0	0	0	0	0	0	0	0	0	0	0	0	0	0	0	0	0	0	0	0	0	0	0	0	0	0	0	0	0	0	0	0	0	0
ASV_9e252647ffe5e4b7d61bf1972bde1465	0	0	0	0	0	0	0	0	0	0	0	0	0	0	0	0	0	0	0	0	0	0	0	0	0	8	0	0	0	0	0	0	0	0	0	0	0	0	0	0	0	0	0	0	0	0	0	0	0
ASV_6903662e2c03664afe3f1ef7b9303f83	0	0	0	0	0	0	0	0	0	0	0	0	0	0	0	0	0	0	0	0	0	0	0	0	0	0	0	0	0	0	0	0	0	0	0	0	0	0	0	0	0	0	0	0	0	0	0	0	0
ASV_c0a7ae3c08c40483e7776a50a01e6d25	0	4	0	0	0	0	0	0	4	0	0	0	0	0	0	0	0	0	0	0	0	0	0	0	0	0	0	0	0	0	0	0	0	0	0	0	0	0	0	0	0	0	0	0	0	0	0	0	0
ASV_fc42a540cc88979059eb934ac296debc	0	0	0	0	0	0	0	0	0	0	0	0	0	0	0	0	0	0	0	0	0	0	0	0	0	0	0	0	0	0	0	0	0	0	0	0	0	0	0	0	0	0	0	0	0	0	0	0	0
ASV_42405c6973b231a891265de22e469470	0	0	0	0	0	0	0	0	0	0	0	0	0	0	0	0	0	0	0	0	0	0	0	0	0	0	0	0	0	0	0	0	0	0	0	0	0	0	0	0	0	0	0	0	0	0	0	0	0
ASV_d56947b7c7864193b9d6a5edd910be53	0	0	0	0	0	0	0	0	0	0	0	0	0	0	0	0	0	0	0	0	0	0	0	0	0	0	0	0	0	0	0	0	0	0	0	0	0	0	0	0	0	0	0	0	0	0	0	0	0
ASV_9b93b66971795bab41384f83ac54b742	0	0	0	0	0	0	0	0	0	0	0	0	0	0	0	0	0	0	0	0	0	0	0	0	0	0	0	0	0	0	0	0	0	0	0	0	0	0	0	0	0	0	0	0	0	0	0	0	0
ASV_97a0278955d399ec883267a9a4d92ba8	0	0	35	0	0	0	0	26	33	0	0	12	0	0	0	0	0	0	0	0	0	0	17	0	0	0	0	0	35	0	0	0	0	37	0	0	0	0	0	0	0	0	0	0	0	0	0	0	0
ASV_bafb222401339cf400cdda1adc536924	0	0	0	0	0	0	0	0	0	0	0	0	0	0	0	0	0	0	0	0	0	0	0	0	0	0	0	0	0	0	0	20	0	0	34	0	0	0	0	0	0	0	0	0	0	0	0	0	0
ASV_5977593c723826227a34ac2ce327a497	0	0	0	0	0	0	0	0	0	0	0	0	0	0	0	0	0	0	0	0	0	0	0	0	0	0	0	0	0	0	0	0	0	0	0	0	0	0	0	0	0	0	0	0	0	0	0	0	0
ASV_d0c5c8bd35ff69ce10e4e3a9777e4ea7	0	0	0	0	0	0	0	14	0	10	0	0	0	0	0	0	0	0	0	3	0	6	3	0	0	0	0	2	0	0	0	0	7	0	0	0	0	0	0	0	0	3	0	0	0	0	19	0	3
ASV_c97ea25ba069877eac769cb05968724c	18	0	0	0	0	0	0	0	0	0	0	0	0	0	0	0	0	0	0	0	0	0	0	0	0	0	0	0	0	0	0	0	0	0	0	0	0	0	0	0	0	0	0	0	0	0	0	0	0
ASV_2c7acc6144f831ab621c5f0ebb75b498	0	0	0	0	0	0	0	0	0	0	0	0	0	0	0	0	0	0	0	0	0	0	0	0	0	0	0	0	0	0	0	0	0	0	0	0	0	0	0	0	0	0	0	0	0	0	0	0	0
ASV_4075456b0d1cff497851ebfb7f437bd7	0	0	0	0	0	0	0	39	0	0	0	0	0	0	0	0	0	0	0	0	0	0	0	41	0	0	0	0	0	0	0	0	0	0	0	0	0	0	0	0	0	0	0	0	0	0	0	0	0
ASV_450b05a5b78e1e64cbb6a93c79064f8c	0	0	0	0	0	0	0	0	0	0	0	0	0	0	0	0	0	0	0	0	0	0	0	0	0	0	0	13	0	0	0	0	0	0	0	0	0	0	0	0	0	0	0	0	0	0	0	0	0
ASV_0b4aeb45916a24fd10e3655fe6481966	0	15	20	0	0	0	0	8	0	0	0	24	0	0	0	0	0	0	0	0	24	10	0	11	0	7	0	0	0	0	21	0	0	15	0	0	13	20	0	9	6	0	0	0	8	0	0	0	0
ASV_50f9a32f3264fc62da959292030cb82f	0	0	29	0	0	0	0	0	0	0	0	0	0	0	0	0	0	0	0	0	0	0	0	28	0	11	0	0	0	0	0	0	0	0	0	0	0	0	0	0	0	0	0	0	0	0	0	0	0
ASV_552ef0bcd8cc4ef6fa1431ddd1a52d7b	0	0	0	0	0	0	0	0	0	0	0	0	0	0	0	0	0	0	0	0	0	0	0	0	0	0	0	0	0	0	0	0	0	0	0	0	0	0	0	0	0	0	0	0	0	0	0	0	0
ASV_b5dda8982a00e5a272980fe199e767f0	0	0	0	0	0	0	0	0	0	0	0	0	0	0	0	0	0	0	0	0	0	0	0	0	0	0	0	0	0	0	0	0	0	0	0	0	0	0	0	0	0	0	0	0	0	0	0	0	0
ASV_2a88bc5351b9c713535da6b40677eaf1	0	0	0	0	0	0	0	0	0	0	0	0	0	0	0	0	0	0	0	0	0	0	0	0	0	0	0	0	0	0	0	0	0	0	0	0	0	0	0	0	0	0	0	0	0	0	0	0	0
ASV_23afd7274e2555c2982da0c5bbe8a77a	0	0	0	2	0	0	0	0	0	4	0	0	6	0	0	0	0	0	2	0	0	3	8	11	0	2	3	0	0	0	2	0	0	0	7	0	0	0	0	0	0	0	0	0	0	2	3	0	0
ASV_9f199a189a402c85c7dac7a2777949ef	0	0	0	0	0	0	0	0	0	0	0	0	0	0	0	0	0	0	0	0	0	0	0	0	0	0	0	0	0	0	0	0	0	0	0	0	0	0	0	0	0	0	0	0	0	0	0	0	0
ASV_daeaddc73e9cd92df0553e76dcdca0c2	0	8	0	0	0	0	0	0	0	6	0	0	0	9	0	0	7	0	6	0	0	0	0	8	0	0	0	0	0	0	0	8	0	0	0	8	0	0	0	0	0	0	0	0	0	0	0	0	0
ASV_93501a4635f810a75a12b3916f72dfee	17	10	61	4	18	0	0	0	0	0	0	20	0	46	0	11	73	699	86	0	0	2	0	167	28	0	20	0	0	0	0	0	0	0	36	67	4	0	12	0	2	11	0	0	1372	67	0	4	0
ASV_5ed6b257a94900a6bc1dbf94a4900ff8	0	0	0	0	0	0	0	0	0	0	0	0	0	0	0	0	0	0	0	0	0	0	0	0	0	0	0	0	0	0	0	0	0	0	0	0	0	0	0	0	0	0	0	0	0	0	0	0	0
ASV_8d5a9d305d1bfe9b66feef2ff17a9b13	0	0	0	0	0	0	0	0	0	0	0	0	0	0	0	0	0	0	0	0	0	0	0	0	0	0	0	0	0	0	0	0	0	0	0	0	0	0	0	0	0	0	0	0	0	0	0	0	0
ASV_e1166109dea5f9170faf90e543921a53	0	0	0	0	0	0	0	0	0	0	0	0	0	0	0	0	0	0	0	0	0	0	0	0	0	0	0	0	0	0	0	0	0	0	0	0	0	0	0	0	0	0	0	0	0	0	0	0	0
ASV_7a3a91694e61de5cdd7a6f7c52219b63	0	0	0	0	0	0	0	0	0	0	0	0	0	0	0	0	0	0	0	0	0	0	0	0	0	0	0	0	0	0	0	0	0	0	0	0	0	0	0	0	0	0	0	0	0	0	0	0	0
ASV_d7a1dbdf7a0d2f2c62c65b0a00fe8b6a	0	0	0	0	0	0	0	0	0	0	0	0	0	0	0	0	0	0	0	0	0	0	0	0	0	0	0	0	0	0	0	0	0	0	0	0	0	0	0	0	0	0	0	0	0	0	0	0	0
ASV_d8f492f56455891fe640d83e99eebe43	0	0	0	0	0	0	0	0	0	0	0	0	0	4	0	0	0	0	0	0	0	0	0	0	0	0	0	0	0	0	0	0	0	0	0	0	0	0	0	0	0	0	0	0	0	0	0	0	0
ASV_6f4bd7d1c861f5111642395f6b65ad71	0	0	0	0	0	0	0	0	0	0	0	0	0	0	0	0	0	0	0	0	0	0	0	0	0	0	0	0	0	0	0	0	0	0	0	0	0	0	0	0	0	0	0	0	0	0	0	0	0
ASV_9f4379c51720f2481abe86e9de6e32df	0	0	0	0	0	0	0	0	0	0	0	0	0	0	0	0	0	0	0	0	0	0	0	0	0	0	0	0	3	0	0	0	0	0	0	0	0	0	0	0	0	0	3	0	4	0	0	0	0
ASV_f1fc931aca5a9ba1c05819b84aca8561	0	0	0	0	0	0	0	0	0	0	0	0	0	0	0	0	0	0	0	0	0	0	0	0	0	0	0	0	0	0	0	0	0	0	0	0	0	0	0	0	0	0	0	0	0	0	0	0	0
ASV_edc827e633091a96cf1e60fa0af68d0c	0	0	0	0	0	0	0	0	0	0	0	0	0	0	0	0	0	0	0	0	0	0	0	0	0	0	0	0	0	0	0	0	0	0	0	0	0	0	0	0	0	0	0	0	0	0	0	0	0
ASV_e5d30660b292b85beeddc88062aa58e9	0	0	0	0	0	0	0	0	0	0	0	0	0	0	0	0	0	0	0	0	0	0	0	0	0	0	0	0	0	0	0	0	0	0	0	0	0	0	0	0	0	0	0	0	0	0	0	0	0
ASV_6710a4d2e67bb2d377c5559353f18ac1	0	0	0	0	0	0	0	0	0	0	0	0	0	0	0	0	0	0	0	0	0	0	0	0	0	0	0	0	0	0	0	0	0	0	0	0	0	0	0	0	0	0	0	0	0	0	0	0	0
ASV_b7a08aeb2dd2e46c241ca4d8f6bddbc6	0	0	0	0	0	0	0	0	0	0	0	0	0	0	0	0	0	0	0	0	0	0	0	0	0	0	0	0	0	0	0	0	0	0	0	0	0	0	0	0	0	0	0	0	0	0	0	0	0
ASV_2856dca03d9f554fb5f258dc18db48da	0	0	0	0	0	0	0	0	0	0	0	0	0	0	0	0	0	0	0	0	0	0	0	0	0	0	0	0	0	0	0	0	0	0	0	0	0	0	0	0	0	0	0	0	0	0	0	0	0
ASV_de9a54ef7ef7bc42c8fef88ef5aa0c75	0	0	0	0	0	0	10	0	0	0	0	0	0	0	0	0	0	0	0	0	0	0	0	0	0	0	0	0	0	0	0	0	0	0	0	0	0	0	0	0	0	0	0	0	0	0	0	0	0
ASV_e4f79af0dc17c440927add8319aa5ebc	2	5	19	0	0	19	0	7	0	0	9	5	0	7	0	0	11	0	16	8	7	12	5	11	9	14	12	0	8	9	11	0	4	0	11	3	5	0	0	6	0	18	7	6	26	0	6	0	6
ASV_0e623fd009440414fe615081376c4135	0	74	0	0	0	0	0	0	0	0	0	0	0	0	0	0	0	0	0	0	0	0	0	0	0	0	0	0	0	0	0	0	0	27	0	0	14	0	0	0	0	0	0	0	0	0	0	0	0
ASV_643078f0284faa2290e9c14697d29c4d	0	0	0	0	0	0	0	0	0	0	0	0	0	0	0	0	0	0	0	0	0	0	0	0	0	0	0	0	0	0	0	0	0	0	0	0	0	0	0	0	0	0	0	0	0	0	0	0	0
ASV_0380302997e1e0594ffcb0627cf78ce3	0	0	0	0	0	0	0	0	0	0	0	11	0	0	0	0	0	0	9	0	0	0	9	0	0	0	9	0	0	0	0	0	0	0	0	0	0	0	0	0	0	0	0	0	0	0	0	0	8
ASV_c798fcb16ed45297e03f9272a4059530	0	0	0	0	0	0	0	0	0	0	0	0	0	0	0	0	0	0	0	0	0	0	0	0	0	0	0	0	0	0	0	0	0	0	0	0	0	0	0	0	0	0	0	0	0	0	0	0	0
ASV_1b7803747f9cab3c62e61c8bcf4d625b	0	0	0	0	0	0	0	0	0	0	0	0	0	0	0	0	0	0	0	0	0	0	0	0	0	0	0	0	0	0	0	0	0	0	0	0	0	0	0	0	0	0	0	0	0	0	0	0	0
ASV_5cfdeafee436b535eaf43b450635a773	0	0	0	0	0	0	0	0	0	0	0	0	0	0	0	0	0	0	0	0	0	0	45	0	0	0	0	0	42	0	42	0	0	0	0	0	0	0	0	0	0	0	0	0	0	0	0	12	0
ASV_e1ed2377ab464966d63a95a6ff8bde64	133	28	0	88	14	20	0	26	91	0	44	0	33	14	14	15	120	27	20	103	0	39	0	27	67	34	24	39	0	52	44	27	67	0	45	15	19	0	0	0	138	40	32	23	14	11	45	0	139
ASV_609d1ae0045de753ac19f31803e3e19d	0	0	0	0	0	0	0	0	0	0	0	0	0	0	0	0	0	0	0	0	0	12	0	0	0	0	0	0	0	0	0	0	0	0	0	0	0	0	0	0	0	0	0	0	0	0	0	0	0
ASV_4f6191c854abee516d922f028d74ef91	0	0	0	0	0	0	0	0	0	0	0	0	0	0	0	0	0	0	0	0	0	6	0	0	0	0	0	0	0	0	0	0	0	0	0	0	0	0	0	0	0	0	0	0	0	0	0	0	0
ASV_aeb206146f6f5fe7b14c731b68f7bf37	0	0	0	0	0	0	0	0	0	0	0	0	0	0	0	0	0	0	0	0	0	0	0	0	0	0	0	0	0	0	0	0	0	0	0	0	0	0	0	0	0	0	0	0	0	0	0	0	0
ASV_54cf0e80e83f74f97f19aa178588254d	0	0	0	0	0	0	0	0	0	0	0	0	0	0	0	0	0	0	0	0	0	0	0	0	0	0	0	0	0	0	0	0	0	0	0	0	0	0	0	0	0	0	0	0	0	0	0	0	0
ASV_998475ce45bd809c377a2c036d7ab4d0	0	16	0	0	0	0	0	0	0	0	0	0	0	0	0	0	0	0	0	0	0	0	0	0	0	0	0	0	0	0	0	0	0	0	0	0	0	0	0	0	0	0	0	0	0	0	0	0	0
ASV_0b563af194257b8349e3cef4aa94d831	0	0	0	0	0	0	0	0	0	0	0	0	0	0	0	0	0	0	0	0	0	0	0	0	0	0	0	0	0	0	0	0	0	0	0	0	0	0	0	0	0	0	0	0	0	0	0	0	0
ASV_f73bc660ad02cf25a2e30bead37e34fd	442	0	0	283	192	59	67	54	67	0	77	52	0	0	219	129	81	62	176	257	58	73	0	96	93	0	113	104	0	179	0	173	172	0	116	93	0	0	54	51	41	58	0	95	60	183	86	113	105
ASV_39277856f18f889dce2a469fd8cb94d0	0	0	0	0	0	0	0	0	0	0	0	0	0	0	0	0	0	0	0	0	0	0	0	0	0	0	0	0	0	0	0	0	0	0	0	0	0	0	0	0	0	0	0	0	0	0	0	0	0
ASV_55fc2627eca2c4f6acb48ac18bf14a27	0	0	0	0	0	0	0	0	0	0	0	0	0	0	0	0	0	0	0	0	0	0	0	0	0	0	0	0	0	0	0	0	0	0	3	0	0	0	0	0	0	0	0	0	0	0	0	0	0
ASV_aa1626aabde6ed4cd9aaaad9d19cf8d2	0	0	0	0	0	0	0	0	0	0	0	0	0	0	0	0	0	0	0	0	0	0	0	0	0	0	0	0	0	0	0	0	0	0	0	0	0	0	0	0	0	0	0	0	0	0	0	0	0
ASV_69659d7edd60cd37bbdc9e3bb7f77431	0	0	0	0	0	0	0	0	0	0	0	0	0	0	0	0	0	0	0	0	0	0	0	0	0	0	0	0	0	0	0	0	0	0	0	0	0	0	0	0	0	0	0	0	0	0	0	0	0
ASV_7cedaede368cd07897f4880a52083541	0	0	0	0	0	0	0	0	0	0	0	0	0	0	0	0	0	0	0	0	0	0	0	0	0	0	0	0	0	0	0	0	0	0	0	0	0	0	0	0	0	0	0	0	0	0	0	0	0
ASV_761211e786ae34a41693ac97b0315de6	0	0	0	0	0	0	0	0	0	0	0	0	0	0	0	0	0	0	0	0	0	0	0	0	0	0	0	0	0	0	0	0	0	0	0	0	0	0	0	0	0	0	0	0	0	0	0	0	0
ASV_5cb8725436ee9fa992e5744287651cef	0	0	0	0	0	0	0	0	0	0	0	0	0	0	0	0	0	0	0	0	0	0	0	0	0	0	0	0	0	0	0	0	0	0	0	0	0	0	0	0	0	0	0	0	0	0	0	0	0
ASV_1663af20fe53308962f2e82929d68a72	0	0	0	0	0	0	0	0	0	0	0	0	0	0	0	0	0	0	0	0	0	0	0	0	0	0	0	0	0	0	0	0	0	0	0	0	0	0	0	0	0	0	0	0	0	0	0	0	0
ASV_6b188f6f4f74c2a567f6ccfb280b1469	0	0	0	0	0	0	0	0	0	0	0	0	0	0	0	0	0	0	0	0	0	0	0	0	0	0	0	0	0	0	0	0	0	0	0	0	0	0	0	0	0	0	0	0	0	0	0	0	0
ASV_47ae1f94d2f7030b6938fb4cb95b2c8f	0	0	0	0	0	0	0	0	0	0	0	0	0	0	0	0	0	0	0	0	0	0	0	0	0	0	0	0	0	0	0	0	0	0	0	0	0	0	0	0	0	0	0	0	0	0	0	0	0
ASV_ddfa902f0a505cfed96fa6f50c5f7a4e	0	0	0	0	0	0	0	0	0	0	0	0	0	0	0	0	0	0	0	0	0	0	0	0	0	0	0	0	0	0	0	0	0	0	0	0	0	0	0	0	0	0	0	0	0	0	0	0	0
ASV_6b2210526f96f6ea18edc885293fc966	0	0	0	0	0	0	0	0	0	0	0	0	0	0	0	0	0	0	0	0	0	0	0	0	0	0	0	0	0	0	0	0	0	0	0	0	0	0	0	0	0	0	0	0	0	0	0	0	0
ASV_d020e60a575d3eed3027251994b048cd	0	0	0	0	0	0	0	0	0	0	0	0	0	0	0	0	0	0	0	0	0	0	0	0	0	0	0	0	0	0	0	0	0	0	0	0	0	0	0	0	0	0	0	0	0	0	0	0	0
ASV_831d151184e4353c95e02cdf39b3a50b	0	0	0	0	0	0	0	0	0	0	0	15	0	0	0	7	0	0	0	0	0	0	0	0	0	0	0	0	0	0	0	0	0	8	0	0	0	0	0	0	0	0	0	0	0	0	0	0	0
ASV_e7b7af47de7ec5171fc1dff61f4a72d1	0	0	0	0	0	0	0	0	0	0	0	0	0	0	0	0	0	0	0	0	0	0	0	0	0	0	0	0	0	0	0	0	0	0	0	0	0	0	0	0	0	0	0	0	0	0	0	0	0
ASV_e335f74033bc634af43ee6baa84fa247	58	108	367	181	51	483	703	233	77	338	501	339	303	418	0	27	149	177	265	247	231	275	181	222	56	137	362	704	204	130	184	31	50	109	0	45	411	449	130	905	32	720	11	318	95	407	0	41	188
ASV_477cc95fd02a8750906e8b828baa2fa7	0	0	0	0	0	0	0	0	0	0	0	0	0	0	0	0	0	0	0	0	0	0	0	0	0	0	0	0	0	0	0	0	0	0	0	0	0	0	0	0	0	0	0	0	0	0	0	0	0
ASV_72b4455586688d0863143a3e0bb71316	0	0	0	0	33	0	0	0	0	0	0	0	0	0	0	0	0	0	0	0	0	0	0	0	0	0	0	0	0	0	0	0	0	0	0	0	43	0	0	0	0	0	0	0	0	0	0	0	0
ASV_5e777667d3a8d66663cdf946c1b5e02c	29	9	0	9	20	0	0	0	26	0	10	0	0	0	10	11	32	0	0	26	11	33	0	18	16	27	0	8	0	13	12	20	25	9	20	14	11	0	0	0	28	12	17	0	8	0	14	0	26
ASV_b38de8a8c802a4845cc9e30cba6615f5	0	49	29	56	58	0	48	29	0	75	18	97	21	49	0	0	0	27	41	0	86	28	47	0	34	45	0	53	106	35	114	0	0	36	0	0	66	46	0	0	0	131	0	59	52	34	0	68	24
ASV_9018650f4424e32b9472fa7ca64dc6b3	0	0	10	0	0	0	0	0	0	0	0	0	0	0	0	0	0	0	0	0	0	0	0	0	0	0	0	0	0	0	0	0	0	0	0	0	0	0	0	0	0	0	0	0	0	0	0	0	0
ASV_746a682183d4e80edf82ee504f0c6627	0	0	0	0	0	0	0	0	0	0	0	0	0	0	0	0	0	0	0	0	0	0	0	0	0	0	0	0	0	0	0	0	0	0	0	0	0	0	0	0	0	0	0	0	0	0	0	0	0
ASV_3bb488b906c831eecdc4eb55ca902abc	0	0	0	0	0	0	0	0	0	0	0	0	0	0	0	0	0	0	0	0	0	0	0	0	0	0	0	0	0	0	0	0	0	0	0	0	0	0	0	0	0	0	0	0	0	0	0	0	0
ASV_a0d0d3ec29b7c8c5f489504f07f8b519	0	0	0	0	0	0	0	0	0	0	0	0	0	0	0	0	0	0	0	0	0	0	0	0	0	0	0	0	0	0	0	0	0	0	0	0	0	0	0	0	0	0	0	0	0	0	0	0	0
ASV_f75570e4b4e6d9d11b864752b53aa193	0	0	0	0	0	0	0	0	0	0	0	0	0	0	0	0	0	0	0	0	0	0	0	0	0	0	0	0	0	0	0	0	0	0	91	0	0	0	0	0	0	0	0	0	0	0	0	0	0
ASV_647735291fc83526a6bdac23d05c3d4d	0	0	0	0	0	0	0	0	0	0	0	0	0	0	0	0	0	0	0	0	0	0	0	0	0	0	0	0	0	0	0	0	0	0	0	0	0	0	0	0	0	0	0	0	0	0	0	0	0
ASV_db74729dd7ab527fba7a5a66a59f207a	0	0	0	0	0	0	0	0	0	0	0	0	3	0	0	0	0	0	0	0	0	0	0	0	0	0	0	0	0	0	0	0	0	0	0	3	0	0	0	0	0	0	0	0	0	0	0	0	0
ASV_e3e4fede4b69be90ea9f643acbbdb5da	0	0	0	0	0	0	0	0	0	0	0	0	0	0	0	0	0	0	0	0	0	0	0	0	0	0	0	0	0	0	0	0	0	0	0	0	0	0	0	0	0	0	0	0	0	0	0	0	0
ASV_d039517b225bf085f14892dc22e16b77	0	0	0	0	0	0	0	0	0	0	0	0	0	0	0	0	0	0	0	0	0	0	0	0	0	0	0	0	0	0	0	0	0	0	0	0	0	0	0	0	0	0	0	0	0	0	0	0	0
ASV_e5004a6b091900a3d6666e8f0b3817e8	0	0	0	0	0	0	0	0	0	0	0	0	0	0	0	0	0	0	0	0	0	0	0	0	0	0	0	0	0	0	0	0	0	0	0	0	0	0	0	0	0	0	0	0	0	0	0	0	0
ASV_510fc7ce79e4b9d729b7c819bf9e11c0	36	27	18	17	37	15	19	59	145	17	18	0	68	14	18	0	77	16	30	62	39	124	27	30	34	35	32	0	48	14	78	16	43	13	78	16	30	17	0	33	39	32	55	18	43	21	113	34	155
ASV_41508b3244d8930238dde3db7c17c0cd	0	0	0	0	0	0	0	0	0	0	0	0	0	0	0	0	0	0	0	0	0	0	0	0	0	0	0	0	0	0	0	0	0	0	0	0	0	0	0	0	0	0	0	0	0	0	0	0	0
ASV_df43ba62ed405dee177a6ebe6ceb80af	0	0	0	0	0	0	0	0	0	0	0	0	0	0	0	0	0	0	0	0	0	0	0	0	0	0	0	0	0	0	0	0	0	0	0	0	0	0	0	0	0	0	0	0	0	0	0	0	0
ASV_8ce212aaf7d867e84eab351d75eeecfa	0	0	0	0	0	0	0	0	0	0	0	0	0	0	0	0	0	0	0	0	0	0	0	0	0	0	0	0	0	0	0	0	0	0	0	0	0	0	0	0	0	0	0	0	0	0	0	0	0
ASV_f82244fda2980ed879605b2dadc926f2	0	0	0	0	0	0	0	0	0	0	0	0	0	0	0	0	0	0	0	0	0	0	0	0	0	0	0	0	0	0	0	0	0	0	0	0	0	0	0	0	0	0	0	0	0	0	0	0	0
ASV_71df19b8d61ca72dc6f201dd7713dd51	0	0	0	0	0	0	0	0	0	0	0	0	0	0	0	0	0	0	0	0	0	0	0	0	0	11	0	0	0	0	0	0	0	0	0	0	0	0	0	0	0	0	0	0	0	0	0	0	0
ASV_2067bc01335856745193658a5a2ad7d8	0	0	0	0	0	0	0	0	0	0	0	0	0	0	0	0	0	0	0	0	0	0	0	0	0	0	0	0	0	0	0	0	0	0	0	0	0	0	0	0	0	0	0	0	0	0	0	0	0
ASV_ba97b081c8e63157a231e65f927bc7ea	0	0	0	0	0	0	0	0	0	0	0	0	0	0	0	0	0	0	0	0	0	0	0	0	0	0	0	0	0	0	0	0	0	0	0	0	0	0	0	0	0	0	0	0	0	0	0	0	0
ASV_2e749ec8309ac6c24c13f39cdbc9e3ad	0	0	0	0	0	0	0	0	0	0	0	0	0	0	0	0	0	0	0	0	0	0	0	0	0	0	0	0	0	0	0	0	0	0	0	0	0	0	0	0	0	0	0	0	0	0	0	0	0
ASV_5ede5dd2a2f59edd56525f2209c5b0a7	0	0	0	0	0	0	0	0	0	0	0	0	0	0	0	0	0	0	0	0	0	0	0	0	0	11	0	0	0	0	0	0	0	0	0	0	0	0	0	0	0	0	0	0	0	0	0	0	0
ASV_7fa78ba9698034bd0be516d3605b30f7	0	0	0	0	0	0	0	0	0	0	0	0	0	0	0	0	0	0	0	0	0	0	0	0	0	0	0	0	0	0	0	0	0	0	0	0	0	0	0	0	0	0	0	0	0	0	0	0	0
ASV_fd8edcdc209b8f12352ddfa20ee29b72	0	0	0	0	0	0	0	0	0	0	0	0	0	0	0	0	0	0	0	0	0	0	0	0	0	0	0	0	0	0	0	0	0	0	0	0	0	0	0	0	0	0	0	0	0	0	0	0	0
ASV_3ef6afb3143ddc4e36b10b2193953875	0	0	0	0	0	0	0	0	0	0	0	0	0	0	58	0	0	0	0	0	0	0	0	0	0	0	0	0	0	0	0	0	0	0	0	0	0	0	0	0	0	0	60	0	0	0	0	0	0
ASV_3c92405364028841a1769f39925effd5	0	0	0	0	0	0	0	0	0	0	0	0	0	0	0	0	0	0	0	0	0	0	0	0	0	0	0	0	0	0	0	0	0	0	0	0	0	0	0	0	0	0	0	0	0	0	0	0	0
ASV_9287624e38c5245c85f53198acc6a7f3	0	0	0	0	0	0	0	0	0	0	0	0	0	0	0	0	0	0	0	0	0	0	0	0	0	0	0	0	0	0	0	0	0	0	0	0	0	0	0	0	0	0	0	0	14	0	0	0	0
ASV_36aef71fcecc301a22c79acef5e0e16a	0	0	0	0	0	0	0	0	0	0	0	0	0	0	0	0	0	0	0	0	0	0	0	0	0	0	0	0	0	0	0	0	0	0	0	0	0	0	0	0	0	0	0	0	0	0	0	0	0
ASV_9df8bb564d13512d71f1a09c25e9fb01	0	0	8	0	0	0	0	0	0	0	0	0	0	0	0	0	0	0	0	0	0	0	0	0	0	0	0	0	0	0	0	0	0	0	0	0	0	13	0	0	0	0	0	0	0	0	0	0	0
ASV_0771724b43fa92d438c617690ca014e5	0	0	0	0	0	0	0	0	0	0	0	0	0	0	0	0	0	0	0	0	0	0	0	0	0	0	0	0	0	0	0	0	0	0	0	0	0	0	0	0	0	0	0	0	0	0	0	0	0
ASV_03c842f927fbfc55b1eb86dc07f4d293	0	0	0	0	0	0	0	0	0	0	0	0	0	0	0	0	0	0	0	0	0	0	0	0	0	0	0	0	0	0	0	0	0	0	0	0	0	0	0	0	0	0	0	0	0	0	0	0	0
ASV_9200fdc02d73ea72d519a53213efcd28	0	0	0	0	0	0	0	0	0	0	0	0	0	0	0	0	0	0	0	0	0	0	0	0	0	0	0	0	0	0	0	0	0	0	0	0	0	0	0	0	0	0	0	0	0	0	0	0	0
ASV_f510289ed878d8719d9239f09dc871b9	0	0	0	0	0	0	0	0	0	0	0	0	0	0	0	0	0	0	0	0	0	0	0	0	0	0	0	0	0	0	0	0	0	0	0	0	0	0	0	0	0	0	0	2	0	0	0	0	0
ASV_d4f5a07a0d1bad134be5385f1ddd6916	0	0	0	0	0	0	0	0	0	0	0	0	0	0	0	0	0	0	0	0	0	0	0	0	0	0	0	0	0	0	0	0	0	0	0	0	0	0	0	0	0	0	0	0	0	0	0	0	0
ASV_4dda63f6ef08ce19d499aefc2e48c442	0	0	0	0	0	0	0	0	0	0	0	0	0	0	0	0	0	3	0	0	0	0	0	0	0	0	0	0	0	0	0	0	0	0	0	0	0	0	0	0	0	9	0	0	0	0	0	0	0
ASV_2ef1e296d976db8f4fc13694a298e016	0	0	0	0	0	0	0	0	0	0	0	0	0	0	0	0	0	0	0	0	0	0	23	0	0	0	0	0	0	0	0	0	0	0	0	0	0	0	0	0	0	0	0	0	0	0	0	0	0
ASV_f7e9f9f1ca35f514b0d6f16c4c5866d2	0	0	0	0	0	0	0	0	0	0	0	0	0	0	0	0	0	0	0	0	0	0	0	0	0	0	0	0	0	0	0	0	0	0	0	0	0	0	0	0	0	0	0	0	0	0	0	0	0
ASV_92d4413eb89bd8327481ff865375274b	0	0	0	0	0	0	0	0	0	0	0	0	0	0	0	0	0	0	0	0	0	0	0	0	0	0	0	0	0	0	0	0	0	0	0	0	0	0	0	0	0	0	0	0	0	0	0	0	0
ASV_b204bfc6ba4053d6c8a2a0f2961961d9	0	0	0	0	0	0	0	0	0	0	0	0	0	0	0	0	0	0	0	0	0	0	0	0	0	0	0	0	0	0	0	0	0	0	0	0	0	0	0	0	0	0	0	0	0	0	0	0	0
ASV_ed7caccaba47eb100db0c823cf1c0eb5	0	0	0	0	0	0	0	0	0	0	0	0	0	0	0	0	0	0	0	0	0	0	0	0	0	0	0	0	0	0	0	0	0	0	0	0	0	0	0	0	0	0	0	0	0	0	0	0	0
ASV_642bd03a82fe17b2adfa132fb134b904	0	0	0	0	0	0	0	0	0	0	0	0	0	0	0	0	0	0	0	0	0	0	24	0	0	0	0	0	0	0	0	0	0	0	0	0	0	29	0	0	0	0	0	0	0	0	0	0	0
ASV_a9f60fcfc68bcc5949a4ba94aca0059a	0	0	0	0	0	0	0	0	0	0	0	0	0	0	0	0	0	0	0	0	0	0	0	0	0	0	21	0	0	0	0	0	0	0	0	0	0	0	0	0	0	0	0	0	0	0	0	0	0
ASV_956c9ff5f891330acac1f957d7a233f1	0	0	0	0	0	0	0	13	0	0	0	0	0	0	0	0	0	0	0	0	0	0	0	0	0	0	0	0	0	0	0	0	0	0	0	0	0	0	0	0	0	0	15	0	0	0	0	0	0
ASV_61ed9d6c892c6356728e6d0c4e0f6f2e	0	0	6	0	0	0	0	0	0	63	0	0	0	0	0	0	0	0	0	0	7	0	0	0	0	0	21	0	0	0	0	0	0	0	42	0	0	0	0	0	0	0	0	0	0	0	0	0	0
ASV_7d1204b208311e4b118d91b3e54cce17	0	0	0	0	0	0	0	0	0	0	0	0	0	0	0	0	0	0	0	0	0	0	0	0	0	0	0	0	0	0	0	0	0	0	0	0	0	0	0	0	0	0	0	0	0	0	0	0	0
ASV_378724d48bed51629f3c396d2c3d2f1e	0	0	0	0	8	0	0	0	0	0	0	0	0	0	0	3	7	0	0	0	0	0	0	0	0	0	0	0	0	0	0	0	0	0	0	0	0	0	0	8	0	6	0	5	0	0	0	0	9
ASV_540e3925352835fdd60878e54f6d4f69	0	0	0	0	0	0	0	0	0	0	0	0	0	0	0	0	0	0	0	0	0	0	0	0	0	0	0	0	0	0	0	0	0	0	0	0	0	0	0	0	0	0	0	0	0	0	0	0	0
ASV_836cd5ea357ad392c00a7e48d921be1d	0	0	0	0	0	0	0	0	0	0	0	0	0	0	0	0	0	0	0	0	0	0	0	0	0	0	0	0	0	0	0	0	0	0	0	0	0	0	0	0	0	0	0	0	0	0	0	0	0
ASV_49e0126d39eded11edcfe163e6204d2f	0	0	0	0	0	0	0	0	0	0	0	0	0	0	0	0	0	0	0	0	0	0	0	0	0	0	0	0	0	0	0	0	0	0	0	0	0	0	0	0	0	0	0	0	0	0	0	0	0
ASV_65c2ba1e7716f04583d886022dd5127a	0	0	6	0	0	7	0	30	17	14	0	0	41	19	0	0	0	0	0	0	0	0	22	0	0	32	0	0	17	0	31	0	0	0	0	0	5	0	0	0	0	8	17	0	30	0	0	0	0
ASV_b4a6f5b895d3f8e98a4e2aed6a3b307e	0	0	0	0	0	0	0	0	0	0	0	0	0	0	0	0	0	0	0	0	0	0	0	0	0	0	0	0	0	0	0	0	0	0	0	0	0	0	0	0	0	0	0	0	0	0	0	0	0
ASV_936b9afb81bb01294d9a6ac0128932f5	0	0	0	0	0	0	0	0	0	0	0	0	0	0	0	0	0	0	0	0	0	0	0	0	0	0	0	0	0	0	0	0	0	0	0	0	0	0	0	0	0	0	0	0	0	0	0	0	0
ASV_d9eea834805833ac21a86fdabedd8556	13	0	0	0	0	0	0	0	28	0	31	0	0	0	9	0	0	0	0	14	0	0	0	27	0	0	0	0	0	0	0	0	0	0	9	0	0	0	0	0	0	0	0	26	0	0	0	0	18
ASV_aa6e80ecb6b8a2c378eb36a66980dd3b	0	0	0	0	0	0	0	0	0	0	0	0	0	0	0	0	0	0	0	0	0	0	0	0	0	0	0	0	0	0	0	0	0	0	0	0	0	0	0	0	0	0	0	0	0	0	0	0	0
ASV_0df6c802966e8670279671824da4f10a	2817	340	159	2376	7200	7473	3901	2577	4444	1204	2674	3560	472	1798	3052	7296	3486	2491	2510	4083	2437	172	3028	3094	2996	1764	1648	1287	919	7135	2331	9108	4165	1400	5562	1969	2473	346	753	484	1976	897	1658	3110	313	3081	6470	3008	7356
ASV_1a89a928592aa3f615714f591951546d	0	0	0	0	0	0	0	0	0	0	0	0	0	0	0	0	0	0	0	0	0	0	0	0	0	0	0	0	0	0	0	0	0	0	0	0	0	0	0	10	0	0	0	0	0	0	0	0	0
ASV_c5e2d841bdd9bb0ac75153a9897f1631	0	0	0	0	0	0	0	0	0	0	0	0	0	0	0	0	0	0	0	0	0	0	0	0	0	0	0	0	0	0	0	0	0	0	0	0	0	0	0	0	0	0	0	0	0	0	0	0	0
ASV_53860a1fae874b9aa6379f637d36dc3d	0	0	0	0	0	0	0	0	0	0	0	0	0	0	0	0	0	0	0	0	0	0	0	0	0	0	0	0	0	0	0	0	0	0	0	0	0	0	0	0	0	0	0	0	0	0	0	0	0
ASV_d011d61b477874232c781fc28563cd8c	0	0	0	0	0	0	0	0	0	0	0	0	0	0	0	0	0	0	0	0	0	0	0	0	0	0	0	0	0	0	0	0	0	0	0	0	0	0	0	0	0	0	0	0	0	0	0	0	0
ASV_970dd45e40cf8b847e2575fc1cb5a3eb	0	0	0	0	0	0	0	0	0	0	0	0	0	0	0	0	0	0	0	0	0	0	0	0	0	0	0	0	0	0	0	0	0	0	0	0	0	0	0	0	0	0	0	0	0	0	0	0	0
ASV_4833f4b560cbd6622194459612e08b1b	0	0	0	0	0	0	0	0	0	0	0	0	0	0	0	0	0	0	0	0	0	0	0	0	0	0	0	0	0	0	0	0	0	0	0	0	0	0	0	0	0	0	0	0	0	0	0	0	0
ASV_9222834e42541bae774c860c88174193	0	0	2	0	0	0	0	2	0	0	0	0	0	0	0	0	0	0	0	0	0	0	6	0	0	0	0	0	0	0	0	0	0	0	0	0	0	0	0	0	0	0	4	0	0	0	0	0	0
ASV_f0a880166a06211554675c5131f90571	0	0	0	0	0	0	0	0	0	0	0	0	0	0	0	0	0	0	0	0	0	0	0	0	0	0	0	0	0	0	0	0	0	0	0	0	0	0	0	0	0	0	0	0	0	0	0	0	0
ASV_eccb5d442e61a282694c9631d8cdab14	0	0	0	0	0	0	0	0	0	0	0	0	0	0	0	0	0	0	0	0	0	0	0	0	0	0	0	0	0	0	0	0	0	9	0	0	0	0	0	0	0	0	0	0	0	0	0	0	0
ASV_039816547fd0ceef4d7da49f49d4295f	0	47	61	36	0	36	32	50	0	13	0	66	50	51	0	0	32	19	21	0	0	0	27	22	0	44	40	48	19	25	0	30	23	18	0	0	28	29	0	28	0	41	29	25	32	20	0	24	19
ASV_34038fc46c7d5f9de63e23c987182776	0	0	0	0	0	0	0	0	0	0	0	0	0	0	0	0	0	0	0	0	0	0	0	0	0	0	0	0	0	0	0	0	0	0	0	0	0	0	0	0	0	0	0	0	0	0	0	0	0
ASV_31e01c2769eedb5f0ae442b9b6e21239	0	0	0	0	0	0	0	0	0	0	0	0	0	0	0	0	0	0	0	0	0	0	0	0	0	0	0	0	0	0	0	0	0	0	0	0	0	0	0	0	0	0	0	0	0	0	0	0	0
ASV_4f7aec9eb2c1eb748d10d58736d7cf93	0	0	0	0	0	0	0	0	0	0	0	0	0	0	0	0	0	0	0	0	0	0	0	0	0	0	0	0	0	0	0	0	0	0	0	0	0	0	0	0	0	0	0	0	0	0	0	0	0
ASV_cb56fded2d0530c746bd1f1ea5f4d415	0	0	0	0	0	0	0	0	0	0	0	0	0	0	0	0	0	0	0	0	0	0	0	0	0	0	0	0	0	0	0	0	0	0	0	0	0	0	0	0	0	0	0	0	0	0	0	0	0
ASV_e48ce90f2625cce75a6d5d671cadf8ea	0	0	0	0	0	0	0	0	0	0	0	0	0	0	0	0	0	0	0	0	0	0	0	0	0	0	0	0	0	0	0	0	0	0	0	0	0	0	0	0	0	0	0	0	0	0	0	0	0
ASV_540acf491836134a7813d9157895b0f1	0	10	5	12	0	10	10	4	0	6	0	8	0	49	0	0	0	0	5	0	10	0	10	7	5	0	5	0	4	0	0	0	0	5	8	2	6	27	3	36	0	0	0	0	0	0	8	0	0
ASV_1483f54c221c8eaacb0fa52731666089	0	0	0	0	0	0	0	0	0	0	0	0	0	0	0	0	0	0	0	0	0	0	0	0	0	0	0	0	0	0	0	0	0	0	0	0	0	0	0	0	0	0	0	0	0	0	0	0	0
ASV_cca65d2061ddc503b567f6d0800ecdef	0	0	0	0	0	0	0	0	0	0	0	0	0	0	0	0	0	0	0	0	0	0	0	0	0	0	0	0	0	0	0	0	0	0	0	0	0	0	0	0	0	0	0	0	0	0	0	0	0
ASV_9f677e9f0394b2291873955eab499e8b	0	0	0	0	0	0	0	0	0	0	0	0	0	0	0	0	0	0	0	0	0	0	0	0	0	0	0	0	0	0	0	0	0	0	0	0	0	0	0	0	0	0	0	0	0	0	0	0	0
ASV_4ea5f0f437f54e34c695185c50921fc7	0	0	0	0	0	0	0	0	0	0	0	0	0	0	0	0	0	0	0	0	0	0	0	0	0	0	0	0	0	7	0	0	0	0	0	0	0	0	0	0	0	0	0	0	0	0	0	0	0
ASV_9746280e6ff0f4cda443483da574140f	0	0	0	0	0	0	0	0	0	0	0	0	0	0	0	0	0	0	0	0	0	0	0	0	0	0	0	0	0	0	0	0	0	0	0	0	0	0	0	0	0	0	0	0	0	0	0	0	0
ASV_9a87eaff2d15b47f068aec9652eac1c8	0	0	0	0	0	0	0	0	0	0	0	0	0	0	0	0	0	0	0	0	0	0	0	0	0	0	0	0	0	0	0	0	0	0	0	0	0	0	0	0	0	0	0	0	0	0	0	0	0
ASV_15129ed4fe4f110e455d85437b96d0eb	0	0	0	0	0	0	0	0	0	0	0	0	0	0	0	0	0	0	0	0	0	0	0	0	0	0	0	0	0	0	0	0	0	0	0	0	0	0	0	0	0	0	0	0	0	0	0	0	0
ASV_3c99d8e36d3cd46d123efe3c88c7f85d	5	0	6	4	0	0	10	12	12	0	11	8	14	0	0	0	18	0	13	0	0	19	0	0	6	10	11	15	15	17	16	0	12	8	13	7	8	11	0	0	0	7	8	0	5	0	10	9	9
ASV_29bbaea4f59aef0e61005bf8345bcce9	0	0	0	0	0	0	0	10	0	0	0	0	0	0	0	0	0	0	0	0	0	0	0	0	0	0	0	0	0	0	0	0	0	0	0	0	0	0	0	0	0	0	0	0	0	0	0	0	0
ASV_8c34fcb68ccd5fd5855d173e5486df4b	0	4	0	0	0	0	0	3	0	0	0	0	0	0	0	0	0	0	0	0	0	0	0	0	0	0	0	11	0	0	0	0	0	0	0	0	0	0	0	0	0	0	0	0	0	0	0	0	2
ASV_6ba1029509733d116a8d99b59e3bd00a	0	0	0	0	0	0	0	0	0	0	0	0	0	0	0	0	0	0	0	0	0	0	0	0	0	0	0	0	0	0	0	0	0	0	0	0	0	0	0	0	0	0	0	0	0	0	0	0	0
ASV_9c014e583001e4dbf52891fea3ddbf16	0	0	0	0	0	0	0	0	0	0	0	0	0	0	0	0	0	0	0	0	0	0	0	0	0	0	0	0	0	0	0	0	0	0	0	0	0	0	0	0	6	7	10	0	0	0	0	0	0
ASV_c825a4ad4f4080a5d32960d08ca4e594	0	0	0	0	0	0	0	0	0	0	0	0	0	0	0	0	0	0	0	0	0	0	0	0	0	0	0	0	0	0	0	0	0	0	0	0	0	0	0	0	0	0	0	0	0	0	0	0	0
ASV_b3f2612ecddef3a55788b68a021d936a	0	0	0	0	0	0	0	0	0	0	0	0	0	0	0	0	0	0	0	0	0	0	0	0	0	0	0	0	0	0	0	0	0	0	0	0	0	0	0	0	0	0	0	0	0	0	0	0	0
ASV_29af7caeb720fe926e0ed217d26ffc23	0	0	0	0	0	0	0	0	0	0	0	0	0	0	0	0	0	0	0	0	0	0	0	0	0	0	0	0	0	0	0	0	0	0	0	0	0	0	0	0	0	0	0	0	0	0	0	0	0
ASV_a553a33230e324c88c51d9bfb08d062f	0	0	0	0	0	0	0	0	0	0	0	0	0	0	0	0	0	0	0	0	0	0	0	0	0	0	0	0	0	0	0	0	0	0	0	0	0	0	0	0	0	0	0	0	0	0	0	0	0
ASV_7774cc998320fdfcba8a66d64f981403	0	0	0	20	0	0	0	0	0	0	0	0	0	0	0	0	0	0	0	0	0	0	0	0	0	0	0	0	0	0	0	0	0	0	0	0	0	0	0	0	0	0	0	0	0	0	0	0	0
ASV_f8d1b6567bca78638227d413f6170e06	18	35	24	40	12	17	54	25	12	28	20	61	31	42	0	0	22	18	0	18	59	17	28	21	18	19	16	35	89	0	75	0	0	65	20	24	54	72	13	62	25	51	13	25	86	17	19	20	32
ASV_87be3d0ab0fd1255ace3ac18d8a68e0f	0	0	0	0	0	0	0	0	0	0	0	0	0	0	0	0	0	0	0	0	0	0	0	0	0	0	0	0	0	0	0	0	0	0	0	0	0	0	0	0	0	0	0	0	0	0	0	0	0
ASV_a9960fec5cb2c9d5fcb433bfad9e7751	10	0	0	0	0	0	0	0	0	0	0	0	0	0	0	0	0	0	0	0	10	0	0	0	0	0	13	0	0	0	0	0	0	0	0	0	0	0	0	0	0	0	0	0	0	0	0	0	0
ASV_e45f97352a845ff0d3762c1cbf34d5fa	0	0	0	0	0	0	0	0	0	0	0	0	0	0	0	0	0	0	0	0	0	0	0	0	0	0	0	0	0	0	0	0	0	0	0	0	0	0	0	0	0	0	0	0	0	0	0	0	0
ASV_148936767170e9e19a98a35777f8ea34	0	0	0	0	0	0	0	0	0	0	0	0	0	0	0	0	0	0	0	0	0	0	0	0	0	0	0	0	0	0	0	0	0	0	0	0	0	0	0	0	0	0	0	0	0	0	0	0	0
ASV_f7f667e76d04e6575ef55904cf61a4bd	0	0	0	0	0	0	0	0	0	0	0	0	0	0	0	0	0	0	0	0	0	0	0	0	0	0	0	0	0	0	0	0	0	0	0	0	0	0	0	0	0	0	0	0	0	0	0	0	0
ASV_1087eaf7c8723812e508a345ccf6d8d5	0	0	0	0	0	0	0	0	0	0	0	0	0	0	0	0	0	0	0	0	0	0	0	0	0	0	0	0	0	0	0	0	0	0	0	0	0	0	0	0	0	0	0	0	0	0	0	0	0
ASV_ec4ba29321d1f4962ba29b5448f353c1	0	0	0	0	0	0	0	0	0	0	0	0	0	0	0	0	0	0	0	0	0	0	0	0	0	0	0	0	0	0	0	0	0	0	0	0	0	0	0	0	0	0	0	0	0	0	0	0	0
ASV_5c6eba3def6722971bd5b34de39cad1c	0	0	0	0	0	0	12	11	15	7	0	10	18	5	0	0	17	0	8	0	0	0	19	22	0	20	21	0	15	24	23	0	0	11	23	0	11	0	0	0	18	11	22	22	17	0	16	32	36
ASV_06486288b2a4194c23787e4b738bc35f	0	0	0	0	0	0	0	0	0	0	0	0	0	0	0	0	0	0	0	0	0	0	0	0	0	0	0	0	0	0	0	0	0	0	0	0	0	0	0	0	0	0	0	0	0	0	0	0	0
ASV_5e4d9cf47d8097f83a5e98ea7b4abbd7	0	0	0	0	0	0	5	0	0	0	0	0	0	0	0	0	0	0	0	0	0	0	0	0	0	0	0	0	0	0	0	0	0	0	0	0	0	0	0	0	0	0	0	0	0	0	0	0	0
ASV_b5f623256d09f6bf4aa64866687757b7	0	0	0	0	0	0	0	39	24	45	0	0	0	0	0	11	12	22	0	7	0	0	0	48	0	60	0	0	9	10	0	0	0	0	0	0	16	0	0	0	0	0	0	20	0	0	0	0	17
ASV_e147f17187ee6e0d8e84bdd370bfb053	131	0	634	107	508	1630	92	233	2833	36	595	505	187	1164	5417	850	4298	2166	118	2335	870	8	1794	372	1946	502	6	143	833	840	76	641	1625	60	15	14	1196	183	650	90	6002	273	4655	160	0	305	8	8	1536
ASV_7b28c20e72c6c95b3e604f0849245770	0	0	0	0	0	0	0	0	0	0	0	0	0	0	0	0	0	0	0	0	0	0	0	0	0	0	0	0	0	0	0	0	0	0	0	0	0	0	0	0	0	0	0	0	0	0	0	0	0
ASV_df10a151cc3986c5d87adde5ab0e42a9	0	0	0	0	0	0	0	0	0	0	0	0	0	0	0	0	0	0	0	0	0	0	0	0	0	0	0	16	0	0	0	0	0	0	0	6	0	0	0	17	0	0	0	0	0	0	0	0	0
ASV_8cc676e8e787c6bf31afef9f62d155bf	0	0	0	0	0	0	0	0	0	0	0	0	0	0	0	0	0	0	0	0	0	0	0	0	0	0	0	0	0	0	0	0	0	0	0	0	0	0	0	0	0	0	0	0	0	0	0	0	0
ASV_4b0e9665f68656d2bcd8568469f07a0b	31	31	21	27	19	25	54	29	41	49	53	28	106	13	0	0	38	0	39	9	39	47	26	39	24	24	61	93	48	65	93	10	20	21	39	18	30	58	15	31	11	32	26	25	41	9	50	31	45
ASV_f3cca9ba9e3b27bdd12bdca2e3871156	0	0	0	0	0	0	0	0	0	0	0	0	0	0	0	0	0	0	0	0	0	0	0	0	0	0	0	0	0	0	0	0	0	0	0	0	0	0	0	0	0	0	0	0	0	0	0	0	0
ASV_3ac0c462ce5fe1cca01cf1e3c3a34121	0	0	0	0	0	0	0	0	0	0	0	0	0	0	0	0	0	0	0	0	0	0	0	0	0	0	0	0	0	0	0	0	0	0	0	0	0	0	0	0	0	0	0	0	0	0	0	0	0
ASV_5c2bfcb94a942924b42b342028a5ef40	0	0	0	0	0	0	0	0	0	0	0	0	0	0	0	0	0	0	0	0	0	0	0	0	0	0	0	0	0	0	0	0	0	0	0	0	0	0	0	0	0	0	0	0	0	0	10	0	0
ASV_133ba591a272cabafe4973eb32fad080	0	0	0	0	0	0	0	0	0	0	0	0	0	0	0	0	0	0	0	0	0	0	0	6	0	0	0	0	0	0	0	0	0	0	0	0	0	0	0	0	0	0	0	0	0	0	0	0	0
ASV_4cdc5b820b31c7b2c0720f917d9cd3f7	0	0	0	0	0	0	0	0	0	0	0	0	0	0	0	0	0	0	0	0	0	0	0	0	0	0	0	0	0	0	0	0	0	0	0	0	0	0	0	0	0	0	0	0	0	0	0	0	0
ASV_3d801d0d830fdc9a33c38bf01100ffbf	0	0	0	0	0	0	0	0	0	0	0	0	0	0	0	0	0	0	0	0	0	0	0	0	0	0	0	0	0	0	0	0	0	0	0	0	0	0	0	0	0	0	0	0	0	0	0	0	0
ASV_eecdad7149ab52d6ed1519f431fe80a6	0	0	0	0	0	0	0	0	0	0	0	0	0	0	0	0	0	0	0	0	0	0	0	0	0	0	0	0	0	0	0	0	0	0	0	0	0	0	0	0	0	0	0	0	0	0	0	0	0
ASV_70792b6ac0d2c723cec8c12dc6576345	0	0	0	0	0	0	0	0	0	0	0	0	0	0	0	0	0	0	0	0	0	0	0	0	0	0	0	0	0	0	0	0	0	0	0	0	0	0	0	0	0	0	0	0	0	0	0	0	0
ASV_8f0ca291d5fa3f246ed1ed2f8b4e4da0	0	0	0	0	0	0	0	0	0	0	0	0	0	0	0	0	0	0	0	0	0	0	0	0	0	0	0	0	0	0	0	0	0	0	0	0	0	0	0	0	0	0	0	0	0	0	0	0	0
ASV_87c9bae2161f79e6c8ea3a9cee328193	0	0	0	0	0	0	0	0	0	0	0	0	0	0	0	0	0	0	0	0	0	0	0	0	0	0	0	0	0	0	0	0	0	0	0	0	0	0	0	0	0	0	0	0	0	0	0	0	0
ASV_1c8042a678f1cede6070e562bb1aff4b	0	0	0	0	0	0	0	0	0	0	0	0	0	0	0	0	0	0	0	0	0	0	0	0	0	0	0	0	0	0	0	0	0	0	0	0	0	0	0	0	0	0	0	0	0	0	0	0	0
ASV_7cf637ea635fd3e126b22959334c9186	0	0	0	0	0	0	0	0	0	0	0	0	0	0	0	0	6	0	0	0	0	0	0	0	0	0	0	0	0	0	0	0	0	10	0	0	0	0	0	0	0	0	0	0	0	0	0	0	0
ASV_4296f82c49d6026b5d3929fc9a9193f0	0	0	0	0	0	0	0	101	30	31	0	11	0	0	0	0	24	24	28	7	0	0	51	10	6	15	0	36	0	0	0	34	0	11	0	0	0	0	0	0	0	0	30	18	0	62	0	0	33
ASV_1bbee14d643afcc57c03321c9b2044c7	0	0	0	0	0	0	0	0	0	0	0	0	0	0	0	0	0	0	0	0	0	0	0	0	0	0	0	0	0	0	0	0	0	0	0	0	0	0	0	0	0	0	0	0	0	0	0	0	0
ASV_25087d919cf272876b9d5e52532277f2	0	0	0	0	0	0	0	0	0	0	0	0	0	0	0	0	0	0	0	0	0	0	0	0	0	0	0	0	0	0	0	0	0	0	0	0	0	0	0	0	0	0	0	0	0	0	0	0	0
ASV_3216a9745a6b63c0d3dca113a67b4995	77	12	8	50	92	0	23	0	36	18	38	56	33	19	0	0	29	0	47	13	18	57	20	28	0	12	58	27	60	84	0	0	28	25	25	21	16	0	15	5	0	12	24	0	29	8	0	96	8
ASV_5425f9eda71afbc71638d011c18e96ae	0	0	0	0	0	0	0	0	0	0	0	0	0	0	11	0	0	0	0	0	0	0	0	0	0	0	0	0	0	0	0	0	14	0	0	0	0	0	0	0	0	0	0	0	0	0	0	0	0
ASV_1b5d50e4ae6a2cb153f3b2ca04699419	0	0	0	0	0	0	0	0	0	0	0	0	0	0	0	0	0	0	0	0	0	0	0	0	0	0	0	0	0	0	0	0	0	0	0	0	0	0	0	0	0	0	0	0	0	5	0	0	0
ASV_19715b1593c19aa6d35a4d1e3cd09374	0	0	0	0	0	0	0	0	0	0	0	0	0	0	0	0	0	0	0	0	0	0	0	0	0	0	0	0	0	0	0	0	0	10	0	0	0	0	0	0	0	0	0	13	0	0	0	0	0
ASV_566e0022eb4f65298883ce9017cca3e7	0	0	0	0	0	0	0	0	0	0	0	0	0	0	0	0	0	0	0	0	0	0	0	0	0	0	0	0	0	0	0	0	0	0	0	0	0	0	0	0	0	0	0	0	0	0	0	0	0
ASV_e0992124f53c8362b7f271e4ea6f0a79	0	0	0	0	0	0	0	0	0	0	3	0	0	0	0	7	0	0	2	0	0	0	0	0	0	0	0	0	0	0	0	0	0	0	7	0	7	0	0	0	0	0	0	0	4	0	0	0	0
ASV_cfde156960ffde852c6c7e5a9e1e240b	0	0	0	0	0	0	0	0	0	0	0	0	0	0	0	0	0	0	0	0	0	0	25	0	0	0	0	0	0	0	0	0	0	0	0	0	0	0	0	0	0	0	0	0	0	0	0	0	0
ASV_208c0c43c7c5d4a6bb549e0c8365cd21	13	0	0	0	0	0	0	0	8	0	44	7	0	0	0	0	30	0	10	0	0	0	0	20	0	0	0	7	0	0	0	11	16	16	0	8	0	10	8	6	0	17	0	9	0	0	0	0	0
ASV_b80edab04dafd501a84a87d2cad17a51	0	0	0	0	0	0	0	0	0	0	0	0	0	0	0	0	0	0	0	0	0	0	0	0	0	0	0	0	0	0	0	0	0	0	0	0	0	0	0	0	0	0	0	0	0	0	0	0	0
ASV_36f8822030b4f2931d27025d7574db4d	0	0	0	0	0	0	0	0	0	0	0	0	0	0	0	0	2	0	0	0	0	0	0	0	0	0	0	0	0	0	0	0	6	0	0	0	0	0	0	0	0	0	0	0	0	0	18	0	0
ASV_0b53415990b1e4435ba981cc617f6be0	0	0	0	0	0	0	0	0	0	0	0	0	0	0	0	0	0	0	0	0	0	0	0	0	0	0	0	0	0	0	0	0	0	0	0	0	0	0	0	0	0	0	0	0	0	0	0	0	0
ASV_c5dfe50d14e1710890eace096a557146	0	0	0	0	0	0	0	0	0	0	0	0	0	0	0	0	0	0	0	0	0	0	0	0	0	0	0	0	0	0	0	0	0	0	0	0	0	0	0	0	0	0	0	5	0	3	0	0	0
ASV_392da2a9383103c07426e8437d83668f	0	0	0	0	0	0	0	0	0	0	0	0	0	0	0	0	0	0	0	0	0	0	0	0	0	0	0	0	0	0	0	0	0	0	0	0	0	0	0	0	0	0	0	0	0	0	0	0	0
ASV_66e8cfd392f07bd8e0dfbb46d4c82d0a	0	0	0	0	0	0	0	0	0	0	0	0	0	0	0	0	0	0	0	0	0	0	0	0	0	0	0	0	0	0	0	0	0	0	0	0	0	0	0	0	0	0	0	0	0	0	0	0	0
ASV_b6b928b3be88dbbc13efcf0e40ffbb7f	0	0	0	0	0	0	0	0	0	0	0	0	0	0	0	0	0	0	0	0	0	0	0	0	0	0	0	12	0	0	0	0	0	0	0	0	0	0	0	0	0	0	0	0	0	0	0	0	0
ASV_c2ba2cdce42d1a597c3a489e63c066b5	0	0	0	0	0	0	0	0	0	0	5	0	0	0	0	0	0	0	0	0	0	0	0	0	0	0	0	0	0	0	6	0	0	0	0	0	0	0	0	0	0	0	0	0	0	0	0	0	0
ASV_3812d2cfd34199b26979b67f6b873c41	0	0	0	0	0	0	0	0	0	0	0	0	0	0	0	0	0	0	0	0	0	0	0	0	0	0	0	0	0	0	0	0	0	0	0	0	0	0	0	0	0	0	0	0	0	0	0	0	0
ASV_a7c3e7e74f974dd707a97e0794284318	0	0	0	0	0	0	0	0	0	0	0	0	0	0	0	0	0	0	0	0	0	0	0	0	0	0	0	0	0	0	0	0	0	0	0	0	0	0	0	0	0	0	0	0	0	0	0	0	0
ASV_fc224649dcf622db537d568b0abb7c15	0	0	0	0	0	0	0	0	0	0	0	0	0	0	0	0	0	0	0	0	0	0	0	0	0	0	0	0	0	0	0	0	0	0	0	0	0	0	0	0	0	0	0	0	0	0	0	0	0
ASV_438cc43ab7a84143e25bc400e9240d79	0	0	0	0	0	0	0	0	0	0	0	0	0	0	0	0	0	0	0	0	0	0	0	0	0	0	0	0	0	0	0	0	0	0	0	0	0	0	0	0	0	0	0	0	0	0	0	0	0
ASV_0660dce541c946bce4cfea39d61f9173	0	0	0	0	0	0	0	0	0	0	0	0	0	0	0	0	0	0	0	0	0	0	0	0	0	0	0	0	0	0	0	0	0	0	0	0	0	0	0	0	0	0	0	0	0	0	0	0	0
ASV_e4eef385630c16f568cee71d2023e926	0	0	8	6	0	2	0	0	0	0	0	0	0	0	0	0	7	3	0	0	0	0	0	0	0	0	0	0	3	0	0	0	0	0	0	0	0	0	0	0	0	0	0	0	13	0	0	0	0
ASV_7a6cff87ae4cfae1ce4652ab1a653e68	0	0	0	0	0	0	0	0	0	0	0	0	0	0	0	0	0	0	0	0	0	0	0	0	0	0	0	0	0	0	0	0	0	0	0	0	0	0	0	0	0	0	0	0	16	0	2	4	0
ASV_93b0290039d90b1035c72e36ea2d4773	0	0	0	0	0	0	0	0	0	0	0	0	0	0	0	0	0	0	0	0	0	0	0	0	0	0	0	0	0	0	0	0	0	0	0	0	0	0	0	0	0	0	0	0	0	0	0	0	0
ASV_9f983bd6688cd63d4c99544ea7a0668b	0	0	0	0	0	0	0	0	0	0	0	0	0	0	0	0	0	0	0	0	0	0	0	0	0	0	0	0	0	0	0	0	0	0	0	0	0	0	0	0	0	0	0	0	0	0	0	0	0
ASV_357058d89e7bb9f8c1ea9cbdd6b7826d	0	0	0	0	0	0	0	0	0	0	0	0	0	0	0	0	0	0	0	0	0	0	0	0	0	0	0	0	0	0	0	0	0	0	0	0	0	0	0	0	0	0	0	0	0	0	0	0	0
ASV_2575cdb75c8f2a7588a5f938dd3c7255	0	0	0	0	0	0	0	0	0	0	0	2	0	0	0	0	0	0	0	0	0	0	0	0	0	0	0	0	0	0	0	0	5	0	0	0	0	0	0	0	0	0	0	0	0	0	0	0	0
ASV_f3ffd3a885de5cac44e804e145853e41	0	0	0	0	0	0	0	0	0	0	0	0	0	0	0	0	0	0	0	0	0	0	0	0	0	0	0	0	0	0	0	0	0	0	0	0	0	0	0	0	0	0	0	0	0	0	0	0	0
ASV_f1f409b89a3aafb558cca13da2317166	0	0	0	0	0	0	0	8	0	0	0	0	0	0	0	0	0	0	0	0	0	0	0	0	0	0	10	0	0	0	0	0	0	0	0	0	0	0	0	0	0	0	0	0	0	0	0	0	0
ASV_42339bd0b35cbcc60fda021b308d9e7d	0	0	0	0	0	0	0	0	0	0	0	0	0	0	0	0	0	0	0	0	0	0	0	0	0	0	0	0	0	0	0	0	0	0	0	0	0	0	0	0	0	0	0	0	0	0	0	0	0
ASV_1ad3f876a258a6aee7bb1237dc02bb90	0	0	0	0	0	0	0	0	0	0	0	0	0	0	0	0	0	0	0	0	0	0	0	0	0	0	0	0	0	0	0	0	0	0	0	0	0	0	0	0	0	0	0	0	0	0	0	0	0
ASV_fd03d0c12b4d8c24520c97e7e9509253	0	0	0	0	0	0	0	0	0	0	0	0	0	0	0	0	0	0	0	0	0	0	0	0	0	0	0	0	0	0	0	0	0	0	0	0	0	0	0	0	0	0	0	0	0	0	0	0	0
ASV_5c5153a0b9c86279ef8fe27d361301f5	0	0	0	0	0	0	0	0	0	0	0	0	0	0	0	0	0	0	0	0	0	0	0	0	0	0	0	0	0	0	0	0	0	0	0	0	0	0	0	0	0	0	0	0	0	0	0	0	0
ASV_c6068ee1a309ab42d37559e1a170eefa	0	0	0	0	0	0	0	0	0	0	0	0	0	0	0	0	0	0	0	0	0	0	0	0	0	0	0	0	0	0	0	0	0	0	0	0	0	0	0	0	0	0	0	0	0	0	0	0	0
ASV_51df676857f899e47e698f5d55cd2a34	0	0	0	0	0	0	0	0	0	0	0	0	0	0	0	0	0	0	0	0	0	0	0	0	0	0	0	0	0	0	0	0	0	0	0	0	0	0	0	0	0	0	0	0	0	0	0	0	0
ASV_9d0a57a7d2a936db174497c46195333f	0	0	0	0	0	0	0	0	0	0	0	0	0	0	0	0	0	0	0	0	0	0	0	0	0	0	0	0	0	0	0	0	0	0	0	0	0	0	0	0	0	0	0	0	0	0	0	0	0
ASV_3a2225d6a5a68a3b8deeb5c46ef9d0a6	0	0	0	0	0	0	0	0	0	0	0	0	0	0	0	0	0	0	0	0	0	0	0	0	0	0	0	0	0	0	0	0	0	0	0	0	0	0	0	0	0	0	0	0	0	0	0	0	0
ASV_ee3cfc8af93fea8f61da3aac7e00acfa	0	0	0	0	0	0	0	0	0	0	0	0	0	0	0	0	0	0	0	0	0	0	0	0	0	0	0	0	0	0	0	0	0	0	0	0	0	0	0	0	0	0	0	0	0	0	0	0	0
ASV_e41762cc23f5e2587c0cf089d877aeeb	0	0	0	0	0	0	0	0	0	0	0	0	0	0	0	0	0	0	0	0	0	0	0	0	0	0	0	0	0	0	0	0	0	0	0	0	0	0	0	0	0	0	0	0	0	0	0	0	0
ASV_ff0d5aef338b3cc63cfe0bd80babdc82	0	0	0	0	0	0	0	0	0	0	0	0	0	0	0	0	0	0	0	0	0	0	0	0	0	0	0	0	0	0	0	0	0	0	0	0	0	0	0	0	0	0	0	0	0	0	0	0	0
ASV_adf9a7bed3760d037f6e3f725ce3ed94	0	0	0	0	0	0	0	0	0	0	0	0	0	0	0	0	0	0	0	0	0	0	0	0	0	0	0	0	0	0	0	0	0	0	0	0	0	0	0	0	0	0	0	0	0	0	0	0	0
ASV_6476049ec3e9bffadb15d852cd7fb784	0	0	0	0	0	0	0	0	0	0	0	0	0	0	0	0	0	0	0	0	0	0	0	0	0	0	0	0	0	0	0	0	0	0	0	0	0	0	0	0	0	0	0	0	0	0	0	0	0
ASV_a202feb6e30371b8b886156f99c14695	0	0	0	0	0	0	0	0	0	0	0	0	0	0	0	0	0	0	0	0	0	0	0	0	0	0	0	0	0	0	0	0	0	0	0	0	0	0	0	0	0	0	0	0	0	0	0	0	0
ASV_7b25fe2a8e4d57a05ef403d1d0e831e2	0	0	0	0	0	0	0	0	0	0	0	0	0	0	0	0	0	0	0	0	0	0	0	0	0	0	0	0	0	0	0	0	0	0	0	0	0	0	0	0	0	0	0	0	0	0	0	0	0
ASV_9525a2092a0f5ef274cb3af1ae485701	0	0	0	0	0	0	0	0	0	0	0	0	0	0	0	0	0	0	0	0	0	0	0	0	0	0	0	0	0	0	0	0	0	0	31	0	0	0	0	0	0	0	0	0	0	0	0	3	0
ASV_1f76b41ba157f7244b0d2a8ca0aa40f1	0	0	0	0	0	0	0	0	0	0	0	0	0	0	0	0	0	0	0	0	0	0	0	0	0	0	0	0	0	0	0	0	0	0	0	0	0	0	0	0	0	0	0	0	0	0	0	0	0
ASV_7343cebb2a54ba54dab275efc0a2285f	0	0	0	0	0	15	11	43	20	20	9	0	39	0	0	0	23	35	6	28	0	9	15	0	0	23	12	0	0	0	0	0	8	0	17	0	17	0	0	0	41	72	0	18	0	0	11	0	22
ASV_2a0e08eddb495e26229eddcf9f5c525b	0	0	0	0	0	0	0	0	0	0	0	0	0	0	0	0	0	0	0	0	0	0	0	0	0	0	0	0	0	0	0	0	0	0	0	0	0	0	0	0	0	0	0	0	0	0	0	0	0
ASV_8f9c6e8a2776ed082a5ad66f0cd95675	0	0	0	0	0	0	0	0	0	0	0	0	0	0	0	0	0	0	0	0	0	0	0	0	0	0	0	0	0	0	0	0	0	0	0	0	0	0	0	0	0	0	0	0	0	0	0	0	0
ASV_93abb43820939a11c72758d2df81c6b6	0	0	0	0	0	0	0	0	0	0	0	0	0	0	0	0	0	0	0	0	0	0	0	0	0	0	0	0	0	0	0	0	0	0	0	0	19	0	0	0	0	0	0	0	0	0	0	0	0
ASV_c86aad36a4d6a459119eab30d1085738	0	0	0	0	0	0	0	0	0	0	0	0	0	0	0	0	0	0	0	0	0	0	0	0	0	0	0	0	0	0	0	0	0	0	0	0	0	0	0	0	0	0	0	0	0	0	0	0	0
ASV_22424eb53c259749d0d5cf4f45d18613	0	0	24	0	0	38	47	0	0	27	34	53	0	26	0	0	0	0	29	28	28	38	18	56	0	25	0	52	27	39	22	0	22	0	0	0	25	33	0	38	0	48	0	41	0	34	0	0	16
ASV_6376afe21b76417b842a603c167bdcdc	0	0	0	0	0	0	0	0	0	0	0	0	0	0	0	0	0	0	0	0	0	0	0	0	0	0	0	0	0	0	0	0	0	0	0	0	0	0	0	0	0	0	0	0	0	0	0	0	0
ASV_b12fad3795f26950dd546ddb6801f03b	0	0	0	0	0	0	0	0	0	0	0	0	0	0	0	0	0	0	0	0	0	0	0	0	0	0	0	0	0	0	0	0	0	0	0	0	0	0	0	0	0	0	0	0	0	0	0	0	0
ASV_42a669b0fba011fbefcf8d0bcd5f3d35	0	0	0	0	0	0	0	0	0	0	0	0	0	0	0	0	0	0	0	0	0	0	0	0	0	0	0	0	0	0	0	0	0	0	0	0	0	0	0	0	0	0	0	0	0	0	0	0	0
ASV_49f5d4da4c82fa50d1a74087b4492c75	0	0	0	0	0	0	0	0	0	0	0	0	0	0	0	0	0	0	0	0	0	0	0	0	0	0	0	0	0	0	0	0	0	0	0	0	0	0	0	0	0	0	0	0	0	0	0	0	0
ASV_6517fc81700d85e49ca3f67af1169049	0	0	0	0	0	0	0	0	0	0	0	0	0	0	0	0	0	0	0	0	0	0	0	0	0	0	0	0	0	0	0	0	0	0	0	0	0	0	0	0	0	0	0	0	0	0	0	0	0
ASV_09206beb2fba2f8b8a6d8427cf5cacbe	0	0	0	0	0	0	0	0	0	0	0	0	0	0	0	0	0	0	0	0	0	0	0	0	0	0	0	0	0	0	0	0	0	0	0	0	0	0	0	0	0	0	0	0	0	0	0	0	0
ASV_a084911f1ab6d72319834c2e173ef232	0	0	0	0	0	0	0	0	0	0	0	0	0	0	0	0	0	0	0	0	0	0	0	0	0	0	0	0	0	0	0	0	0	0	0	0	0	0	0	0	0	0	0	0	0	0	0	0	0
ASV_aedfeac22b55a5bcb53f2b1d834361a2	0	0	0	0	0	0	0	0	0	0	0	0	0	0	0	0	0	0	0	0	0	0	0	0	0	0	0	0	0	0	0	0	0	0	0	0	0	0	0	0	0	0	0	0	0	0	0	0	0
ASV_402fc0a8c89817d13ac2be333b28f8a5	0	0	0	0	26	0	0	0	20	0	0	0	0	0	0	0	0	0	0	0	0	0	0	0	0	53	0	0	0	9	17	0	34	0	15	0	0	0	0	0	0	0	0	0	0	0	0	0	0
ASV_e7c6835b2719396081cc8d237c284c67	0	0	0	0	0	0	0	0	0	0	0	0	0	0	0	0	0	0	0	0	0	0	0	0	0	0	0	0	0	0	0	0	0	0	0	0	0	0	0	0	0	0	0	0	0	0	0	0	0
ASV_7fd072aff74564746d11ca0c54ee6ae2	0	0	0	0	0	0	0	0	0	0	0	0	0	0	0	0	0	0	0	0	0	0	0	0	0	0	0	0	0	0	0	0	0	0	0	0	0	0	0	0	0	0	0	0	0	0	0	0	0
ASV_cc4a5e72dd15f27b320fc8fc6f703526	8	28	0	0	15	0	0	18	0	13	0	0	0	7	12	15	0	0	0	10	9	0	51	9	0	23	22	0	37	36	0	8	21	14	9	15	14	0	0	0	0	0	0	0	0	11	0	0	14
ASV_a557e69a3aedb1b810e50007001f7523	0	0	0	0	0	0	0	0	0	0	0	0	0	0	0	0	0	0	0	0	0	0	0	0	0	0	0	0	0	0	0	0	0	0	0	0	0	0	0	0	0	0	0	0	0	0	0	0	0
ASV_741307a83320268f8d8d40c90528c97b	0	0	0	0	0	0	0	0	0	0	0	0	0	0	0	0	0	0	0	0	0	0	0	0	0	0	0	0	0	0	0	0	0	13	0	0	0	0	0	0	0	0	0	0	0	0	0	0	0
ASV_fcfe3d7617eb26033e2ecb958e45489b	0	0	0	0	17	0	0	0	0	0	0	17	0	0	0	0	0	0	0	0	0	0	0	0	0	0	0	0	0	16	0	0	0	0	0	0	0	0	0	0	0	0	0	0	0	0	37	44	0
ASV_febfd8d260446c3e28deefa002812300	0	0	0	0	0	0	0	0	0	0	0	0	0	0	0	0	0	0	0	0	0	0	0	0	0	0	0	0	0	0	0	0	0	0	0	0	0	0	0	0	0	0	0	0	0	0	0	0	0
ASV_b829473ef7b0a4e5c744c53c86122661	0	0	2	0	0	0	6	0	0	0	0	0	0	0	0	0	0	0	0	0	0	0	0	0	0	0	0	0	0	0	0	0	0	0	0	0	0	0	0	0	0	0	0	0	0	0	0	0	0
ASV_8e98ee4fa3aa4d8fba2ab8345b1f7d0a	0	0	0	0	0	0	0	0	0	0	0	0	0	0	0	0	0	0	0	0	0	0	0	0	0	0	0	0	0	0	0	0	0	0	0	0	0	0	0	0	0	0	0	0	0	0	0	0	0
ASV_5f25904e073fe5c114cadfde74349518	14	0	0	11	10	0	9	0	0	0	0	0	0	0	0	0	11	0	12	15	0	31	0	0	0	0	0	19	20	0	22	11	20	0	11	12	0	0	0	0	17	0	0	0	0	0	29	21	0
ASV_93da3509bdea8607d7384c2e47df7b9e	0	0	0	0	0	5	0	0	0	0	0	0	0	0	0	0	0	0	0	0	0	0	0	0	0	0	0	0	0	0	0	0	0	0	0	0	0	0	0	0	0	0	0	0	0	0	0	0	0
ASV_6089e3455fdfb31efad4063931738ce7	0	0	22	0	0	0	0	45	0	53	0	0	38	0	0	0	0	0	0	0	0	0	0	0	0	0	0	0	67	0	0	0	0	0	0	0	0	0	0	0	0	0	32	0	0	0	0	0	0
ASV_fd70cd65df615edc38b14a963e7f42fb	0	0	0	0	0	0	0	0	0	0	0	0	0	0	0	0	0	0	0	0	0	0	0	0	0	0	0	0	0	0	0	0	0	0	0	0	0	0	0	0	0	0	0	0	0	0	0	0	0
ASV_6cc10086956b8538efc3734794c63af3	0	0	0	0	0	0	0	0	0	0	0	0	0	0	0	0	0	0	0	0	0	0	0	0	0	0	0	0	0	0	0	0	0	0	0	0	0	0	0	0	0	0	0	0	0	0	0	0	0
ASV_2ccf3bf6ef76f3978f672b1c258be633	0	0	0	0	0	0	0	0	0	0	0	0	0	0	0	0	0	0	0	0	0	0	0	0	0	0	0	0	0	0	0	0	0	0	0	0	0	0	0	0	0	0	0	0	0	0	0	0	0
ASV_56a0b856c48b7b0eb963e5936138d352	0	0	0	0	0	0	0	0	0	0	0	0	0	0	0	0	0	0	0	0	0	0	0	0	0	0	0	0	0	0	0	0	0	0	0	0	0	0	0	0	0	0	0	0	0	0	0	0	0
ASV_7b1408d99d3183e80cc4da3ed4dd8d20	0	0	0	0	0	0	0	0	0	0	0	0	0	0	0	0	0	0	0	0	0	0	0	0	0	0	0	0	0	0	0	0	0	0	0	0	33	0	0	0	0	0	47	0	0	0	0	0	0
ASV_d19bb265d519c6dd7b82f4dab7024332	0	0	0	0	0	0	0	0	0	0	0	0	0	0	0	0	0	0	0	0	0	0	0	0	0	0	0	0	0	0	0	0	0	0	0	0	0	0	0	0	0	0	0	0	0	0	0	0	0
ASV_113c87b03d5316cdfc48718514c27856	0	0	0	0	0	0	0	0	0	0	0	0	0	0	0	0	0	0	0	0	0	0	0	0	0	0	0	0	0	0	0	0	0	0	0	0	0	0	0	0	0	0	0	0	0	0	0	0	0
ASV_bd65e8ff59244203c0f5865cacdbc9d4	0	0	0	0	0	0	0	0	0	0	0	0	0	0	0	0	0	0	0	0	0	0	0	0	0	0	0	0	0	0	0	0	0	0	0	0	0	0	0	0	0	0	0	0	0	0	0	0	0
ASV_8664959710f8c8f307e18daa1ce0e5b2	0	0	0	0	0	0	0	0	0	0	0	0	0	9	0	0	0	0	0	0	0	0	0	0	0	0	0	0	0	0	0	0	0	0	0	0	0	0	0	0	0	0	0	0	0	0	0	0	0
ASV_30a17ac0224e3a105c945ff2c81e9e7f	0	0	0	0	0	0	0	0	0	0	0	0	0	0	0	0	0	0	0	0	0	0	0	0	0	0	0	0	0	0	0	0	0	0	0	0	0	0	0	0	13	0	33	0	0	0	18	0	6
ASV_fa2bd2f1500f2aadfa41c605e68f78c0	0	0	0	0	0	0	0	0	0	0	0	0	0	0	0	0	0	0	0	0	0	0	0	0	0	0	0	0	0	0	0	0	0	0	0	0	0	0	0	0	0	0	0	0	0	0	0	0	0
ASV_832a8cb4f0c4b3c88a74024c1c4d0608	0	0	0	0	0	0	0	0	0	0	0	0	0	0	0	0	0	0	0	0	0	0	0	0	0	0	0	0	0	0	0	0	0	0	0	0	0	0	0	0	0	0	0	0	0	0	0	0	0
ASV_f8d9ffaa384549c17438338b46bdac14	0	0	0	0	0	0	0	0	0	0	0	0	0	0	0	0	0	0	0	0	0	0	0	0	0	0	0	0	0	0	0	0	0	0	0	0	0	0	0	0	0	0	0	0	0	0	0	0	0
ASV_47e48b3da56c2d70e2a5cb17fd1fab58	0	0	0	0	0	0	0	0	0	0	0	0	0	0	0	0	0	0	0	0	0	0	0	0	0	0	0	0	0	0	0	0	18	0	0	0	0	0	0	0	0	0	0	0	0	0	0	0	0
ASV_b95b959e4ce4789b448fe4af834438c9	0	0	0	0	0	0	0	0	0	0	0	0	0	0	0	0	0	0	0	0	0	0	0	0	0	0	0	0	0	0	0	0	0	0	0	0	0	0	0	0	0	0	0	0	0	0	0	0	0
ASV_cf540862b011b178f7f5616cd15d3267	0	0	47	0	0	15	0	13	0	29	0	29	0	16	0	0	0	0	0	0	113	9	21	0	0	0	0	0	49	0	78	0	0	36	0	0	26	90	0	0	0	37	0	0	0	0	0	0	0
ASV_5afbc78a996d336d5fd995500c8c4c07	0	0	0	0	0	0	0	0	0	0	0	0	0	0	0	0	0	0	0	0	0	0	0	0	0	0	0	0	0	0	0	0	0	0	0	0	0	0	0	0	0	0	0	0	0	0	0	0	0
ASV_c664f648f475bfd863f78a957eebe65a	0	0	0	0	0	0	0	0	0	0	0	0	0	0	0	0	0	0	0	0	0	0	0	0	0	0	0	0	0	0	0	0	0	0	0	0	0	0	0	0	0	0	0	0	0	0	0	0	0
ASV_c7d28b7a0a9a95666a7a6df27bdd7472	0	0	0	0	0	0	0	0	0	0	0	0	0	0	0	0	0	0	0	0	0	0	0	0	0	0	0	0	0	0	0	0	0	0	0	0	0	0	0	0	0	0	0	0	0	0	0	0	0
ASV_40ac3979c05fe30df6ecfaaa78ae3e9f	0	0	0	10	0	0	0	0	0	0	0	0	0	0	0	0	0	0	6	0	0	0	0	14	0	0	0	9	0	0	0	0	9	0	0	0	0	0	0	0	0	0	0	0	0	0	0	0	0
ASV_e87a2ad4fdfcbcb13044ac34f3642a73	0	0	0	0	0	2	0	24	21	7	0	0	18	38	0	0	3	0	0	3	6	42	19	10	0	16	0	0	9	0	9	0	4	0	5	0	0	4	0	0	5	27	9	0	13	0	0	0	9
ASV_402be75930e9d8fd88de7f15ccaba2cc	0	0	0	0	0	0	0	0	0	0	0	0	0	0	0	0	0	0	0	0	0	0	0	0	0	26	0	0	0	0	0	0	0	0	0	0	0	0	0	0	0	0	0	0	0	0	0	0	0
ASV_2d0447008c3204f3ac97998db1edbbf2	0	0	0	0	0	0	0	0	0	0	0	0	0	0	0	0	0	0	0	0	0	0	0	0	0	0	0	0	0	0	0	0	0	0	0	0	0	0	0	0	0	0	0	0	0	0	0	0	0
ASV_fed2dd2f51cea65d4981258e64269d1c	0	0	0	0	0	0	0	0	0	0	0	0	0	0	0	0	0	0	0	0	0	0	0	0	0	0	0	0	0	0	0	0	0	0	0	0	0	0	0	0	0	0	0	0	0	0	0	0	0
ASV_849da7d4ea1a9e3f495b7101bb42998a	0	0	0	0	0	0	0	2	0	0	0	0	0	0	0	0	0	0	4	0	0	0	0	0	0	0	0	0	0	0	0	0	0	0	0	0	0	0	0	0	0	0	0	0	0	0	0	0	0
ASV_07d7fd703a298e756abdded25219fb56	0	0	0	0	0	3	0	110	6	42	0	2	0	10	0	8	0	5	0	0	0	0	11	32	0	0	0	0	0	0	0	0	0	0	0	0	0	0	0	0	6	42	20	2	0	0	0	0	2
ASV_45deee02566c007b4369754fbd073995	0	0	0	0	0	0	0	0	0	0	0	0	0	0	0	0	0	0	0	0	0	0	0	0	0	0	0	0	0	0	0	0	0	0	0	0	0	0	0	0	0	0	0	0	0	0	0	0	0
ASV_030ee94e4849f4b551c0fd5fcabfa54f	0	0	0	0	0	0	0	0	0	0	0	0	0	0	0	0	0	0	0	0	0	0	0	0	0	0	0	0	0	0	0	0	0	0	0	0	0	0	0	0	0	0	0	0	0	0	0	0	0
ASV_4d3b8f92a6ac8bbb70433af8d45fd584	0	0	0	0	0	0	0	0	0	0	0	0	0	2	0	0	0	0	0	0	0	0	0	0	0	0	0	0	0	0	0	0	0	0	0	0	0	0	0	0	0	0	0	0	0	0	0	0	0
ASV_10bd66a443edc5d76dc717cb88e524b1	0	0	0	0	0	0	0	0	0	0	0	0	0	0	0	0	0	0	0	0	0	11	0	0	0	0	0	0	0	0	0	0	0	0	0	0	0	0	0	0	0	0	0	0	0	0	0	0	0
ASV_dd86d969d72983857480c394c50efc1d	0	0	0	0	0	0	0	0	0	0	0	0	0	0	0	0	0	0	0	0	0	0	0	0	0	0	0	0	0	0	0	0	0	0	0	0	0	0	0	0	0	0	0	0	0	0	0	0	0
ASV_b9036fe313cc847af4a7a9d5da8316bd	0	0	0	0	0	0	0	0	0	0	0	0	0	0	0	0	0	0	0	0	0	0	0	0	0	0	0	0	0	0	0	0	0	0	0	0	0	0	0	0	0	0	0	0	0	0	0	0	0
ASV_69e1973f81dc95986acae3a03c57d26c	0	0	0	0	0	0	0	0	0	0	0	0	0	0	0	0	0	0	0	0	0	0	0	0	0	0	0	0	0	0	0	0	0	0	0	0	0	0	0	0	0	0	0	0	0	0	6	0	0
ASV_e0175a3bfccadd4d50fefd1e05eb7db1	0	0	0	0	0	0	0	0	0	0	0	0	0	0	0	0	0	0	0	0	0	0	0	0	0	0	0	0	0	0	0	0	0	0	0	0	0	0	0	0	0	0	0	0	0	0	0	0	0
ASV_477668d0b4f88dbaed43dc3355076ce0	0	0	0	0	0	0	0	0	0	0	0	0	0	0	0	0	0	0	0	0	0	0	0	0	0	0	0	0	0	0	2	0	0	0	0	0	0	0	0	0	0	0	0	0	0	0	0	0	0
ASV_9c378a0bac701298e30410cdfdafe85d	0	0	0	0	0	0	0	0	0	0	0	0	0	0	0	0	0	0	0	0	0	0	0	0	0	0	0	0	0	0	0	0	0	0	0	0	0	0	0	0	0	0	0	0	0	0	33	0	0
ASV_3f78b858ffd355caad67bfb17e9a8648	0	0	0	0	0	0	0	0	0	0	0	0	0	0	0	0	0	0	0	0	0	0	0	0	0	0	0	0	0	0	0	0	0	0	0	0	0	0	0	0	0	0	0	0	0	0	0	0	0
ASV_2d28ca6208240bee53fca761d0326062	0	0	0	0	0	0	0	0	0	0	0	0	0	0	0	0	0	0	0	0	0	0	0	0	0	0	0	0	0	0	0	0	0	0	0	0	0	0	0	0	0	0	0	0	0	0	0	0	0
ASV_58b97d68f0191a9afbec8d9820a01c09	0	0	0	0	0	0	0	0	0	0	0	0	0	0	0	0	0	0	0	0	0	0	0	0	0	0	0	0	0	0	0	0	0	0	0	0	0	0	0	0	0	0	0	0	0	0	0	0	0
ASV_d71feb1923fa288790187009e8efa6d3	57	45	0	29	40	0	33	0	0	0	0	0	0	0	42	0	9	0	0	18	0	13	0	0	0	0	39	24	0	21	0	34	38	0	0	20	0	0	9	27	0	0	0	0	0	30	15	32	29
ASV_0c1a6c29b993d4dd4c7583d5801fbe07	0	0	0	0	0	0	0	0	0	0	0	0	0	0	0	0	0	0	0	0	0	0	0	0	0	0	0	0	0	0	0	0	0	0	0	0	0	0	0	0	0	0	0	0	0	0	0	0	0
ASV_13c54a3bcfe406e0de9ff4136cd7a71f	0	0	0	0	0	0	0	0	0	0	0	0	0	0	0	0	0	0	0	0	0	0	0	0	0	2	0	0	0	0	0	0	0	0	2	0	0	0	0	0	0	0	0	0	0	0	0	0	0
ASV_543818d6869d7b4271bd4cf11ba898cb	6	0	0	45	0	0	11	0	0	0	0	0	0	0	0	0	0	0	18	0	0	5	0	0	0	0	0	0	0	7	0	13	10	0	0	3	0	0	0	0	0	0	0	0	0	10	8	11	8
ASV_9fc15835f966c00420e8561b67105e96	0	0	0	0	0	0	0	0	0	0	0	0	0	0	0	0	0	0	0	0	0	0	0	0	0	0	0	0	0	0	0	0	0	0	0	0	0	0	0	0	0	0	0	0	0	0	0	0	0
ASV_54a2bfb0a96adc52c4ccca239ad01466	0	0	0	0	0	6	0	26	0	0	8	0	0	0	9	0	0	0	0	0	0	0	0	16	0	19	0	12	0	0	0	13	0	0	0	0	0	0	0	0	0	0	24	0	7	8	0	0	0
ASV_342e777d9c61e091fe00959f58a4eebb	0	0	0	0	0	0	0	0	0	0	0	0	0	0	0	0	0	0	0	0	0	0	0	0	0	0	0	0	0	0	0	0	0	0	0	0	0	0	0	0	0	0	0	0	0	0	0	0	0
ASV_c4d651c0569be717ecc7671c2ded5d3c	0	17	0	14	0	0	0	0	0	0	0	26	10	14	0	0	11	0	14	0	31	0	28	0	0	17	0	14	25	0	31	11	0	0	0	0	17	22	7	16	0	0	10	0	14	0	6	8	0
ASV_7703c36bfe5a25056110a0ca19488fc6	0	0	0	0	0	0	0	0	0	0	0	0	0	0	0	0	0	0	0	0	0	0	0	0	0	0	0	0	0	0	0	0	0	0	0	0	0	0	0	0	0	0	0	0	0	0	0	0	0
ASV_1409f10052e31c0cd03e9569f6012cdc	0	0	0	0	0	0	0	0	0	0	0	0	0	0	0	0	0	0	0	0	0	0	0	0	0	0	0	0	14	0	0	0	0	0	0	0	0	0	0	0	0	0	0	0	12	0	0	0	0
ASV_9572c9062f38642e40af4e3865cff054	0	0	0	0	0	0	0	25	0	0	0	0	0	0	0	0	0	0	0	0	0	0	0	0	0	0	0	0	0	0	0	0	0	0	0	0	0	0	0	0	0	0	50	0	0	0	0	0	0
ASV_5699b09d3c91c083e8ce6bcafc742e25	0	0	0	0	0	0	0	0	0	0	0	0	0	0	0	0	0	0	0	0	0	0	0	0	0	0	0	0	0	0	0	0	0	0	0	0	0	0	0	0	0	0	0	0	0	0	0	0	0
ASV_6ed1bdbbf6976fa6fc116819e8183b66	0	0	0	0	0	0	0	0	0	0	0	0	0	0	0	0	0	0	0	0	0	0	0	0	0	0	0	0	0	0	0	0	0	0	0	0	0	0	0	0	0	0	0	0	0	0	0	0	0
ASV_64c48d34bfc2889dfe1788d653ecda6d	0	3	8	0	0	0	0	0	2	0	0	0	0	0	0	0	0	0	0	0	0	0	6	8	0	36	0	0	28	0	87	0	0	6	0	0	18	0	0	0	0	0	0	0	0	0	0	0	0
ASV_05ea2e6ddc82470f70d20768fa1e99ea	0	0	0	0	0	0	0	0	0	0	0	0	0	0	0	0	0	0	0	0	0	0	0	0	0	0	0	0	0	0	0	0	0	0	6	0	0	0	0	4	0	0	0	0	16	0	0	0	0
ASV_db6462d3e795e4b430c4fcd191ef522b	0	0	0	0	0	0	0	0	0	0	0	0	0	0	0	0	0	0	0	0	0	0	0	0	0	0	0	0	0	0	0	0	0	0	0	0	0	0	0	0	0	0	0	0	0	0	0	0	0
ASV_41cb13d06e5e72307ae7844cc94b2de2	0	0	0	0	0	0	0	0	0	0	0	0	0	0	0	0	0	0	0	0	0	0	0	0	0	0	0	0	0	0	0	0	0	0	0	0	0	0	0	0	0	0	0	0	0	0	0	0	0
ASV_44c0ca4b8dab9c16a3bd1b76bcb8d721	0	0	0	0	0	0	0	0	0	0	0	0	0	0	0	0	0	0	0	0	0	0	0	0	0	0	0	0	0	0	0	0	0	0	0	0	0	0	0	0	0	0	0	0	0	0	0	0	0
ASV_ddfefe7e27510a9887ef290208f366c4	0	0	0	0	0	0	0	0	0	0	0	0	0	0	0	0	0	0	0	0	0	0	0	0	0	0	0	0	0	0	0	0	0	0	0	0	4	0	0	0	0	0	0	0	0	0	0	0	0
ASV_e220e84c750738e230e8ecfe97decc4c	0	0	0	0	0	0	0	0	0	0	0	0	0	0	16	0	0	0	0	0	0	0	0	0	0	0	0	0	0	0	0	12	0	0	0	0	0	0	0	0	0	0	0	0	0	0	0	0	3
ASV_d63a62dea2d2bf4a4993b3cb159d6b3d	0	0	0	0	0	0	0	0	0	0	0	0	0	0	0	0	0	0	0	0	0	0	0	0	0	0	0	0	0	0	0	0	0	0	0	0	0	0	0	0	0	0	0	0	0	0	0	0	0
ASV_7cc9714ad6982cfaa6eb31209b2c9c66	0	0	0	0	0	0	0	0	0	0	0	0	0	0	0	0	0	0	0	0	0	0	0	0	0	0	0	0	0	0	0	0	0	0	0	0	0	0	0	0	0	0	0	0	0	0	0	0	0
ASV_c115d72a1c497b90fa9fe4e367457208	0	0	0	0	0	0	0	0	0	0	0	0	0	0	0	0	0	0	0	0	0	0	0	0	0	0	0	0	0	0	0	0	0	0	0	0	0	0	0	0	0	0	0	0	0	0	0	0	0
ASV_1c789716490fefb376a5ca71a5894120	0	0	0	0	0	0	0	0	0	0	0	0	0	0	0	0	0	0	0	0	0	0	0	0	0	0	0	0	0	0	0	0	0	0	0	0	0	0	0	0	0	0	0	0	0	0	0	0	0
ASV_7125158ac2fc7611d9150931f37cfcbb	0	0	0	0	0	0	0	0	0	0	0	0	0	0	0	0	0	0	0	0	0	0	0	0	0	0	0	0	0	0	0	0	0	0	0	0	0	0	0	0	0	0	0	0	0	0	0	0	0
ASV_e0d9bdfe66a98711b1be8ceefddf51b8	0	0	0	0	0	0	0	0	0	0	0	0	0	0	0	0	0	0	0	0	0	0	0	0	0	0	0	0	0	0	0	0	0	0	0	0	0	0	0	0	0	0	0	0	0	0	0	0	0
ASV_3e30c1db80777c172e6c9f4817e00ad2	0	0	0	0	14	0	0	0	0	0	0	0	0	0	0	0	0	0	0	0	0	0	0	0	0	0	0	0	0	0	0	0	0	0	0	0	0	0	0	0	0	0	0	0	0	0	0	0	0
ASV_aa873d12fd192190107cdbada014f7d6	0	0	0	0	0	0	0	0	0	0	0	0	0	0	0	0	0	0	0	0	0	0	0	0	0	0	0	0	0	0	0	0	0	0	0	0	0	0	0	0	0	0	0	0	0	0	0	0	0
ASV_294f26e1b7ff3fc5921cfddc3d41f088	0	0	0	0	0	0	0	0	0	0	0	0	0	0	0	0	0	0	0	0	0	0	0	0	0	0	0	0	0	0	0	0	0	0	0	0	0	0	0	0	0	0	0	0	0	0	0	0	0
ASV_21dcfff18d552ae0ca669d213652bda3	0	0	0	0	0	0	0	0	0	0	0	0	0	0	0	0	0	0	0	0	0	0	0	0	0	0	0	0	0	0	0	12	0	0	0	0	0	0	0	0	0	0	0	0	0	0	0	0	14
ASV_685907d5f1eeaab7dcd35e4c1b3eb285	0	0	0	0	0	0	0	0	0	0	0	0	0	0	0	0	0	0	0	0	0	0	0	0	0	0	0	0	0	0	0	0	0	0	0	0	0	0	0	0	0	0	0	0	0	0	0	0	0
ASV_d906bb9807426324235a589e9d9e5234	0	0	0	0	0	0	0	0	0	0	0	0	0	0	0	0	0	0	0	0	0	0	0	0	0	0	0	0	0	0	0	0	0	0	0	0	0	0	0	0	0	0	0	0	0	0	0	0	0
ASV_3881e028c273154c1b216e0e5c5ae0ca	0	0	0	0	0	0	0	0	0	0	0	0	0	0	0	0	0	0	0	0	0	0	0	0	0	0	0	0	0	0	18	0	0	0	0	0	0	0	0	0	0	0	0	0	0	0	0	0	0
ASV_9c148227a7c018a242f0a0a892280592	0	0	0	0	0	0	0	0	0	0	0	0	0	0	0	0	0	0	0	0	0	0	0	0	0	0	0	0	0	0	0	0	0	0	0	0	0	0	0	12	0	0	0	0	0	0	0	0	0
ASV_a2ab97bf66f2c90ceb2b4dce36b7fc83	0	0	0	0	0	0	0	0	0	0	0	0	0	0	0	0	0	0	0	0	0	0	0	0	0	0	0	0	0	0	0	0	0	0	0	0	0	0	0	0	0	7	0	0	0	0	0	0	0
ASV_9852c33c3154e9f36ece243f47164de8	0	0	0	0	0	0	0	0	0	0	0	0	0	0	0	0	0	0	0	0	6	0	0	0	0	0	0	0	0	0	10	0	0	0	0	0	0	0	0	0	0	0	0	0	0	0	0	0	0
ASV_a8be26d7ba0aa3da736649c6777885ab	0	0	0	0	0	0	0	0	0	0	0	0	0	0	0	0	0	0	0	0	0	0	0	0	0	0	0	0	0	0	0	0	0	0	0	0	0	0	0	0	0	0	0	0	0	0	0	0	0
ASV_4941d815711f31dafb4f75beafbc61ef	0	0	0	0	0	0	0	0	0	0	0	0	0	0	0	0	0	0	0	0	0	0	0	0	0	0	0	0	0	0	0	0	0	0	0	0	0	0	0	0	0	0	0	0	0	0	0	0	0
ASV_d77304d819424e6c7a71759f0f5706f2	0	0	0	0	0	0	0	0	0	0	0	0	0	0	0	0	0	0	0	0	0	0	0	0	0	0	0	0	0	0	0	0	0	0	0	0	0	0	0	0	0	0	0	0	0	0	0	0	0
ASV_f0647a4cc0386ecb5bd2d18d0d7a2135	0	0	0	0	0	0	0	0	0	0	0	0	0	0	0	0	0	0	0	0	0	0	0	0	0	0	0	0	0	0	0	0	0	0	0	0	0	0	0	0	0	0	0	0	0	0	0	0	0
ASV_2df1e7e0d068babc53bd9498f1bfb139	0	0	0	0	0	0	0	0	0	0	0	0	0	0	0	0	0	0	0	0	0	0	0	0	0	0	0	0	0	0	0	0	0	0	0	0	0	0	0	0	0	0	0	0	0	0	0	0	0
ASV_b7ad6d30d4a3268affb54802a34bb7eb	0	0	0	0	0	0	0	0	0	0	0	0	0	0	0	0	0	0	0	0	0	0	0	0	0	0	0	0	0	0	0	0	0	0	0	0	0	0	0	0	0	0	0	0	0	0	0	0	0
ASV_cf1f489770b388da4c2502fceba7520d	0	0	0	0	0	0	0	0	0	0	0	0	0	0	0	0	0	0	0	0	0	0	0	0	0	0	0	0	0	0	0	0	0	0	0	0	0	0	0	0	0	0	0	0	0	0	0	0	0
ASV_5adfad843d328e76d8b9fe2be10e12e5	0	0	0	0	0	0	0	0	0	0	0	0	0	0	0	0	0	0	0	0	0	0	0	0	0	0	0	0	0	0	0	0	0	0	0	0	0	0	0	0	0	0	0	0	0	0	0	0	0
ASV_3e77391a15f92a914190ae7e675bafd9	10	0	0	31	15	0	0	0	0	0	13	0	0	0	21	0	0	0	0	9	0	0	0	0	0	0	0	13	0	0	15	0	22	0	0	0	0	0	7	6	0	0	0	0	0	0	0	20	0
ASV_b945e75074f6dfbfc053b295807989a7	0	0	0	0	0	0	0	0	0	0	0	0	0	0	0	0	0	0	0	0	0	0	0	0	0	0	0	0	0	0	0	0	0	0	0	0	0	0	0	0	0	0	0	0	0	0	0	0	0
ASV_8ce700977dbce0cf81bf45f39472a677	0	0	0	0	0	0	0	0	0	0	0	0	0	0	0	0	0	0	0	0	0	0	0	0	0	0	0	0	0	0	0	0	0	0	0	0	0	0	0	0	0	0	0	0	0	0	0	0	0
ASV_279584835eb72dd6ae67a1cd63e5f9dc	0	0	0	0	0	0	0	0	0	0	0	0	0	0	0	0	0	0	0	0	0	0	0	0	0	0	0	0	9	0	0	0	0	0	0	0	16	0	0	0	0	0	0	0	0	0	0	0	0
ASV_6573caef06e1351f0fb2282001510921	0	0	0	0	0	0	0	0	0	0	0	0	0	0	0	0	0	0	0	0	0	0	0	0	0	0	0	0	0	0	0	0	0	0	0	0	0	0	0	0	0	0	0	0	0	0	0	0	0
ASV_2d2b904b13603efa7a0bfd708302a676	0	0	0	0	0	0	0	0	0	0	0	0	0	0	0	0	0	0	0	0	0	0	0	0	0	0	0	0	6	0	0	0	0	0	0	0	0	0	0	0	0	0	0	0	0	0	0	0	0
ASV_ab4d4a87a66bd835e9a9303ae33663c8	0	0	0	0	0	0	0	0	0	0	0	0	0	0	0	0	0	0	0	0	0	0	0	0	0	0	0	0	0	0	0	0	0	0	0	0	0	0	0	0	0	0	0	0	0	0	0	0	0
ASV_1d0caa08afa1acbb48d50b99c78b2acb	0	0	0	0	0	0	0	0	0	0	0	0	0	0	0	0	0	0	0	0	0	0	0	0	0	0	0	0	0	0	0	0	0	0	0	0	0	0	0	0	0	0	0	0	0	0	0	0	0
ASV_433ec68e343c6bb9e64fb57acc6d3f99	0	0	0	0	0	0	0	0	0	0	0	0	0	0	0	0	0	0	0	0	0	0	0	0	0	0	0	0	0	0	0	0	0	0	0	0	0	0	0	0	0	0	0	0	0	0	0	0	0
ASV_2f91e297776611936e84ab1b4fe476c6	0	0	0	0	0	0	0	0	0	0	0	0	0	0	0	0	0	0	0	0	0	0	0	0	0	0	0	0	0	0	0	0	0	0	0	0	0	0	0	0	0	0	0	0	0	0	0	0	0
ASV_b6b7312c667a435eef2cbf6cbccb37c7	0	0	0	0	0	0	0	0	0	0	0	0	0	0	0	0	0	0	0	0	0	0	0	0	0	0	0	0	0	0	0	0	0	0	0	0	0	0	0	0	0	0	0	0	0	0	0	0	0
ASV_9c78becccfed1bac26d5f165af0b6b46	0	0	0	0	0	0	0	0	0	0	0	0	0	0	0	0	0	0	0	0	0	0	0	0	0	0	0	0	0	0	0	0	0	0	0	0	0	0	0	0	0	0	0	0	0	0	0	0	0
ASV_e24744587a48d5fce685a084063fc2db	0	0	0	0	0	0	0	0	0	0	0	0	0	0	0	0	0	0	0	0	0	0	0	0	0	0	0	0	0	0	0	0	0	0	0	0	0	0	0	0	0	0	0	0	0	0	0	0	0
ASV_a82250af6ba5d2b64912c3ad6d84a5b0	0	0	0	0	0	0	0	0	0	0	0	5	0	0	0	0	0	0	0	0	0	0	0	0	0	0	0	0	0	0	0	0	0	0	0	0	0	0	0	0	0	0	0	0	0	0	0	0	0
ASV_d6f103fd6c2798f5a3116274c952ce26	0	0	36	0	0	21	0	338	56	164	0	0	0	0	0	31	0	51	0	0	0	0	46	230	0	64	18	0	22	0	0	0	0	0	0	0	47	0	0	0	20	0	190	32	0	85	0	0	78
ASV_6067a4cf674c5670c406e485860a9a86	0	0	0	0	0	0	0	0	0	0	0	0	0	0	0	0	0	0	0	0	0	0	0	0	0	0	0	0	0	0	0	0	0	0	0	0	0	0	0	0	0	0	0	0	0	0	0	0	0
ASV_5cd0cef20bc0db1e87a7902681a7ad91	0	0	0	0	0	0	0	0	0	0	0	0	0	0	0	0	0	0	0	0	0	0	0	0	0	0	0	0	0	0	0	0	0	0	0	0	0	0	0	0	0	0	0	0	0	0	0	0	0
ASV_01ba13d4471301947bb6772338ee89ff	0	0	0	0	0	0	0	0	0	0	0	0	0	0	0	0	0	0	0	0	0	0	0	0	0	0	0	0	2	0	0	0	0	0	0	0	0	0	0	0	0	5	0	0	0	0	0	0	0
ASV_2dc1b7dda7cf8e3766db97aab3695143	0	0	0	0	0	0	0	0	0	0	0	0	0	0	0	0	0	0	0	0	0	0	0	0	0	0	0	0	0	0	0	0	0	0	0	0	0	0	0	0	0	0	0	0	0	0	0	0	0
ASV_26ffc1e929bc90d4ed8c607df963a128	0	0	0	0	0	0	0	0	0	0	0	0	0	0	0	0	0	0	0	0	0	0	0	0	0	7	7	0	0	0	0	0	0	0	0	0	0	0	0	0	0	0	0	0	0	0	0	0	0
ASV_42394c446d0cd387f79d3068434caaf8	0	0	0	0	0	0	0	0	0	0	0	0	0	0	0	0	0	0	0	0	0	0	0	0	0	0	0	0	0	0	0	0	0	0	0	0	0	0	0	0	0	0	0	0	0	0	0	0	0
ASV_b8f3e25d11280a9e2189700e107de07c	9	6	0	13	6	0	7	0	0	0	0	0	0	0	0	0	3	4	5	0	7	3	0	0	0	0	0	0	0	0	9	0	6	0	9	11	0	0	4	6	0	0	0	0	7	0	6	4	0
ASV_b1162bcb5e03ffb9e3911aec18b6f761	8	0	0	0	0	0	6	0	0	0	0	0	0	0	0	0	0	0	0	0	0	8	0	0	0	0	0	0	0	0	0	0	0	0	0	0	0	0	0	0	0	0	0	0	0	0	0	0	0
ASV_2e42c3cedff6e62c4cd0b5abdbe08884	0	0	0	0	0	0	0	0	0	0	0	0	0	0	0	0	0	0	0	0	0	0	0	0	0	0	0	0	0	0	0	0	0	0	0	0	0	0	0	0	0	0	0	0	0	0	0	0	0
ASV_230a7c9b96fa5f986dee279bdab48eeb	0	0	0	0	0	0	0	0	0	0	0	0	0	0	0	0	0	0	0	0	0	0	0	0	0	0	0	0	0	0	0	0	0	0	0	0	0	0	0	0	0	0	0	0	0	0	0	0	0
ASV_50858e63be204866a883234f3d6784e4	0	42	19	29	8	24	24	0	0	10	27	26	15	26	0	0	16	17	23	0	16	6	0	12	19	0	27	0	21	0	8	0	0	0	0	0	17	9	0	16	0	28	0	0	16	15	0	25	16
ASV_7a6d4a1bfc7606e2b28d1aec9abe8368	0	0	0	0	0	0	0	0	0	0	0	0	0	0	0	0	0	0	0	0	0	0	0	0	0	0	0	0	0	0	0	0	0	0	0	0	0	0	0	0	0	0	0	0	0	0	0	0	0
ASV_11c5d1c8a301cfefbee421c9f73fa07c	0	0	0	0	4	10	0	0	0	0	36	0	0	46	0	0	5	50	6	22	0	0	0	0	7	0	6	0	36	0	6	0	0	0	14	5	10	0	9	0	28	0	0	0	0	13	0	0	4
ASV_01674defeaca29069e56e380978035d8	0	0	0	0	0	0	0	0	0	0	0	0	0	0	0	0	0	0	0	0	0	0	0	0	0	0	0	0	0	0	0	0	0	0	0	0	0	0	0	0	0	0	0	0	0	0	0	0	0
ASV_7952d7277a8ccdbfca639555b3b9003b	0	0	0	0	0	0	0	0	0	0	0	0	0	0	0	0	0	0	0	0	0	0	0	0	0	0	0	0	0	0	0	0	0	0	0	0	0	0	0	0	0	0	0	0	0	0	0	0	0
ASV_16549bea4d45a6b28d2a820c227b3607	0	0	0	0	0	0	0	0	0	0	0	0	0	0	0	0	0	0	0	0	0	0	0	0	0	0	0	0	0	0	0	0	0	0	0	0	0	0	0	0	0	0	0	0	0	0	0	0	0
ASV_888c6196cbced6d7f783153720c13923	0	0	0	0	0	0	0	0	0	0	0	0	0	0	0	0	0	0	0	0	0	0	0	0	0	0	0	0	0	0	0	0	0	0	0	0	0	0	0	0	0	0	0	0	0	0	0	0	0
ASV_a6c390c8fd1c7a33bd129502f9ec4965	0	0	0	0	0	0	0	0	0	0	0	0	0	0	0	0	0	0	0	0	0	0	0	0	0	0	0	0	0	0	0	0	0	0	0	0	0	0	0	0	0	0	0	0	0	0	0	0	0
ASV_926aab149a4ab9ffad3073d51cf22e8b	0	0	0	0	0	0	0	0	0	0	0	0	0	0	0	0	0	0	0	0	0	0	0	0	0	0	0	0	0	0	0	0	0	0	0	0	0	0	0	0	0	0	0	0	0	0	0	0	0
ASV_034f4965970cbd63dffb5936761dc2b9	0	0	13	0	0	0	0	0	0	0	0	0	0	0	0	0	0	0	0	0	0	0	0	26	14	0	0	0	0	0	11	0	0	0	0	0	0	0	0	0	0	0	0	0	0	0	0	0	0
ASV_29e05145287b804929a8651396683716	0	0	0	0	0	0	0	0	0	0	0	0	0	0	0	0	0	0	0	0	0	0	0	0	0	0	0	0	0	0	0	0	0	0	0	0	0	0	0	0	0	0	0	0	0	0	0	0	0
ASV_a18d830314222ebcb0145ca2b447a407	0	0	0	0	0	0	0	0	0	5	0	0	0	0	0	0	0	0	0	0	0	0	0	0	0	0	0	0	0	0	0	0	0	0	0	0	0	0	0	0	0	0	0	0	0	0	0	0	0
ASV_36d9ad396b85196c9b4cf68b81789585	0	0	0	0	0	0	0	0	0	0	0	0	0	0	0	0	0	0	0	0	0	0	0	0	0	0	0	0	0	0	0	0	0	0	0	0	0	0	0	0	0	0	0	0	0	0	0	0	0
ASV_c5550bbaf1ef39feea196451bc832429	0	0	33	0	0	0	0	0	0	0	0	0	0	0	0	0	0	0	0	0	0	0	0	0	0	0	0	0	0	0	0	0	0	0	0	0	0	0	0	0	0	0	0	0	0	0	0	0	0
ASV_6f248414629ce942f1c1d0b07958b1cf	0	0	0	0	0	0	0	0	0	0	0	0	0	0	0	0	0	0	0	0	0	0	0	0	0	0	0	0	0	0	0	0	0	0	0	0	0	0	0	0	0	0	0	0	0	0	0	0	0
ASV_2086090cbc73ea820559dc8c5e2f7826	0	0	0	0	0	0	0	0	0	0	0	0	0	0	0	0	0	0	0	0	0	0	0	0	0	0	0	0	0	0	0	0	0	0	0	0	0	0	0	0	0	0	0	0	0	0	0	0	0
ASV_7ea629924d3ceabf419c159c975363bd	0	0	0	0	0	0	0	0	0	0	0	0	0	0	0	0	0	0	0	0	0	0	0	0	0	0	0	0	0	0	0	0	0	0	0	0	0	0	0	0	0	0	0	0	0	0	0	0	0
ASV_fcffedae608fe4871be42936a1cb523a	0	0	0	0	0	0	0	0	0	0	0	0	0	0	0	0	0	0	0	0	0	0	0	0	0	0	0	0	0	0	0	0	0	0	0	0	0	0	0	0	0	0	0	0	0	0	0	0	0
ASV_8a25bd37da8e1ea80ffedb5bf85fc8f0	0	0	0	0	0	0	3	0	0	0	0	0	0	0	12	0	0	0	0	0	0	0	0	0	0	0	0	0	0	0	0	0	0	0	0	0	0	0	0	0	0	0	0	0	0	0	0	0	0
ASV_5de274fb19b766b02cee3f8113cdb6b0	0	0	0	0	0	0	0	0	0	0	0	0	0	0	0	0	0	0	0	0	0	0	0	0	0	0	0	0	0	0	0	0	0	0	0	0	0	0	0	0	0	0	0	0	0	0	0	0	0
ASV_a798ad5990fd8561c370fb5ad705a1d7	0	0	0	0	0	0	0	0	0	0	0	0	0	4	0	0	0	0	0	0	0	0	0	0	0	16	0	0	0	0	0	0	0	0	0	0	0	0	0	0	0	0	0	0	0	0	0	0	0
ASV_e04d8a30edaf2ec98e93ca36e1c7d55f	0	0	0	0	0	0	0	0	0	0	0	0	0	0	0	0	0	0	0	0	0	0	0	0	0	0	0	0	0	0	0	0	0	0	0	0	0	0	0	0	0	0	0	0	0	0	0	0	0
ASV_b699d62201a78fcac29446f837d62239	0	0	0	0	0	0	0	0	0	0	0	0	0	0	0	0	0	0	0	0	0	0	0	0	0	0	0	0	0	0	0	0	0	0	0	0	0	0	0	0	0	0	0	0	0	0	0	0	0
ASV_93a663a9945c3a9f3e2b83205ff726f2	0	0	0	0	0	0	0	0	0	0	0	0	0	2	0	0	0	0	0	0	0	0	0	0	0	2	0	0	0	0	0	0	0	2	0	0	0	12	0	2	0	0	0	0	0	0	0	0	0
ASV_6d97c13c3272cef3e8201e390a55db80	0	0	0	0	0	0	0	0	0	0	0	0	0	0	0	0	0	0	0	0	0	0	0	0	0	0	0	0	0	0	0	0	0	0	0	0	0	0	0	0	0	0	0	0	0	0	0	0	0
ASV_edbc263f03be6a500c8e3eb1f0613102	0	0	0	0	0	0	0	0	0	0	0	0	0	0	0	0	0	0	0	0	0	0	0	0	0	0	0	0	0	0	0	0	0	0	0	0	0	0	0	0	0	0	0	0	0	0	0	0	0
ASV_ce9a33fcffead1df5165c084120346af	0	0	0	0	0	0	0	0	0	0	0	0	0	0	0	0	0	0	0	0	0	0	0	0	0	0	0	0	0	0	0	0	0	0	0	0	0	0	0	0	0	0	0	0	0	0	0	0	0
ASV_db7fc0b4d31a1b1cc36271187b5faa10	0	0	0	0	0	0	0	0	0	0	0	0	0	0	0	0	0	0	0	28	0	0	0	0	0	0	0	0	0	0	0	0	0	0	13	0	0	0	0	0	0	0	0	0	0	0	0	0	0
ASV_f2b713803664d48762c471759a4e1e58	0	0	0	0	0	0	0	0	0	0	0	0	0	0	0	0	0	0	0	0	0	0	0	0	0	0	0	0	0	0	0	0	0	0	0	0	0	0	0	0	0	0	0	0	0	0	0	0	0
ASV_b3cc27df342d2f11915a2a49349984a1	0	0	0	0	0	0	0	0	0	0	0	0	5	0	0	0	0	0	0	0	0	0	0	0	0	0	0	0	0	0	0	0	0	0	0	0	0	0	0	0	0	0	0	3	0	0	0	0	0
ASV_56dacbc0b3c91ef6d588302d1a65e5eb	0	0	0	0	0	0	0	0	0	0	0	0	0	0	0	0	0	0	0	0	0	0	0	0	0	0	0	0	0	0	0	0	0	0	0	0	0	0	0	0	0	0	0	0	0	0	0	0	0
ASV_3367bef26a052fc988f7c6b2c90887eb	0	0	3	0	0	0	0	0	0	8	0	0	0	0	0	0	0	0	0	0	0	0	0	0	0	0	0	0	3	0	5	0	0	0	0	0	6	6	0	0	0	3	0	0	0	0	0	0	0
ASV_67e39460987388d15129aad95fc1caac	0	0	0	0	0	0	0	0	0	0	0	0	0	0	0	0	0	0	0	0	0	0	0	0	0	0	0	0	0	0	0	0	0	0	0	0	0	0	0	0	0	0	0	0	0	0	0	0	0
ASV_a5a4b4d58bdd795871acf39629c9e584	13	11	0	12	33	0	6	0	0	0	8	0	0	0	0	15	0	0	0	17	0	0	15	0	0	0	0	0	0	24	0	0	12	0	0	22	0	0	0	0	18	0	0	0	0	0	9	0	0
ASV_d981d2566a7f2dcba4c20efda337c20b	0	0	0	0	0	0	0	0	0	0	0	0	0	0	0	0	0	0	0	0	0	0	0	0	0	0	0	0	0	0	0	0	0	0	0	0	0	0	0	0	0	0	0	0	0	0	0	0	0
ASV_d3fc64d4d34529d5a0002f091a8fe7ab	0	0	0	0	0	0	0	0	0	0	0	0	0	0	0	0	0	0	0	0	0	0	0	0	0	0	0	0	0	0	0	0	0	0	0	0	0	0	0	0	0	0	0	0	0	0	0	0	0
ASV_f86825cfba011a54bc8799a74662a8a8	0	0	0	0	0	0	0	0	0	0	0	0	0	0	0	0	0	0	0	0	0	0	0	0	0	0	0	0	0	0	0	0	0	0	0	0	0	0	0	0	0	0	0	0	0	0	0	0	0
ASV_e67a03f75708645b1f6f643078980673	0	0	0	0	0	0	0	0	0	0	0	0	0	0	0	0	0	0	0	0	0	0	0	0	0	0	0	0	0	0	0	0	0	0	0	0	0	0	0	0	0	0	0	0	0	0	0	0	0
ASV_b52b20ea51463b9f91c62c552ff91c0d	0	0	0	0	0	0	0	0	0	0	0	0	0	0	0	0	0	0	0	0	0	0	0	0	0	0	0	0	0	0	0	0	37	0	0	0	0	0	0	0	0	0	0	0	0	0	0	0	0
ASV_2de0f958e30d26f04cba8d2a920bbe46	139	0	0	49	39	0	17	7	0	0	23	0	19	0	40	0	12	0	25	26	10	0	0	15	0	0	22	30	5	22	0	32	35	0	49	37	0	0	0	0	10	0	0	16	0	37	25	29	24
ASV_41a682ff5b44533c0912c7cd987419ff	0	14	26	0	5	3	26	26	5	31	0	45	7	38	0	0	0	9	58	0	5	0	18	0	0	17	21	13	67	0	0	0	0	0	0	3	24	0	17	29	0	26	0	44	25	9	5	19	4
ASV_263257c66de6df1543395b4bc6b298f1	0	0	0	0	0	0	0	0	0	0	0	0	0	0	0	0	0	0	0	0	0	0	0	0	0	0	0	0	0	0	0	0	0	0	0	0	0	0	0	0	0	0	0	0	0	0	0	0	0
ASV_7d58b73b13de6e7980febf7dd1a7fe76	0	0	0	0	0	0	0	0	0	0	0	0	0	0	0	0	0	0	0	0	0	0	0	0	0	0	0	0	0	0	0	0	0	0	0	0	0	0	0	0	0	0	0	0	0	0	0	0	0
ASV_416e4a5b107683816dcd0ba268a2bb80	0	0	0	0	0	0	0	0	0	0	0	0	0	0	0	0	0	0	0	0	0	0	0	0	0	0	0	0	0	0	0	0	0	0	0	0	0	0	0	0	0	0	0	0	0	0	0	0	0
ASV_aed6cd40810b643c943abde103abfae7	0	0	0	0	0	0	0	0	0	0	0	0	0	0	0	0	0	0	0	0	0	0	0	0	0	0	0	0	0	0	0	0	0	0	0	0	0	0	0	0	0	0	0	0	0	0	0	0	0
ASV_c4bb8389ecf9c8ebec60b5b15113b239	0	0	0	0	0	0	0	0	0	0	0	0	0	0	0	0	0	0	0	0	0	0	0	0	0	0	0	0	0	0	16	0	0	0	0	0	0	0	0	0	0	0	0	18	0	0	0	0	0
ASV_d851a38da2affa2b0cd5ccf255d29d38	0	0	0	0	0	0	0	0	0	0	0	0	0	0	0	0	0	0	0	0	0	0	0	0	0	0	0	0	0	0	0	0	0	0	0	0	0	0	0	0	0	0	0	0	0	0	0	0	0
ASV_4092db5080e7ebc30b9efdc4a6af14a0	0	0	0	0	0	0	0	0	0	0	0	0	0	0	0	0	0	0	0	0	0	0	0	0	0	0	0	0	0	0	0	0	0	0	0	0	0	0	0	0	0	0	0	0	0	0	0	0	0
ASV_c088e268c5362f9046164801d7fca362	0	0	0	0	0	0	0	0	0	0	0	0	0	0	0	0	0	0	0	0	0	0	0	0	0	0	0	0	0	0	0	0	0	0	0	0	0	0	0	0	0	0	0	0	0	0	0	0	0
ASV_cccf48df16fd50bb01968c078eab013a	0	0	8	0	0	0	0	0	0	0	0	0	0	0	0	0	0	0	0	0	0	0	0	0	0	0	0	0	0	0	0	0	0	0	0	0	0	0	0	0	0	0	0	0	0	0	0	0	0
ASV_9e3c38d019cc68ac9ce0f1b0c6d0889e	0	0	0	0	0	0	0	62	0	72	0	0	0	0	0	64	0	0	0	77	0	0	67	0	0	0	0	0	0	0	0	0	0	0	0	0	0	0	0	0	0	0	54	0	0	138	0	0	0
ASV_d66ed667a5ecbab7734a743a39839743	0	0	0	0	0	0	0	0	0	0	0	0	0	0	0	0	0	0	0	0	0	0	0	0	0	0	0	0	4	0	0	0	0	0	0	0	0	0	0	0	0	0	0	0	0	0	0	0	0
ASV_b044a86e33a67caceb0a9f59149747ac	0	0	0	0	0	0	0	0	0	0	0	0	0	0	0	0	3	0	0	4	0	0	0	0	0	0	0	0	0	0	0	0	0	0	0	0	0	0	0	0	0	0	0	0	0	0	0	0	0
ASV_dee4f93fff44255e31e05750a178d3e8	0	0	0	0	0	0	0	0	0	0	0	0	0	0	0	0	0	0	0	0	0	0	0	0	0	0	0	0	0	0	0	0	0	0	0	0	0	0	0	0	0	0	0	0	0	0	0	0	0
ASV_7121148a4b98375e254adee455dd1d9b	0	0	0	0	0	0	0	0	0	0	0	0	0	0	0	0	0	0	0	0	0	0	0	0	0	0	0	0	0	0	0	0	0	0	0	0	0	0	0	0	0	0	0	0	0	0	0	0	0
ASV_9bba4dd40c7269d3f29084e0d515bc18	0	0	0	0	0	0	0	0	0	0	0	0	0	0	0	0	0	0	0	0	0	0	0	0	0	0	0	0	0	0	0	0	0	0	0	0	0	0	0	0	0	0	0	0	0	0	0	0	0
ASV_496d7f479392def9414da33c9137e40a	17	0	0	24	0	0	15	0	0	0	0	0	0	0	0	0	0	0	11	11	0	0	0	0	0	0	0	10	0	23	0	0	0	0	0	0	0	0	0	0	0	0	0	0	0	14	8	18	0
ASV_1c5e07e69b46a9eb17bba68f5386dc40	0	5	0	4	0	0	2	4	0	6	0	3	0	0	0	0	0	0	0	0	3	0	2	0	0	6	6	7	5	0	10	0	0	0	0	0	0	4	0	13	0	0	0	3	0	0	0	0	0
ASV_a87e6c6e39a3bd6397b54440a009dc36	0	0	0	0	0	0	0	0	0	0	0	0	0	11	0	0	0	0	0	0	0	0	0	0	0	0	0	0	0	0	0	0	0	0	0	0	0	0	0	0	0	0	0	0	0	0	0	0	0
ASV_5ba0598af64d2e1fe8fa1263e16e9fe8	0	0	0	0	34	0	0	0	0	0	0	0	0	0	0	0	0	0	0	0	0	0	0	0	0	0	0	0	0	0	0	37	0	0	0	0	0	0	0	0	0	0	0	0	0	0	40	0	0
ASV_5b0121b62085cd583a376a0d445d4f9b	0	0	0	0	0	0	0	0	0	0	0	0	0	0	0	0	0	0	0	0	0	0	0	0	0	0	0	0	0	0	0	0	0	0	0	0	0	0	0	0	0	0	0	0	0	0	0	0	0
ASV_124f6cfac6710928fc0ab9a7b46c71e2	0	0	0	0	0	0	0	0	0	0	0	0	0	0	0	0	0	0	0	0	0	0	0	0	0	0	0	0	0	0	0	0	0	0	0	0	0	0	0	0	0	0	0	0	23	0	0	0	0
ASV_18eb5c0d9d8a8d0d11c10b83e1d2ce24	0	0	0	0	0	0	0	0	0	0	0	0	0	0	0	0	0	0	0	0	0	0	0	0	0	0	0	0	0	0	0	0	0	0	0	0	0	0	0	0	0	0	0	0	0	0	0	0	0
ASV_0f3878d214494cbd5f014145fcdccd27	0	0	0	0	0	0	0	0	0	0	0	0	0	0	0	0	0	0	0	0	0	0	0	0	0	0	0	0	0	0	0	0	0	0	0	0	0	0	0	0	0	0	0	0	0	0	0	0	0
ASV_a966196c8aff0e8664f261016da82614	0	0	0	0	0	0	0	0	0	0	0	0	0	0	0	0	0	0	0	0	0	0	0	0	0	0	0	0	0	0	0	0	0	0	0	0	0	0	0	0	0	0	0	0	0	0	0	0	0
ASV_e5440e2cb51d8977230be15fa339558d	0	0	0	0	0	0	0	0	0	0	0	0	0	0	0	0	0	0	0	0	0	0	0	0	0	0	0	0	0	0	0	0	0	0	0	0	0	0	0	0	0	0	0	0	0	0	0	0	0
ASV_5c9388f967a32eed2837b351c840779e	0	0	0	0	0	0	0	10	0	0	0	6	0	0	0	0	0	6	0	0	0	0	4	0	0	13	0	0	0	0	0	0	0	0	0	0	12	0	0	0	14	8	10	0	0	0	0	0	0
ASV_b9ec7c81db3f99238f384c137969eb13	0	0	0	0	0	0	0	0	0	0	0	0	0	0	0	0	0	0	0	0	0	0	0	0	0	0	0	0	0	0	0	0	0	0	0	0	0	0	0	0	0	0	0	0	0	0	0	0	0
ASV_5a2bce5334f9d0c71e970ea101771b6b	0	0	0	0	0	0	0	0	0	0	0	0	0	0	0	0	0	0	0	0	0	0	0	0	0	0	0	0	0	0	0	0	0	0	0	0	0	0	0	0	0	0	0	0	0	0	0	0	0
ASV_569653b1659271a290facfcedd0de061	0	0	0	0	0	0	0	0	0	0	0	0	0	0	0	0	0	0	0	0	0	0	0	0	0	0	0	0	0	0	0	0	0	0	0	0	0	0	0	0	0	0	0	0	0	0	0	0	0
ASV_3dc8691f4274fac77b91e66df1bd9aad	18	4	0	12	9	0	7	0	0	7	8	0	0	0	0	0	0	0	0	0	11	7	0	0	0	0	0	0	0	0	0	5	12	0	8	14	0	0	0	4	0	0	0	0	0	14	0	14	4
ASV_cbc7e1ded30d9a5a5921eb022daf9060	52	35	0	177	40	0	6	0	0	2	22	0	5	0	0	0	0	0	15	11	0	2	0	0	17	0	0	0	0	0	9	23	4	0	10	39	0	0	3	6	7	0	0	0	12	15	26	0	2
ASV_ebc32b8cbc03313f4bac0d6811bbb7b1	0	0	0	0	0	0	0	0	0	0	0	0	0	4	0	0	0	0	0	0	0	0	0	0	0	0	0	0	0	0	9	0	0	0	0	0	0	4	0	0	0	0	3	0	6	0	0	0	0
ASV_aa24c740010add456b7370df383667af	0	0	0	0	0	0	0	0	0	0	0	0	0	0	0	0	0	0	0	0	0	0	0	0	0	0	0	0	0	0	0	0	0	0	0	0	0	0	0	0	0	0	0	0	0	0	0	0	0
ASV_026fa02ec7d4bcaff4efbf9a398bdab3	0	0	0	0	0	0	0	0	0	0	0	0	0	0	0	0	0	0	0	0	0	0	0	0	0	0	0	0	0	0	0	0	0	0	0	0	0	0	0	0	0	0	0	0	0	0	0	0	0
ASV_f36180eaa03f8e6472176c3fe8ce971a	0	0	0	0	0	0	0	0	0	0	0	15	0	0	0	0	0	0	0	0	0	0	0	0	0	0	0	0	0	0	0	0	0	0	0	0	0	0	0	0	0	0	0	0	0	0	0	0	0
ASV_a20c153f14cf7e777259b77075554092	0	0	0	0	0	0	0	0	0	0	0	0	0	0	0	0	0	0	0	0	0	0	0	0	0	0	0	0	0	0	0	0	0	0	0	0	0	0	0	0	0	0	0	0	0	0	0	0	0
ASV_9067879e6f27f8e81a80f992ed0dc60d	0	0	0	0	0	0	0	0	0	0	0	0	0	0	0	0	0	0	0	0	0	0	0	0	0	0	0	0	0	0	0	0	0	0	0	0	0	0	0	0	0	0	0	0	0	0	0	0	0
ASV_4daeb848bfff3eff8a54f2f311eb7ee6	0	0	0	0	0	0	0	0	0	0	0	0	0	0	0	0	0	0	0	0	0	0	0	0	0	0	0	0	0	0	0	0	0	0	0	0	0	0	0	0	0	0	0	0	0	0	0	0	0
ASV_d7818a1fdaffa0de1f60863a2a002fc0	4	4	0	6	0	0	0	0	0	0	5	0	0	0	5	0	5	0	4	0	0	0	0	0	0	5	0	0	0	4	0	0	8	0	0	0	0	0	0	0	5	0	0	7	0	0	3	0	0
ASV_bee8597cbdfb107711097863ea30f07f	0	0	0	0	0	0	0	0	0	0	0	0	0	0	0	0	0	0	0	0	0	0	0	0	0	0	0	0	0	0	0	0	0	0	0	0	0	0	0	0	0	0	0	0	0	0	0	0	0
ASV_22486aa845aca3f71d63b7c3df833036	0	10	0	0	0	0	0	0	0	0	0	0	0	0	0	0	6	0	0	0	0	0	0	0	0	0	0	0	0	0	0	0	0	0	0	0	0	0	0	0	0	0	0	0	0	0	0	0	0
ASV_81cc506b0d8d505a16ea5477aa317fea	0	0	0	0	0	0	6	0	0	0	0	0	0	0	0	0	0	0	0	0	0	0	0	0	0	0	0	4	0	0	0	0	0	0	0	0	0	0	0	0	0	0	0	0	0	0	0	0	0
ASV_0266b37dda69c8fd306c9e0ee679e583	0	0	0	0	0	0	0	0	0	0	0	0	0	0	0	0	0	0	0	0	0	0	0	0	0	0	0	0	8	0	0	0	0	0	0	0	0	0	0	0	0	0	0	0	0	0	0	0	0
ASV_e3f7f25760b3b34c1e9d89c1c554d785	0	0	0	0	0	0	0	0	0	0	0	0	0	0	0	0	0	0	0	0	0	0	0	0	0	0	0	0	0	0	0	0	0	0	0	0	0	0	0	0	0	0	0	0	0	0	0	0	0
ASV_ecd261c042ded12a942654069364a80d	0	0	26	0	0	32	0	27	0	36	0	40	17	19	0	32	23	0	0	14	0	0	0	0	0	0	0	0	0	0	0	0	0	0	0	0	0	0	0	0	35	37	24	20	0	0	0	0	0
ASV_3e8f5ad6bedeb6202b4cdb7ecf29e98b	0	5	0	0	0	0	14	0	0	0	0	0	0	0	0	0	0	0	0	0	0	0	0	0	0	0	0	9	0	0	0	0	0	0	0	0	0	0	0	0	0	0	0	0	0	0	0	0	0
ASV_ecfc39761303a58c18a73ffac6c76548	0	0	0	0	0	0	0	0	0	0	0	0	0	0	0	0	0	0	0	0	0	0	0	0	0	0	0	0	0	0	0	0	0	0	0	0	0	0	0	0	0	0	0	0	0	0	0	0	0
ASV_0fce2a74cd42f6cab4e11fc624d711f1	0	0	0	0	0	0	0	0	0	0	0	0	0	0	0	0	0	0	2	0	0	0	0	0	0	0	0	0	0	0	0	0	0	0	0	0	0	0	0	0	0	0	0	0	0	0	0	0	0
ASV_589e99bfad6dadec9a3022588fdbe0d2	0	0	0	0	0	0	0	0	0	0	0	0	0	0	0	0	0	0	0	0	0	0	0	0	0	0	0	0	0	0	0	0	0	0	0	0	0	0	0	0	0	0	0	0	0	0	0	0	0
ASV_79074d7bb665a01d60e7199488ec7761	0	0	0	0	0	0	0	0	0	0	0	0	0	0	0	0	0	0	0	0	0	0	0	0	0	0	0	0	0	0	0	0	0	0	0	0	0	0	0	0	0	0	0	0	0	0	0	0	0
ASV_427ccb8584a5ec58c9cdb0688c65a58a	0	0	0	0	0	0	0	0	0	0	0	0	0	0	0	0	0	0	0	0	0	0	7	0	0	0	0	0	0	0	0	0	0	0	0	0	0	0	0	0	0	0	0	0	0	0	0	0	0
ASV_ddacab877f74d07752b907b0b57c07be	0	0	0	0	0	0	0	0	0	0	0	0	0	0	0	0	0	0	0	0	0	0	0	0	0	0	0	0	0	0	0	0	0	0	0	0	0	0	0	0	0	0	0	0	0	0	0	0	0
ASV_11e581e239bfd1d98f3cd9bfe47e78f2	0	0	0	0	0	0	0	0	0	0	0	0	0	0	0	0	0	0	0	0	0	0	0	0	0	0	0	0	0	0	0	0	0	0	0	0	0	0	0	0	0	0	0	0	0	0	0	0	0
ASV_90b410d772daf48247a3ae6343394139	0	0	0	0	0	0	0	0	0	0	6	0	0	0	0	0	0	0	0	0	0	0	0	0	0	0	0	0	0	0	0	0	0	0	0	0	4	0	0	0	0	0	15	0	0	0	0	0	0
ASV_17a0007e6ef5b1ef26ad183dc93a98bd	0	0	0	0	0	11	0	0	0	0	0	0	0	0	0	0	0	0	0	0	0	0	0	0	0	7	0	0	0	0	0	0	0	0	0	0	0	0	0	0	0	0	0	0	0	0	0	0	0
ASV_6afe7353930aa0d2e0e7790109986521	0	0	0	0	0	0	0	0	0	0	0	0	0	0	0	0	0	0	0	0	0	0	6	0	0	0	0	5	0	0	0	0	0	0	0	0	0	0	0	0	0	0	0	0	0	0	0	0	0
ASV_f241270ebdae7bd6cdd3f3fb7838558b	0	0	0	0	0	0	0	0	0	0	0	0	0	0	0	0	0	0	0	0	0	0	0	0	0	0	0	0	0	0	0	0	0	0	0	0	0	0	0	0	0	0	0	0	0	0	0	0	0
ASV_d8543f8b63c895fd11a8a4af339017fc	0	0	0	0	0	0	0	0	0	0	0	0	0	0	0	0	0	0	0	0	0	0	0	0	0	0	0	0	0	0	0	0	0	0	0	0	0	0	0	0	0	0	0	0	0	0	0	0	0
ASV_f312c6c38ac722959ee43e28831bad69	0	0	0	0	0	0	0	0	0	0	0	0	0	0	0	0	0	0	0	0	0	0	0	0	0	0	0	0	0	0	0	0	0	0	0	0	0	0	0	0	0	0	0	0	0	0	0	0	0
ASV_05c3028358a3549f81c31fa866cd95cf	0	0	0	0	0	0	0	0	0	0	0	0	0	0	0	0	0	0	0	0	0	0	0	0	0	0	0	0	0	0	0	0	0	0	0	0	0	0	0	0	0	0	0	0	0	0	0	0	0
ASV_2f464b29560efb8fbaed2b4b2fbe96ce	0	0	0	0	0	0	0	0	0	0	0	0	0	0	0	0	0	0	0	0	0	0	0	0	0	0	0	0	0	0	0	0	0	0	0	0	7	0	0	0	0	0	0	0	0	0	0	0	0
ASV_64b084798cf301cb53624abfdb59b0b5	0	0	0	0	0	0	0	0	0	0	0	0	0	0	0	0	0	0	0	0	0	0	0	0	0	0	0	0	0	0	0	0	0	0	0	0	0	0	0	0	0	0	0	0	0	0	0	0	0
ASV_83b6d532ad919d28d9ddf5b14813dd96	0	0	0	0	0	0	0	0	0	0	0	0	0	0	0	0	0	0	0	0	0	0	0	0	0	0	0	0	0	0	0	0	0	0	0	0	0	0	0	0	0	0	0	0	0	0	0	0	0
ASV_3d6a28cdc3cc56179e5a24c32a2b19f3	0	0	0	0	0	0	0	0	0	0	0	0	0	0	0	0	0	0	0	0	0	0	0	0	0	0	0	0	0	0	0	0	0	0	0	0	0	0	0	0	0	0	0	0	0	0	0	0	0
ASV_2be030364a2d690bda98f20e9270a3d8	0	0	0	0	0	0	0	0	0	0	0	0	0	0	0	0	0	0	0	0	0	0	0	0	0	0	0	0	0	0	0	0	0	0	0	0	0	0	0	0	0	0	0	0	0	0	0	0	0
ASV_2d3400746461ca912551e710055525c4	0	0	25	0	2	19	5	3	6	0	16	0	11	12	0	0	7	4	20	0	0	0	4	8	4	19	0	9	17	0	37	2	0	0	17	0	6	24	0	0	4	13	2	0	22	9	0	2	24
ASV_22cf53fa618eb82140caf3c8dec2c659	0	0	0	0	0	0	0	45	14	13	0	0	0	0	0	24	0	10	0	0	0	0	32	40	0	29	5	0	0	0	0	0	14	0	0	0	0	0	0	0	0	0	75	0	0	0	0	0	13
ASV_7726421ee05809d6c82e6efb59fb7efe	0	10	93	0	12	61	0	50	24	47	0	85	51	97	0	10	32	26	0	17	0	0	28	43	17	48	7	33	68	0	0	4	0	28	25	0	32	81	0	0	12	50	30	9	55	0	0	0	35
ASV_a13d1a7d989f0419ac17fead609131b3	0	0	0	0	0	0	0	0	0	0	0	0	0	0	0	0	0	0	0	0	0	0	0	0	0	0	0	0	0	0	0	0	0	0	0	0	0	0	0	0	0	0	0	0	0	0	0	0	0
ASV_c1e66dbde3de8cb821027fff651efb11	0	0	0	0	0	0	0	0	0	0	0	0	0	0	0	0	0	0	0	0	0	0	0	0	0	0	0	0	0	0	0	0	0	0	0	0	0	0	0	0	0	0	0	0	0	0	0	0	0
ASV_0ae70c7c700313127917b49e71dda901	0	0	0	0	0	0	0	0	0	11	0	5	0	0	0	0	0	0	0	0	0	0	0	0	0	0	0	0	0	0	0	0	0	0	0	0	0	0	0	0	0	0	0	0	0	0	0	0	0
ASV_c42688adcdc72dad7bde466a44190cf8	0	0	0	0	0	0	0	0	0	0	0	0	0	0	0	0	0	0	0	0	0	0	0	0	0	0	0	0	0	0	0	0	0	0	0	0	0	0	0	0	0	0	0	0	0	0	0	0	0
ASV_55b07c8f7c772afe212f52833242bce1	0	0	0	0	0	0	0	0	0	0	0	0	0	0	0	0	0	0	0	0	0	0	0	0	0	0	0	0	0	0	0	0	0	0	0	0	0	0	0	0	0	0	0	0	0	0	0	0	0
ASV_1036e434912c1dd743aff1a742a47b52	0	29	30	0	0	21	33	0	55	0	0	0	43	47	0	0	32	0	68	0	19	25	57	56	0	74	34	26	54	0	47	0	0	0	23	0	15	39	22	0	0	29	27	0	56	0	33	0	0
ASV_16b311bfe9c9b49c8ef717e5b7137dd0	0	0	0	0	0	0	0	0	0	0	0	0	0	0	0	0	0	0	0	0	0	0	0	0	0	0	0	0	0	0	0	0	0	0	0	0	0	0	0	0	0	0	6	0	0	0	0	0	0
ASV_c757acb17d61c9ba58047bacd3655b30	0	0	0	0	0	0	0	0	0	0	0	0	0	0	0	0	0	0	0	0	0	0	0	0	0	0	0	0	0	0	0	0	0	0	0	0	0	0	0	0	0	0	0	0	0	0	2	0	0
ASV_2f2c89737822cc58974a6e6ac6aa0fc0	0	0	0	0	0	0	0	0	0	0	0	0	0	0	0	0	0	0	0	0	0	0	0	0	0	0	0	0	0	0	0	0	0	0	0	0	0	0	0	0	0	0	0	0	0	0	0	0	0
ASV_88da80bffe658d109f50ad25b9dcdc58	0	0	0	0	0	0	0	0	0	0	0	0	0	0	0	0	0	0	0	0	0	0	0	0	0	0	0	0	0	0	0	0	0	0	0	0	0	0	0	0	0	0	0	0	0	0	0	0	0
ASV_689747433c232b43f0e3189783f99bb9	0	0	0	0	0	0	0	0	0	0	0	0	0	0	0	0	0	0	0	0	0	0	0	0	0	0	0	0	0	0	0	0	0	0	0	0	0	0	0	0	0	0	0	0	0	0	0	0	0
ASV_78981cc83b287a51234b00699c278f8e	0	0	0	0	0	0	0	0	0	0	0	0	0	0	0	0	0	0	0	0	0	0	0	0	0	0	0	0	0	0	0	0	0	0	0	0	0	0	0	0	0	0	0	0	0	0	0	0	0
ASV_ca453cd5b48d614b8b2642c862546454	35	20	33	24	18	39	23	28	14	9	31	29	57	0	0	23	40	13	25	46	25	0	0	33	27	0	33	40	13	50	22	32	31	27	32	23	18	15	0	18	30	34	28	36	0	17	23	30	48
ASV_cdbc60871eaead08a787933f53621ad5	0	0	0	7	0	0	0	0	0	0	0	0	0	0	0	0	0	0	0	0	0	0	0	0	0	0	0	0	0	0	0	0	0	0	0	0	0	0	0	0	0	0	0	0	0	5	0	0	0
ASV_af274086da1badaa72c420bd84450c7e	0	0	0	0	0	0	0	0	0	0	0	0	0	0	0	0	0	0	0	0	0	0	0	0	0	0	0	0	0	0	0	0	0	0	0	0	0	0	0	0	0	0	0	0	0	0	0	0	0
ASV_092942f02fbf99b329623e9c1f8d324c	0	0	0	0	0	0	7	0	0	0	0	0	0	0	0	0	0	0	0	0	0	0	0	0	0	0	0	0	0	0	0	0	0	0	0	0	0	0	0	0	0	0	0	0	0	0	0	0	15
ASV_33b3c73435ce275db6cb77e6cc1eb3a5	0	0	0	0	0	0	0	0	0	0	0	0	0	0	0	0	0	0	0	0	0	0	0	0	0	0	0	0	0	0	0	0	0	0	0	0	0	0	0	0	0	0	0	0	0	0	0	0	0
ASV_63afc1d9241a18edd017ab9684eecafb	0	51	73	26	0	61	0	62	24	91	0	119	68	39	0	64	11	44	0	26	0	0	44	0	0	0	22	0	65	0	0	0	0	45	0	0	37	39	0	0	0	32	26	0	23	24	0	0	53
ASV_f0b79a7752b97ddf82ee07eac29f5745	0	0	0	0	0	0	0	0	0	0	0	0	0	0	0	0	0	0	0	0	0	0	0	0	0	0	0	0	0	0	0	0	0	0	0	0	0	0	0	0	0	0	0	0	0	0	0	0	0
ASV_9d7f2f04728c780d42e31dbe29213232	0	0	0	0	0	0	0	0	0	0	0	0	0	0	0	0	0	0	0	0	0	0	0	0	0	0	0	0	0	0	0	0	0	0	0	0	0	0	0	0	0	0	0	0	0	0	0	0	0
ASV_0d451d438444a6df9acc7b6bc387498e	0	0	0	0	0	0	0	0	0	0	0	0	0	0	0	0	0	0	0	0	0	0	0	0	0	0	0	0	0	0	0	0	0	0	0	0	0	0	0	0	0	0	0	0	0	0	0	0	0
ASV_aac0099991c8518a5268b1a19a84550b	102	111	83	150	86	56	59	50	170	36	81	70	48	39	30	0	51	41	63	84	102	19	15	68	144	39	114	109	102	39	30	108	65	21	80	111	61	31	0	45	54	52	0	46	18	35	35	61	58
ASV_95c38943fbcc47e8edccdd2ae6f1deaf	0	0	0	0	0	0	0	0	0	0	0	0	0	0	0	0	0	0	0	0	0	0	0	0	0	11	0	0	0	0	0	0	0	0	0	0	0	0	0	0	0	0	0	0	0	0	0	0	0
ASV_c5701bdc989141bb61892d2c5541b3ec	0	29	0	0	0	0	0	0	0	0	0	0	35	0	17	0	0	21	0	0	0	0	34	0	0	0	0	0	0	0	0	0	0	0	27	0	0	42	0	0	0	0	0	0	0	0	0	0	0
ASV_38345f7ed4f3682d1b94750fce710735	0	0	0	0	0	0	0	0	0	0	0	0	0	0	0	0	0	0	0	0	0	0	0	0	0	0	0	0	0	0	0	0	0	0	0	0	0	0	0	0	0	0	0	0	0	0	0	0	0
ASV_0cc56f05fe11bb82c14fc29591dd0e5f	0	0	0	0	0	0	0	0	0	0	0	0	0	0	0	0	0	0	0	0	0	0	0	0	0	0	0	0	0	0	0	0	0	0	0	0	0	0	0	0	0	0	0	0	0	0	0	0	0
ASV_2401a0984768a9fedb897585baece5ac	0	0	0	0	0	0	0	0	0	0	0	0	0	0	0	0	0	0	0	0	0	0	0	6	0	0	0	0	0	0	0	0	0	0	0	0	0	0	0	0	0	0	0	0	0	0	0	0	0
ASV_3bf6e77d05faed3c4c6c0d7f200a4e46	0	0	0	0	0	0	0	0	0	0	0	0	0	0	0	0	0	0	0	0	0	0	0	0	0	0	0	0	0	0	0	0	0	0	0	0	0	0	0	0	0	0	0	0	0	0	0	0	0
ASV_0566b3e0b70d6ce5327afdba6e1714e2	0	0	0	0	0	0	0	0	0	0	0	0	0	0	0	0	0	0	0	0	0	0	0	0	0	0	0	0	0	0	0	0	0	0	0	0	0	0	0	0	0	0	0	0	0	0	0	0	0
ASV_c30f218528cd59e4f1244fb0afd2d19c	0	0	0	0	0	11	0	12	20	0	0	0	27	0	0	0	15	0	0	0	0	0	13	17	0	20	0	19	0	0	21	0	0	0	21	0	14	11	0	0	0	10	15	0	17	0	0	0	0
ASV_c8fdf58b106aa1a235ca690862d569c8	0	0	0	0	0	0	0	0	0	0	0	33	0	0	0	0	0	0	0	0	0	0	0	0	0	0	0	0	0	0	0	0	0	0	0	0	0	0	0	0	0	0	0	0	0	0	0	0	0
ASV_cccb37d99a26b89ae8b0ace17e0b59a4	0	0	0	0	0	0	0	0	0	0	0	0	0	0	0	0	0	0	0	0	0	0	0	0	0	0	0	0	0	0	0	0	0	0	0	0	0	0	0	0	0	0	0	0	0	0	0	0	0
ASV_70e84f61c448ba2855536e6a2d4f2197	0	0	0	0	0	0	0	0	0	0	0	0	0	0	0	0	0	0	0	0	0	0	0	0	0	0	0	0	0	0	0	0	0	0	0	0	0	0	0	0	0	0	0	0	0	0	0	0	0
ASV_90f7d1bd9da1487e157c3bf9cc1b5498	0	0	0	0	0	0	0	0	0	0	0	0	0	0	0	0	0	0	0	0	0	0	0	0	0	0	0	0	0	0	0	0	0	0	0	0	0	0	0	0	0	0	0	0	0	0	0	0	0
ASV_edbfa37f843f8a954553577a8498992e	0	0	0	0	0	0	0	0	0	0	0	0	0	0	0	0	0	0	0	0	0	0	0	0	0	0	0	0	0	0	0	0	0	0	0	0	0	0	0	0	0	0	0	0	0	0	0	0	0
ASV_e7702f272d8d8b607c58c806d35af36d	0	0	0	0	0	0	0	0	0	0	0	0	0	0	0	0	0	0	0	0	0	0	0	0	0	0	0	0	0	0	0	0	0	0	0	0	0	0	0	0	0	0	0	0	0	0	0	0	0
ASV_df16a09f3e448ddd3b1ec54066d3081d	200	37	0	407	154	6	47	35	38	14	120	7	21	7	254	107	121	22	84	216	16	39	8	19	86	0	47	18	15	197	15	296	217	4	35	144	27	0	23	45	84	28	0	65	14	437	40	123	74
ASV_5520e423092f319e9795e250f89d5c09	0	0	0	0	0	0	0	0	0	0	0	0	0	0	0	0	0	0	0	0	0	0	0	0	0	0	0	0	0	0	0	0	0	0	0	0	0	0	0	0	0	0	0	0	0	0	0	0	0
ASV_a3422f067aea040e476be285413f38b2	0	0	0	0	0	0	0	0	0	0	0	0	0	0	0	0	0	0	0	0	0	0	0	0	0	0	0	0	0	0	0	0	0	0	0	0	0	0	0	0	0	0	0	0	0	0	0	0	0
ASV_aaca6754eb23116faecb58fc40417c27	0	71	147	64	33	133	39	62	42	15	60	118	108	61	23	64	114	45	44	24	91	48	50	81	15	36	145	190	51	83	98	79	17	61	33	0	60	76	24	108	23	144	59	38	65	105	15	68	25
ASV_8c01657452ad16bf7f7bc70f859ba080	0	0	0	0	0	0	0	0	0	0	0	0	0	0	0	0	0	0	0	0	0	0	0	0	0	0	0	0	0	0	0	0	0	0	0	0	0	0	0	0	0	0	0	0	0	0	0	0	0
ASV_60f2b8f6909841d791a2d130b34e8084	0	0	0	0	0	0	0	0	0	0	0	0	0	0	0	0	0	0	0	0	0	0	0	0	0	0	0	0	0	0	0	0	0	0	0	0	0	0	0	0	0	0	0	0	0	0	0	0	0
ASV_2cca17b29e912d037e0cf567063e76eb	0	0	0	0	0	0	0	0	0	0	0	0	0	0	0	0	0	0	0	0	0	0	0	0	0	0	0	0	0	0	0	0	0	0	0	0	0	0	0	0	0	0	17	0	0	0	0	0	0
ASV_794cc1c6386320420a2c2ea76eedaaf8	0	0	0	0	0	0	0	0	0	0	0	0	0	0	0	0	9	24	0	0	0	0	0	0	0	0	0	0	0	0	0	0	0	0	0	0	0	0	0	0	0	0	0	0	0	0	0	0	0
ASV_7c343d1478a97c8f86e12da73c28e48e	0	0	0	0	0	0	0	0	0	0	0	0	0	0	0	0	0	0	0	0	0	0	0	0	0	0	0	0	0	0	0	0	0	0	0	0	0	0	0	0	0	0	0	0	0	0	0	0	0
ASV_64d76a4b717dd0df2420a61403f4662d	0	0	0	0	0	0	0	0	0	0	0	0	0	0	0	0	0	0	0	0	0	0	0	0	0	0	0	0	0	0	0	0	0	0	0	0	0	0	0	0	0	0	0	0	0	0	0	0	0
ASV_86c0c9d901de62570690f0b92c0677a4	0	0	0	0	0	0	0	0	0	0	0	0	0	0	0	0	0	0	0	0	0	0	0	0	0	0	0	0	0	0	0	0	0	0	0	0	0	0	0	0	0	0	0	0	0	0	0	0	0
ASV_0e3524522502b3ed0616c62b71352e8e	25	0	0	19	0	0	0	52	18	26	0	0	14	0	8	33	0	0	17	0	0	14	0	31	0	0	26	15	0	0	0	26	15	19	0	9	0	0	0	0	0	34	26	21	0	33	18	0	31
ASV_10da515f4458162de975c7a6cb4acc93	0	0	0	0	0	0	0	0	0	0	0	0	0	0	0	0	0	0	0	0	0	0	0	0	0	0	0	0	0	0	0	0	0	0	0	0	0	0	0	0	0	0	0	0	0	0	0	0	0
ASV_c2f31f3a7027bccaebcace31da24d8b2	0	0	0	0	0	0	0	0	0	0	0	0	0	0	0	0	0	0	0	0	0	0	0	0	0	0	0	0	0	0	0	0	0	0	0	0	0	6	0	8	0	0	0	0	0	0	0	0	0
ASV_fa0b06846976a088abb4881fccaa66e9	0	0	0	0	0	0	0	0	0	0	0	0	0	0	0	0	0	0	0	0	0	0	0	0	0	0	0	0	0	0	0	0	0	0	0	0	0	0	0	0	0	0	0	0	0	0	0	0	0
ASV_e3e84d1d87c1be17582a48a5db02887a	0	0	0	0	0	0	0	0	0	0	0	0	0	0	0	0	0	0	0	0	0	0	0	0	0	0	0	0	0	0	0	0	0	0	0	0	0	0	0	0	0	0	0	0	0	0	0	0	0
ASV_3dad55a9de8f9eeb9ea65da3c666fe18	0	0	0	0	0	0	0	0	0	0	0	0	0	0	0	0	0	0	0	0	0	0	0	0	0	0	0	0	0	0	0	0	0	0	0	0	0	0	0	0	0	0	0	0	0	0	0	0	0
ASV_65d0a20180f73c490b894374995cadbe	0	0	0	0	0	0	0	0	0	0	0	0	0	0	0	0	0	0	0	0	0	0	0	0	0	0	0	0	0	0	0	0	0	0	0	0	0	0	0	0	0	0	0	0	0	0	0	0	0
ASV_f3da0845c04f952fec7bdf2b3e689340	0	0	0	0	0	0	0	0	0	0	0	0	0	0	0	0	0	0	0	0	0	0	0	0	0	0	0	0	0	0	0	0	0	0	0	0	0	0	0	0	0	0	0	0	0	0	0	0	0
ASV_3d1c83b725e1c3c731b24c721a636bda	0	0	0	0	0	0	0	0	0	0	0	0	0	0	0	0	0	0	0	0	0	0	0	0	0	0	0	0	0	0	0	0	0	0	5	0	0	0	0	0	0	0	0	0	0	13	0	0	0
ASV_baab96ff0c51be3aca936436f2a996f5	0	0	0	0	0	0	0	0	0	0	0	0	0	0	0	0	0	0	0	0	0	0	0	0	0	0	0	0	0	0	0	0	0	0	0	0	0	0	0	0	0	0	0	0	0	0	0	0	0
ASV_2fc7a9ddf8758ece3981989af80996ba	0	0	0	0	0	0	0	0	0	0	0	0	0	0	0	0	0	0	0	0	0	0	0	0	0	0	0	0	0	0	0	0	0	0	0	0	0	0	0	0	0	0	0	0	0	0	0	0	0
ASV_6db820962a5bf3ba7e0fe7f3f9dcc994	0	0	0	0	0	34	0	0	0	0	0	0	0	0	0	0	0	0	0	0	0	0	0	0	0	0	0	0	0	0	0	0	0	0	0	0	0	0	0	0	0	0	0	0	0	0	0	0	0
ASV_a1ca7f049e5c15b37abf62babf5b8ebe	0	0	0	0	0	0	0	0	0	0	0	0	0	0	0	0	0	0	0	0	0	0	0	0	0	0	0	0	0	0	0	0	0	0	0	0	0	0	0	0	0	0	0	0	0	0	0	0	0
ASV_38ce6496090a3cfa4614bad500396d97	0	0	0	0	0	0	0	0	0	0	0	0	0	0	0	0	0	0	0	0	0	0	0	0	0	0	0	0	0	0	0	0	0	0	0	0	0	0	0	0	0	0	0	0	0	0	0	0	0
ASV_d9c09e6698f60edd3481c9c8e6800749	0	0	0	0	0	0	0	0	0	0	0	0	0	0	0	0	0	0	0	0	0	0	0	0	0	0	0	0	0	0	0	0	0	0	0	0	0	0	0	0	0	0	0	0	0	0	0	0	0
ASV_5877b10253f5d41517d8058bf0760d81	0	0	0	0	0	0	0	0	0	0	0	0	0	0	0	0	0	0	0	0	0	0	0	0	0	0	0	0	0	0	0	0	0	0	0	0	0	0	0	0	0	0	0	0	0	0	0	0	0
ASV_f5143d0510e74868e5faf4751c47a13c	0	0	0	0	0	0	0	0	0	0	0	0	0	0	0	0	0	0	0	0	0	0	0	0	0	0	0	0	8	0	7	0	0	0	0	0	0	0	0	7	0	0	0	0	0	0	0	0	0
ASV_606d8596fc9fa665cc46f488543256b6	0	0	0	0	0	0	0	0	0	0	0	0	0	0	0	0	0	0	0	0	0	0	0	0	0	0	0	0	0	0	0	0	0	0	0	0	0	0	0	0	0	0	0	0	0	0	0	0	0
ASV_433c5a6ba4e583fe37eabb854b5fc791	0	0	0	0	0	0	0	0	0	0	0	0	0	0	0	0	0	0	0	0	0	0	0	0	0	0	0	0	0	0	0	0	0	0	0	0	0	0	0	0	0	0	0	0	0	0	0	0	0
ASV_350c81f1325d68fbbb149b74ca1e801f	0	0	0	0	0	0	0	0	0	0	0	0	0	0	0	0	0	0	0	0	0	0	0	0	0	0	6	0	0	0	0	0	0	0	0	0	0	0	0	0	0	0	0	0	0	0	0	0	0
ASV_3306cefe5b38ca04aeb9927f30a88030	0	0	0	0	0	0	0	0	0	0	0	0	0	0	0	0	0	0	0	0	0	0	0	0	0	0	0	0	0	0	0	0	0	0	0	0	0	0	0	0	0	0	0	0	0	0	4	0	0
ASV_81b0af5710b83eca45bef65a75f7794f	0	0	0	0	0	0	0	0	0	0	0	0	0	0	0	0	0	0	0	0	0	0	0	0	0	0	0	0	0	0	0	0	0	0	0	0	0	0	0	0	0	0	0	0	0	0	0	0	0
ASV_33c00ce6fbd50043650fcb4f10781033	0	0	0	0	0	0	0	0	0	0	0	0	0	0	0	0	0	0	0	0	0	0	0	0	0	0	0	0	0	0	0	0	0	0	0	0	0	0	0	0	0	0	0	0	20	0	0	0	0
ASV_a3e0201ef6aafcf10afb2ef98836f1f8	0	0	0	0	0	0	0	0	0	0	0	0	0	0	0	0	0	0	0	0	0	0	0	0	0	0	0	0	0	0	0	0	0	0	0	0	0	0	0	0	0	0	0	0	0	0	0	0	0
ASV_aa68fd052f9febea8fcb6011580e2020	4	8	0	0	0	0	0	0	0	10	0	9	0	0	0	0	0	4	0	0	24	0	11	0	0	0	4	23	9	0	16	0	0	4	0	0	0	7	0	29	0	5	0	0	6	0	9	16	0
ASV_38d0bf543e12f54a01d8aa170716875e	0	0	0	0	0	0	0	0	0	0	0	15	0	0	0	0	0	0	0	0	0	0	0	0	0	0	0	0	0	0	0	0	0	0	0	0	0	0	0	0	0	0	0	0	0	0	0	0	0
ASV_ea8ecead7f5df78bb2725112d761333c	0	0	0	0	5	0	0	0	0	0	0	0	0	0	0	0	0	0	0	0	0	0	0	0	0	0	0	0	0	0	0	0	0	0	0	0	0	0	0	0	0	0	0	0	0	0	0	0	0
ASV_ae8a24f65cacef61000e8ca402b4ba76	0	0	11	0	0	0	0	0	0	0	0	0	0	0	0	0	0	0	0	0	0	0	0	0	0	0	0	0	0	0	0	0	0	0	0	0	0	0	0	14	0	0	0	0	0	0	0	0	0
ASV_9be9069299db0dd6ea977f50547b587f	0	0	0	0	0	0	0	0	0	0	0	0	0	0	0	0	0	0	0	0	0	0	0	0	0	0	0	0	0	0	0	0	0	0	0	0	0	0	0	0	0	0	0	0	0	0	0	0	0
ASV_bf9585670e11c5e1cdd9180391f46412	0	0	0	0	0	0	0	0	0	0	0	0	0	0	0	0	0	0	0	0	0	0	0	0	0	0	0	0	0	0	0	0	0	0	0	0	0	0	0	0	0	0	0	0	0	0	0	0	0
ASV_35e01d7d310f53900e70211731a2cb6d	0	0	0	0	0	0	0	0	0	0	0	0	0	0	0	0	0	0	0	0	0	0	0	0	0	0	0	0	0	0	0	0	0	0	0	0	0	0	0	0	0	0	0	0	0	0	0	0	0
ASV_ace35d44c511ed490849d1607e383600	0	0	0	0	0	0	0	0	0	0	0	0	0	0	0	0	0	0	0	0	0	0	13	0	0	7	0	0	0	0	0	0	0	0	0	0	0	0	0	0	0	0	17	0	0	0	0	0	0
ASV_2a40101ef3a11827f776972251c16e61	4	36	0	13	0	0	7	0	5	0	0	9	0	5	0	0	0	0	38	0	6	9	0	0	0	6	0	12	2	0	3	0	0	0	4	0	5	5	9	7	0	4	0	0	3	0	7	6	0
ASV_e26e6eeb7242c5994430e3609f08181c	0	0	0	0	0	0	0	0	0	0	0	0	0	0	0	0	0	0	6	0	0	0	0	11	0	13	0	0	0	0	0	0	0	0	0	0	0	0	0	0	0	0	0	0	0	0	0	0	0
ASV_b7ae2d92c6199a9e58c97d0e75865d36	0	0	0	0	0	0	0	0	0	0	0	0	0	0	0	0	0	0	0	0	0	0	0	0	0	0	0	0	0	0	0	0	0	0	0	0	0	0	0	0	0	0	0	0	0	0	0	0	0
ASV_bb692f12187e19c4864d4dd0ce5cce00	0	0	0	0	0	0	0	0	0	0	0	0	0	0	0	0	0	0	0	0	0	0	0	0	0	0	0	0	0	0	0	0	0	0	0	0	0	0	0	0	0	0	0	0	0	0	0	0	0
ASV_d0f24cc2badc641f417d38fc30fa7d9f	0	35	0	0	0	0	0	0	0	0	0	0	0	0	0	0	0	0	0	0	0	0	0	0	0	0	0	0	0	0	0	0	0	0	86	0	0	0	0	0	0	0	0	0	0	0	0	0	0
ASV_201bdabdf730d7cddf84cb35b34e02b2	0	5	0	0	0	0	4	0	0	0	7	0	0	0	0	0	0	0	0	0	5	10	0	0	0	0	0	5	0	0	0	0	0	0	0	0	0	0	0	6	0	0	0	0	0	0	0	0	0
ASV_fb0acb741317f05a7ee7d6eb1ef3ac3c	0	0	0	0	0	0	0	0	0	0	0	0	0	0	0	0	0	0	0	0	0	0	0	0	0	0	0	0	0	0	0	0	0	0	0	0	0	0	0	0	0	0	0	0	0	0	0	0	0
ASV_48c6152730f8f9897f9dfec90ed4a91e	0	0	0	0	0	0	0	0	0	0	0	0	0	0	0	0	0	0	0	0	0	0	0	0	0	0	0	0	0	0	0	0	0	0	0	0	0	0	0	0	0	0	0	0	0	0	0	0	0
ASV_193702c1c1b0cb15a0a82326d87fff58	0	0	0	0	0	0	21	0	0	0	0	0	0	0	0	0	0	45	0	0	0	0	0	0	0	0	0	0	13	37	25	0	0	0	0	0	0	0	0	39	0	0	0	0	0	0	0	31	0
ASV_0ac7d9f88e46ca007aa0f2eb7cd6beb2	0	0	0	0	0	0	0	0	0	0	0	0	0	0	0	0	0	0	0	0	0	0	0	0	0	0	0	0	0	0	0	0	0	0	0	0	0	0	0	0	0	0	0	0	0	0	0	0	0
ASV_0461dab8db6ce51506802baa5b731d49	0	0	0	0	0	0	0	0	0	0	0	0	0	0	0	0	0	0	0	0	0	0	0	0	0	0	0	0	0	0	0	0	0	0	0	0	0	0	0	0	0	0	0	0	0	0	0	0	16
ASV_f3177e46c9180b582a3943027e920c78	0	6	6	0	2	0	0	16	7	0	0	3	12	0	0	9	19	4	0	3	7	5	7	54	0	10	3	4	0	0	5	0	3	3	0	0	11	0	0	0	46	4	14	5	9	0	16	4	10
ASV_ecef1c1c6ccbbc189c29ddb54be5d81d	0	0	0	0	0	0	0	0	0	0	0	0	0	0	0	0	0	0	0	0	0	0	0	0	0	0	0	0	0	0	0	0	0	0	0	0	0	0	0	0	0	0	0	0	0	0	0	0	0
ASV_776c54385080e1ebb48d070b72ae3868	0	0	0	0	0	0	0	0	0	0	0	0	0	0	0	0	0	0	0	0	0	0	0	0	0	0	0	0	0	0	0	0	0	4	0	0	0	0	0	0	0	0	0	0	0	0	0	0	0
ASV_4354707681675a8cfe8ebd6fd007d17f	0	0	0	0	0	0	0	0	0	0	0	0	0	0	0	0	0	0	0	0	0	0	0	0	0	0	0	0	0	0	0	0	0	0	0	0	0	0	0	0	0	0	0	0	0	0	0	0	0
ASV_12d4587189f9799552558bde974f7466	0	0	0	0	0	0	0	0	0	0	0	0	0	0	0	0	0	0	0	0	0	0	0	0	0	0	0	0	0	0	0	0	0	0	0	0	0	0	0	0	0	0	0	0	0	0	0	0	0
ASV_11fccd1f9530b14a1d1fcb3ad14c4b8c	0	0	0	0	0	0	0	0	0	0	0	0	0	0	0	0	0	0	0	0	0	0	0	0	0	0	0	0	0	0	0	0	0	0	0	0	0	3	0	0	0	0	0	0	0	0	0	0	0
ASV_1d386ce156d6c028c8aea4b1054f6ed0	0	0	0	0	0	0	0	0	0	0	0	0	0	0	0	0	0	0	0	0	0	0	0	0	0	0	0	0	0	0	0	0	0	0	0	0	0	0	0	0	0	0	0	0	0	0	0	0	0
ASV_a528a509492afd9095c7432e6cb2a1c9	0	0	0	0	0	0	0	0	0	0	0	0	0	0	0	0	0	0	0	0	0	0	0	0	0	0	0	0	0	0	0	0	0	0	0	0	0	0	0	0	0	0	0	0	0	0	0	0	0
ASV_6efc2dd1be4d6ee5e23d7c9d6488ba2a	0	4	0	0	0	0	0	7	6	13	0	0	5	0	0	0	0	0	0	0	6	8	7	3	0	8	0	7	6	0	6	0	0	5	0	0	0	0	0	0	0	0	4	4	0	0	0	5	0
ASV_f5fe5015154f54529e8de076e0449f72	0	0	0	0	0	0	0	0	0	0	0	0	0	0	0	0	0	0	0	0	0	0	0	0	0	0	0	0	0	0	0	0	0	0	0	0	0	0	0	0	0	0	0	0	0	0	0	0	0
ASV_e2224572a7aaad7d1826d8b6d214c55e	0	0	0	0	0	0	0	0	0	0	0	0	0	0	0	0	0	0	28	0	0	0	0	0	0	0	0	0	0	0	0	0	0	0	0	0	0	0	0	0	0	0	0	0	0	0	0	0	0
ASV_506efac48dc5d5be2c0122c381639a3f	0	0	0	0	0	0	0	0	0	0	0	0	0	0	0	0	0	0	0	0	0	0	0	0	0	0	0	0	0	0	0	0	0	0	0	0	0	0	0	0	0	0	0	0	0	0	0	0	0
ASV_c1eae1a9a5df2a3ad317e2725583a2b9	0	0	0	0	0	0	0	0	0	0	0	0	0	0	0	0	0	0	0	0	0	0	0	0	0	0	0	0	0	0	0	0	0	0	0	0	0	0	0	0	0	0	0	0	0	0	0	0	0
ASV_1ccfb51adcdfe9a977a90d834747e5c9	0	0	0	0	0	0	0	0	0	0	0	0	0	0	0	0	0	0	0	0	0	0	0	0	0	0	0	0	0	0	0	0	0	0	0	0	0	0	0	0	0	0	0	0	0	0	0	0	0
ASV_52384391b599107b93d343e48641c0d9	0	0	0	0	0	0	0	0	0	0	0	0	0	0	0	0	0	0	0	0	0	0	0	0	0	0	0	0	0	0	0	0	0	0	0	0	0	0	0	0	0	0	0	0	0	0	0	0	0
ASV_ffd8275f5861a5b2c52000212f895651	0	0	0	0	0	0	0	0	0	0	0	0	0	0	0	0	0	0	0	0	0	0	0	0	0	0	0	0	0	0	0	0	0	0	0	0	0	0	0	0	0	0	0	0	0	0	0	0	0
ASV_dae0dac699437281dbcdf38b98735d0f	0	0	2	0	0	0	0	0	0	0	0	0	0	0	0	0	0	0	0	0	0	0	0	0	0	0	0	0	0	0	0	0	0	0	0	0	0	0	0	0	0	0	0	0	0	0	0	0	0
ASV_2d2ba432de65fdeac8600f615ad13175	0	0	0	50	0	0	0	0	0	0	0	0	0	0	0	13	0	0	0	0	0	0	0	0	0	33	0	0	0	0	0	0	0	0	0	0	0	0	0	0	11	0	0	0	0	31	0	0	0
ASV_8df399e29acb5a583f449a82db4e17c9	0	0	0	0	0	0	0	0	0	0	0	0	0	0	0	0	0	0	0	0	0	0	0	0	0	0	0	0	0	0	0	0	0	0	0	0	0	0	0	0	0	0	0	0	14	0	0	0	0
ASV_03f05e0fcbbda15f2f872499b13f390b	0	0	0	0	17	0	13	0	0	0	0	0	0	0	22	17	0	0	0	11	0	0	0	0	0	0	0	0	0	0	0	5	0	0	0	0	0	0	0	8	22	0	0	0	0	9	0	0	0
ASV_eaba59fb6341549125353bd193d20339	0	0	0	0	0	0	0	0	0	0	0	0	0	0	0	0	0	0	0	0	0	0	0	0	0	0	0	0	0	0	0	0	0	2	0	0	0	3	0	0	0	0	0	0	0	0	0	0	0
ASV_cb908ae7d11351c78c0e4ce0d849c744	79	17	31	99	52	16	50	26	21	51	27	34	9	14	26	27	20	23	38	45	14	98	15	66	31	58	58	16	57	37	25	28	67	16	63	31	49	21	7	37	22	46	19	35	21	65	85	48	37
ASV_31b93b8630809d6db52de859ea7cfadc	0	5	8	0	0	0	0	12	0	0	0	0	0	23	0	0	0	3	0	0	0	3	0	10	0	10	0	0	5	0	7	0	0	0	0	0	9	0	0	0	0	0	3	0	10	0	0	4	0
ASV_2798413ca77bff01b9e99634755bfe3d	0	35	0	13	0	0	0	0	0	0	18	0	11	0	0	0	11	0	0	0	0	0	0	3	0	0	0	0	0	0	0	8	0	0	0	0	0	0	0	0	0	7	0	0	0	0	30	0	11
ASV_6346a9f78a738f8b6498cf592f9fb734	0	0	0	0	0	0	0	0	0	0	0	0	0	0	0	0	0	0	0	0	0	0	0	0	0	0	0	0	0	0	0	0	0	0	0	0	0	0	0	0	0	0	0	0	0	0	0	0	0
ASV_c5783c908ae3051992efdaf7955c033d	0	0	0	0	0	0	0	0	0	0	0	0	0	0	0	0	0	0	0	0	0	0	0	0	0	0	0	0	0	0	0	0	0	21	0	0	35	0	0	0	0	0	0	0	14	0	0	0	0
ASV_5a2035d91c84d1a0192029472ff3bea7	55	23	0	0	13	0	53	21	24	33	0	0	0	0	0	0	0	0	0	0	0	16	7	40	0	18	13	0	38	0	17	0	26	12	102	14	20	0	0	13	0	0	0	27	41	0	20	28	33
ASV_16f9337882bcc985d1617c5015c55633	0	0	0	0	0	0	0	0	0	0	0	0	0	0	0	0	0	0	0	4	0	0	0	0	7	0	0	0	0	0	0	0	0	0	6	0	42	0	0	0	0	0	0	0	0	0	0	0	0
ASV_b14033154f0a190e47c096e71fbe79d8	0	0	0	0	0	0	0	0	0	0	0	0	0	0	0	0	0	0	0	0	0	0	0	0	0	0	0	0	0	0	0	0	0	0	0	0	0	0	0	0	0	0	0	0	0	0	0	0	0
ASV_3f2cc4157871be886bcdfada69433418	0	0	0	0	0	0	0	0	0	0	0	0	0	0	0	0	0	0	0	0	0	0	0	0	0	0	0	0	0	0	0	0	0	0	0	0	0	0	0	0	0	0	0	0	0	0	0	0	0
ASV_05f4e44a0de5b49e0191a85fbb1ffa9f	0	0	0	0	0	0	0	0	0	0	0	0	0	0	0	0	0	0	0	0	0	0	0	0	0	0	0	0	0	0	0	0	0	0	0	0	0	0	0	0	0	0	0	0	0	0	0	0	0
ASV_6312bde5ed1bda468089673f268466fb	0	0	0	0	0	0	0	0	0	0	0	0	0	0	0	0	29	0	0	0	0	0	0	0	0	0	0	0	0	0	0	0	0	0	40	0	0	0	0	0	0	0	0	0	0	0	0	0	0
ASV_2047e12e764754e9c19b2e0096017656	0	0	0	0	0	0	0	0	0	0	0	0	0	0	0	0	0	0	0	0	0	0	0	0	0	0	0	0	0	0	0	0	0	0	0	0	0	0	0	0	0	0	0	0	0	0	0	0	0
ASV_2dea1af00a48628cb851ac53b01700a3	0	0	12	0	0	0	0	0	0	0	0	11	0	5	0	0	0	0	0	0	0	5	0	0	0	0	0	0	0	0	7	0	0	0	5	11	0	20	0	0	0	0	0	0	9	10	0	11	0
ASV_2204337b64b5aed7a0f9da1f7983c414	0	0	0	0	0	0	0	35	0	0	0	0	0	0	0	0	0	0	0	0	0	0	0	0	0	0	0	0	0	0	0	0	0	0	0	0	0	0	0	0	0	0	0	0	0	0	0	0	0
ASV_34d3eb38cb0443ba6c46b6e23f20ab8a	0	0	0	0	0	0	0	0	0	0	0	0	0	0	0	0	0	0	0	0	0	0	0	0	0	0	0	0	0	0	0	0	0	0	0	0	0	0	0	0	0	0	0	0	0	0	0	0	0
ASV_1bf9738c1cc1fd2b8af1803235c076e5	0	0	0	0	0	0	0	0	0	0	0	0	0	0	0	0	0	0	0	0	0	0	0	0	0	0	0	0	0	0	0	0	0	0	0	0	0	0	0	0	0	0	0	0	0	0	0	0	0
ASV_db340959f3e323131a6870dfa600e3c2	0	0	17	0	0	0	12	0	0	0	0	0	0	0	0	0	0	0	0	0	0	0	0	0	0	0	0	13	0	0	0	0	0	0	0	0	0	0	0	0	0	0	0	0	0	0	0	0	0
ASV_32e6cf3225ece35ac6212b1b211b1a26	0	0	0	0	8	0	0	23	0	8	0	13	21	23	0	0	21	0	9	0	0	20	16	27	0	20	0	0	14	0	0	0	0	10	0	0	0	12	0	0	36	6	11	4	9	0	0	0	7
ASV_2c7e8e3095dbbdec428fd4d93e5b0b06	0	10	0	0	0	21	5	107	27	101	26	0	42	0	0	0	0	0	11	0	0	51	36	88	0	94	0	13	31	0	0	0	16	49	44	0	0	15	0	6	0	0	32	20	26	15	14	12	43
ASV_dd0d0b41f5e0537ac81b37b4fba4530c	0	0	0	0	0	0	0	0	0	0	0	0	0	0	0	0	0	0	0	0	0	0	0	0	0	0	0	0	0	0	0	0	0	0	0	0	0	0	0	0	0	0	0	0	0	0	0	0	0
ASV_5502fab5ea28231060c04e16998f9276	0	0	0	0	0	0	0	0	0	0	0	0	0	0	0	0	0	0	0	0	0	0	0	0	0	0	0	0	0	0	0	0	0	0	0	0	0	0	0	0	0	0	0	0	0	0	0	0	0
ASV_47a9b4a937b5352b1825eea487d69cf2	0	0	0	0	0	0	0	0	0	0	0	0	0	0	0	0	0	0	0	0	0	0	0	0	0	0	0	0	0	0	0	0	0	0	0	0	0	0	0	0	0	0	0	0	0	0	0	0	0
ASV_4aba1b4c20b02aadac02b1292981c20e	0	0	0	0	0	0	0	0	0	4	8	0	0	0	0	0	0	0	0	0	0	0	0	0	0	0	0	0	0	0	0	0	0	0	0	0	0	0	0	0	0	0	0	0	0	0	0	0	0
ASV_fd1323c3cb1159ff13768a08f42ba77e	0	0	0	0	0	0	0	0	0	0	0	0	0	0	0	0	0	0	0	0	0	0	0	0	0	0	0	0	0	0	0	0	0	0	0	0	0	0	0	0	0	0	0	0	0	0	0	0	0
ASV_6d09c0ef8e5a3869cf6aaed68fac1cc5	0	0	0	0	0	0	0	0	0	0	0	0	0	0	0	0	0	0	0	0	0	0	0	0	0	0	0	0	0	0	0	0	0	0	0	0	0	0	0	0	0	0	0	0	0	0	0	0	0
ASV_2d4bd4e29911b49f72b766a50d0a5344	0	0	7	0	0	0	0	22	0	10	0	0	0	17	0	0	0	0	0	0	0	0	12	0	0	0	0	0	3	4	0	0	0	6	0	0	7	0	0	0	0	0	21	0	11	0	0	0	29
ASV_f19842446e9817bba6b2c74ebe858267	0	0	0	0	0	0	0	0	0	0	0	0	0	6	0	0	0	0	0	0	0	0	0	0	0	0	0	0	0	0	0	0	0	0	0	0	0	0	0	0	0	0	0	0	0	0	0	0	0
ASV_c92fd06d71e3ee7d9c49fb230fee7f74	0	0	0	0	0	0	0	0	0	0	0	0	0	0	0	0	0	0	0	0	0	17	0	0	0	0	0	0	0	0	0	0	0	0	0	0	0	0	0	0	0	0	0	0	0	0	0	0	0
ASV_aa7ef96f6f6306886b6a12fddec665df	0	0	0	0	0	0	0	0	0	0	0	0	0	0	0	0	0	0	4	0	0	0	3	0	0	0	5	5	0	0	0	0	0	0	0	0	0	0	0	0	0	0	0	0	0	4	0	0	0
ASV_130c115f923e4c086b3b4b8743529707	0	0	0	0	0	0	0	0	0	0	0	0	0	0	0	0	0	0	7	0	0	0	0	0	0	0	0	0	0	0	0	0	0	0	0	0	0	0	0	0	0	0	0	0	0	0	0	7	0
ASV_44fcc23d837d151edccadc5ccd6db3ce	0	0	0	0	4	0	0	0	0	0	0	0	0	0	0	0	0	0	0	0	0	0	0	0	0	0	0	0	0	0	0	0	0	0	0	0	0	0	0	2	0	0	0	0	0	0	0	0	0
ASV_f2f405c2197d45051f6ae9d46c917008	0	0	0	0	0	0	0	0	0	0	0	0	0	0	0	0	0	0	0	0	0	0	0	0	0	0	0	0	0	0	0	0	0	0	0	0	0	0	0	0	0	0	0	0	0	0	0	0	0
ASV_33ba5fb89e8535a1c928d0c6b0b1519a	0	0	0	0	0	0	0	0	0	0	0	0	0	0	0	0	0	0	0	0	0	0	0	0	0	0	0	0	0	0	0	0	0	0	0	0	0	0	0	0	0	0	0	0	0	0	0	0	0
ASV_48045a6c47b911507a450df5e0ef582a	0	0	0	0	0	0	0	0	0	0	0	0	0	0	0	0	0	0	0	0	0	0	0	0	0	0	0	0	0	0	0	0	0	0	0	0	0	0	0	0	0	0	0	0	0	0	0	0	0
ASV_16577d051299f0072d87ffee13a4ef59	0	0	0	0	0	0	0	0	0	0	0	0	0	0	0	0	0	0	0	0	0	0	0	0	0	0	0	0	0	0	0	0	0	0	6	0	0	0	0	0	0	0	0	0	0	0	0	0	0
ASV_4a836becd2092ea27d24da629ca92bfb	0	0	0	0	0	0	0	0	0	0	0	0	0	0	0	0	0	0	0	0	0	0	0	0	0	0	0	0	0	0	0	0	0	0	0	0	0	0	0	0	0	0	0	0	0	0	0	0	0
ASV_6c920966513572f5d16448c5cd85fd3e	0	0	0	0	0	0	0	0	0	0	0	0	0	0	0	0	0	0	0	0	0	0	0	0	0	0	0	0	0	0	0	0	0	0	0	0	0	0	0	0	0	0	0	0	0	0	0	0	0
ASV_ff79a705c7d744b01ca5bd738040cca1	0	0	0	0	0	0	0	0	0	0	0	0	0	0	0	0	0	0	0	0	0	0	0	0	0	0	0	0	0	0	0	0	0	0	0	0	0	0	0	0	0	0	0	0	0	0	0	0	0
ASV_7f5c5c347004a0190bddca03b80899a3	0	0	0	0	0	0	0	0	0	0	0	0	0	0	0	0	10	0	0	0	0	0	0	0	0	0	0	0	0	0	0	0	0	0	0	0	0	0	0	0	0	0	0	0	0	0	0	0	0
ASV_35cbb315e019e0a8768d4b73862df415	36	15	0	48	8	3	4	0	0	3	5	4	7	6	3	0	0	5	14	6	14	11	5	12	27	6	4	8	5	7	7	5	9	0	20	11	8	5	9	10	0	5	0	0	14	8	6	11	6
ASV_315ab46d6ab221901561c0e77dc82c8c	0	0	0	0	0	0	0	0	0	0	0	0	0	0	0	0	0	0	0	0	0	0	0	0	0	0	0	0	0	0	0	0	0	0	0	0	0	0	0	0	0	0	0	0	0	0	0	0	0
ASV_cdf35906a5fc60c59e6999fd093d1d17	0	0	0	0	0	0	0	0	0	0	0	0	0	0	0	0	0	0	0	0	0	0	0	0	0	0	0	0	0	0	0	0	0	0	0	0	0	0	0	0	0	0	0	0	0	0	0	0	0
ASV_d7f3bdeea12378c23ab4dfa79d47aca5	0	0	0	0	0	0	0	0	0	0	0	0	0	18	0	0	0	0	0	0	0	0	0	0	0	0	0	0	0	0	0	0	0	0	0	0	0	0	0	0	0	0	0	0	0	0	0	0	0
ASV_6b518da89c0e714a88bab800b7dca982	0	0	0	0	0	0	12	0	0	0	0	0	0	15	0	0	0	0	0	0	0	0	21	0	0	46	0	0	0	0	0	0	0	26	0	0	40	0	29	0	0	0	0	0	0	0	0	0	0
ASV_274d44a105684512d6df0a983a5b6663	35	13	0	0	0	0	30	0	0	0	0	0	0	0	0	0	0	0	12	0	0	0	0	0	0	0	7	0	0	0	11	0	17	0	0	0	0	0	0	0	0	0	0	0	16	0	0	0	0
ASV_b13b5f8e921f90a6d8ea5a24208d0dde	0	0	0	0	0	0	0	0	0	0	0	0	0	0	0	0	0	0	0	0	0	0	0	0	0	0	0	0	0	0	0	0	0	0	0	0	0	0	0	0	0	0	0	0	0	0	0	0	0
ASV_da4088d43e2da1180c7883eb9b4428d4	0	0	0	0	0	0	0	0	0	0	0	0	0	0	0	0	0	0	0	0	0	0	0	0	0	0	0	0	0	0	0	0	0	0	0	0	0	0	0	0	0	0	0	0	0	0	0	0	0
ASV_7da8480f3baac42a511c94279d69c0e6	0	0	0	0	0	0	0	0	0	0	0	0	0	0	0	0	0	0	0	0	0	0	0	0	0	0	0	0	0	0	0	0	0	0	0	0	0	0	0	0	0	0	0	0	0	0	0	0	0
ASV_62583d38dc24532806f3746b1ed0081b	0	0	0	31	0	0	0	0	0	0	0	0	0	0	0	0	0	0	6	16	0	0	0	0	0	0	10	0	0	0	0	0	0	0	0	0	0	7	0	0	8	0	14	0	0	32	35	0	27
ASV_b05f099d9289a0a5915c5b456851dfe6	0	0	11	0	0	6	0	0	0	0	0	0	0	0	0	0	0	0	0	0	0	0	0	0	0	0	0	0	29	0	0	0	0	0	0	0	9	10	0	0	0	0	0	0	0	0	10	0	0
ASV_61fac8b4c98e33e5aefbe59dfcb6990c	0	0	0	0	0	0	0	0	0	6	0	0	0	0	0	0	0	0	10	0	0	0	0	0	0	12	0	4	0	0	0	0	0	10	0	0	0	0	0	0	0	17	0	0	0	0	0	0	0
ASV_940ac4d9b72534dc052b92bd37916934	0	0	0	14	0	0	0	0	0	0	0	0	0	0	0	0	0	0	0	0	0	21	0	0	0	0	0	0	0	0	0	0	0	0	0	0	0	0	0	0	0	0	0	0	0	0	8	0	0
ASV_cd50f9a24b4c75dbecb4d7051a3244c8	0	0	0	0	0	0	0	0	0	0	0	0	0	0	0	0	0	0	0	0	0	0	0	0	0	0	0	0	0	0	0	0	0	0	0	0	0	0	0	0	0	0	0	0	0	0	0	0	0
ASV_47b58193434b8b9cafc587e4665f814f	0	0	0	0	0	0	0	0	0	0	0	0	0	0	0	0	0	0	0	0	0	0	0	0	0	0	0	0	0	0	0	0	0	0	0	0	0	0	0	0	0	0	0	0	0	0	0	0	0
ASV_4e75eda838bdb0100ba2f9b14e765a3b	0	0	0	0	0	0	0	73	0	0	0	0	0	0	0	0	0	0	0	0	0	0	0	0	0	0	0	0	0	0	0	0	0	0	0	0	0	0	0	0	0	0	0	0	0	0	0	0	0
ASV_8d6288694747b2903fe4baa435fa5b81	0	0	0	0	0	0	0	0	0	0	0	0	0	0	0	0	0	0	0	0	0	0	0	0	0	0	0	0	0	0	0	0	0	0	0	0	0	0	0	0	0	0	0	0	0	0	0	0	0
ASV_8d76738f8c36a60486a74de23a93d8c4	0	0	0	0	0	0	0	0	0	0	0	0	0	0	0	0	0	0	0	0	0	0	0	0	0	0	0	0	0	0	0	0	0	0	0	0	0	0	0	0	0	0	0	0	0	0	0	0	0
ASV_e0d5ec3a10c478b0b9e743ffad8a203b	0	0	0	0	0	0	0	0	0	0	0	0	0	0	0	0	0	0	0	0	0	0	0	0	0	0	0	0	0	0	0	0	0	0	0	0	0	0	0	0	0	0	0	0	0	0	0	0	0
ASV_e5524af3c73aa22f010506f232a774b1	0	0	0	0	0	0	0	0	0	0	0	0	0	0	0	0	0	0	0	0	0	0	0	0	0	0	0	0	0	0	0	0	0	0	0	0	0	0	0	0	0	0	0	0	0	0	0	0	0
ASV_86fa7b1a516d23ed6d3f49c9f9b40036	0	0	0	0	0	0	0	0	0	0	0	0	0	0	0	0	0	0	0	0	0	0	0	0	0	0	0	0	0	0	0	0	0	0	0	0	0	0	0	0	0	0	0	0	0	0	0	0	0
ASV_af9406dd08093df4e2eb835fb55166aa	0	0	0	0	0	0	0	0	0	0	0	0	0	0	0	0	0	0	0	0	0	0	0	0	7	0	0	0	35	4	0	0	0	0	4	0	0	0	0	0	0	0	0	0	35	0	0	0	0
ASV_8b8ec5db0982786717cbc80c8c719b27	0	0	0	0	0	0	0	0	0	0	0	0	0	0	0	0	0	0	0	0	0	0	0	0	0	0	0	0	0	0	0	0	0	0	0	0	0	0	0	0	0	0	0	0	0	0	0	0	0
ASV_812968bd597aad95aac41515dae6c273	0	0	0	0	0	0	0	0	0	0	0	0	0	0	0	0	0	0	0	0	0	0	0	0	0	0	0	0	0	0	0	0	0	0	0	0	0	0	0	0	0	0	0	0	0	0	0	0	0
ASV_7e3b5fb7ad6abdb04b12823c3fc37e5b	0	0	0	0	0	0	0	0	0	0	0	0	0	0	0	0	0	0	0	0	0	0	0	0	0	0	0	0	0	0	0	0	0	0	0	0	0	0	0	0	0	0	0	0	0	0	0	0	0
ASV_4d1ff6822095cb51350aca4d77cc9daf	0	6	0	0	0	0	0	0	0	0	0	0	0	0	0	0	0	0	0	0	0	0	0	20	0	0	0	0	0	0	0	0	0	0	0	0	0	0	0	0	0	0	0	0	0	0	0	0	0
ASV_3eaed3a92bcf279d538b691178b199a1	0	0	0	0	0	0	0	0	0	0	0	0	0	0	0	0	0	0	0	0	0	0	0	0	0	0	0	0	0	0	0	0	0	0	0	0	0	0	0	0	0	0	0	0	11	0	0	0	0
ASV_7c9d63ea03311fdd9765198ef24b3673	0	0	0	0	0	0	0	0	0	0	0	0	0	0	0	0	0	0	0	0	0	0	0	0	0	0	0	0	0	0	0	0	0	0	0	0	0	0	0	0	0	0	0	0	0	0	0	0	0
ASV_2102f51f3591341a5e15fb5958ee321c	7	20	9	19	9	0	10	0	0	4	13	11	12	0	8	0	16	10	9	7	14	10	0	6	16	5	14	30	0	12	11	0	8	0	11	20	0	0	0	0	10	13	0	3	14	15	15	20	8
ASV_71c96eaa04246f9f31077c065ccfa09a	0	0	0	0	0	0	0	0	0	0	0	0	0	0	0	0	0	0	0	0	0	0	0	0	0	0	0	0	0	0	0	0	0	0	0	0	0	0	0	0	0	0	0	0	0	0	0	0	0
ASV_d5c58c5ea7a8b1f5be1526a09ddba01a	0	0	0	0	0	0	0	0	0	0	0	0	0	0	0	0	0	0	0	0	0	0	0	0	0	0	0	0	0	0	0	0	0	0	0	0	0	0	0	0	0	0	0	0	0	0	0	0	0
ASV_2382bb44b84315867bd0c98018a64c41	0	0	0	0	0	0	0	0	0	0	0	0	0	0	0	0	0	0	0	0	0	0	0	0	0	0	0	0	0	0	0	0	0	0	0	0	0	0	0	0	0	0	0	0	0	0	0	0	0
ASV_331a9cf2fa92ef00bf7ef3e8bef78f1b	0	0	0	0	0	0	0	0	0	0	0	0	0	0	0	0	0	0	0	0	0	0	0	0	0	0	0	0	0	0	0	0	0	0	0	0	0	0	0	0	0	0	0	0	0	0	0	0	0
ASV_b4d07c2a22af0c99c73cf9722200d878	30	21	0	36	30	0	19	64	0	0	28	0	53	0	15	20	18	0	38	18	19	27	0	31	13	20	18	40	22	26	0	31	25	0	25	19	0	0	0	21	0	31	0	34	0	40	27	14	31
ASV_8f9568f6cca21a3b3df14cdcd2aa33f7	0	0	0	0	0	0	0	0	0	0	0	0	0	0	0	0	0	0	0	0	0	0	0	0	0	0	0	0	0	0	0	0	0	0	0	0	0	0	0	0	0	0	0	0	0	0	0	0	0
ASV_68acaef588042b2aaf3e48df63739c3d	0	0	0	0	0	0	0	0	0	0	0	0	0	0	0	0	0	0	0	0	0	0	0	0	0	0	0	0	0	0	0	0	0	0	0	0	0	0	0	0	0	0	0	0	0	0	0	0	0
ASV_ee9166b6be3e2fdfb101aee7168cdb47	0	0	39	0	0	18	0	17	9	16	0	26	10	13	0	17	0	7	8	7	0	0	22	30	0	34	0	0	32	15	14	0	0	6	0	0	12	10	0	0	6	18	18	6	29	12	0	0	8
ASV_2f726d9e5f1e79df0deeef2f0bdc304b	0	0	0	0	0	0	0	0	0	0	0	0	0	0	0	0	0	0	0	0	0	0	0	0	0	0	0	0	0	0	0	0	0	0	0	0	0	0	0	0	0	0	0	0	0	0	0	0	0
ASV_4673495b99f350ec211e46590fe5b258	0	0	0	0	0	0	0	0	0	0	0	0	0	0	0	0	0	0	0	0	0	0	0	0	0	0	0	0	0	0	0	0	0	0	0	0	0	0	0	0	0	0	0	0	0	0	0	0	0
ASV_b89ca74af24d0c13dd7c580bf1433bbd	0	0	0	0	0	0	0	0	0	0	0	0	0	0	0	0	0	0	0	0	0	0	0	0	0	0	0	0	0	0	0	0	0	0	0	0	0	0	0	0	0	0	0	0	0	0	0	0	0
ASV_0d9b8b7507f9f65a55c890de498b82c3	0	0	0	0	0	0	0	0	0	6	0	13	0	0	0	0	0	0	0	0	0	0	0	0	0	0	0	0	14	0	0	0	0	0	0	0	0	0	0	0	0	0	0	0	0	0	0	0	0
ASV_28ce79397b3db5ddda058059a0968855	0	0	0	0	0	0	0	0	0	0	0	0	0	0	0	0	0	0	0	0	0	0	0	0	0	0	0	0	0	0	0	0	0	0	0	0	0	0	0	0	0	0	42	0	0	0	0	0	0
ASV_4d334598e144b1d31c0b92a301b5cc68	33	20	13	33	33	0	28	7	7	11	22	22	21	7	5	7	14	0	14	17	46	6	0	10	21	10	34	34	9	17	23	38	21	0	20	22	4	7	5	25	7	14	0	12	0	22	29	45	10
ASV_ebc218731152df078258b869f0eeff3e	0	0	0	0	0	0	0	0	0	0	0	0	0	0	0	0	0	0	0	0	0	0	0	0	0	0	0	0	0	0	0	0	0	0	0	0	0	0	0	0	0	0	0	0	0	0	0	0	0
ASV_2d7967708f54ab21390389fcbab5bdce	0	0	0	0	0	0	0	0	0	0	0	0	0	0	0	0	0	0	0	0	0	0	0	0	0	0	0	0	0	0	0	0	0	0	0	0	0	0	0	0	0	0	0	0	0	0	0	0	0
ASV_2741dfb31573b517d96305c73681d8c7	0	0	0	0	0	0	0	0	0	0	0	0	0	0	0	0	0	0	0	0	0	0	0	0	0	0	0	0	0	0	0	0	0	0	0	0	0	0	0	0	0	0	0	0	0	0	0	0	0
ASV_c7b47761c4477775c908c0bc5662f567	31	52	41	53	99	27	32	27	53	99	30	37	40	13	89	85	42	17	26	107	36	41	36	109	9	53	80	40	76	104	68	99	76	23	108	42	36	13	13	34	46	47	49	86	14	108	72	97	69
ASV_5c4815ed92f875a3f45999d9699578ab	0	0	0	0	0	0	0	0	0	0	0	0	0	0	0	0	0	0	0	0	0	0	0	0	0	0	0	0	0	0	0	0	0	0	0	0	0	0	0	0	0	0	0	0	0	0	0	0	0
ASV_c82c7b675ce5c6a0d3eca83879abf4aa	0	0	0	0	0	0	0	0	0	0	0	0	0	0	0	0	0	0	0	0	0	0	0	0	0	0	0	0	0	0	0	0	0	0	0	0	0	0	0	0	0	0	0	0	0	0	0	0	0
ASV_1820db21be968aab914bfc59b5be96f9	0	0	0	0	0	0	0	0	0	0	0	0	0	0	0	0	0	0	0	0	0	0	0	0	0	0	0	0	0	0	0	0	0	0	0	0	0	0	0	0	0	0	0	0	0	0	0	0	0
ASV_aa40d178c6338cf101078263ca67f0f6	0	0	0	0	0	0	0	0	0	0	0	0	0	0	0	0	0	0	0	0	0	0	0	0	0	0	0	0	0	0	0	0	0	0	0	0	0	0	0	0	0	0	19	0	0	0	0	0	0
ASV_54ec3041ed02d098b3c5e4395466c441	0	36	0	0	0	19	0	0	0	0	0	0	0	0	0	0	0	0	0	0	0	0	0	50	0	0	0	0	0	0	0	0	0	0	0	0	0	0	0	0	28	0	0	0	90	0	0	0	0
ASV_b0f2e9cb883b64be981837ea57649d34	0	0	0	0	0	0	0	0	0	0	0	0	0	0	0	0	0	0	0	0	0	0	0	0	0	0	0	0	0	0	0	0	0	0	0	0	0	0	0	0	0	0	0	0	0	0	0	0	0
ASV_eae86f1fb80fc0b0fe63a2d5164fd6a7	0	0	0	0	0	0	0	0	0	0	0	0	0	0	0	0	0	0	0	0	0	0	0	0	0	0	0	0	0	0	0	0	0	0	0	0	0	0	0	0	0	0	0	0	0	0	0	0	0
ASV_10e6cf56141c30d43420492f5d54c5cb	0	0	0	0	0	0	0	0	0	0	0	0	0	0	0	0	0	0	0	0	0	0	0	0	0	0	0	0	0	0	0	0	0	0	0	0	0	0	0	0	0	0	0	0	0	0	0	0	16
ASV_6e2f4eb18bab049149a849d496e13157	0	0	0	0	0	0	0	0	0	0	0	0	0	0	0	0	0	0	0	0	38	0	0	0	0	0	0	0	0	0	11	0	0	0	0	0	0	0	0	0	0	0	0	0	0	0	0	77	0
ASV_53deade8ec6b8e41f86c3f6a1036bbd4	0	0	0	0	0	0	0	0	0	0	0	0	0	0	0	0	0	0	0	0	0	0	0	0	0	0	0	0	0	0	0	0	0	0	0	0	0	0	0	0	0	0	0	0	0	0	0	0	0
ASV_43a9a464782c24cc71180a49ef19830e	0	0	0	0	0	0	0	0	0	0	0	0	0	0	0	0	0	0	0	0	0	0	0	0	0	0	0	0	0	0	0	0	0	0	0	0	0	0	0	0	0	0	0	0	0	0	0	0	0
ASV_e2f5328726e4b0bb7e365a0c1d9e85b7	7	0	0	27	14	17	9	12	9	36	15	0	18	16	0	0	0	0	0	0	33	21	26	6	12	0	0	16	18	0	25	8	0	23	0	0	0	0	9	58	12	10	0	0	0	22	0	15	0
ASV_32de356923f96051279765a6a60edf27	0	0	0	0	0	6	0	0	12	0	0	0	14	0	0	11	0	0	0	0	0	6	8	0	0	18	0	0	0	9	0	0	0	6	0	0	0	0	0	0	0	11	11	10	0	0	8	8	6
ASV_1782fc980044663fb513d5e72d0c30cf	0	0	0	0	0	0	0	0	0	0	0	0	0	0	0	0	0	0	0	0	0	0	0	0	0	0	0	0	0	0	0	0	0	0	0	0	0	0	0	0	0	0	0	0	0	0	0	0	0
ASV_262e481b9a77e13af5a393d63b134a3b	0	0	0	0	0	0	0	0	0	10	0	0	0	0	0	0	0	0	0	0	0	0	0	0	0	0	0	0	0	0	0	0	0	0	0	0	0	0	0	0	0	0	0	0	0	0	0	0	0
ASV_87d5423799eb015e9bdfce24f060456a	0	0	0	0	0	0	0	0	0	0	0	0	0	0	0	0	0	0	0	0	0	0	0	0	0	0	0	0	0	0	0	0	0	0	0	0	0	0	0	0	0	0	0	0	0	0	0	0	0
ASV_2f3b9a4179f113beb940c0c085f61388	0	0	0	0	0	0	0	0	0	0	0	0	0	0	0	0	0	0	0	0	0	0	0	0	0	0	0	0	0	0	0	0	0	0	0	0	0	0	0	0	0	0	0	0	0	0	0	0	0
ASV_a1642ee93cbc5a4d6b2816c0a116cf42	0	0	0	0	0	0	0	0	0	0	0	0	0	0	0	0	0	0	0	0	0	0	0	0	0	0	0	0	0	0	0	0	0	0	0	0	0	0	0	0	0	0	0	0	0	0	0	0	0
ASV_b8991b84e2441b777ef5198b30ef2421	0	0	0	0	0	0	0	0	0	0	0	0	0	0	0	0	0	0	0	0	0	0	0	0	0	0	0	0	0	0	0	0	0	0	0	0	0	0	0	0	0	0	0	0	0	0	0	0	0
ASV_75401c600aab55cf327ecbb29eb68183	0	0	0	0	0	0	0	111	0	0	0	0	0	0	0	0	0	0	0	0	0	0	0	27	0	0	0	0	0	0	0	0	0	0	0	0	0	0	0	0	0	0	0	0	0	0	0	0	0
ASV_6453105ff8b596e9fb6d9dbab2b71a84	0	0	0	0	0	0	0	6	0	0	0	0	0	0	0	0	0	0	0	0	0	0	0	0	0	0	0	0	0	0	0	0	0	0	0	0	0	0	0	0	0	0	4	0	0	0	0	0	0
ASV_b6d2941901d166f3fb0302e0f7bf73da	0	0	0	0	0	0	0	0	0	0	0	0	0	0	0	0	0	0	0	0	0	0	0	0	0	0	0	0	0	0	0	0	0	0	0	0	0	0	0	4	0	0	0	0	0	0	0	0	0
ASV_c3864cafdb998c9cfa13ba138cc16cc6	0	0	0	0	0	0	0	0	0	0	0	0	0	0	0	0	0	0	0	0	0	0	0	4	0	4	0	0	0	0	0	0	0	0	0	0	0	0	8	5	0	7	0	0	0	0	0	0	0
ASV_bc77cb32e31a66f6de67f3b238b97dc5	0	0	0	0	0	0	0	0	0	0	0	0	0	0	0	0	0	0	0	0	0	0	0	0	0	0	0	0	0	0	0	0	0	0	0	0	0	0	0	0	0	0	0	0	0	0	0	0	0
ASV_f00f6c72ad8de41a5a709dcba661a11e	0	0	0	0	0	0	0	0	0	0	0	0	0	0	0	0	0	0	0	0	0	0	0	0	0	0	0	0	0	0	0	0	0	0	0	0	0	0	0	0	0	0	0	0	0	0	0	0	0
ASV_69ea76e3d554d6f9a088f48122a7eb84	0	0	0	0	0	0	0	0	0	0	0	0	0	0	0	0	0	0	0	0	0	0	0	0	0	0	0	0	0	0	0	0	0	0	0	0	0	0	0	0	0	0	0	0	0	0	0	0	0
ASV_5a294c50f5179ff1d82f47fb5139b4f3	0	0	10	0	0	0	0	0	0	0	0	0	0	0	0	0	0	0	0	0	0	0	0	0	0	3	0	0	0	0	0	0	0	0	0	0	0	0	0	0	0	0	4	0	0	0	0	0	0
ASV_ef4fa2987f6f692dc765294a617a6fcc	0	0	0	0	0	0	0	0	0	40	0	0	0	0	0	0	0	0	0	0	0	0	14	0	0	0	0	0	0	0	0	0	0	0	0	0	0	0	0	0	0	0	0	0	0	0	0	0	0
ASV_06162151abd06bbc28b5f0dcf1c5a87a	0	0	0	0	0	0	0	0	0	0	0	0	0	0	0	0	0	0	0	0	0	0	0	0	0	0	0	0	0	0	0	0	0	0	0	0	0	0	0	0	0	0	0	0	0	0	0	0	0
ASV_4e7a540bb947d6df600726f782f8628e	0	0	0	0	0	0	0	0	0	0	0	0	0	0	0	0	0	0	0	0	0	0	0	0	0	0	0	0	0	0	0	0	0	0	0	0	0	0	0	0	0	0	0	0	0	0	0	0	0
ASV_746b29cd5764d0211cdc52854bf83baf	0	0	0	0	0	0	0	0	0	0	0	0	0	0	0	0	0	0	0	0	0	0	0	0	0	0	0	0	0	0	0	0	0	0	0	0	0	0	0	0	0	0	0	0	0	0	0	0	0
ASV_68d79c3035521e82b504b081a197d2ed	0	0	0	0	0	0	0	0	0	0	0	0	0	0	0	0	0	0	0	0	0	0	0	0	0	0	16	0	0	0	0	0	0	0	0	0	0	0	0	0	0	0	0	0	0	0	0	0	0
ASV_6400be98be706e381faa4df752eeba93	0	0	0	0	0	0	0	0	0	0	0	0	0	0	0	0	0	0	0	0	0	0	0	0	0	0	0	0	0	0	0	0	0	0	0	0	0	0	0	0	0	0	0	0	0	0	0	0	0
ASV_3f54fd7c73a3e2b40580aa4709f49c81	0	0	0	0	0	0	0	0	0	0	0	0	0	0	0	0	0	0	0	0	0	0	0	0	0	0	0	0	0	0	0	0	0	0	0	0	0	0	0	0	0	0	0	0	0	0	0	0	0
ASV_acdf96b5b90b3d090d1d053c554c3ef1	0	0	14	0	0	0	0	0	0	0	0	0	0	0	0	0	0	0	0	0	0	0	0	6	0	0	8	0	0	0	0	0	0	0	0	0	0	0	0	0	0	0	0	0	0	0	0	0	0
ASV_64c9b7e2407a8b150affc36c4860161d	0	0	0	0	0	0	0	0	0	0	0	0	0	0	0	0	0	0	0	0	0	0	3	0	0	0	0	0	0	0	0	0	0	0	0	0	0	0	0	0	0	0	0	0	0	0	0	0	0
ASV_58c9b602dbd8cf701a884454c7eae857	0	0	0	0	0	0	0	0	0	0	0	0	0	0	0	0	0	0	0	0	0	0	0	0	0	0	0	0	0	0	0	0	0	0	0	0	0	0	0	0	0	0	0	0	0	0	0	0	0
ASV_d90df4a908e0e477f97d245c591a28a0	0	0	0	0	0	0	0	0	0	0	0	0	0	0	0	0	0	0	0	0	0	0	0	0	0	0	0	0	0	0	0	0	0	0	0	0	0	0	0	0	0	0	0	0	0	0	0	0	0
ASV_87c18e8ee3789954404f2c1a35079a09	0	0	0	0	0	0	0	0	0	0	0	0	0	0	0	0	0	0	0	0	0	0	0	0	0	0	0	0	0	0	0	0	0	0	0	0	0	0	0	0	0	0	12	0	0	0	0	0	0
ASV_25225361411f9b0fc0a9ae52056e86f4	0	0	0	0	0	0	0	8	0	0	0	0	0	0	0	0	0	0	0	0	0	0	0	0	0	0	0	0	0	0	0	0	0	0	0	0	0	0	0	0	0	0	6	0	0	0	0	0	0
ASV_6fcb042dc6310c7c90c449d43832feaf	0	0	0	0	0	0	0	0	0	0	0	0	0	0	0	0	0	0	0	0	0	0	0	0	0	0	0	0	0	0	0	0	0	0	11	0	0	0	0	0	0	0	0	0	0	0	0	0	0
ASV_f30cf75099a1ef4770cb8ec307caf0b3	0	6	29	0	0	4	0	6	8	2	0	5	0	52	0	0	0	5	23	2	0	11	7	4	2	79	0	12	12	0	21	0	0	3	6	0	17	13	0	3	0	6	0	0	4	0	0	0	8
ASV_c711abf216f34430aebaf763db12190f	0	0	0	0	0	0	0	0	0	0	0	0	0	0	0	0	0	0	0	0	0	0	0	0	0	0	0	0	0	0	0	0	0	0	0	0	0	0	0	0	0	0	0	0	0	0	0	0	0
ASV_13e23d8aa281d672273265036f447ae9	0	0	0	0	0	0	0	0	0	0	0	0	0	0	0	0	0	0	0	0	0	0	0	0	0	0	0	0	0	0	0	0	0	0	0	0	0	0	0	0	0	0	0	0	0	0	0	0	0
ASV_78e03aac7e5d11eaf91bb53ffad20714	0	0	0	0	0	6	0	19	5	28	0	0	5	7	0	0	5	0	0	0	19	0	9	15	0	12	0	0	0	0	0	10	0	0	0	0	11	0	0	0	0	0	0	0	0	0	0	0	0
ASV_8646bffa210e3f061cc57f1b1cf2f751	0	0	0	0	0	0	0	0	0	0	0	0	0	0	0	0	0	0	0	0	0	0	0	0	0	0	0	0	0	0	0	0	0	0	0	0	0	0	0	0	0	0	0	0	0	0	0	0	0
ASV_6f532f9a41acff6f812a4827a62219ac	0	0	0	0	0	0	0	0	0	0	0	0	0	0	0	0	0	0	0	0	0	0	0	0	0	0	0	0	0	0	0	0	0	0	0	0	0	0	0	0	0	0	0	0	0	0	13	22	0
ASV_aa3f42e30957d31a52b60e2dcc6f2ce6	0	0	0	0	0	0	0	0	0	0	0	0	0	0	0	0	0	0	0	0	0	0	0	0	0	0	0	0	0	0	0	0	0	0	0	0	0	0	0	0	0	0	0	0	0	0	0	0	0
ASV_72b8d567c51d457b1905c657e890b0dd	17	14	15	0	30	44	11	354	91	68	60	21	325	35	0	18	61	19	29	30	44	54	86	41	34	182	30	56	111	35	124	0	56	42	39	0	32	71	10	14	80	78	50	49	46	0	22	19	114
ASV_bed671b4676144142cebd192b690f499	0	0	0	0	0	0	0	0	0	0	0	0	0	0	0	0	0	0	0	0	0	0	0	0	0	0	0	0	0	0	0	0	0	0	0	0	0	0	0	0	0	0	0	0	0	0	0	0	0
ASV_79955856caedffecef11b06692d35b66	0	0	0	0	0	0	0	0	0	0	0	0	0	0	0	0	0	0	0	0	0	0	0	0	0	0	0	0	0	0	0	0	0	0	0	0	0	0	0	0	0	0	0	0	0	0	0	0	0
ASV_13c3141fbd52358e9207ec2823f6718f	7	5	0	0	5	0	0	0	0	0	0	0	11	0	3	0	0	61	0	5	0	0	0	0	12	0	0	0	0	0	0	0	0	0	32	5	0	0	32	19	50	0	0	0	232	0	11	11	6
ASV_9b00234d7a63293772e9d71652068ea5	0	0	0	0	0	0	0	0	0	0	0	0	0	0	0	0	0	0	0	0	0	0	0	0	0	0	0	0	0	0	0	0	0	0	0	0	0	0	0	0	0	0	0	0	0	0	0	0	0
ASV_c318bad5c3cc46bba58ef2db181e285e	0	0	0	0	0	0	0	47	11	38	0	21	0	0	0	13	6	7	0	0	0	0	16	22	0	10	0	0	18	0	0	6	0	17	0	0	19	0	0	0	0	0	21	3	6	0	0	5	16
ASV_f1a20e8ce493616de984e1e045a9f312	0	0	0	0	0	0	0	0	0	0	0	0	0	0	0	0	0	0	0	0	0	0	0	0	0	0	0	0	0	0	0	0	0	0	0	0	0	0	0	0	0	0	0	0	0	0	0	0	0
ASV_e74167204a76853b04f7e614c5151bff	0	0	0	0	0	0	0	0	0	0	0	0	0	0	0	0	0	0	0	0	0	0	0	0	0	0	0	0	0	0	0	0	0	0	0	0	0	0	0	0	0	0	0	0	0	0	0	0	0
ASV_575ac71c4118d110f73469dcc64f2114	0	0	0	0	0	0	0	0	0	0	0	0	0	0	0	0	0	0	0	0	0	0	0	0	0	0	0	0	0	0	0	0	0	0	0	0	0	0	0	0	0	0	0	0	0	0	0	0	0
ASV_fc43ae66d68301c9c7f884b7cbe2958c	0	0	0	3	0	0	0	5	0	0	0	0	0	0	0	0	0	0	0	0	0	0	0	0	0	0	0	0	0	0	0	0	0	0	0	0	0	0	0	0	0	0	0	0	0	0	7	0	6
ASV_25cb7d451adbaeb37515cc341cb70c7f	0	0	0	0	0	0	0	0	0	0	0	0	0	0	0	0	0	0	0	0	0	0	0	0	0	0	0	0	0	0	0	0	0	0	0	0	0	0	0	0	0	0	0	0	0	0	0	0	0
ASV_e55c1ee78d6035df2c28c7b061918897	0	0	0	0	0	0	0	0	0	0	0	0	0	0	0	0	0	0	0	0	0	0	0	0	0	0	0	0	0	0	0	0	0	0	0	0	0	0	0	0	0	0	0	0	0	0	0	0	0
ASV_0256f10e3e24aa34150404d272f632e7	0	0	0	0	0	14	0	0	0	0	0	0	0	0	0	0	0	0	0	0	0	0	0	0	0	0	0	0	0	0	0	0	0	0	0	0	0	0	0	0	0	0	25	0	0	0	0	0	0
ASV_f2e8fdc3832c92d317e9ea4becb537ab	0	0	0	0	0	0	0	0	0	0	0	0	0	0	0	0	0	0	0	0	0	0	0	0	0	0	0	0	0	0	0	0	0	0	0	0	0	0	0	0	0	0	0	0	0	0	0	0	0
ASV_4533bf5ce3fb980fcb1a62e29b3b304b	0	0	0	0	0	0	0	0	0	0	0	0	0	0	0	0	0	0	0	0	0	0	0	0	0	0	0	0	0	0	0	0	0	0	0	0	0	0	0	0	0	0	0	0	0	0	0	0	0
ASV_83941c866cf817b40ce5e4e6ca3ca1a5	0	0	0	0	0	0	0	0	0	0	0	0	0	0	0	0	0	0	0	0	0	0	0	0	0	0	0	0	0	0	0	0	0	0	0	0	0	0	0	0	0	0	0	0	0	0	0	0	0
ASV_5100f9cdba9d3faac1de3558522f9630	0	0	0	0	0	0	0	0	0	0	0	0	0	0	0	0	0	0	0	0	0	0	0	0	0	0	0	0	0	0	0	0	0	0	0	0	0	0	0	0	0	0	0	0	0	0	0	0	0
ASV_4a6e8dd11ba1c2a76c20cdd9275d7e03	0	0	0	0	0	0	0	0	0	0	0	0	0	0	0	0	0	0	0	0	0	0	0	0	0	0	0	0	0	0	0	0	0	0	0	0	0	0	0	0	0	0	0	0	0	0	0	0	0
ASV_cc989281b7e7384b23f716636f4fedc3	0	0	0	0	0	0	0	0	0	0	0	0	0	0	0	0	0	0	0	0	0	0	0	0	0	0	0	0	0	0	0	0	0	0	0	0	0	0	0	0	0	0	0	0	0	0	0	0	0
ASV_07b0ebe32d12da88ddd39ce495adaed8	0	0	0	0	0	0	0	0	0	0	0	0	0	0	0	0	0	0	0	0	0	0	0	0	0	0	0	0	0	0	0	0	0	0	0	0	0	0	0	0	0	0	0	0	0	0	0	0	0
ASV_e8a8e76eaf28cb40471b4678353e04fa	0	0	0	0	0	0	0	0	0	0	0	0	0	0	0	0	0	0	0	0	0	0	0	0	0	0	0	0	0	0	0	0	0	0	0	0	0	0	0	0	0	0	0	0	0	0	0	0	0
ASV_b032726c79e1008815ae9a0eb542d608	0	0	0	0	0	0	0	0	0	0	0	0	0	0	0	0	0	0	0	0	0	0	0	0	0	0	0	0	0	0	0	0	0	0	0	0	0	0	0	0	0	0	0	0	0	0	0	0	0
ASV_4142c46dcbb0d3e1507c79aa0b9425cc	0	0	0	0	0	0	0	0	0	0	0	0	0	0	0	0	0	0	0	0	0	0	0	0	0	0	0	0	0	0	0	0	0	0	0	0	0	0	0	0	0	0	0	0	0	0	0	0	0
ASV_f870a331026436f42bba2fe5717644e2	0	0	0	0	0	0	0	0	0	0	0	0	0	0	0	0	0	0	0	0	0	0	0	0	0	0	0	0	0	0	0	0	0	0	0	0	0	0	0	0	0	0	0	0	0	0	0	0	0
ASV_867249fa8a349ee930cdb27eef905ea6	0	0	0	0	0	0	0	0	0	0	0	0	25	0	0	21	0	0	0	0	36	0	0	0	0	0	0	0	0	0	39	0	0	0	27	16	0	0	0	0	0	0	0	0	0	0	0	0	0
ASV_ff28d6c4fe7f9391a4efdacc9d325549	0	0	0	0	0	0	0	0	0	0	0	0	0	0	0	0	0	0	0	0	0	0	0	0	0	0	0	0	0	0	0	0	0	0	0	0	0	0	0	0	0	0	0	0	0	0	0	0	0
ASV_499d4e6d6b3a5719c9c4ee78f93080b1	0	0	0	0	0	0	0	0	0	0	0	0	0	0	0	0	0	0	0	0	0	0	0	0	0	0	0	0	0	0	0	0	0	0	0	0	0	0	0	0	0	0	0	0	0	0	0	0	0
ASV_f7931e842cdbe3e397b3362b54c3ec04	0	0	0	0	0	0	0	0	0	0	0	0	0	0	0	0	0	0	0	0	0	0	0	0	0	0	0	0	0	0	0	0	0	0	0	0	0	0	0	0	0	0	0	0	0	0	0	0	0
ASV_05b1b55b47ab4b3dc660fc52d93eefae	0	0	0	0	0	0	0	0	0	0	0	0	0	0	0	0	0	0	0	0	0	0	0	0	0	0	0	0	0	0	0	0	0	0	0	0	0	0	0	0	0	0	0	0	0	0	0	0	0
ASV_a527d21da32ffa21c6aabf15c2a3998b	0	0	0	0	0	0	0	0	0	0	0	0	0	0	0	0	0	0	0	0	0	0	0	0	0	0	0	0	0	0	0	0	0	0	0	0	0	0	0	0	0	0	0	0	0	0	0	0	0
ASV_64075e0ad43cdf4bba5ba3294379b059	0	0	0	0	0	0	0	0	0	0	0	0	0	0	0	0	0	0	0	0	0	0	0	0	0	0	0	0	0	0	0	0	0	0	0	0	0	0	0	0	0	0	0	0	0	0	0	0	0
ASV_000db46fcff4701589d112bc2a6044de	0	0	0	0	0	0	0	0	0	0	0	0	0	0	0	0	0	0	0	0	0	0	0	0	0	0	0	0	0	0	0	0	0	0	0	0	0	0	0	0	0	0	0	0	0	0	0	0	0
ASV_9848c7304ba7c3ec812f73af40324aa3	0	0	0	0	0	0	0	0	0	0	0	0	0	0	0	0	0	0	0	0	0	0	0	0	0	0	0	0	0	0	0	0	0	0	0	0	0	0	0	0	0	0	0	0	0	0	0	0	0
ASV_195ec5e6d25367940ed5cf8324103c0b	0	0	0	4	0	0	2	0	0	0	0	0	0	0	0	0	0	0	0	0	0	0	0	0	0	0	0	0	4	0	5	0	0	5	0	0	0	7	0	0	0	3	0	0	7	0	0	0	0
ASV_5d0b9df739ce84f731e7a4e5d49d079a	0	0	0	0	0	0	0	0	0	0	0	0	0	0	0	0	0	0	0	0	0	0	0	0	0	0	0	0	0	0	0	0	0	0	0	0	0	0	0	0	0	0	0	0	0	0	0	0	0
ASV_94753cdeaa8a2ff857bdb6f0f9cdb54d	0	0	0	0	0	0	0	0	0	0	0	0	0	0	0	0	0	0	0	0	6	0	0	0	0	0	0	0	0	0	0	0	0	0	0	0	0	0	0	0	0	0	0	0	0	0	0	0	0
ASV_19da890972569b6859c360e9b4c8751e	0	0	0	0	0	0	0	0	0	0	0	0	0	9	0	0	0	0	0	10	0	0	0	0	13	0	0	0	0	0	0	0	0	4	0	0	0	0	0	0	37	0	0	0	0	0	0	0	0
ASV_a7e28b3f4879359a929a0da8c8557757	0	0	0	0	0	0	0	0	0	0	0	0	0	0	0	0	0	0	0	0	0	0	0	0	0	0	0	0	3	0	0	0	0	0	0	0	0	0	0	0	0	0	0	0	0	0	0	4	0
ASV_2a8e5f8a4fad31a84d995bdb0706422e	0	0	0	0	0	0	0	12	0	0	0	0	0	0	0	0	0	0	0	0	0	19	0	0	0	9	0	0	12	0	0	0	0	0	10	0	0	0	0	0	0	7	0	0	17	0	0	0	9
ASV_8dd039600eb1582342d64b23fa6ea56f	0	13	0	31	0	0	0	9	51	40	0	0	0	0	0	0	0	8	17	0	0	21	0	18	0	0	0	0	0	0	0	0	0	0	0	0	38	0	0	27	0	0	0	0	0	0	11	0	29
ASV_f209adeb99eabda976b78fc28f479a7b	0	0	0	0	0	0	0	0	0	0	0	0	0	0	0	0	0	0	0	0	0	0	0	0	0	0	0	2	0	0	0	0	0	0	0	0	0	0	0	0	0	0	0	0	0	0	0	0	0
ASV_c067a8f36eea80b870c5cba9d4bcc02a	0	0	0	0	0	0	0	0	0	0	0	0	0	0	0	0	0	0	0	0	0	0	0	0	0	0	0	0	0	0	0	0	0	0	0	0	0	0	0	0	0	0	0	0	0	0	0	0	0
ASV_9984cb69ccbc872cca3220a63ad72684	0	0	0	0	0	0	0	0	0	0	0	0	0	0	0	0	0	0	0	0	0	0	0	0	0	0	0	0	0	0	0	0	0	0	0	0	0	0	0	0	0	0	0	0	0	0	0	0	0
ASV_a07b5e2c1bbd3ba8ec30b4e8caa1f0f6	0	0	0	0	0	0	0	0	0	0	0	0	0	0	0	0	0	0	0	0	0	0	0	0	0	0	0	0	0	0	0	0	0	0	0	0	0	0	0	0	0	0	0	0	0	0	0	0	0
ASV_642dcf22eb8739bb1d44f08bd09b667f	0	0	0	0	0	0	0	0	0	0	0	0	0	0	0	0	0	0	0	0	0	0	0	0	0	0	0	0	0	0	0	0	0	0	0	0	0	0	0	0	0	0	0	0	0	0	0	0	0
ASV_74a6b2d8faae4662532b0e4123964dac	2	9	0	11	8	0	4	2	6	10	0	0	0	3	0	0	0	0	4	0	0	0	0	0	0	0	17	0	7	0	0	0	0	0	3	4	0	12	2	0	0	0	0	0	3	5	7	9	5
ASV_f07e5e065d3bde85c3c2e28b3ff742c9	0	0	0	0	0	0	0	0	0	0	0	0	0	0	0	0	0	0	0	0	0	0	0	0	0	0	0	0	0	0	0	0	0	0	0	0	0	0	0	0	0	0	0	0	0	0	0	0	0
ASV_bc4aa0f321a3315fe9ae63b2e92c9264	0	0	0	0	0	0	0	0	5	0	0	0	0	0	2	0	0	0	0	0	0	0	0	0	0	3	0	0	0	0	0	0	0	0	0	0	0	0	0	0	0	2	0	2	0	0	4	0	0
ASV_fe6fc175855fb067abd854c21279b845	0	0	0	21	0	0	0	0	0	0	0	0	0	0	8	0	0	0	0	12	14	0	0	0	0	0	0	30	0	0	0	8	23	0	0	11	0	0	0	0	0	0	0	0	0	22	0	0	0
ASV_3b0bb1bc992c0952ab3b56532290d62d	0	0	0	0	0	0	0	0	0	0	0	0	0	0	0	0	0	0	0	0	0	0	0	0	0	0	0	0	0	0	0	0	0	0	0	0	0	0	0	0	0	0	0	0	0	0	0	0	0
ASV_cd02eb0bdd7357f13926252a84d31a3b	0	0	0	0	0	12	3	16	14	10	15	0	20	0	0	5	10	0	15	0	0	7	6	8	0	20	0	8	18	0	14	0	0	14	6	0	15	13	0	0	9	16	13	8	9	0	0	0	10
ASV_8e7455a293be471d67035a3a2b37e197	0	0	0	0	0	0	0	0	0	0	0	0	0	0	0	0	0	0	0	0	0	0	0	0	0	0	0	0	0	0	0	0	0	0	0	0	0	0	0	0	0	0	0	0	0	0	0	0	0
ASV_2e6c8de6d2d3d27414ab56748a1f56bb	0	0	0	0	0	0	0	8	0	0	0	0	0	0	0	0	0	0	0	0	0	0	0	4	0	6	0	0	6	0	0	0	0	0	0	0	0	0	0	0	0	0	0	0	0	0	0	0	0
ASV_d20036177b8e891baa4d21a880378fa0	0	3	0	0	0	0	0	0	0	0	0	0	0	0	0	0	0	0	0	0	0	0	0	0	0	0	0	0	0	0	0	0	0	0	0	0	0	0	0	0	0	0	0	0	0	0	0	0	0
ASV_e0fc5b32eed9b3466b4c4e65866e3e33	0	0	0	0	0	0	0	0	0	0	0	0	0	0	0	0	0	0	0	0	0	0	0	0	0	0	0	0	0	0	0	0	0	0	0	0	0	0	0	0	0	0	0	0	0	0	0	0	0
ASV_599e78bcf0310ec489b493f2d42c7f0d	0	0	0	0	0	0	0	0	0	0	0	0	0	0	0	0	0	0	0	0	0	0	0	0	0	0	0	0	0	0	0	0	0	0	0	0	0	0	0	0	0	0	0	0	0	0	0	0	0
ASV_bc423bcb2304a804d83233946ff231f4	0	0	0	0	0	0	0	0	0	0	0	0	0	0	0	0	0	0	0	0	0	0	0	0	0	0	0	0	0	0	0	0	0	0	0	0	0	0	0	0	0	0	0	0	0	0	0	0	0
ASV_d15968d344af77247bde832b1b6ebfb0	0	0	0	0	0	0	0	0	0	0	0	0	0	0	0	0	0	0	0	0	0	0	0	0	0	0	0	0	0	0	0	0	0	0	0	0	0	0	0	0	0	0	0	0	0	0	0	0	0
ASV_78457489dcbdfdb7326a124cefbea3b3	0	0	0	0	0	0	0	0	0	0	0	0	0	0	0	0	0	0	0	0	0	0	0	0	0	0	0	0	0	0	42	0	0	0	0	0	0	0	0	0	0	0	0	0	0	0	0	0	0
ASV_41cac23fce96337b4f23c2ebf5910a36	0	0	0	0	0	0	0	0	0	0	0	0	0	0	0	0	0	0	0	0	0	0	0	0	0	0	0	0	0	0	0	0	0	0	0	0	0	0	0	0	0	0	0	0	0	0	0	0	0
ASV_32823047c4c75a3b78bc4942e088e1eb	0	0	0	0	0	0	0	0	0	0	0	0	0	0	0	0	0	0	0	0	0	0	0	0	0	0	0	0	0	0	0	0	0	0	0	0	0	0	0	0	0	0	0	0	0	0	0	0	0
ASV_8898e918cb35a90f7494e7e15e9c1609	0	0	59	0	15	18	15	44	15	44	0	36	0	26	0	0	0	0	33	40	0	13	0	50	0	44	28	21	51	0	21	0	0	15	0	0	20	0	0	0	0	38	23	21	20	16	0	8	0
ASV_121cc0dc6705f8f99957c2618417c563	0	0	0	0	0	0	0	0	0	0	0	0	0	0	0	0	0	0	0	0	0	0	0	0	0	0	0	3	0	0	0	0	0	0	0	0	0	0	0	0	0	0	0	0	0	0	0	0	0
ASV_3202eb578b412acd125292a3d8576130	0	0	0	0	0	0	0	0	0	0	0	0	0	0	0	0	0	0	0	0	0	0	0	7	0	0	0	0	0	0	0	0	0	10	0	0	0	28	0	0	0	0	0	0	0	0	0	0	0
ASV_4678a8eb898cf33b684b974e88e400f4	0	0	0	0	0	0	0	0	0	0	0	0	0	0	0	0	0	0	0	0	0	0	0	0	0	0	0	0	0	0	0	0	0	0	0	0	0	0	0	0	0	0	0	0	0	0	0	0	0
ASV_71f91961d103113f2c3f9c09dc5647ec	0	0	0	0	0	0	0	76	0	40	0	0	0	0	0	0	0	0	0	0	0	0	54	0	0	81	0	0	0	0	0	0	0	0	0	0	0	0	0	0	53	0	108	0	53	0	0	0	0
ASV_9fda7714eeeee33b4df7ac2882f0c9a3	0	0	0	0	0	0	0	0	0	0	0	0	0	0	0	0	0	0	0	0	0	0	0	0	0	0	0	0	0	0	0	0	0	0	0	0	0	0	0	0	0	0	0	0	0	0	0	0	0
ASV_9a719400b35d3afcd861bb3ccdbfaf53	0	0	0	0	0	0	0	0	0	0	0	0	0	0	0	0	0	0	0	0	0	0	0	0	0	0	0	0	0	0	0	0	0	0	0	0	0	0	0	0	0	0	0	0	0	0	0	0	0
ASV_a51a0058e39cc80b307adda0ed437b4a	0	0	0	0	0	0	0	0	0	0	0	0	0	0	0	0	0	0	0	0	0	0	0	0	0	0	0	0	0	0	0	0	0	0	0	0	0	0	0	0	0	0	0	0	0	0	0	0	0
ASV_07d36d807b22177f5761b73eb7bc555c	0	0	0	0	0	0	0	0	0	0	0	0	0	0	0	0	0	0	0	0	0	0	0	0	0	0	0	0	0	0	0	0	0	0	0	0	0	0	0	0	0	0	0	0	0	0	0	0	0
ASV_69c40d5c0674dc4a8caedfc2caddc060	0	0	0	0	0	0	0	0	0	0	0	0	0	0	0	0	0	0	0	0	0	0	0	0	0	0	0	0	0	0	0	0	0	0	0	0	0	0	0	0	0	0	0	0	0	0	0	0	0
ASV_8953aba4e0d80a6d8b28d043be09dca3	0	12	0	0	0	3	0	0	0	0	0	0	0	16	0	0	0	19	0	0	0	0	0	0	0	0	0	0	0	0	16	0	0	0	7	0	0	0	4	4	8	0	0	0	34	0	3	0	0
ASV_116b000bcdd330f4319bda48bd997abf	195	215	19	92	53	92	16	52	108	31	104	19	78	89	0	0	168	49	101	125	171	62	21	61	143	16	51	60	65	72	152	80	126	13	168	71	87	37	11	65	35	121	17	17	113	39	183	71	196
ASV_b4c320de711ddcc78311e7d41011eebe	0	0	0	0	0	0	0	0	0	0	0	0	0	0	0	0	0	0	0	0	0	0	0	0	0	0	0	0	0	0	0	0	0	0	0	0	0	0	0	0	0	0	0	0	0	0	0	0	0
[truncated: 2,594 more rows]
[truncated: 479 more columns]
