# Supplementary material for: A first characterization of the microbiota-resilience link in swine
Source: Microbiome. 2024 Mar 15;12:53. doi: 10.1186/s40168-024-01771-7 (PMC10941389; doi:10.1186/s40168-024-01771-7)
Supplement: Supplementary file 4 — Additional file 3. [file 40168_2024_1771_MOESM3_ESM.zip]

Archive with 15 entries (15 files):
- script_to_upload/function_micro_MODELS.R
- script_to_upload/function_microbioma.R
- script_to_upload/new_function.R
- script_to_upload/new_macro_function.R
- script_to_upload/par_days_nuovo.R
- script_to_upload/README.txt
- script_to_upload/SCRIPT1_respheno.R
- script_to_upload/SCRIPT2_extract_pheno_article.R
- script_to_upload/SCRIPT3_Supplementary_Material.r
- script_to_upload/SCRIPT4_Alpha_Permanova_and_PLS-DA.R
- script_to_upload/SCRIPT5A_ANCOMB_LINEAR_ASV.r
- script_to_upload/SCRIPT5C_ANACOM_LINEAR_KEGG.r
- script_to_upload/SCRIPT5D_ANACOMB_CLASS_ASV.r
- script_to_upload/SCRIPT5D_ANACOMB_CLASS_KEGG.r
- script_to_upload/SCRIPT6_MICROABILITY.R
