# Supplementary material for: A first characterization of the microbiota-resilience link in swine
Source: Microbiome. 2024 Mar 15;12:53. doi: 10.1186/s40168-024-01771-7 (PMC10941389; doi:10.1186/s40168-024-01771-7)
Supplement: Supplementary file 4 — Additional file 3. [file 40168_2024_1771_MOESM3_ESM.zip › script_to_upload/function_micro_MODELS.R]

fpedk = function(db_S,column){
  require("ggroups")
  ped = db_S[,column]
  ped=ped[complete.cases(ped),]
  names(ped) = c("ID","SIRE","DAM")

  SIRE = unique(ped$SIRE)
  tmp = SIRE[!SIRE %in% ped$ID]
      
      tmp=data.frame(ID=tmp,SIRE=0,DAM=0)
      ped = rbind(ped,tmp)

  DAM = unique(ped$DAM)
  tmp = DAM[!DAM %in% ped$ID]
  tmp=data.frame(ID=tmp,SIRE=0,DAM=0)
  ped = rbind(ped,tmp)
  ped
  ped_r = renum(ped)

  newped=ped_r$newped
  A_m = buildA(newped)
  image(A_m)

  f=ped_r$xrf
  head(f)
  names(f) = c("anim","new_id")

  db_S= merge(as.data.frame(db_S),f,by="anim")

  k=match(db_S$new_id,row.names(A_m))
  A_mm = A_m[k,k]
  image(A_mm)

  A_mm[1:10,1:10]
  head(db_S)
  return(list(KA=A_mm,DB=db_S))
}


get_residui = function(db,phenotype) {
  require(lme4)
  residui = data.frame(anim=db$ani)
  for (val in 1:length(phenotype)) {
    fmm=formula(paste0(phenotype[val] , " ~   Breed +  Room + (1|Pen) + (1|sire) "))
    tmp=db[!is.na(db[,phenotype[val]]),]
    mo=lmer(data=tmp,fmm,REML=TRUE )
    pred=predict(mo)
    print(paste0(phenotype[val]," = ",cor(pred,tmp[,phenotype[val]])))
    res_1 = data.frame(anim=tmp$anim,res=pred-tmp[,phenotype[val] ])
    residui=merge(residui,res_1,by="anim")
  }
  names(residui) = c("anim",phenotype)
  return(residui)
}


micro_BGLR = function(db_S) {
    NAMESOTU = grep("ASV_",names(db_S))
    
    M = db_S[,NAMESOTU]
    SD=apply(M,2,sd)
    MS=apply(M,2,mean)

    X=matrix(NA,ncol=ncol(M),nrow=nrow(M))
    for (i in 1:ncol(M)) {
        X[,i]=(M[,i] -  MS[i])/SD[i]
    }
    row.names(X)=db_S$new_id
    colnames(X)=colnames(M)
return(X)
}
  #  K= (X%*%t(X))/ncol(M)   


casuality_PCG = function(db) {
  library("pcalg")
  dd=names(db)
  suffStat <- list(C = cor(db), n = nrow(db))
  pc.gmG <- pc(suffStat, indepTest = gaussCItest,labels =dd, alpha = 0.05)
  return(pc.gmG)
}

ptl_correlation=function(non_residui,P) {
  S=ggcorrplot::ggcorrplot(cor(apply(non_residui[complete.cases(non_residui[,P]),P],2,as.double)),  
    type = "lower",lab = TRUE)
  return(S)
}
