# Supplementary material for: A first characterization of the microbiota-resilience link in swine
Source: Microbiome. 2024 Mar 15;12:53. doi: 10.1186/s40168-024-01771-7 (PMC10941389; doi:10.1186/s40168-024-01771-7)
Supplement: Supplementary file 4 — Additional file 3. [file 40168_2024_1771_MOESM3_ESM.zip › script_to_upload/function_microbioma.R]

periodo_microbioma_esatto =function(dt4) {
  #orresponding to the three time points of rectal
#swab collection (T1: 73 ± 3 days of age; T2: 123 ± 4 days
#of age; T3: 158 ± 4 days of age

for (i in unique(dt4$anim)) {

     tmp=dt4[dt4$anim==i,]
     
     for (is in 1:nrow(tmp)) {
          
          ff=dt2[dt2$anim==i,]
          if(nrow(ff)==0) {P="NON_PRESENTE"} else {
          
          f=ff$EventDate
          dff=difftime(as.Date(tmp[is,]$SampleDate),as.Date(f),units="days")
          mask=abs(dff)==min(abs(dff))       
          age=unique(ff[mask,]$age)[1] 
          
          if(age>= 70& age <= 77) {P = "1"} 
          else 
            if(age>= 119  & age <= 127) {P = "2"}
            else 
             if(age>= 154 & age <= 162) {P = "3"}
             else {P="no"}
          
          }         
          dt4[dt4$anim==i,"age"][is]=age
          dt4[dt4$anim==i,"P"][is] = P

     }
    }
return(dt4)
}


get_micro = function(db,micro,dt6) {
    
    library(microbiome)
    library(ape) # per il l'albero
    library(phyloseq)

    print("create data frame of phenotype")
    db=as.data.frame(db)
    nrow(db)
    head(db)
    rownames(db)= db$anim
    db=db[,!names(db)=="anim"]
    sampledata = sample_data(db)
#    head(db)

    print("create micorb file...")
    tmp=micro
    cat("duplicated animals",nrow(tmp[duplicated(tmp$anim),]),"\n")
    tmp=tmp[!duplicated(tmp$anim),]
    future_column = tmp$anim
    #db[row.names(db) %in% future_column, ] %>% nrow()
    #nrow(db)
    tmp=tmp[,-c(1:4)]
    tmp[1:5,1:5]
    future_row = names(tmp)[-c(1:3)]
    prova = as.matrix(tmp)
    prova = t(prova)
    colnames(prova) <- future_column
    
    print("create taxa file...")
    #head(dt6)
    row.names(dt6) =dt6$ASVid
    dt6=dt6[,!colnames(dt6)=="ASVid"]
    dt6=as.matrix(dt6)
    OTU = otu_table(prova, taxa_are_rows = TRUE)
    TAX = tax_table(dt6)
    physeq = phyloseq(OTU, TAX)
    random_tree = rtree(ntaxa(physeq), rooted=TRUE, tip.label=taxa_names(physeq))
    physeq2 = phyloseq(OTU, TAX, sampledata, random_tree)
    
return(physeq2)
}


#physeq2@OTU


prepare_micro = function(db,dt4,dt5,dt6,P,minSample=1000,fr_rate=0.05){

    micro=merge(dt4,dt5,by=c("anim","SampleDate"))
    micro=micro[micro$P==P,] 

    micro=get_micro(db,micro,dt6)
   # print(micro)

    micro <- prune_samples(sample_sums(micro) > minSample,micro) # ask FT

    frq_rate= function(x)  {
         tmp=length(x[x!=0])/length(x)
        return(tmp>fr_rate)
    }

    mask=apply(micro@otu_table,1,frq_rate)

    micro = filter_taxa( micro,function (x) length(x[x!=0])/length(x) > fr_rate,TRUE)
    
    print(micro)

    he_2022_inside = function(X) {
             tmp=log10(X+0.001) # o 0.001
             centerd=mean(tmp) # o median
            scale = sd(tmp)
            X=(tmp - centerd)/(scale)
            return(X)
    }

        print("per evitate equivoci non lo standardizo")
  # mi coviene non traformare e faccio dopo
  #  micro = transform_sample_counts(micro, he_2022_inside)
    
    return(micro)
}


prepare_micro = function(db,dt4,dt5,dt6,P,minSample=1000,fr_rate=0.05){

    micro=merge(dt4,dt5,by=c("anim","SampleDate"))
    micro=micro[micro$P==P,] 

    micro=get_micro(db,micro,dt6)
   # print(micro)

    micro <- prune_samples(sample_sums(micro) > minSample,micro) # ask FT

    frq_rate= function(x)  {
         tmp=length(x[x!=0])/length(x)
        return(tmp>fr_rate)
    }

    mask=apply(micro@otu_table,1,frq_rate)

    micro = filter_taxa( micro,function (x) length(x[x!=0])/length(x) > fr_rate,TRUE)
    
    print(micro)

    he_2022_inside = function(X) {
             tmp=log10(X+0.001) # o 0.001
             centerd=mean(tmp) # o median
            scale = sd(tmp)
            X=(tmp - centerd)/(scale)
            return(X)
    }

        print("per evitate equivoci non lo standardizo")
  # mi coviene non traformare e faccio dopo
  #  micro = transform_sample_counts(micro, he_2022_inside)
    
    return(micro)
}


dammi_il_micro=function(tot,P=2,MINS=700,MINOTU=0.05) {

    #tot=merge(dt1,df_t,by="anim")
    dt4=periodo_microbioma_esatto(dt4)
    micro=prepare_micro(tot,dt4,dt5,dt6,P,MINS,MINOTU)
return(micro)
}

#micro=get_micro(tot,micro,dt6) 

lancia_BGLR_he2020 = function(pseqc.BREED,phen) {
    require("BGLR")

    standardize = function(SIRE) return(scale(SIRE)/sqrt(ncol(SIRE)))
    
    cat("prepare kenrel form microb\n") 
    M=t(as.matrix(otu_table(pseqc.BREED)))

    SD=apply(M,2,sd)
    MS=apply(M,2,mean)

    X=matrix(NA,ncol=ncol(M),nrow=nrow(M))
    for (i in 1:ncol(M)) {
        X[,i]=(M[,i] -  MS[i])/SD[i]
    }

    K= (X%*%t(X))/ncol(M)   
    cat("d1\n")
    y=sample_data(pseqc.BREED)[,names(sample_data(pseqc.BREED)) %in% phen]
    eff=sample_data(pseqc.BREED)[,1:6]

    sire_x  <- standardize(model.matrix( ~-1+eff$sire, sparse = T))
    colnames(sire_x) = unique(eff$sire)

    pen_x <-  standardize(model.matrix( ~ -1+eff$Pen, sparse = T))
    names(pen_x) = unique(eff$Pen)

    room_x <- standardize(model.matrix( ~-1 + eff$Room , sparse = T))
    names(room_x) = unique(eff$Room)

    phen = names(y)
    tot=data.frame()
    print(phen)
    
    for (hh in phen) {
        print(hh)
        ys=y[,hh]
        ys = scale(ys)
        system("rm out_BGLR*")
        fm=BGLR( y = as.matrix(ys),
            ETA=list(  
             room=list(X=room_x,model='FIXED',saveEffects=TRUE),
             pen=list( X=pen_x,model='BRR',saveEffects=TRUE),
             sire=list(X=sire_x,model='BRR',saveEffects=TRUE),
             microb=list(K=K,model='RKHS')
           ),
           nIter=250000,thin =1,burnIn=0,saveAt="out_BGLR",
           rmExistingFiles=TRUE,verbose=FALSE)

          
            pen=data.table::fread(paste0("out_BGLR","ETA_pen_varB.dat"))$V1
            pen=pen[seq(from = 100000, to = length(pen),by=50)]
            
            sire=data.table::fread(paste0("out_BGLR","ETA_sire_varB.dat"))$V1 
            sire=sire[seq(from = 100000, to = length(sire),by=50)]

            res=data.table::fread(paste0("out_BGLR","varE.dat"))$V1 
            res=res[seq(from = 100000, to = length(res),by=50)]

            microb =  data.table::fread(paste0("out_BGLR","ETA_microb_varU.dat"))$V1 
            microb=microb[seq(from = 100000, to = length(microb),by=50)]


            h_microb = microb/(microb+pen+res+sire)
            tot = rbind(tot,cbind(hh,h_microb))

            cat(hh,"d1\n")
}
return(tot)
}


lancia_BGLR_he2020_BREED = function(pseqc.BREED,phen) {
    require("BGLR")

    standardize = function(SIRE) return(scale(SIRE)/sqrt(ncol(SIRE)))
    
    cat("prepare kenrel form microb\n") 
    M=t(as.matrix(otu_table(pseqc.BREED)))

    SD=apply(M,2,sd)
    MS=apply(M,2,mean)

    X=matrix(NA,ncol=ncol(M),nrow=nrow(M))
    for (i in 1:ncol(M)) {
        X[,i]=(M[,i] -  MS[i])/SD[i]
    }

    K= (X%*%t(X))/ncol(M)   
    cat("d1\n")
    y=sample_data(pseqc.BREED)[,names(sample_data(pseqc.BREED)) %in% phen]
    eff=sample_data(pseqc.BREED)[,1:6]

    sire_x  <- standardize(model.matrix( ~-1+eff$sire, sparse = T))
    colnames(sire_x) = unique(eff$sire)

    pen_x <-  standardize(model.matrix( ~ -1+eff$Pen, sparse = T))
    names(pen_x) = unique(eff$Pen)

    room_x <- standardize(model.matrix( ~-1 + eff$Room , sparse = T))
    names(room_x) = unique(eff$Room)

    Breed_x <- standardize(model.matrix( ~-1 + eff$Breed , sparse = T))
    names(Breed_x) = unique(eff$Breed)

    phen = names(y)
    tot=data.frame()
    
    for (hh in phen) {
        print(hh)
        ys=y[,hh]
        ys = scale(ys)
        system("rm out_BGLR*")
        fm=BGLR( y = as.matrix(ys),
            ETA=list(  
             room=list(X=room_x,model='FIXED',saveEffects=TRUE),
             pen=list( X=pen_x,model='BRR',saveEffects=TRUE),
             sire=list(X=sire_x,model='BRR',saveEffects=TRUE),
             breed=list(X=Breed_x,model='FIXED',saveEffects=TRUE),
             microb=list(K=K,model='RKHS')
           ),
           nIter=150000,thin =1,burnIn=0,saveAt="out_BGLR",
           rmExistingFiles=TRUE,verbose=FALSE)

          
            pen=data.table::fread(paste0("out_BGLR","ETA_pen_varB.dat"))$V1
            pen=pen[seq(from = 50000, to = length(pen),by=50)]
            
            sire=data.table::fread(paste0("out_BGLR","ETA_sire_varB.dat"))$V1 
            sire=sire[seq(from = 50000, to = length(sire),by=50)]

            res=data.table::fread(paste0("out_BGLR","varE.dat"))$V1 
            res=res[seq(from = 50000, to = length(res),by=50)]

            microb =  data.table::fread(paste0("out_BGLR","ETA_microb_varU.dat"))$V1 
            microb=microb[seq(from = 50000, to = length(microb),by=50)]


            h_microb = microb/(microb+pen+res+sire)
            tot = rbind(tot,cbind(hh,h_microb))

            cat(hh,"d1\n")
}
return(tot)
}


calculateh = function(ff,phenotype) {
dt4=periodo_microbioma_esatto(dt4)
for (i in names(ff)) {
for(ii in c("DR","LR","LW","ALL_BREEDS")) {
        print(ii)
        tmp=ff[[i]]
        if(! ii=="ALL_BREEDS") {
                tmp=tmp[tmp$Breed==ii,]
                micro=prepare_micro(tmp,dt4,dt5,dt6,P=2,minSample=700,fr_rate=0.05)
                uu=lancia_BGLR_he2020(micro,phen=phenotype) # BBR SET IN BASE ALLA FAMIGLIA
        } else {
                micro=prepare_micro(tmp,dt4,dt5,dt6,P=2,minSample=700,fr_rate=0.05)
                uu=lancia_BGLR_he2020_BREED(micro,phen=phenotype)
        }
       
       cat("\n \n \n saving hereditability   \n \n \n")
       print(getwd())
       dir.create("analisi/new_pheno/microability")
       save(file=paste0("analisi/new_pheno/microability/",i,"_",ii,"_h.RData"),x=uu)
    }
}
}
