# Supplementary material for: A first characterization of the microbiota-resilience link in swine
Source: Microbiome. 2024 Mar 15;12:53. doi: 10.1186/s40168-024-01771-7 (PMC10941389; doi:10.1186/s40168-024-01771-7)
Supplement: Supplementary file 4 — Additional file 3. [file 40168_2024_1771_MOESM3_ESM.zip › script_to_upload/new_function.R]

#######################################
# micro funzioni
########################################

check_normality = function(x) {
if(length(x) <= 30) {
    pv=shapiro.test(x)$p.value
    if(pv< 0.05) {
        cat("non normale\n")
    } else {
        cat("normal\n")
    }
} else {"normal\n"}
}

# accroding to FT put boxcox transformation
# x vector of residuals
box_coxT = function( vector) {
    require(forecast)
    cost=-1*min(vector)+1
    vector=cost+vector
    lambda = BoxCox.lambda( vector )
    # now to transform vector
    new_x = BoxCox( vector, lambda)
    new_x = new_x - mean(new_x)
    #plot(tmp$error,tmp$error_o)
    return(new_x)
}


get_area_under_curve_days = function(p,many,col_name,flag,plot=TRUE) {
    
    resuts = list()
    #plot=TRUE
    # calcolo i giorni come distanza 
    ok=p$age-min(p$age) 
    # sicuro che mi dia la distanza in giorni
    p$distanze = as.numeric(ok,units="days")

    # vector to collect all informations
    area_uc = c()
    if(plot){

    P=ggplot()+
        geom_point(data=p,aes(x=age,y=get(col_name),color=I("black")),size=2)+
        geom_point(data=p,aes(x=age,y=get(col_name),color=I("white")),size=1)+
        geom_line(data=p,aes(x=age,y=get(col_name),color=I("black")),size=.5)+
        geom_hline(yintercept=0,color="red",size=1.2,linetype='dotted')+
        ylab(col_name)
    }

    for (ff in unique(flag)) {  # for every perid under the curve
         #print(ff)
        #-----------------------------------------------#
        # FIRST PAST OBTAIN X-INTERCEPT OF Y=0          #
        # TO SX AND DX BY LINER REGRESSION OF 2 POINT   #
        #-----------------------------------------------#
        
        # declare the pint 
        x = c(p[many[flag == ff],"distanze"])
        y =  c(p[many[flag == ff],col_name])


        #-----------------------------------------------#
        # FIRST PAST OBTAIN X-INTERCEPT OF Y=0          #
        # TO SX AND DX BY LINER REGRESSION OF 2 POINT   #
        #-----------------------------------------------#
        
        inizio=min(many[flag == ff])-1 
        inizioT=min(many[flag == ff]) 

        fine=max(many[flag == ff])+1
        fineT=max(many[flag == ff])
        


      if (inizio != 0 ){

        # obtain left position
        Y=c(NA)
        Y[1]=p[inizio,col_name]
        Y[2]=p[inizioT,col_name]
        X=c(NA)
        X[1]=p[inizio,]$distanze
        X[2]=p[inizioT,]$distanze

        model = coef(lm(Y ~ X))
        point=data.frame( 
            x=(0-model[1])/model[2] ,
            y=0)

        point2 = c(X[2],Y[2])
        point2=rbind(point,point2)

        point_sx =  point
        point_sx_2 =  point2
        
        x = c(point_sx$x,x)
        y =  c(point_sx$y,y)
        
        }

        if (fineT != nrow(p)) {
        # obtain right position
        Y=c(NA)
        Y[1]=p[fine,col_name]
        Y[2]=p[fineT,col_name]
        X=c(NA)
        X[1]=p[fine,]$distanze
        X[2]=p[fineT,]$distanze

        model = coef(lm(Y ~ X))
        point=data.frame( 
            x=(0-model[1])/model[2] ,
            y=0)

        point2 = c(X[2],Y[2])
        point2=rbind(point,point2)

        point_dx =  point
        point_dx_2 =  point2

        x = c(x,point_dx$x)
        y =  c(y,point_dx$y)

        }

        ##################################################
        #  function to calcultate the are (ask F.T.)
        ###################################################
        
        # y=abs(y)
        area_tot = 0
        hhh = 1
         # calcolate integral
        while(hhh < length(x) ) {
            altezza_media = (y[hhh] + y[hhh+1])/2  
            base = x[hhh+1] - x[hhh]
            area = altezza_media*base
            area_tot = area_tot + area 
            hhh = hhh + 1
        }

     area_uc = c(area_uc,area_tot)
    #area_tot_tot = c(area_tot_tot,area_tot)

    hhh=1
    while(hhh < length(x) ) {
        base = c(x[hhh],x[hhh+1]) + min(p[,"age"])
        altezza = c(y[hhh],y[hhh+1])
        df=data.frame(base=base,altezza=altezza)

    P=P+ geom_area(data=df,aes(x=base,y=altezza),size=.2,alpha=0.2,fill="red") 
    hhh=hhh+1
 }

 
 resuts[["Plot"]] = P 
}    
  

    
    

 resuts=list()
 resuts[["Plot"]] = P + theme_light() #+ option_plot
 resuts[["area_UC"]] = area_uc
 return(resuts)
}


#######################################################
# Calcolo minimo locale  (su tutta la curva ?)
########################################################
 
local_inflaction_point_days=function(p,col_name,do_plot=FALSE) {
        e = p[,col_name]
        # Empty lists to store points of
        # local maxima and minima
        lmax = c()
        lmin = c()
        
        # Checking whether the first point is
        # local maxima or minima or neither
        if(e[1] > e[2]) {
            lmax = c(lmax,1) }  else if (e[1] < e[2]) {
                lmin = c(lmin,1)
                }
        lmax;lmin 

        # Iterating over all points to check
        # local maxima and local minima

        for (o in 2:(length(e)-1)) { 
                # Condition for local minima
                if(e[o-1] > e[o] & e[o]  < e[o+1]) {
                    lmin=c(lmin,o)
                    } else if(e[o-1] < e[o] & e[o]  > e[o+1]) {   # Condition for local maxima
                        lmax=c(lmax,o)
                    }
        }
        
        # Checking whether the last point is
        # local maxima or minima or neither

        if(e[o] > e[o-1]) {
            lmax=c(lmax,o) 
            } else if(e[o] < e[o-1]) {
            lmin=c(lmin,o)
            }
        lmin    

        ##################
        # just to to_check
        ###################
        
        local_inflaction =list()
        local_inflaction[["min"]] = lmin
        local_inflaction[["max"]] = lmax
        # se fare il plot just to check
        if (do_plot){
             ggplot(data=p, aes(x=age, y=get(col_name))) + 
            geom_line() +
            geom_point()+
            geom_point(data=p[lmin,], aes(x=age, y=get(col_name)),fill="black",color="black",size=3,shape=23)+
             geom_point(data=p[lmin,], aes(x=age, y=get(col_name)),fill="red",color="black",size=3,shape=23)+
            #geom_point(data=p[lmin,], aes(x=age, y=get(col_name)),color="white",size=9,shape=4)+
            geom_point(data=p[lmax,], aes(x=age, y=get(col_name)),fill="black",color="black",size=3,shape=23)+
            geom_point(data=p[lmax,], aes(x=age, y=get(col_name)),fill="yellow",color="black",size=3,shape=23)+
            #geom_point(data=p[lmin,], aes(x=age, y=get(col_name)),color="white",size=9,shape=4)+
            #geom_line(data=p, aes(x=age, y=pred),color="blue")+
            theme_minimal()->P
            local_inflaction[["plot"]] = P
        }

        return(local_inflaction)
}

#######################################################
# Calcolo minimo locale  (su tutta la curva ?)
########################################################
 
get_period_under_curve = function(p,day_selected ) {
        #day_selected = 1
        e = sign(p)
        e =c(e, e[length(e)]*-1) # metti un segno negativo per salvarlo se c'è un period in row
        x=0
        many = c()
        i=1
        day_selected = as.integer(day_selected)
        flag = c()
        done = 1
        # quanti giorni sono sotto la curva
        while (i < length(e) ) {

                if(e[i] ==-1 & e[i+1]==-1) {
                    x = x + 1   
                    #print("negative trend")
                } 
                if (e[i] ==-1 & e[i+1]==1 ) { # ho capito l'errore se è ultimo non viene salvato
                    if(x > day_selected) {
                            many = c(many,(i-x):i)
                            flag = c(flag,rep(done,length((i-x):i)))
                          #  print("grande trend negativo")
                            done=1+done
                            }
                    x = 0
                        }
                 #cat(e[i],x,i,"\n")
                i=i+1

        }

        period_info = list()
        period_info[["flag"]] <- flag
        period_info[["obs"]] <- many


return(period_info)


}

################################################################
### FUNCTION TO CALCULATE CONSECUTIVE PERIOD UNDER THE CURVE ###
################################################################

# questa funzione lavora sia con i giorni che con i peridi di 
# seguito


#"""
#modificarla e considerla in giorni se mancano giorni (non considecutivi li considero il contratio)
#"""


# chiedi a tiezzi se è giusto (rolling median by day with function for impute data)
my_roll_median_by_days <- function(x=tmp,n_days=1,n=3){

#n=3
tmp=tmp[order(tmp$age),]
if(n%%2==0){
    cat("put fair number!!\n")
    break
}
n=n-1

i <- 1
r <- NULL
ini <-NULL
fin <- NULL
x=tmp$Weight
tmp$mark = as.integer(tmp$giorni_continuo/n_days )
tmp$mark = tmp$mark - min(tmp$mark) +1
mark=tmp$mark #(nb mark è il vettore dei giorni che ci sono se non ci sono automaticamene me li schippa)
umark=unique(mark)
umark[diff(umark)>1]


repeat {
  
  da=umark[umark==i]
  #x_da=x[da]
  mark_i = i
  if(length(da)==0) {
        da=max(umark[umark<=(i)])  # prendi il valore piu vicino
   }

    a=umark[umark==(i + n)]
    # y_da=x[a]
    mark_f = i+n
    
    if(length(a)==0) {
        if (!any(umark>=(i+n)) ) {
            break # se manca perche è ultimo 
        }
        a=min(umark[umark>=(i+n)])  # se manca perche buco
        
    }  
    
  # slvo i valor che tericamente dovrebbero avaere
  ini[i] <- i
  fin[i] = i+n
  val=x[mark %in% c(da:a)]
  r[i] <- median(val)

  i <- i + 1
  
  
}


rr=c(rep(NA,length(mark)))
#create correct vector of veught
for(i in 1:length(ini)){
# assegno by median definition
    f=median(c(ini[i],fin[i]))
    rr[mark==f] = r[i]

}

return(rr)


}


############################################################
# Quando ho tutte i valori days and flag faccio la funzione #
#     che mi colleziona tutti i possibili valori            #
#############################################################

collect_phenotype_days = function(p,many,flag,col_name) {

indicator_p = data.frame("perido"=unique(flag),
               "lag1"=NA,
               "days"=NA,
               "n_obs"=NA,
               "sum_of_error"=NA,
               "agei"=NA,"agef"=NA,
               "periodo_vicino"=NA)

head(indicator_p)


# dai valori sotti la curva mi estraggo alcuni parametri

#--------------------
# SISTEMATO FINO A QUA
#--------------------

for (i in unique(flag)) {

     lag1=acf(p[many[flag == i],col_name],pl=FALSE)$acf[2]
     # controlla che non ci siano buchi temporali altrimenti potrebbe sfalsare il
     # risultato (tutti meno distanti di un giorno)
     date_perido = p[order(p$mark),][many[flag == i] ,]$mark * ogni_tot_day
     diff_days = max(date_perido)-min(date_perido)
     # differenza con i giorni del perido
     if( all(as.integer(diff_days))  < ogni_tot_day )   {P="si"}else{P="no"}
     # data ingresso (o data di intercetta con la curva )
     di=p[order(p$age),][many[flag == i] ,][1,]$age 
     # data uscita
     df=p[(order(p$mark)),][many[flag == i] ,][length(many[flag == i]),]$age
     # quanto sta sotto
     how_observation = length(flag[flag == i])
     # "integrale" della curva sotto (non standadizata)
     how_much = sum(p[many[flag == i],col_name])#%*%p[many[flag == i],]$error
     
     indicator_p[indicator_p$perido==i,2:ncol(indicator_p)] <- 
     c(lag1,diff_days,how_observation,how_much,di,df,P)
     # integer in r
}   
    
    return(indicator_p)         
}
######################################################
# funzione generale quando si tratta di giorni
########################################################

# prediction
#col_name="error"
info_x_days = function(p,col_name,daysinrow=1,do_plot=TRUE,boxt=FALSE,days_consecu) {
        p=as.data.frame(p)
        p=p[!is.na(p[col_name]),]

        if(boxt){
            p[,col_name]=box_coxT(p[,col_name])
        } 

        p=p %>% arrange(mark)
        
        lag1=acf(p[,col_name], lag=1, pl=FALSE)$acf[2]
        lag5 = acf(p[,col_name], lag=5, pl=FALSE)$acf[6]
        mse = (t(p[,col_name])%*%(p[,col_name]))*(1/nrow(p)) 
        var = var(p[,col_name])
        
        period_info=get_period_under_curve(p[,col_name],day_selected = days_consecu)
        flag = period_info[["flag"]] #identificazione nel numero dei periodo
        many = period_info[["obs"]] # numero di righe sotto il dataset
       #  print(length(period_info))  
#------------------------------------------------------------------------------------------------------------------------#
# collect infomation about period (puo essere che nelle moving median non ci siano a causa delle eccesiva approsimazione )
#------------------------------------------------------------------------------------------------------------------------#
        if(length(period_info)==0) {
            # cat("  non ci sono peridi di ", obs_in_row,"\n")
             under_curve_whole = NULL
             area_uc = list()
             area_uc[["Plot"]] <-NULL
             local_min_e_max = NULL
             indicator_p = NULL
             okok = area_uc

            } else {

#out
        indicator_p = collect_phenotype_days(p,many,flag,col_name)
        area_uc = get_area_under_curve_days(p,many,col_name,flag,T)
        indicator_p[,"area_uc"] <- area_uc[["area_UC"]]
        
          
        okok=local_inflaction_point_days(p,col_name,T)
        local_min_e_max = list()
        local_min_e_max[["min"]] = okok[[c("min")]]
        local_min_e_max[["max"]] = okok[[c("max")]]
        }
#----------------------------------------------------------------#
# parte due regressione basata sulle mediane di ogni tot giorni  #
#----------------------------------------------------------------#
            output = list()

          #  output[["acc"]] <- slope 
            output[["mse"]] <- mse
            output[["var"]] <- var
            output[["lag1"]] <- lag1
            output[["lag5"]] <- lag5
            output[["local_min_max"]] <- local_min_e_max
            output[["period_under_curve"]] <- indicator_p

            if(do_plot==TRUE) {
                output[["plot_info"]][["local_min_max"]] <- okok[["plot"]]
                output[["plot_info"]][["under_curve"]]  <- area_uc[["Plot"]]
            }

            return(output)
}


my_roll_median_by_days_class <- function(tmp=p,x="error",n=3){

#n=3
tmp=tmp[order(tmp$mark),]
if(n%%2==0){
    cat("put fair number!!\n")
    break
}
n=n-1

i <- 1
r <- NULL
ini <-NULL
fin <- NULL
x=tmp[,x]
mark  = tmp$mark - min(tmp$mark) +1
#(nb mark è il vettore dei giorni che ci sono se non ci sono automaticamene me li schippa)
umark=unique(mark)
umark[diff(umark)>1]

repeat {
  
  da=umark[umark==i]
  #x_da=x[da]
  mark_i = i
  if(length(da)==0) {
        da=max(umark[umark<=(i)])  # prendi il valore piu vicino
   }

    a=umark[umark==(i + n)]
    # y_da=x[a]
    mark_f = i+n
    
    if(length(a)==0) {
        if (!any(umark>=(i+n)) ) {
            break # se manca perche è ultimo 
        }
        a=min(umark[umark>=(i+n)])  # se manca perche buco
        
    }  
    
  # slvo i valor che tericamente dovrebbero avaere
  ini[i] <- i
  fin[i] = i+n
  val=x[mark %in% c(da:a)]
  r[i] <- median(val)

  i <- i + 1
  
}


rr=c(rep(NA,length(mark)))
#create correct vector of veught
for(i in 1:length(ini)){
# assegno by median definition
    f=median(c(ini[i],fin[i]))
    rr[mark==f] = r[i]

}

return(rr)


}


# prova outlayer dectection %>% ungroup()


get_outlayer = function(MM) {
#library(solitude)
    FIT=as.data.frame(MM[,phenotype[ixx]])
    names(FIT)="A"

    library(isotree)

    model <- isolation.forest(FIT, ndim=1, ntrees=15, nthreads=1)
    scores <- predict(model, FIT)
    FIT[scores > 0.5,"TYPE"] = "OUTLAYER"
    FIT[scores <= 0.5,"TYPE"] = "NORMAL"

    #FIT %>% ggplot(aes(x=1:nrow(FIT),y=A,color=TYPE))+
    #geom_point()

 # MM[,c("FCD","pred_quantile_0.05")] %>% 
  #          mutate(id=row.names(MM)) %>% reshape2::melt(id="id") %>% 
  #  ggplot(aes(x=as.numeric(id),y=value,color=variable))+
  #  geom_point()

    FIT[,"TYPE2"]="NORMAL"
    FIT[MM[,phenotype[ixx]] - MM[,"pred_quantile_0.05"] < 0,"TYPE2"]="OUTLAYER"
    FIT[MM[,phenotype[ixx]] - MM[,"pred_quantile_0.95"] > 0,"TYPE2"]="OUTLAYER"

    
    PASS=list()
    FIT = cbind(FIT,MM)
    PASS[["ISOLATION_FOREST"]] = FIT[FIT$TYPE=="OUTLAYER","age"]
    PASS[["QUANTILE_REGRESSION"]] = FIT[FIT$TYPE2=="OUTLAYER","age"]
#print("done")
return(PASS)
}
