# Supplementary material for: A first characterization of the microbiota-resilience link in swine
Source: Microbiome. 2024 Mar 15;12:53. doi: 10.1186/s40168-024-01771-7 (PMC10941389; doi:10.1186/s40168-024-01771-7)
Supplement: Supplementary file 4 — Additional file 3. [file 40168_2024_1771_MOESM3_ESM.zip › script_to_upload/new_macro_function.R]

source("script/new_function.R")
require("ggplot2")


#######################################
# serie di funzioni per calcolarmi le varianze
########################################

# funzione che mi filtra in base alle informazioni
filter_period  = function(tmp,period_info,mindays,minobs) {

        # filtra in base alle opzioi (numero minimo di giorni e numero minimo di osservazini)
            many = period_info[["obs"]]
            flag = period_info[["flag"]]

            collect=NULL
            for(o in unique(flag)) {
                  collect[o] = as.numeric(difftime( max(tmp[many[flag==o],]$agesatta_Entrata) ,min(tmp[many[flag==o],]$agesatta_Entrata),units="days"))
                }

            period_info[["may_days_flag"]] = collect

            keep=unique(flag)[period_info[["may_days_flag"]] > mindays ]
            mask1=flag %in% keep
          
            keep=names(table(flag)[table(flag)> minobs])
            mask2=flag %in% keep
            
            masktot=mask2  & mask1           
            many=many[masktot]
            flag =flag[masktot]

            period_info[["obs"]] = many
            period_info[["flag"]] = flag


            return(period_info)

}

linear_model_lbd = function(p=p,pheno,eff) {
        # get predicted 
        # cat("linear model")
    
        p=as.data.frame(p)
        p=p[!is.na(p[pheno]),]
        if(nrow(p) < 5) {
            return(NULL)
         } else {

        fmrl = formula(paste(pheno,"~",eff))
        model = predict(lm(data = p, fmrl ), interval = 'confidence')#$lwr
        
      #  p$lbd = model
        return(model)
         }

}


linear_model2 = function(p=p,pheno,eff) {
        # get predicted 
        # cat("linear model")
    
        p=as.data.frame(p)
        p=p[!is.na(p[pheno]),]
        if(nrow(p) < 5) {
            return(NULL)
         } else {

        fmrl = formula(paste(pheno,"~",eff))
        model = coef(lm(data = p, fmrl ))
        
        p$pred_linear = (p[[eff]] * model[[2]]) + model[[1]]
        return(p)
         }

}

quantile_regression = function(p=p,pheno,eff,tau=0.05) {
        # get predicted 
        # cat("linear model")
        require(quantreg)
        
        p=as.data.frame(p)        
        p=p[!is.na(p[pheno]),]
        
        if(nrow(p) < 5) {
            return(0)
         } else {

        fmrl = formula(paste("(",pheno,")","~","(",eff,")"))
        model = rq(data = p, fmrl, tau=tau)
        p[,paste0("pred_quantile_",tau)]= predict.rq(model,p)
        return(p)
         }
}

moving_median_model2 = function(p=p,pheno,eff,mm) {

        p=as.data.frame(p)
         p=p[!is.na(p[pheno]),]
         if(nrow(p) < 7) {
            return(0) 
            }else {
         
        fmrl = formula(paste(pheno,"~",eff))
        model = coef(lm(data = p, fmrl ))
        
     
        p[,paste0("pred_mm_",mm)] <- my_roll_median_by_days_class(tmp=p,pheno,n=mm)


    return(p)
            }    
    }


spiline_model2 = function(p=p,pheno,eff) {
       
        require(splines)
        p=as.data.frame(p)
         p=p[!is.na(p[pheno]),]
         if(nrow(p) < 5) {
            return(0)
         } else  {
    
    fmrl = paste(pheno," ~ ","bs (",eff,",df=3)" )
    spline_model <- lm(  fmrl, data = p)
            # salvati il spline models
    p$pred_SP <- model.matrix(spline_model) %*% coef(spline_model)
    return(p)
         }
    }


knot_spline_model2 = function(p=p,pheno,eff) {
         require(npreg)
            # cat("spiline models:  ")
            ##### prediction with classical models ####
        p=as.data.frame(p)
        p=p[!is.na(p[pheno]),]
        if(nrow(p) < 5) {
            return(0)
         } else  {
        
        mod.ss <- ss(y=p[,pheno],x=p[,eff],method="GCV",m=2,tol=1e-8)
            # salvati il spline models
        p$pred_KSP <- mod.ss$y
        knot=length(mod.ss$fit$nk)
        output=list(p,knot)
        return(output)
         }

}
# prova questo metodo invece: https://github.com/goepp/aspline


transform_in_days = function(phen_he,ogni_tot_day){

        phen_he$mark = NA
        
        for (i in unique(phen_he$anim)) {

                tmp=phen_he[phen_he$anim==i,]
                tmp_m = as.integer(1 + (tmp$age - min(tmp$age))/ogni_tot_day )
                phen_he[phen_he$anim==i,"mark"] = tmp_m
        }
        
        phen_he = phen_he %>% group_by(anim,P) %>% mutate(mark_P = 1 + mark-min(mark))
        phen_he = as.data.frame(phen_he)
        return(phen_he)

}


BUILT_PRED = function(MM) {

    MM = MM %>% arrange(age)
    MM=MM[!is.na(MM[,phenotype[ixx]]),]
    
    if(nrow(MM)<10) {
      S=NULL
      return(S)
    } else {
    
    MM$pred_base = MM[,phenotype[ixx]]
    MM = linear_model2(MM,phenotype[ixx],eff[ixx])
    
    for (sss in sample_moving_median) {
        MM = moving_median_model2(MM,phenotype[ixx],eff[ixx],sss)
    }
    
    MM = spiline_model2(MM,phenotype[ixx],eff[ixx])

    MM = knot_spline_model2(MM,phenotype[ixx],eff[ixx])
    knot=MM[[2]]
    MM=MM[[1]]
    
    MM = quantile_regression(MM,phenotype[ixx],eff[ixx],.5)
    MM = quantile_regression(MM,phenotype[ixx],eff[ixx],.05)
    MM = quantile_regression(MM,phenotype[ixx],eff[ixx],.95)
    
    pred = grep("pred_",names(MM),value=TRUE)  
    no_pred = c("pred_linear","pred_quantile_0.5","pred_quantile_0.05","pred_quantile_0.95")
    kpred = pred[!pred %in% no_pred]
    new_name=gsub("pred","error",kpred)
    MM[,new_name] = MM[,kpred]  - MM[,"pred_linear"]  
    }
return(MM)
}


PLOT_RES_pred=function(MM) {

    MM[,c("age",phenotype[ixx],grep("pred_",names(MM),value=TRUE)[-1] )] %>% 
            rename(pred_base = 2) %>%
                        reshape2::melt(id="age") %>% 
                        filter(!variable %in% c("pred_linear","pred_quantile_0.5","pred_quantile_0.05"))%>%
                         ggplot() +
                         geom_line(aes(x=age,y=value,color=variable))+
                         facet_wrap(~variable,ncol=2)+
                         geom_point(data=MM,aes(x=age,y=get(phenotype[ixx])),size=2,color=I("black"))+
                         geom_point(data=MM,aes(x=age,y=get(phenotype[ixx])),size=1,color=I("white"))+
                         theme(legend.position='none')->P1
P1+                         
                         geom_point(data=MM,aes(x=age,y=pred_linear),size=1,color=I("red")) -> P1

    MM[,c("age",grep("error_",names(MM),value=TRUE))] %>% 
                        reshape2::melt(id="age") %>% 
                        filter(!variable %in% c("error_quantile","error_quantile_0.05")) %>% 
                         ggplot() +
                         geom_line(aes(x=age,y=value,color=variable))+
                         geom_point(aes(x=age,y=value,color=variable))+
                         geom_hline(yintercept=0,color="red") + 
                         facet_wrap(~variable)+
                         theme(legend.position='none') -> P2

    return(list(P1,P2))
}


sp_knots=function(MM) {
     knot_spline_model2(MM,phenotype[ixx],eff[ixx])
    knot=MM[[2]]
    return(knot)
}


collect_results= function(MM) {
    
    knots=sp_knots(MM)
    ol=get_outlayer(MM) 
    
    FF=grep("error",(names(MM)),value=TRUE)
    TMP=list()
    #FF=FF[-grep("quantile",FF)]
    for(i in 1:length(FF)) {
        TMP[[FF[i]]]   = info_x_days(MM,FF[i],daysinrow=1,
                            do_plot=do_plot,boxt=FALSE,days_consecu)
        #TMP[[FF[i]]] = info_x_days(MM,FF[i])

        
        TMP[["point"]] = nrow(MM)
    }
    
    TMP[["knot"]]  = sp_knots(MM)
    TMP[["outlayer"]]= ol

    if(do_plot) {
        TMP[["plot_pred"]] = PLOT_RES_pred(MM)
    }
    return(TMP)
    }


main_function = function() {
    #cl <- makeCluster(detectCores()-5)
    x = list()
    animmm=unique(PP$anim)
    hh=length(unique(PP$anim))
    pb = txtProgressBar(min = 0, max = hh, style = 3, width = 50,char = "=") 
    #hh=20
    for(aa in 1:hh) {
        MM=PP[PP$anim==animmm[aa],]
        MM=MM[!is.na(MM[,phenotype[ixx]]),]
        if(nrow(MM)>10) {
            MM=BUILT_PRED(MM)
            x[[animmm[aa]]]=collect_results(MM)
            print(aa)
        }
        setTxtProgressBar(pb, aa)
    }
 return(x)
}


main_function_mcore = function() {
    library(parallel)
    #cl <- makeCluster(detectCores()-5)
    x = list()
    animmm=unique(PP$anim)
    hh=length(unique(PP$anim))
    pb = txtProgressBar(min = 0, max = hh, style = 1, width = 3,char = "=") 
    #hh=20
f2=function(MM) suppressPackageStartupMessages(BUILT_PRED(MM))
f=function(aa) {
        MM=PP[PP$anim==animmm[aa],]
        MM=MM[!is.na(MM[,phenotype[ixx]]),]
        if(nrow(MM)>10) {
            MM=f2(MM)
            #x[[animmm[aa]]]=
            x=collect_results(MM)
        }
        setTxtProgressBar(pb, aa)

 return(x)
 }
  x=mclapply(1:hh, f,mc.cores=detectCores()-5)
  names(x)=animmm
  return(x)
}


############################################################à#
# function post phenoptype extraction 
################################################################


convert_some_phenotype_in_scalar_days = function(K) {
    
    variability_growth_period=K
    
    for (i in names(variability_growth_period)) {
  
  animals = variability_growth_period[[i]]
   
  nnn=names(animals)[grep("error",names(animals))]
  #print(nnn)
  if(length(animals[["base"]]) != 2) {
  
  for (h in nnn ) {
  
  # area UC
  tmp=animals[[h]][["period_under_curve"]]
  
  if(length(tmp) > 0) {
                                            
    variability_growth_period[[i]][[h]][["n_period"]]=nrow(tmp)
    variability_growth_period[[i]][[h]][["sum_days"]]=sum(abs(as.numeric(tmp$days)))
    variability_growth_period[[i]][[h]][["sum_error"]]=sum(abs(as.numeric(tmp$sum_of_error)))
    # ecco qua ho sbagliato 
    variability_growth_period[[i]][[h]][["sum_area_auc"]]=sum(abs(as.numeric(tmp$area_uc)))
    variability_growth_period[[i]][[h]][["max_days"]]=max(abs(as.numeric(tmp$days)))
     variability_growth_period[[i]][[h]][["max_area_auc"]]=max(abs(as.numeric(tmp$area_uc)))
  
  } else {
        variability_growth_period[[i]][[h]][["n_period"]]=0
        variability_growth_period[[i]][[h]][["sum_days"]]=0
        variability_growth_period[[i]][[h]][["sum_error"]]=0
        variability_growth_period[[i]][[h]][["sum_area_auc"]]=0
        variability_growth_period[[i]][[h]][["max_days"]]=0
  }
  
  # local min max db
  tmp=animals[[h]][["local_min_max"]]
  if(length(tmp) > 0 ) {
    
    variability_growth_period[[i]][[h]][["sum_min"]]=length(tmp$min)
    variability_growth_period[[i]][[h]][["sum_max"]]=length(tmp$max)
   
   } else {
    variability_growth_period[[i]][[h]][["sum_min"]]=0
    variability_growth_period[[i]][[h]][["sum_max"]]=0
   }
 }
}
}
return(variability_growth_period)
}


save_period =  function(results_tmp) {
    variability_growth_linear=results_tmp
    ani=names(variability_growth_linear)
    
    predicted=names(variability_growth_linear[[ani[1]]])
    predicted=predicted[grep("error",predicted)]
    
    metriche=names(variability_growth_linear[[ani[1]]][[predicted[1]]])
   # toglio cio che non è lineare
    metriche=metriche[!metriche %in% c("local_min_max","period_under_curve","plot_info")]
  
    df=as.data.frame(matrix(nrow=length(ani),ncol= 3))
    tot = data.frame()
    for( animal in 1:length((ani)) ) {
             continuos=variability_growth_linear[[animal]]
             for (sx in 1:length(predicted)) {
                pp=continuos[[predicted[sx]]]$period_under_curve$agei
                if (length(pp)!=0) {
                    ppp=continuos[[predicted[sx]]]$period_under_curve$agef
                    area=continuos[[predicted[sx]]]$period_under_curve$area_uc
                    tmp = data.frame(anim=ani[animal],"pred"=predicted[sx],"area"=area,"fi"=pp,"fp"=ppp)                
                    tot=rbind(tmp,tot)
                 }
             }
            
    }
    
    return(tot)
}

    #df = as.data.frame(apply(df,2,as.numeric))


convert_tab_days = function(results_tmp) {
    
    variability_growth_linear=results_tmp
    ani=names(variability_growth_linear)

    predicted=names(variability_growth_linear[[ani[1]]])
    predicted=predicted[grep("error",predicted)]
    
    metriche=names(variability_growth_linear[[ani[1]]][[predicted[1]]])
   # toglio cio che non è lineare
    metriche=metriche[!metriche %in% c("local_min_max","period_under_curve","plot_info")]
  
    df=data.frame(as.data.frame(matrix(nrow=length(ani),ncol=(length(predicted))*length(metriche) ) ))
    tmp=apply(expand.grid(predicted, metriche), 1, paste, collapse="_")
    names(df) = tmp
    #df = as.data.frame(apply(df,2,as.numeric))
head(df)
# TRANSFORM TO A FUNCTION


df$anim = ani
for (yy in 1:length(ani) ) {

     animal = ani[yy]
     continuos=variability_growth_linear[[animal]]

if(length(continuos$linear) != 2) {
for (i in 1:length(predicted)) {
        if(predicted[i] %in% c("negative_p","tot_p")) {
            print(length(predicted))
              df[df$anim==animal,predicted[i]] = continuos[[predicted[i] ]]
        } else { 

            for (ii in 1:length(metriche)) {
        
                add = continuos[[predicted[i]]] [[metriche[ii]]]

            
            if(length(add) > 0) {
                col=match(paste(predicted[i],metriche[ii],sep="_"),names(df))
            
                df[df$anim==animal,col] = add
            
            }
            }
     }
  }
}
}

head(df)

for (i in df$anim){
      df[df$anim==i,"nknots"] = length(variability_growth_linear[[i]][["knot"]])
      pp = variability_growth_linear[[i]][["point"]]
      if(length(pp)>0) {df[df$anim==i,"point"] = pp} else  {df[df$anim==i,"point"] = 0}    
  }


head(df)

var = grep("var",names(df),value = T)
sd = gsub("var","sd",var)
lnVar = gsub("var","LnVar",var)
  
mse = grep("mse",names(df),value = T)
rmse = gsub("mse","rmse",mse)
  
perid = grep("period",names(df),value = T)
sum_min=grep("sum_min",names(df),value = T)
sum_max = grep("sum_max",names(df),value = T)


df[,sd] = sqrt(df[,var])
df[,lnVar] = log(df[,var])
n=df[,"point"]
df[,rmse] = sqrt(df[,mse])

df[,paste0(perid,".std")]   = df[,perid]/ n
df[,paste0(sum_min,".std")] = df[,sum_min]/n
df[,paste0(sum_max,".std")] = df[,sum_max]/n

names(df)=gsub("error_","",names(df))

return(df)

}


#####################
# SET THEME GGPLOT2
#####################
theme_set(
   theme_light()+ 
    theme(title =element_text(size=16),
#       legend.position="none",
  plot.margin = margin(1, 1, 1, 1, "cm"),
        legend.text = element_text(colour="black",size = 16,color='black'),
        axis.text.y = element_text(size=10, color='black'),
        axis.text.x = element_text(size=10, color='black'),
        axis.title.x = element_text(size=10,color='black'),
        axis.title.y = element_text(size=10,color='black'),
        axis.line.x = element_line(colour = "black", size = 1),
        axis.line.y = element_line(colour = "black", size = 1),
        axis.ticks = element_line(colour = "black", size = 1)) 
        )


sf=theme_light()+ 
    theme(title =element_text(size=10),
  plot.margin = margin(1, 1, 1, 1, "cm"),
        legend.text = element_text(colour="black",size = 10,color='black'),
        axis.text.y = element_text(size=10, color='black'),
        axis.text.x = element_text(size=10, color='black'),
        axis.title.x = element_text(size=10,color='black'),
        axis.title.y = element_text(size=10,color='black'),
        axis.line.x = element_line(colour = "black", size = 1),
        axis.line.y = element_line(colour = "black", size = 1),
        axis.ticks = element_line(colour = "black", size = 1)) 
