# Supplementary material for: A first characterization of the microbiota-resilience link in swine
Source: Microbiome. 2024 Mar 15;12:53. doi: 10.1186/s40168-024-01771-7 (PMC10941389; doi:10.1186/s40168-024-01771-7)
Supplement: Supplementary file 4 — Additional file 3. [file 40168_2024_1771_MOESM3_ESM.zip › script_to_upload/par_days_nuovo.R]

# par file to read to start the cleaning process
parfile =  list()


parfile[["do_plot"]] = FALSE
parfile[["days_in_row"]] = 2  # minimum number of observations to consider them valid (old thing but I need it)
parfile[["sample_moving_median"]] = c(3, 5, 7) # moving medians to consider
parfile[["how_min_days"]] = 1 # minimum number of days to consider a negative period
parfile[["how_min_obs"]] = 1 # minimum number of observations to consider a negative period
parfile[["fai_boxcox"]] = TRUE # standardize data 
parfile[["cada_tot_dia"]] = c(1, 3) # for time-related variables, signal every how many days
parfile[["numero_minimo_di_punti"]] = 10
parfile[["standardize_by_weight"]] = FALSE   # each error is weighted by the predicted period, otherwise, heavier ones have more influence
parfile[["buchi"]] = 5
parfile[["min_days_spent"]] = 10
parfile[["standardiza_stessi_giorni"]] = TRUE
parfile[["days_consecu"]] = 1  # how many days to consider a period below the curve 

getwd()

par_to_write = list()
for (i in 1:length(parfile)) {
     par_to_write[[i]] = paste(names(parfile[i]), parfile[i], sep = "=")
}

parfile[["do_plot"]] = FALSE
parfile[["days_in_row"]] = 2  # minimum number of observations to consider them valid (old thing but I need it)
parfile[["sample_moving_median"]] = c(3, 5, 7)
