# Supplementary material for: A first characterization of the microbiota-resilience link in swine
Source: Microbiome. 2024 Mar 15;12:53. doi: 10.1186/s40168-024-01771-7 (PMC10941389; doi:10.1186/s40168-024-01771-7)
Supplement: Supplementary file 4 — Additional file 3. [file 40168_2024_1771_MOESM3_ESM.zip › script_to_upload/README.txt]

--- Function Files ---

1. function_micro_MODELS.R:
   - Description: This file contains functions that are used in mixed models and contain pedigree data.

2. new_function.R:
   - Description: A set of functions necessary for the file 'new_function_macro.R'. These functions may include calculations such as local minimum count or areas under the curve.

3. new_function_macro.R:
   - Description: This file contains a set of functions used to clean the data and estimate various resilience indicators.

4. par_days_nuovo.R:
   - Description: This file contains all the parameters necessary to run the SCRIPT1_respheno.R script.

--- Scripts for Resilience Indicator Estimation ---

5. SCRIPT1_respheno.R:
   - Description: This script performs data editing and estimates resilience parameters along with other productive traits for all animals and in all periods.

6. SCRIPT2_respheno.R:
   - Description: This script extracts only the phenotypes used in the study.

7. SCRIPT3_Supplementary.R:
   - Description: This script contains mixed models to perform LSMEAS (Least Squares Mean Estimates of Additive Genetic Values) of breed effects.

--- Microbiome Analysis Scripts ---

8. SCRIPT4_Alpha_Permanova_and_PLS-DA:
   - Description: This script performs alpha diversity analysis, permutational multivariate analysis of variance (Permanova), and Partial Least Squares Discriminant Analysis (PLS-DA) for the four resilience indicators.

9. SCRIPT5A_ANCOMB_LINEAR_ASV:
   - Description: This script implements Analysis of Composition of Microbiomes (ANCOM) with linear models for Amplicon Sequence Variants (ASV) data. ANCOM is used to identify differentially abundant taxa between groups or conditions.

10. SCRIPT5B_ANCOMB_CLASS_ASV.R:
    - Description: Similar to SCRIPT5A, this script uses ANCOM for Amplicon Sequence Variants (ASV) data, but it specifically focuses on identifying taxa that are associated with different classes or categories within your data.

11. SCRIPT5C_ANACOMB_LINEAR_ASV.R:
    - Description: This script utilizes Analysis of Composition of Microbiomes (ANCOM) with linear models for Amplicon Sequence Variants (ASV) data. It is designed to identify taxa with differential abundance between groups or conditions based on a linear modeling approach.

12. SCRIPT5D_ANACOMB_CLASS_KEGG.R:
    - Description: Similar to SCRIPT5C, this script employs Analysis of Composition of Microbiomes (ANCOM) with linear models for Amplicon Sequence Variants (ASV) data. However, it specifically focuses on identifying taxa associated with different classes or categories and their potential functional roles based on KEGG annotations.

13. SCRIPT6_MICROABILITY.R:
    - Description: This script is dedicated to run kernel regression models and microability estimation
