# Supplementary material for: A first characterization of the microbiota-resilience link in swine
Source: Microbiome. 2024 Mar 15;12:53. doi: 10.1186/s40168-024-01771-7 (PMC10941389; doi:10.1186/s40168-024-01771-7)
Supplement: Supplementary file 4 — Additional file 3. [file 40168_2024_1771_MOESM3_ESM.zip › script_to_upload/SCRIPT1_respheno.R]

# Load data files
load("data/dt1.RData")  # Pedigree and information
load("data/dt2.RData")  # In vivo performance
load("data/dt3.RData")  # Post-mortem performance
load("data/dt4.RData")  # Microbiome sampling dates
load("data/dt5.RData")  # Post-mortem performance
load("data/dt6.RData")  # Microbiome sampling dates

# Merge datasets dt1 and dt2 based on the 'anim' column
dt12 = merge(dt1, dt2, by = "anim")
head(dt12)

# Check the length of 'anim' and the number of unique values
length(dt12$anim)
length(unique(dt12$anim))

# Calculate the minimum age per 'anim'
mina = dt12 %>% group_by(anim) %>% summarize(s = min(age))

# Calculate the maximum age per 'anim'
maxa = dt12 %>% group_by(anim) %>% summarize(s = max(age))

# Print a message
cat("Part one creates a continuous variable\n")

# Calculate the number of seconds in a day
seconds_day = 24 * 60 * 60

# Convert 'EventDate' to POSIXct format
data_esatta = as.POSIXct(as.numeric(dt12$EventDate) * seconds_day, origin = "1970-01-01")

# Calculate 'data_esatta_Entrata=exact date of entrence in second' by adding 'EntryTime' in seconds
dt12$data_esatta_Entrata = as.POSIXct((as.numeric(dt12$EventDate) * seconds_day) + dt12$EntryTime, origin = "1970-01-01")

# Check for a mask condition and add a day in seconds to 'ExitTime'
mask = dt12$ExitTime - dt12$EntryTime < 0
dt12[mask, ]$ExitTime = dt12[mask, ]$ExitTime + seconds_day

# Convert 'ExitTime' to POSIXct format
dt12$data_esatta_Uscita = as.POSIXct((as.numeric(dt12$EventDate) * seconds_day) + dt12$ExitTime, origin = "1970-01-01")

# Calculate 'giorni_continuo= second of animals in the performnce test' based on time difference
dt12 = dt12 %>% group_by(anim) %>%
  dplyr::mutate(giorni_continuo =
    (1 / seconds_day) * (as.numeric(data_esatta_Entrata) - min(as.numeric(data_esatta_Entrata)))
  ) %>%
  ungroup() %>%
  as.data.frame()

# Print a message
cat("Part two: data editing and obtain phenotypes\n")

# Call a function 'clean_like_dekkers' (assuming it's defined elsewhere)
dt12 = clean_like_dekkers(dt12)

# Check the length of 'anim' and the number of unique values
length(dt12$anim)
length(unique(dt12$anim))

# Calculate the minimum age per 'anim' again
mina = dt12 %>% group_by(anim) %>% summarize(s = min(age))

# Calculate the maximum age per 'anim' again
maxa = dt12 %>% group_by(anim) %>% summarize(s = max(age))

# Print the mean and standard deviation of minimum ages
cat("Mean of minimum ages: ", mean(mina$s), "; Standard Deviation: ", sd(mina$s), "\n")

# Print the mean and standard deviation of maximum ages
cat("Mean of maximum ages: ", mean(maxa$s), "; Standard Deviation: ", sd(maxa$s), "\n")


# Calculate various phenotypic variables in daily basis
phen_he = dt12 %>% group_by(anim, age) %>% summarize(
  FCD = sum(Consumption, na.rm = TRUE),
  OCTD = sum(occupation_time, na.rm = TRUE),
  RFID = median(ExitWeight, na.rm = TRUE),
  PRESFI = median(ExitWeight / EntryWeight, na.rm = TRUE) * 100,
  ADFR = median(Consumption / occupation_time, na.rm = TRUE),
  ANVD = n(),
  Weight = median(Weight, na.rm = TRUE),
  TSE = (sum(occupation_time) / secondi_day) * 100,
  AFIV = median(Consumption, na.rm = TRUE),
  AOTV = median(occupation_time, na.rm = TRUE)
) %>% ungroup()

# Arrange the data by 'age' within each 'anim'
phen_he = phen_he %>% arrange(age)

# Calculate 'diff' and 'ADG'
phen_he = phen_he %>% group_by(anim) %>% 
  mutate(diff = c(NA, diff(age))) %>% 
  ungroup() %>% arrange(anim)

# Calculate 'Dw' and 'ADG'
phen_he = phen_he %>% group_by(anim) %>% arrange(age) %>% 
  mutate(Dw = c(NA, diff(Weight)), ADG = Dw / diff)

# Calculate 'age1' as 'age' minus the minimum 'age' per 'anim'
phen_he = phen_he %>% group_by(anim) %>% mutate(age1 = age - min(age))

# Calculate 'FCR' as 'ADG' divided by 'FCD'
phen_he = phen_he %>% group_by(anim) %>% mutate(FCR = ADG / FCD)

# Calculate cumulative sum of 'FCD' divided by 1000 and add it to 'CMSUM'
phen_he = phen_he %>% group_by(anim) %>% arrange(age) %>% 
  mutate(CMSUM = cumsum(FCD) / 1000) %>%
  ungroup() %>% arrange(anim, age) %>%
  as.data.frame()

# Print a message
cat("Additional data cleaning\n")

# Set the value of 'ogni_tot_day'
ogni_tot_day = 1

# Filter out rows with NA values in the 'age' column
phen_he = phen_he[!is.na(phen_he$age),]

# Apply 'classifica_in_periodi' function to classify data into periods
phen_he = classifica_in_periodi(phen_he)

# Apply 'transform_in_days' function to classify data into days
phen_he = transform_in_days(phen_he, 1)

# Select relevant columns from 'dt12' and distinct values
to_merge = dt12 %>% select(anim, age, EventDate) %>% distinct()

# Merge 'to_merge' with 'phen_he' based on 'anim' and 'age'
phen_he = merge(phen_he, to_merge, by = c("anim", "age"))

# Calculate counts for each 'P' within 'TB'
TB = phen_he %>% filter(!is.na(P)) %>% group_by(anim, P) %>% count()

# Plot a histogram for the number of data per animal in each period
TB %>% ggplot(aes(x = n)) +
  geom_histogram(fill = "orange", color = "orange", alpha = 0.3) +
  facet_wrap(~P) +
  labs(title = "Number of Data per animals in each period") -> eachp

# Perform the most important part of the analysis
all = check2(phen_he)                   

# Summarize and print statistics for 'max(age)', 'min(age)', and 'n'
all[["P2"]] %>% group_by(anim) %>% summarize(max(age), min(age), n = n()) -> ok
apply(ok, 2, function(x) mean(as.double(x), na.rm = TRUE))

# Print a message
cat("Part two: Extract data info for the period and compute average statistics\n")

# Loop over periods 1 to 3
for (periodo in 1:3) {

  PP = all[[paste0("P", periodo)]]

  assign(PP %>% arrange(anim, age) %>% ungroup(), x = paste0("PP_he", periodo))

  # Save raw data with averages
  save(file = paste0("analisi/DATI_GREZZI", periodo, ".RData"), PP)

  phen_he = PP %>% group_by(anim) %>%
    summarize(
      FCD = median(FCD),
      RFID = median(RFID, na.rm = FALSE),
      PRESFI = median(PRESFI, na.rm = TRUE),
      ADFR = median(ADFR, na.rm = TRUE),
      CMSUM = median(CMSUM, na.rm = TRUE),
      Weight = median(Weight, na.rm = TRUE),
      ADG = median(ADG, na.rm = TRUE),
      TSE = median(TSE),
      FCR = median(FCR),
      OCTD = median(OCTD, na.rm = TRUE),
      AFIV = median(AFIV, na.rm = TRUE)
    ) %>% ungroup()

  assign(phen_he, x = paste0("phen_he", periodo))
  rm(phen_he, PP)
}


which_db = list(PP_he1,PP_he2,PP_he3)
phenotype = c("FCD","CMSUM","Weight" )#,"OCTD","RFID"
eff = rep("age",length(phenotype))
#head(PP)
PP = all[[paste0("P",2)]]
PP_he1 %>% group_by(anim) %>% summarize(min(age),max(age))


dir.create("analisi")
getwd()

# core of script to calculated the phenotype


for (ss in 2:2) {   # chose period number 2
# for every period
cat("\n period ",ss,"start ...\n")
PP=which_db[[ss]]

for (ixx in 1:length(phenotype)) {
    # for every traits
    cat("\n base traits",phenotype[ixx], "\n \n")
    
    results=main_function_mcore()
    
    cat("\nsaving list ..\n")
    nome = paste0("analisi/",phenotype[ixx],"_LIST_Period_",ss,".Rdata")
    save(file=nome,results) # carica questa

    cat("\nconvert list to table e assign to a data base\n")
    
    results_tmp=convert_some_phenotype_in_scalar_days(results)
    results_tab = convert_tab_days(results_tmp)
    
    # lista dei periodi sigificativaemnte sotti
    nome = paste0("analisi/",phenotype[ixx],"_date_period_",ss,".csv")
    data.table::fwrite(file= nome, x=save_period(results_tmp)) # per calcolarmi a posteriori i perodi signficici

    rm(results_tmp)
    db=merge(dt1,results_tab,by="anim")
    
    
    assign(x=phenotype[ixx],db)

    nome = paste0("analisi/",phenotype[ixx],"_tabluar_Period_",ss,".Rdata")
    save(file=nome,db) # carica questa

    ####################################
    # salva l'eta
    ####################################


    cat("save convert only sign period\n")
    source("script/get_only_sign.R")
    cat("\n .. done  ..\n")

 }
}
