# Supplementary material for: A first characterization of the microbiota-resilience link in swine
Source: Microbiome. 2024 Mar 15;12:53. doi: 10.1186/s40168-024-01771-7 (PMC10941389; doi:10.1186/s40168-024-01771-7)
Supplement: Supplementary file 4 — Additional file 3. [file 40168_2024_1771_MOESM3_ESM.zip › script_to_upload/SCRIPT2_extract_pheno_article.R]

getwd()

# script tp collect data and keep most imposrt information

for (i in 1:6) load(paste0("data/dt",i,".RData"))


require("tidyverse")
require("ggpubr")
source("function_to_micro/function_microbioma.R") # VECCHIE
source("create_huge_df.R")    # crea tutto
source("function_micro_MODELS.R") 
source("new_macro_function.R")

Pe=2
TRR=c("FCD")
tg="error_mm_5"

ls()

######################################
# CHOSE PHENOTYPES AND EFFECT        #
######################################

P1=c("max_area")
g=gsub("error_","",tg)
P2=c(paste0(g,c("_lag1","_LnVar","_sum_min")))

P_tot=c(P1,P2)

eff=c("Breed","Room","Pen" ,"dam" ,"sire")
Breed = c("LW","DR","LR")


######################################################################
# CONTROLLA CHE NON CI SONO CASINI CON GLI SCRIPT E I DATI           #
######################################################################

# Weight
# carica le medie
load(paste0("analisi/DATI_GREZZI",2,".RData"))
TRR = c("FCD","Weight") 
medie=PP[,c("anim",TRR)]

medie=PP %>% group_by(anim) %>% 
            summarize(FCD=median(FCD),
                      Weight=median(Weight,na.rm=TRUE))
medie$FCD=medie$FCD/1000

list_db = list()
summary(db)

for (TR in TRR) {

  print(TR)

  load(paste0("../resilinceXmicro/analisi/new_pheno/",TR,"_DB.Rdata"))
  
  load(paste0("analisi/",TR,"_tabluar_Period_",2,".Rdata"))
  
  dba=DAMMI_DATA(Pe, TR,tg) # function to identify new fenotype mostly not use in the paper (only max area under curev)

  db_tot = merge(dba,db[,c("anim",P2)],by="anim") # merge 
 
  db_tot=merge(db_tot,medie,by="anim")

  db_tot$max_area=log(db_tot$max_area)

  list_db[[TR]]  = db_tot
}
names(list_db)

dt4=periodo_microbioma_esatto(dt4) # keep only microbiome date

save.image("start_form_here.RData")
