# Supplementary material for: A first characterization of the microbiota-resilience link in swine
Source: Microbiome. 2024 Mar 15;12:53. doi: 10.1186/s40168-024-01771-7 (PMC10941389; doi:10.1186/s40168-024-01771-7)
Supplement: Supplementary file 4 — Additional file 3. [file 40168_2024_1771_MOESM3_ESM.zip › script_to_upload/SCRIPT3_Supplementary_Material.r]

library(lme4)
library(lsmeans)
library(emmeans)

for(i in c("LnVar","max_area","sum_min","lag1")) {

f=formula(paste(i,"~ Breed +(1| sire) + Room + (1| Pen)"))

head(fg)

mol=lmer(f ,data=fg,REML=TRUE)

x=emmeans(mol, list(pairwise ~ Breed), adjust = "tukey")

U=as.data.frame(x[[2]])
names(U)[1]="Breed"

U$TR=gsub("mm_5_","",i)

UU=rbind(U,UU)

}

ok
summary(mol)
