# Supplementary material for: A first characterization of the microbiota-resilience link in swine
Source: Microbiome. 2024 Mar 15;12:53. doi: 10.1186/s40168-024-01771-7 (PMC10941389; doi:10.1186/s40168-024-01771-7)
Supplement: Supplementary file 4 — Additional file 3. [file 40168_2024_1771_MOESM3_ESM.zip › script_to_upload/SCRIPT4_Alpha_Permanova_and_PLS-DA.R]

# Load necessary libraries
library(ANCOMBC)
library(tidyverse)
library(mixOmics)

# Clear the workspace
rm(list = ls())

# Load data
load("start_form_here.RData")
f <- merge(dt3, dt1)
head(f)

# Calculate age
age <- as.Date(f$WeighDate) - as.Date(f$BirthDate)
f$age <- age
sd(as.Date(f$WeighDate) - as.Date(f$BirthDate), na.rm = TRUE)
sd(age - DRFCD$min, na.rm = TRUE)

# Subset data
f <- f[, c("anim", "age")]
sf <- merge(f, DRFCD, by = "anim")
sd(sf$age - sf$max)
summary(DRFCD)

# Load additional data
load("data/dt6.RData")
DRFCD <- list_db[["FCD"]]
names(DRFCD)

# Merge data and filter
micro <- merge(dt4, dt5, by = c("anim", "SampleDate"))
micro <- micro[micro$P == 2,] 
micro %>% count(P)
micro <- get_micro(DRFCD, micro, dt6)
DRFCD <- DRFCD[DRFCD$anim %in% row.names(sample_data(micro)), ]


# ALPHA DIVERSITY WHEN PEHNOTYPE IS LINEAR


d <- meta(micro)
ds <- microbiome::diversity(micro)
whole <- as.data.frame(cbind(d, ds))
head(whole)
nrow(whole)

whole <- whole[, c(names(ds), P_tot)]
head(whole)

whole2 <- whole %>% reshape2::melt(id = c("mm_5_LnVar", "mm_5_sum_min", "mm_5_lag1", "max_area"))
names(whole2)[ncol(whole2)] <- "diversity"
levels(whole2$variable)

# Filter and reshape data
tmp1 <- whole2 %>% filter(variable %in% c("inverse_simpson")) %>%
  dplyr::select(-variable) %>%
  reshape2::melt(id = c("diversity"))

tmp2 <- whole2 %>% filter(variable %in% c("shannon")) %>%
  dplyr::select(-variable) %>%
  reshape2::melt(id = c("diversity"))

df <- rbind(cbind(tmp1, alpha = "inverse_simpson"), cbind(tmp2, alpha = "shannon"))
head(df)

# Data visualization
library(ggpubr)
library(rstatix)

df$variable <- gsub("mm_5_", "", df$variable)
df$variable <- as.factor(df$variable)

ggscatter(df, x = "value", y = "diversity",
          add = "reg.line",
          color = "alpha", palette = "jco",
          shape = "alpha",
          fullrange = TRUE) +
  stat_cor(aes(color = alpha), label.x = 3) +
  facet_wrap(~ variable, scale = "free")

# Calculate and merge additional statistics
pos <- df %>%
  group_by(variable) %>%
  summarize(x = quantile(value, 0.01), y = quantile(diversity, 0.04))

df %>%
  group_by(variable, alpha) %>%
  do(tidy(lm(diversity ~ value, data = .))) %>%
  mutate(signif = gtools::stars.pval(p.value)) %>%
  filter(term == "value") %>%
  dplyr::select(variable, signif, estimate, p.value) -> label

dff <- merge(label, pos, by = c("alpha", "variable"))

f <- df %>%
  dplyr::group_by(variable, alpha) %>%
  summarize(cor = abs(cor(diversity, value)))

dff <- merge(label, f, by = c("alpha", "variable"))

dff$d <- (paste(expression(R^{2}), round(dff$cor, 3), " ", dff$signif))

head(df)

# Data export
library(ggh4x)
levels(df$variable) <- c("Lag1", "LnVar", "MaxArea", "SumMin")
df$anim <- row.names(whole)
data.table::fwrite(df, file = "alpha_div.txt")

# Create plots for different alpha values
df$variable <- factor(df$variable, c("Lag1", "LnVar", "MaxArea", "SumMin"))

# Plot 1
ggplot(data = df %>% filter(alpha == "inverse_simpson"), aes(y = value, x = diversity, fill = alpha, color = alpha)) +
  geom_point(size = 4, colour = "black") +
  geom_point(size = 3, colour = "white") +
  geom_point(size = 3, alpha = .3) +
  geom_smooth(method = "lm", se = TRUE) +
  theme_minimal() +
  ylab("Diversity") + xlab("value") +
  stat_cor(size = 6, color = "black", label.x = 65, aes(label = ..p.label..)) +
  facet_wrap(~ variable, scale = "free", ncol = 1) +
  xlim(c(0, 83)) +
  theme(
    strip.text.y = element_text(size = 15, face = "italic", angle = .9),
    strip.text.x = element_text(size = 15, face = "italic", angle = .9),
    panel.grid.major = element_blank(),
    panel.grid.minor = element_blank(),
    panel.border = element_blank(),
    axis.ticks.x = element_line(size = .5, colour = "black"),
    axis.line.x = element_line(size = .5, colour = "black"),
    axis.ticks.y = element_line(size = .5, colour = "black"),
    axis.line.y = element_line(size = .5, colour = "black"),
    axis.text.y = element_text(size = 12, face = "italic"),
    panel.background = element_blank()
  ) -> ok0

# Plot 2
ggplot(data = df %>% filter(alpha == "shannon"), aes(y = value, x = diversity, fill = alpha, color = alpha)) +
  geom_point(size = 4, colour = "black") +
  geom_point(size = 3, colour = "white") +
  geom_point(size = 3, alpha = .3) +
  geom_smooth(method = "lm", se = TRUE) +
  theme_minimal() +
  ylab("Diversity") + xlab("value") +
  stat_cor(size = 6, color = "black", aes(label = ..p.label..), label.x = 5.1) +
  facet_wrap(~ variable, scale = "free", ncol = 1) +
  xlim(c(2.5, 5.8)) +
  theme(
    strip.text.y = element_text(size = 15, face = "italic", angle = .9),
    strip.text.x = element_text(size = 15, face = "italic", angle = .9),
    panel.grid.major = element_blank(),
  panel.grid.minor = element_blank(),
  panel.border = element_blank(),
  axis.ticks.x =element_line(size = .5, colour = "black"),
  axis.line.x = element_line(size = .5, colour = "black"),
   axis.ticks.y =element_line(size = .5, colour = "black"),
  axis.line.y = element_line(size = .5, colour = "black"),
        axis.text.y = element_text(size = 12, face = "italic"),
# strip.text.x = element_text(size=24, face="bold"),
  panel.background = element_blank()) -> ok
ok

ok1=ok+  scale_color_manual(values=c(  "#E69F00"))+
  scale_fill_manual(values=c(  "#E69F00"))+ theme(legend.position = "none")
ok1


jpeg("plot/linear_divs.jpg", width = 15, height = 15, units = 'in', res = 300)
ggarrange(ok1,ok0,labels=c("A","B"))
dev.off()


# PERMANOVA


require("vegan")


# Generate microbiome data
micro <- dammi_il_micro(db[complete.cases(db), ], 2, 700, 0.05)
micro
XD <- micro@otu_table

# Compositional data transformation
genus.exp <- clr_c(XD)
genus.exp[1:10, 1:10]
micro@otu_table <- otu_table(as.matrix(genus.exp), taxa_are_rows = TRUE)

otu <- micro@otu_table
DRFCD <- as.data.frame(micro@sam_data)
unique_sire_count <- DRFCD$sire %>% unique() %>% length()

# Compute euclidean distance over CLR-transformed values (i.e., Aitchison distance)
dis_ait <- dist(t(otu), method = "euclidean")

# Perform PERMANOVA analysis
permanova1 <- adonis2(dis_ait ~ DRFCD$mm_5_LnVar + DRFCD$Breed + DRFCD$Room,
                      method = "euclidean", permutations = 1000)

print(permanova1)

anova(permanova1)

permanova2 <- adonis2(dis_ait ~ DRFCD$mm_5_sum_min + DRFCD$Breed + DRFCD$Room,
                      method = "euclidean", permutations = 1000)

print(permanova2)

permanova3 <- adonis2(dis_ait ~ DRFCD$mm_5_max_area_auc + DRFCD$Breed + DRFCD$Room,
                      method = "euclidean", permutations = 1000)

print(permanova3)

permanova4 <- adonis2(dis_ait ~ DRFCD$mm_5_lag1 + DRFCD$Breed + DRFCD$Room,
                      method = "euclidean", permutations = 1000)

print(permanova4)


# PLS-DA


library(reshape2)
# Load necessary libraries
library(tidyverse)
library(caret)
library(mixOmics)
library(verification)
library(pROC)
library(multiROC)
library(ggplot2)
library(cowplot)
library(ggpubr)

# List of variables to loop through
EEE <- c("mm_5_LnVar", "max_area", "mm_5_sum_min", "mm_5_lag1")

# Loop through each variable in EEE
for (EE in EEE) {
  # Load data and perform data preprocessing
  DRFCD <- list_db[["FCD"]]
  micro <- merge(dt4, dt5, by = c("anim", "SampleDate"))
  micro <- micro[micro$P == 2,]
  micro <- get_micro(DRFCD, micro, dt6)
  DRFCD <- DRFCD[DRFCD$anim %in% row.names(sample_data(micro)), ]
  
  # Quantile-based stratification
  DRFCD <- DRFCD %>%
    group_by(Breed) %>%
    mutate(quantile1 = ntile({{EE}}, 100)) %>%
    as.data.frame()
  
  DRFCD <- DRFCD[!is.na(DRFCD[, {{EE}}]), ]
  DRFCD <- as.data.frame(DRFCD)
  
  DRFCD[DRFCD$quantile1 < 5, "Res"] <- "H"
  DRFCD[DRFCD$quantile1 > 95, "Res"] <- "L"
  DRFCD[DRFCD$quantile1 > 47.5 & DRFCD$quantile1 < 52.5, "Res"] <- "M"
  
  # Split data into training and testing sets
  mask <- c()
  for (i in unique(DRFCD$Res)) {
    keep <- round(nrow(DRFCD[DRFCD$Res == i, ]) * 0.5)
    cat(i, ":", keep, "\n")
    mask <- c(mask, sample(row.names(DRFCD[DRFCD$Res == i, ]), keep))
  }
  
  train <- row.names(DRFCD) %in% mask
  test <- !train
  
  X <- t(as.matrix(apply(otu, 2, as.double)))
  Y <- DRFCD$Res
  X.train <- X[train, ]
  X.test <- X[test, ]
  Y.train <- Y[train]
  Y.test <- Y[test]
  
  # Train PLS-DA model with feature selection
  XX <- data.frame(TR = (as.factor(Y.train)), X.train)
  XXX <- data.frame(TR = (as.factor(Y.test)), X.test)
  
  control <- trainControl(method = "repeatedcv", number = 4, repeats = 50, classProbs = TRUE, 
                          summaryFunction = multiClassSummary)
  
  prev <- c(0)
  variable <- list()
  pls_dal <- list()
  variable[[1]] <- keep
  pls_dal[[1]] <- "mona"
  xxx <- 1
  
  while (xxx < 58) {
    XX <- as.data.frame(XX)
    XXm <- XX[, names(XX) %in% c("TR", keep)]
    plsda <- train(TR ~ ., XXm, method = "pls", tuneLength = 20, trControl = control, 
                    metric = "Accuracy", preProc = c("center", "scale"))
    tmp <- max(plsda$results$AUC)
    if (xxx > 1 && prev[xxx - 1] > prev[xxx]) {
      break
    }
    prev <- c(prev, tmp)
    
    cat("auc:", prev[xxx], "with n feature:", ncol(XXm), "\n")
    vip <- varImp(plsda)$importance
    threshold <- quantile(rowSums(vip), 0.2)
    keep <- row.names(vip[rowSums(vip) > threshold, ])
    length(keep)
    variable[[paste0("p", xxx)]] <- keep
    pls_dal[[paste0("it", xxx)]] <- plsda
    xxx <- xxx + 1
  }
  
  cat("PLS-DA, done....\n")
  
  keep = variable[[paste0("p", xxx - 2)]]
  XXm = XX[, names(XX) %in% c("TR", keep)]
  dim(XXm)
  
  plsda <- train(TR ~ ., XXm,
                 method = "pls",
                 tuneLength = 20,
                 trControl = control,
                 metric = "Accuracy",
                 preProc = c("center", "scale"))
  
  # Prepare test data
  XXXm = XXX[, names(XXm)]
  dim(XXXm)
  
  # Predict using the trained model
  pred = predict(plsda, XXXm, type = "prob")
  y_pred = predict(plsda, XXXm)
  
  # True test labels
  Y.test = as.ordered(as.factor(Y.test))
  
  # Calculate ROC curves
  roc.multi = multiclass.roc(Y.test, pred)
  
  # AUC scores for each class
  auc_scores <- lapply(roc.multi$rocs, function(roc_obj) {
    round(auc(roc_obj), digits = 2)
  })
  
  # Calculate and display the AUC scores
  cat("AUC Scores for Classes: ", auc_scores, "\n")
  
  # Plot ROC curves
  rocplot <- ggplot(plot_roc_data(roc.multi) %>% filter(Group %in% c("H", "L", "M")), 
                    aes(x = 100 * (1 - Specificity), y = 100 * Sensitivity)) +
    geom_path(aes(color = Group), size = 1.25) +
    geom_segment(aes(x = 0, y = 0, xend = 100, yend = 100), 
                 colour = 'black', linetype = 'dotted') +
    scale_color_manual(values = c("#999999", "#E69F00", "#56B4E9")) +
    scale_fill_manual(values = c("#999999", "#E69F00", "#56B4E9")) +
    theme_bw()
  
  # Confusion Matrix
  xtab <- table(y_pred, Y.test)
  yh <- mixOmics::get.confusion_matrix(truth = Y.test, predict = y_pred)
  yh <- yh[, 3:1]
  
  # Plot Confusion Matrix
  conf <- ggplot(data = yh %>% reshape2::melt(), mapping = aes(x = Var1, y = Var2)) +
    geom_tile(aes(fill = value), colour = "white", alpha = 0.5) +
    geom_text(aes(label = value), vjust = 1, size = 5) +
    scale_fill_gradient(high = "red", low = "white") +
    theme_minimal() + theme(legend.position = "none")
  
  # PLS-DA Plot
  S <- mixOmics::plsda(X = as.matrix(t(XD)), Y = period$Res, ncomp = 2)
  S <- mixOmics::plotIndiv(S, ind.names = FALSE, ellipse = TRUE, legend = TRUE)
  xx <- S$graph$labels$x
  yy <- S$graph$labels$y
  S <- S$df
  S <- merge(S, DRFCD, by = "row.names")
  
  pcaa1 <- ggplot(S, aes(x = x, y = y, col = group, fill = group)) +
    stat_ellipse(geom = "polygon", alpha = 0.5) +
    xlab(xx) + ylab(yy) +
    geom_point(aes(x = x, y = y, col = group, fill = group, shape = Breed), color = "black", size = 4) +
    geom_point(aes(x = x, y = y, col = group, fill = group, shape = Breed), size = 3) +
    scale_color_manual(values = c("#999999", "#E69F00", "#56B4E9")) +
    scale_shape_manual(values = c(3, 21, 24)) +
    theme(panel.grid.major = element_blank(), panel.grid.minor = element_blank()) +
    scale_fill_manual(values = c("#999999", "#E69F00", "#56B4E9")) +
    theme_bw()
  
  # Save results
  dammi[[EE]] <- list(pcaa1, conf, rocplot)
  
  # Save the workspace
  save.image(paste0("PLS-DA_", EE, ".RData"))
}

# Print AUC scores for each class
print(auc_scores)

# Plot classification results
p1 <- ggpubr::ggarrange(
  dammi[["mm_5_lag1"]][[3]] + ggtitle("Lag1"),
  dammi[["mm_5_LnVar"]][[3]] + ggtitle("LnVar"),
  dammi[["max_area"]][[3]] + ggtitle("MaxArea"),
  dammi[["mm_5_sum_min"]][[3]] + ggtitle("SumMin"),
  legend = "bottom",
  common.legend = TRUE, nrow = 1
)

p2 <- ggpubr::ggarrange(
  dammi[["mm_5_lag1"]][[1]] + ggtitle("Lag1"),
  dammi[["mm_5_LnVar"]][[1]] + ggtitle("LnVar"),
  dammi[["max_area"]][[1]] + ggtitle("MaxArea"),
  dammi[["mm_5_sum_min"]][[1]] + ggtitle("SumMin"),
  legend = "bottom",
  common.legend = TRUE, nrow = 1
)

p3 <- ggpubr::ggarrange(
  dammi[["mm_5_lag1"]][[2]] + ggtitle("Lag1") +
    theme(
      panel.grid.major = element_blank(), panel.grid.minor = element_blank(),
      strip.text.y = element_text(size = 10, face = "italic", angle = .9),
      strip.text.x = element_text(size = 10, face = "italic", angle = .9),
      axis.text.y = element_text(size = 10, face = "italic"),
      axis.text.x = element_text(size = 10, face = "italic")
    ),
  dammi[["mm_5_LnVar"]][[2]] + ggtitle("LnVar") +
    theme(
      panel.grid.major = element_blank(), panel.grid.minor = element_blank(),
      strip.text.y = element_text(size = 10, face = "italic", angle = .9),
      strip.text.x = element_text(size = 10, face = "italic", angle = .9),
      axis.text.y = element_text(size = 10, face = "italic"),
      axis.text.x = element_text(size = 10, face = "italic")
    ),
  dammi[["max_area"]][[2]] + ggtitle("MaxArea") +
    theme(
      panel.grid.major = element_blank(), panel.grid.minor = element_blank(),
      strip.text.y = element_text(size = 10, face = "italic", angle = .9),
      strip.text.x = element_text(size = 10, face = "italic", angle = .9),
      axis.text.y = element_text(size = 10, face = "italic"),
      axis.text.x = element_text(size = 10, face = "italic")
    ),
  dammi[["mm_5_sum_min"]][[2]] + ggtitle("SumMin") +
    theme(
      panel.grid.major = element_blank(), panel.grid.minor = element_blank(),
      strip.text.y = element_text(size = 10, face = "italic", angle = .9),
      strip.text.x = element_text(size = 10, face = "italic", angle = .9),
      axis.text.y = element_text(size = 10, face = "italic"),
      axis.text.x = element_text(size = 10, face = "italic")
    ),
  legend = "none",
  common.legend = TRUE, nrow = 1
)

# Save classification results plot
jpeg("plot/classification.jpg", width = 18, height = 18, units = 'in', res = 300)
cowplot::plot_grid(p2, p1, p3, ncol = 1, labels = "AUTO")
dev.off()


require("verification")

roc_res$AUC$m1$macro
tmp=rbind(do.call("cbind",roc.area(df_multi[,"L_true"] ,df_multi[,"L_pred_m1"])),
do.call("cbind",roc.area(df_multi[,"M_true"] ,df_multi[,"M_pred_m1"])),
do.call("cbind",roc.area(df_multi[,"H_true"] ,df_multi[,"H_pred_m1"])))
tmp=as.data.frame(tmp)
tmp$type=c("L","M","H")


wilcox.test( L_true~ L_pred_m1,data=df_multi)


ggpubr::ggarrange(

dammi[["mm_5_lag1"]][[3]]+ggtitle("Lag1"),
dammi[["mm_5_LnVar"]][[3]]+ggtitle("LnVar"),
dammi[["max_area"]][[3]]+ggtitle("MaxArea"),
dammi[["mm_5_sum_min"]][[3]]+ggtitle("SumMin"),legend = "bottom",
  common.legend = TRUE,nrow=1
)->p1

ggpubr::ggarrange(
dammi[["mm_5_lag1"]][[1]]+ggtitle("Lag1"),
dammi[["mm_5_LnVar"]][[1]]+ggtitle("LnVar"),
dammi[["max_area"]][[1]]+ggtitle("MaxArea"),
dammi[["mm_5_sum_min"]][[1]]+ggtitle("SumMin"),legend = "bottom",
  common.legend = TRUE,nrow=1
)->p2


ggpubr::ggarrange(
dammi[["mm_5_lag1"]][[2]]+ggtitle("Lag1")+  theme(
    panel.grid.major = element_blank(), panel.grid.minor = element_blank(),
  strip.text.y = element_text(size = 10,face ="italic",angle=.9),
  strip.text.x = element_text(size = 10,face ="italic",angle=.9),
        axis.text.y = element_text(size = 10, face = "italic"),
    axis.text.x = element_text(size=10, face="italic")),
dammi[["mm_5_LnVar"]][[2]]+ggtitle("LnVar")+  theme(
    panel.grid.major = element_blank(), panel.grid.minor = element_blank(),
  strip.text.y = element_text(size = 10,face ="italic",angle=.9),
  strip.text.x = element_text(size = 10,face ="italic",angle=.9),
        axis.text.y = element_text(size = 10, face = "italic"),
    axis.text.x = element_text(size=10, face="italic")),
dammi[["max_area"]][[2]]+ggtitle("MaxArea")+  theme(
    panel.grid.major = element_blank(), panel.grid.minor = element_blank(),
  strip.text.y = element_text(size = 10,face ="italic",angle=.9),
  strip.text.x = element_text(size = 10,face ="italic",angle=.9),
        axis.text.y = element_text(size = 10, face = "italic"),
    axis.text.x = element_text(size=10, face="italic")),
dammi[["mm_5_sum_min"]][[2]]+ggtitle("SumMin")+  theme(
    panel.grid.major = element_blank(), panel.grid.minor = element_blank(),
  strip.text.y = element_text(size = 10,face ="italic",angle=.9),
  strip.text.x = element_text(size = 10,face ="italic",angle=.9),
        axis.text.y = element_text(size = 10, face = "italic"),
    axis.text.x = element_text(size=10, face="italic")),legend = "none",
  common.legend = TRUE,nrow=1)->p3

jpeg("plot/classification.jpg", width = 18, height = 18, units = 'in', res = 300)
cowplot::plot_grid(p2,p1,p3,ncol=1,labels = "AUTO")
dev.off()
