# Supplementary material for: A first characterization of the microbiota-resilience link in swine
Source: Microbiome. 2024 Mar 15;12:53. doi: 10.1186/s40168-024-01771-7 (PMC10941389; doi:10.1186/s40168-024-01771-7)
Supplement: Supplementary file 4 — Additional file 3. [file 40168_2024_1771_MOESM3_ESM.zip › script_to_upload/SCRIPT5A_ANCOMB_LINEAR_ASV.r]

# ANACOMB WHEN LINEAR DATA ARE CONSIDERED
library(ANCOMBC)
library(tidyverse)
library(mixOmics)

# Clear the workspace
rm(list=ls())

# Set the working directory
setwd("resilience_x_micro_2.0")

# Load necessary data
load("start_form_here.RData")

# Set custom theme for plots
theme_set(
  theme(
    axis.text.x = element_text(angle = 0, vjust = 1, size = 12, hjust = 1, face = "italic"),
    axis.text.y = element_text(size = 12, face = "italic"),
    strip.text.x = element_text(size = 14),
    strip.text.y = element_text(size = 14),
    legend.text = element_text(size = 12),
    plot.title = element_text(hjust = 0.5, size = 15),
    panel.grid.major = element_blank(),
    axis.ticks = element_blank(),
    legend.position = "none"
  )
)

# Set initial parameters
GENUS = FALSE
macro = "FCD"
print(getwd())

# Initialize lists
lista1 = list()
lista = list()
EEE = P_tot

# Load and prepare phenotype data
DRFCD = list_db[[macro]]
DB = DRFCD %>% dplyr::select(anim, Breed, sire, Pen, Room, mm_5_lag1, mm_5_LnVar, mm_5_sum_min, max_area)
data.table::fwrite(DB, "phenotype.txt")

# Iterate over EE values
for (EE in EEE[c(1,3)]) {
  load("data/dt6.RData")
  micro = merge(dt4, dt5, by = c("anim", "SampleDate"))
  micro = micro[micro$P == 2,] 
  micro %>% count(P)
  micro = get_micro(DRFCD, micro, dt6)
  DRFCD = DRFCD[DRFCD$anim %in%  row.names(sample_data(micro)), ]
  
  # Process DRFCD data
  DRFCD = DRFCD  %>% group_by(Breed) %>%
    mutate(quantile1 = ntile(get({{EE}}), 100)) %>% as.data.frame()
  DRFCD = DRFCD[!is.na(DRFCD[, EE]),]
  DRFCD = as.data.frame(DRFCD)
  DD = DRFCD %>% dplyr::select(anim, Pen, Breed, Room, sire, FCD, {{EE}})
  names(DD)[ncol(DD)] = "TR"
  DD = DD[complete.cases(DD),]
  period = DD
  
  load("data/dt6.RData")
  micro = merge(dt4, dt5, by = c("anim", "SampleDate"))
  micro = micro[micro$P == 2,] 
  micro %>% count()
  micro_1 = get_micro(period, micro, dt6)
  
  # Perform ANCOM-BC analysis
  output = ancombc2(data = micro_1,
                    fix_formula = "TR + Room + Breed",
                    rand_formula = NULL,
                    p_adj_method = NULL,  # Use "bonferroni", "holm", "hochberg", etc.
                    pseudo = 0,
                    pseudo_sens = FALSE,
                    prv_cut = 0.00,
                    lib_cut = 1000,
                    s0_perc = 0.00,
                    group = "Breed",
                    struc_zero = TRUE,
                    neg_lb = FALSE,
                    alpha = 0.05,
                    n_cl = 30,
                    verbose = TRUE,
                    global = FALSE,
                    pairwise = FALSE,
                    dunnet = FALSE,
                    trend = FALSE,
                    iter_control = list(tol = 1e-2, max_iter = 20, verbose = TRUE),
                    em_control = list(tol = 1e-5, max_iter = 100),
                    lme_control = lme4::lmerControl(),
                    mdfdr_control = list(fwer_ctrl_method = "fdr", B = 100),
                    trend_control = list(contrast = list(matrix(c(1, 0, -1, 1), nrow = 2, byrow = TRUE),
                                                         matrix(c(-1, 0, 1, -1), nrow = 2, byrow = TRUE)),
                                         node = list(2, 2),
                                         solver = "ECOS",
                                         B = 100))
  
  # Extract and process results
  res = output$res
  res = res[, c(1, grep("TR", names(res)))]
  
  # Filter results
  res = res[res$diff_TR,]
  ready = merge(res, dt6, by = "taxon")
  ready = ready %>% distinct()
  df_fig_trend = ready %>%
    dplyr::filter(diff_TR) %>%
    transmute(Genus, no_lfc = lfc_TR, no_se = se_TR)
  
  # Store data in lists
  lista[[EE]] = list(df_fig_trend)
  lista1[[EE]] = list(ready %>% dplyr::filter(diff_TR))
}
# Load necessary libraries
library(tidyverse)
library(ggh4x)

# Combine and process data
df <- rbind(
  cbind(lista1[[1]][[1]], tratti = "MaxArea"),
  cbind(lista1[[2]][[1]], tratti = "LnVar")
)

# Set working directory
getwd()

# Combine data for plotting
rbind(
  cbind(lista[["mm_5_LnVar"]][[1]], char = "LnVar"),
  cbind(lista[["max_area"]][[1]], char = "max_area")
) -> ok

# Define custom functions for scaling and reordering
scale_y_reordered <- function(..., sep = "___") {
  reg <- paste0(sep, ".+$")
  ggplot2::scale_y_discrete(labels = function(x) gsub(reg, "", x), ...)
}

reorder_within <- function(x, by, within, fun = mean, sep = "___", ...) {
  new_x <- paste(x, within, sep = sep)
  stats::reorder(new_x, by, FUN = fun)
}

# Process and visualize data
head(ok)
ok$char <- c("LnVar", "MaxArea")

ok %>%
  group_by(Genus, char) %>%
  dplyr::summarize(lfc = sum(no_lfc), se = sum(no_se)) %>%
  mutate(LFC = ifelse(lfc < 0, "Negative", "Positive")) %>%
  filter(!is.na(Genus)) -> oa

oa <- oa %>%
  group_by(char) %>%
  mutate(ord = rank(-abs(lfc)))

oa <- oa %>%
  ungroup(char) %>%
  mutate(ranke = rank(-abs(lfc)))

head(oa)
oa$x <- with(oa, factor(Genus, levels = Genus[order(ave(Genus, char, FUN = min), abs(lfc))]))

oa %>%
  ggplot(aes(y = reorder_within(Genus, abs(lfc), char), x = (abs(lfc)), fill = LFC)) +
  geom_col(alpha = 0.3, color = "black") +
  scale_y_reordered() +
  ggh4x::facet_grid2(. ~ char) +
  theme_minimal() +
  xlab("lfc") +
  ylab("") +
  scale_color_manual(values = c("#56B4E9", "#E69F00")) +
  scale_fill_manual(values = c("#56B4E9", "#E69F00")) -> div

div

div + theme(
  strip.text.y = element_text(size = 25, face = "italic", angle = .9),
  strip.text.x = element_text(size = 25, face = "italic", angle = .9),
  panel.grid.major = element_blank(),
  panel.grid.minor = element_blank(),
  panel.border = element_blank(),
  axis.text.y = element_text(size = 12, face = "italic"),
  panel.background = element_blank()
) +
scale_x_continuous(expand = c(0, 0)) -> ma

ma

# Save the plot as a JPEG
getwd()
jpeg("plot/ANACOMB_ASV_plot_ma.jpg", width = 7, height = 14, units = 'in', res = 300)
ma
dev.off()

# Further processing and plotting
ok %>%
  group_by(Genus, char) %>%
  dplyr::summarize(lfc = mean(no_lfc), se = mean(no_se), n = paste0("n: ", n())) %>%
  mutate(LFC = ifelse(lfc < 0, "Negative", "Positive")) %>%
  filter(!is.na(Genus)) -> oa

oa

oa %>%
  ggplot(aes(y = reorder(Genus, abs(lfc)), x = (abs(lfc)), label = n, fill = LFC)) +
  geom_col(alpha = 0.3, color = "black") +
  scale_y_reordered() +
  facet_wrap(vars(char)) +
  geom_text(aes(hjust = 0), size = 4, fontface = "italic") +
  theme_minimal() +
  xlab("LFC") +
  ylab("") +
  scale_color_manual(values = c("#56B4E9", "#E69F00")) +
  scale_fill_manual(values = c("#56B4E9", "#E69F00")) -> div

div

div + theme(
  strip.text.y = element_text(size = 15, face = "italic", angle = .9),
  strip.text.x = element_text(size = 15, face = "italic", angle = .9),
  panel.grid.major = element_blank(),
  panel.grid.minor = element_blank(),
  panel.border = element_blank(),
  axis.ticks.x = element_line(size = .5, colour = "black"),
  axis.line.x = element_line(size = .5, colour = "black"),
  axis.text.y = element_text(size = 12, face = "italic"),
  panel.background = element_blank()
) +
scale_x_continuous(expand = c(0, 0)) -> ma

ma <- ma + xlim(0, 0.7)

# Save the plot as a JPEG
jpeg("plot/ANACOMB_ASV_plot2111.jpg", width = 9, height = 7, units = 'in', res = 300)
ma
dev.off()
