# Supplementary material for: A first characterization of the microbiota-resilience link in swine
Source: Microbiome. 2024 Mar 15;12:53. doi: 10.1186/s40168-024-01771-7 (PMC10941389; doi:10.1186/s40168-024-01771-7)
Supplement: Supplementary file 4 — Additional file 3. [file 40168_2024_1771_MOESM3_ESM.zip › script_to_upload/SCRIPT5C_ANACOM_LINEAR_KEGG.r]

# Load necessary libraries
library(ggpubr)
library(ANCOMBC)
library(tidyverse)
library(mixOmics)
library(microbiome)

# Set working directory

load("start_form_here.RData")

# Read and process data
descr <- readr::read_tsv("EC_metagenome_out/pred_metagenome_unstrat_descrip.tsv")
descr <- as.data.frame(descr)

# long process to convert as microbiome data
load("data/dt7.RData")
head(dt4)
d7n <- merge(dt4, dt7)
d7n <- d7n %>% filter(P == 2)
descr[1:10, 1:10]
keep <- names(descr)[names(descr) %in% d7n$SampleUID]
keep <- match(keep, names(descr))
keep <- c(1:2, keep)
descr <- descr[, keep]
descr[1:10, 1:10]
descrT <- as.data.frame(t(descr))
names(descrT) <- descrT[1, ]
descrT$SampleUID <- row.names(descrT)
descrT[1:10, (ncol(descrT) - 10):ncol(descrT)]
descrT <- merge(d7n[, c("anim", "SampleUID")], descrT, by = "SampleUID", all = FALSE)
descrT <- descrT[, -1]

to_convert <- descr[, c(1, 2)]
head(descrT)
head(to_convert)

des <- t(descrT[, -1])
des <- as.matrix(apply(des, 2, as.numeric))
colnames(des) <- descrT[, 1]
row.names(des) <- colnames(descrT)[-1]
OTU <- otu_table(des, taxa_are_rows = TRUE)

to_convert <- as.matrix(to_convert)
row.names(to_convert) <- to_convert[, 1]
to_convert <- as.matrix(to_convert[, 2])
TAX <- tax_table(to_convert)

tmp <- list_db[["FCD"]]
row.names(tmp) <- tmp$anim
tmp <- tmp[, -1]
tmp <- sample_data(tmp)
path <- phyloseq::phyloseq(OTU, TAX, tmp)

path <- prune_samples(sample_sums(path) > 700, path)

fr_rate <- 0.01
path <- filter_taxa(path, function(x) length(x[x != 0]) / length(x) > fr_rate, TRUE)

# Define data processing function
he_2022_inside <- function(X) {
  tmp <- log10(X + 0.001) # or 0.001
  centerd <- mean(tmp) # or median
  scale <- sd(tmp)
  X <- (tmp - centerd) / (scale)
  return(X)
}

# Set ggplot themes
theme_set(
  theme(
    axis.text.x = element_text(angle = 0, vjust = 1, size = 12, hjust = 1, face = "italic"),
    axis.text.y = element_text(size = 12, face = "italic"),
    strip.text.x = element_text(size = 14),
    strip.text.y = element_text(size = 14),
    legend.text = element_text(size = 12),
    plot.title = element_text(hjust = 0.5, size = 15),
    panel.grid.major = element_blank(),
    axis.ticks = element_blank(),
    legend.position = "none"
  )
)

# Load additional libraries
library("grid")
library("ggplotify")

# Initialize lists to save results
SAV_IN_LIST <- list()
SAV_IN_LIST2 <- list()

# Loop through data
for (EE in P_tot) {

  load("data/dt6.RData")
  DRFCD <- path@sam_data %>% as.data.frame()
  DRFCD$anim <- row.names(DRFCD)
  
  DRFCD <- DRFCD %>%
    group_by(Breed) %>%
    mutate(quantile1 = ntile(get({{EE}}), 100)) %>%
    as.data.frame()
  
  DRFCD <- DRFCD[!is.na(DRFCD[, EE]), ]
  DRFCD <- as.data.frame(DRFCD)
  
  DRFCD[DRFCD$quantile1 < 10, "Res"] <- "YES"
  DRFCD[DRFCD$quantile1 > 90, "Res"] <- "NO"
  
  DD <- DRFCD %>% dplyr::select(anim, Room, Breed, {{EE}})
  names(DD)[4] <- "Res"
  row.names(DD) <- DD$anim
  DD <- sample_data(DD)
  micro_1 <- phyloseq::phyloseq(OTU, TAX, DD)
  
  output <- ancombc2(
    data = micro_1,
    fix_formula = "Res + Breed + Room",
    rand_formula = NULL,
    p_adj_method = "bonferroni",
    pseudo = 0,
    pseudo_sens = FALSE,
    prv_cut = 0.00,
    lib_cut = 700,
    s0_perc = 0.00,
    group = "Breed",
    struc_zero = TRUE,
    neg_lb = FALSE,
    alpha = 0.05,
    n_cl = 34,
    verbose = TRUE,
    global = TRUE,
    pairwise = FALSE,
    dunnet = FALSE,
    trend = FALSE,
    iter_control = list(tol = 1e-2, max_iter = 20, verbose = TRUE),
    em_control = list(tol = 1e-5, max_iter = 100),
    lme_control = lme4::lmerControl(),
    mdfdr_control = list(fwer_ctrl_method = "fdr", B = 100),
    trend_control = list(
      contrast = list(
        matrix(c(1, 0, -1, 1),
               nrow = 2,
               byrow = TRUE),
        matrix(c(-1, 0, 1, -1),
               nrow = 2,
               byrow = TRUE)
      ),
      node = list(2, 2),
      solver = "ECOS",
      B = 100
    )
  )
  
  EE
  
  res <- output$res
  res <- res[, c(1, grep("Res", names(res)))]
  
  M <- data.frame(info = TAX[, 1], taxon = row.names(TAX))
  ready <- merge(res, M, by = "taxon") %>% distinct()
  
  df_fig_trend <- ready %>%
    dplyr::filter(diff_Res) %>%
    transmute(ta1,
              lfc = lfc_Res,
              se = se_Res
    ) 
  
  nrow(df_fig_trend)
  nrow(ready)
  
  SAV_IN_LIST[[EE]] <- df_fig_trend
  SAV_IN_LIST2[[EE]] <- ready
}

# Create bar plots
top_10_values %>%
  ggplot(aes(y = reorder(Genus, abs(lfc)), x = abs(lfc), label = n, fill = LFC)) +
  geom_col(alpha = 0.3) +
  facet_wrap(vars(char)) +
  theme_minimal() +
  xlab("LFC") +
  ylab("") +
  scale_color_manual(values = c("#56B4E9", "#E69F00")) +
  scale_fill_manual(values = c("#56B4E9", "#E69F00")) ->
  div

div + theme(
  strip.text.y = element_text(size = 15, face = "italic", angle = .9),
  strip.text.x = element_text(size = 15, face = "italic", angle = .9),
  panel.grid.major = element_blank(),
  panel.grid.minor = element_blank(),
  panel.border = element_blank(),
  axis.ticks.x = element_line(size = .5, colour = "black"),
  axis.line.x = element_line(size = .5, colour = "black"),
  axis.text.y = element_text(size = 12, face = "italic"),
  panel.background = element_blank()
) + scale_x_continuous(expand = c(0, 0)) -> ma

# Save the plot as a JPEG file
jpeg("plot/ANACOMB_ALL.jpg", width = 10, height = 15, units = 'in', res = 300)
ma
dev.off()
