# Supplementary material for: A first characterization of the microbiota-resilience link in swine
Source: Microbiome. 2024 Mar 15;12:53. doi: 10.1186/s40168-024-01771-7 (PMC10941389; doi:10.1186/s40168-024-01771-7)
Supplement: Supplementary file 4 — Additional file 3. [file 40168_2024_1771_MOESM3_ESM.zip › script_to_upload/SCRIPT5D_ANACOMB_CLASS_ASV.r]

# List the objects in the environment
ls()

# Load necessary libraries
library(ANCOMBC)
library(tidyverse)
library(mixOmics)

# Clear the environment
rm(list=ls())

# Set working directory
setwd("resilience_x_micro_2.0")

# Load data from "start_form_here.RData"
load("start_form_here.RData")

# Set theme for plotting
theme_set(
  theme(
    axis.text.x = element_text(angle = 0, vjust = 1, size = 12, hjust = 1, face = "italic"),
    axis.text.y = element_text(size = 12, face = "italic"),
    strip.text.x = element_text(size = 14),
    strip.text.y = element_text(size = 14),
    legend.text = element_text(size = 12),
    plot.title = element_text(hjust = 0.5, size = 15),
    panel.grid.major = element_blank(),
    axis.ticks = element_blank(),
    legend.position = "none"
  )
)

# Function to display ANOVA summary
DisplayAnovaSummary <- function(model_summary_object, title, title_font_size = 20, footnote = " ", sig_digits = 2) {
  library(Hmisc)
  library(grid)
  library(gtable)
  library(gridExtra)

  # Error handling:
  options(scipen = 999)
  model_summary_object = permanova2

  # Convert model summary object to a data frame
  model_summary <- data.frame(unclass(model_summary_object))
  model_summary <- signif(model_summary, sig_digits) # Significant figures

  # Add asterisks to significant P-values
  for (x in 1:(length(model_summary$Pr..F.) - 2)) {
    if ((model_summary$Pr..F.)[x] < 0.001) {
      model_summary$Pr..F.[x] <- paste(formatC(model_summary$Pr..F.[x], digits = sig_digits), "***", sep = " ")
    } else if ((model_summary$Pr..F.)[x] < 0.01) {
      model_summary$Pr..F.[x] <- paste(formatC(model_summary$Pr..F.[x], digits = sig_digits), "**", sep = " ")
    } else if ((model_summary$Pr..F.)[x] <= 0.05) {
      model_summary$Pr..F.[x] <- paste(formatC(model_summary$Pr..F.[x], digits = sig_digits), "*", sep = " ")
    } else if ((model_summary$Pr..F.[x] > 0.05)) {
      model_summary$Pr..F.[x] <- paste(formatC(model_summary$Pr..F.[x], digits = sig_digits), "", sep = " ")
    }
  }

  # Fix column names
  colnames(model_summary) <- c("   Df    ", "Sum Sq", 'Mean Sq', "F-value", "Pr(>F)")
  model_summary[is.na(model_summary)] <- " " # Replace NAs so they're invisible on the table
  row.names(model_summary) = row.names(permanova2)
  row.names(model_summary) = gsub("period", "", row.names(model_summary))
  row.names(model_summary) = gsub("[[:punct:]]", "", row.names(model_summary))

  # Create a gtable object for display
  table <- tableGrob(model_summary)
  title <- textGrob(title, gp = gpar(fontsize = 10)) # Title
  footnote <- textGrob(footnote, x = 0, hjust = 0, gp = gpar(fontface = "italic")) # Figure caption
  padding <- unit(2.3, "line")
  table <- gtable_add_rows(table, heights = grobHeight(title) + padding, pos = 0)
  table <- gtable_add_rows(table, heights = grobHeight(footnote) + padding)
  table <- gtable_add_grob(table, list(title, footnote), t = c(1, nrow(table)), l = c(1, 2), r = ncol(table))

  return(table)
}

# Load necessary libraries for plotting
library("grid")
library("ggplotify")

# Initialize variables
GENUS <- FALSE
macro <- "FCD"

# Print current working directory
print(getwd())

# Initialize a list
lista <- list()
EEE <- P_tot

# Get the DRFCD data
DRFCD <- list_db[[macro]]

# Create a data frame T
T <- data.frame(anim = DRFCD$anim)

# Loop through each EE
for (EE in EEE) {
  # Load data from "data/dt6.RData"
  load("data/dt6.RData")

  # Merge data from dt4 and dt5 based on columns "anim" and "SampleDate"
  micro <- merge(dt4, dt5, by = c("anim", "SampleDate"))
  micro <- micro[micro$P == 2,]

  # Get microbiome data using the get_micro function
  micro = get_micro(DRFCD, micro, dt6)
  data.table::fwrite(micro@otu_table, "ASV.csv", sep = ",", row.names = TRUE)

  # Filter DRFCD data to keep only those with matching anim in sample_data(micro)
  DRFCD = DRFCD[DRFCD$anim %in% row.names(sample_data(micro)), ]

  # Calculate quantiles and add them to the DRFCD data frame
  DRFCD = DRFCD %>% group_by(Breed) %>%
    mutate(quantile1 = ntile(get({{EE}}), 100)) %>% as.data.frame()

  # Remove rows with NAs in the specified column (EE)
  DRFCD = DRFCD[!is.na(DRFCD[, EE]), ]
  DRFCD = as.data.frame(DRFCD)

  # Create a data frame DD
  DD = DRFCD %>% dplyr::select(anim, Pen, Breed, Room, sire, {{EE}})
  names(DD)[ncol(DD)] = "TR"
  DD = DD[complete.cases(DD), ]

  # Update the quantile values in DRFCD
  DRFCD = DRFCD %>% group_by(Breed) %>%
    mutate(quantile1 = ntile(get({{EE}}), 100)) %>% as.data.frame()

  # Remove rows with NAs in the specified column (EE)
  DRFCD = DRFCD[!is.na(DRFCD[, EE]), ]
  DRFCD = as.data.frame(DRFCD)

  # Assign TR values based on quantiles
  DRFCD[DRFCD$quantile1 < 10, "TR"] = "YES"
  DRFCD[DRFCD$quantile1 > 90, "TR"] = "NO"
  DRFCD[DRFCD$quantile1 > 45 & DRFCD$quantile1 < 55, "TR"] = "M"

  # Display counts of TR values
  DRFCD %>% count(TR)
  DD = DRFCD %>% dplyr::select(anim, Room, Breed, TR)
  DD = DD[complete.cases(DD), ]
  DD$TR <- factor(DD$TR, levels = c("M", "YES", "NO"))

  # Create a data frame period
  period = DD

  # Load data from "data/dt6.RData"
  load("data/dt6.RData")

  # Merge data from dt4 and dt5 based on columns "anim" and "SampleDate"
  micro = merge(dt4, dt5, by = c("anim", "SampleDate"))
  micro = micro[micro$P == 2, ]

  # Display counts of micro data
  micro %>% count()
  micro_1 = get_micro(period, micro, dt6)

  # Display the sample data for micro_1
  head(micro_1@sam_data)

  # Perform ANCOMBC analysis
  output = ancombc2(
    data = micro_1,
    fix_formula = "TR+Room+Breed",
    rand_formula = NULL,
    p_adj_method = "bonferroni",
    pseudo = 0,
    pseudo_sens = FALSE,
    prv_cut = 0.00,
    lib_cut = 1000,
    s0_perc = 0.00,
    group = "TR",
    struc_zero = TRUE,
    neg_lb = FALSE,
    alpha = 0.05,
    n_cl = 30,
    verbose = TRUE,
    global = FALSE,
    pairwise = FALSE,
    dunnet = FALSE,
    trend = FALSE,
    iter_control = list(tol = 1e-2, max_iter = 20, verbose = TRUE),
    em_control = list(tol = 1e-5, max_iter = 100),
    lme_control = lme4::lmerControl(),
    mdfdr_control = list(fwer_ctrl_method = "fdr", B = 100),
    trend_control = list(
      contrast = list(
        matrix(c(1, 0, -1, 1),
               nrow = 2,
               byrow = TRUE),
        matrix(c(-1, 0, 1, -1),
               nrow = 2,
               byrow = TRUE)
      ),
      node = list(2, 2),
      solver = "ECOS",
      B = 100
    )
  )

  # Get the result data
  res = output$res
  res = res[, c(1, grep("TR", names(res)))]

  # Filter results to keep relevant columns and rows
  res = res[res$diff_TRYES | res$diff_TRNO, ]
  res[!res$diff_TRNO, "lfc_TRNO"] = NA
  res[!res$diff_TRYES, "lfc_TRYES"] = NA

  # Load data from "data/dt6.RData"
  load("data/dt6.RData")
  names(dt6)[ncol(dt6)] = "taxon"

  # Merge the result data with dt6 data
  ready = merge(res, dt6, by = "taxon")

  # Filter the data
  ready = ready %>%
    dplyr::filter(!is.na(Genus)) %>%
    transmute(
      Genus,
      lfc_TRYES,
      lfc_TRNO
    )

  # Remove duplicates
  ready = ready %>% distinct()

  # Store the result in the lista list
  lista[[EE]] = list(ready)
}

# Combine the data from different EE values
rbind(
  cbind(lista[["mm_5_LnVar"]][[1]], char = "LnVar"),
  cbind(lista[["max_area"]][[1]], char = "MaxArea")
) -> ok

# Summarize the data
ok %>% group_by(Genus, char) %>% dplyr::summarize(lfc_L = mean(lfc_TRNO), lfc_H = mean(lfc_TRYES)) %>% filter(!is.na(Genus)) -> oa

# Reshape the data for plotting
oa = oa %>% reshape2::melt(id = c("Genus", "char"))

# Define plot limits
lo = floor(min(oa$value)) - 1
up = ceiling(max(oa$value)) + 1
mid = 0

# Filter out specific Genus
oa = oa %>% filter(!Genus == "Methanosphaera")

# Create a JPEG plot
jpeg("plot/ANACOMB_ASV_2.jpg", width = 7, height = 7, units = 'in', res = 300)

# Generate a heatmap plot
oa %>% 
  ggplot(aes(x = variable, y = Genus, fill = value)) + 
  geom_tile(color = "black", alpha = 0.7) +
  theme_minimal() +
  scale_fill_gradient2(
    low = "red", high = "blue", mid = "white",
    na.value = "white", midpoint = mid, limit = c(lo, up),
    name = NULL
  ) +
  facet_wrap(~char) +
  theme(
    strip.text.y = element_text(size = 25, face = "italic", angle = 0.9),
    panel.grid.major = element_blank(),
    panel.grid.minor = element_blank(),
    panel.border = element_blank(),
    axis.text.y = element_text(size = 12, face = "italic"),
    axis.text.x = element_text(size = 12, face = "italic"),
    strip.text.x = element_text(size = 15, face = "italic"),
    panel.background = element_blank()
  ) +
  geom_text(aes(variable, Genus, label = round(value, 2)), color = "black", size = 4) +
# List the objects in the environment
ls()

# Load necessary libraries
library(ANCOMBC)
library(tidyverse)
library(mixOmics)

# Clear the environment
rm(list=ls())

# Set working directory
setwd("resilience_x_micro_2.0")

# Load data from "start_form_here.RData"
load("start_form_here.RData")

# Set theme for plotting
theme_set(
  theme(
    axis.text.x = element_text(angle = 0, vjust = 1, size = 12, hjust = 1, face = "italic"),
    axis.text.y = element_text(size = 12, face = "italic"),
    strip.text.x = element_text(size = 14),
    strip.text.y = element_text(size = 14),
    legend.text = element_text(size = 12),
    plot.title = element_text(hjust = 0.5, size = 15),
    panel.grid.major = element_blank(),
    axis.ticks = element_blank(),
    legend.position = "none"
  )
)


# Load necessary libraries for plotting
library("grid")
library("ggplotify")

# Initialize variables
GENUS <- FALSE
macro <- "FCD"

# Print current working directory
print(getwd())

# Initialize a list
lista <- list()
EEE <- P_tot

# Get the DRFCD data
DRFCD <- list_db[[macro]]

# Create a data frame T
T <- data.frame(anim = DRFCD$anim)

# Loop through each EE
for (EE in EEE) {
  # Load data from "data/dt6.RData"
  load("data/dt6.RData")

  # Merge data from dt4 and dt5 based on columns "anim" and "SampleDate"
  micro <- merge(dt4, dt5, by = c("anim", "SampleDate"))
  micro <- micro[micro$P == 2,]

  # Get microbiome data using the get_micro function
  micro = get_micro(DRFCD, micro, dt6)
  data.table::fwrite(micro@otu_table, "ASV.csv", sep = ",", row.names = TRUE)

  # Filter DRFCD data to keep only those with matching anim in sample_data(micro)
  DRFCD = DRFCD[DRFCD$anim %in% row.names(sample_data(micro)), ]

  # Calculate quantiles and add them to the DRFCD data frame
  DRFCD = DRFCD %>% group_by(Breed) %>%
    mutate(quantile1 = ntile(get({{EE}}), 100)) %>% as.data.frame()

  # Remove rows with NAs in the specified column (EE)
  DRFCD = DRFCD[!is.na(DRFCD[, EE]), ]
  DRFCD = as.data.frame(DRFCD)

  # Create a data frame DD
  DD = DRFCD %>% dplyr::select(anim, Pen, Breed, Room, sire, {{EE}})
  names(DD)[ncol(DD)] = "TR"
  DD = DD[complete.cases(DD), ]

  # Update the quantile values in DRFCD
  DRFCD = DRFCD %>% group_by(Breed) %>%
    mutate(quantile1 = ntile(get({{EE}}), 100)) %>% as.data.frame()

  # Remove rows with NAs in the specified column (EE)
  DRFCD = DRFCD[!is.na(DRFCD[, EE]), ]
  DRFCD = as.data.frame(DRFCD)

  # Assign TR values based on quantiles
  DRFCD[DRFCD$quantile1 < 10, "TR"] = "YES"
  DRFCD[DRFCD$quantile1 > 90, "TR"] = "NO"
  DRFCD[DRFCD$quantile1 > 45 & DRFCD$quantile1 < 55, "TR"] = "M"

  # Display counts of TR values
  DRFCD %>% count(TR)
  DD = DRFCD %>% dplyr::select(anim, Room, Breed, TR)
  DD = DD[complete.cases(DD), ]
  DD$TR <- factor(DD$TR, levels = c("M", "YES", "NO"))

  # Create a data frame period
  period = DD

  # Load data from "data/dt6.RData"
  load("data/dt6.RData")

  # Merge data from dt4 and dt5 based on columns "anim" and "SampleDate"
  micro = merge(dt4, dt5, by = c("anim", "SampleDate"))
  micro = micro[micro$P == 2, ]

  # Display counts of micro data
  micro %>% count()
  micro_1 = get_micro(period, micro, dt6)

  # Display the sample data for micro_1
  head(micro_1@sam_data)

  # Perform ANCOMBC analysis
  output = ancombc2(
    data = micro_1,
    fix_formula = "TR+Room+Breed",
    rand_formula = NULL,
    p_adj_method = "bonferroni",
    pseudo = 0,
    pseudo_sens = FALSE,
    prv_cut = 0.00,
    lib_cut = 1000,
    s0_perc = 0.00,
    group = "TR",
    struc_zero = TRUE,
    neg_lb = FALSE,
    alpha = 0.05,
    n_cl = 30,
    verbose = TRUE,
    global = FALSE,
    pairwise = FALSE,
    dunnet = FALSE,
    trend = FALSE,
    iter_control = list(tol = 1e-2, max_iter = 20, verbose = TRUE),
    em_control = list(tol = 1e-5, max_iter = 100),
    lme_control = lme4::lmerControl(),
    mdfdr_control = list(fwer_ctrl_method = "fdr", B = 100),
    trend_control = list(
      contrast = list(
        matrix(c(1, 0, -1, 1),
               nrow = 2,
               byrow = TRUE),
        matrix(c(-1, 0, 1, -1),
               nrow = 2,
               byrow = TRUE)
      ),
      node = list(2, 2),
      solver = "ECOS",
      B = 100
    )
  )

  # Get the result data
  res = output$res
  res = res[, c(1, grep("TR", names(res)))]

  # Filter results to keep relevant columns and rows
  res = res[res$diff_TRYES | res$diff_TRNO, ]
  res[!res$diff_TRNO, "lfc_TRNO"] = NA
  res[!res$diff_TRYES, "lfc_TRYES"] = NA

  # Load data from "data/dt6.RData"
  load("data/dt6.RData")
  names(dt6)[ncol(dt6)] = "taxon"

  # Merge the result data with dt6 data
  ready = merge(res, dt6, by = "taxon")

  # Filter the data
  ready = ready %>%
    dplyr::filter(!is.na(Genus)) %>%
    transmute(
      Genus,
      lfc_TRYES,
      lfc_TRNO
    )

  # Remove duplicates
  ready = ready %>% distinct()

  # Store the result in the lista list
  lista[[EE]] = list(ready)
}

# Combine the data from different EE values
rbind(
  cbind(lista[["mm_5_LnVar"]][[1]], char = "LnVar"),
  cbind(lista[["max_area"]][[1]], char = "MaxArea")
) -> ok

# Summarize the data
ok %>% group_by(Genus, char) %>% dplyr::summarize(lfc_L = mean(lfc_TRNO), lfc_H = mean(lfc_TRYES)) %>% filter(!is.na(Genus)) -> oa

# Reshape the data for plotting
oa = oa %>% reshape2::melt(id = c("Genus", "char"))

# Define plot limits
lo = floor(min(oa$value)) - 1
up = ceiling(max(oa$value)) + 1
mid = 0

# Filter out specific Genus
oa = oa %>% filter(!Genus == "Methanosphaera")


# Create a JPEG plot
jpeg("plot/ANACOMB_ASV_2.jpg", width = 7, height = 7, units = 'in', res = 300)

# Generate a heatmap plot
oa %>% 
  ggplot(aes(x = variable, y = Genus, fill = value)) + 
  geom_tile(color = "black", alpha = 0.7) +
  theme_minimal() +
  scale_fill_gradient2(
    low = "red", high = "blue", mid = "white",
    na.value = "white", midpoint = mid, limit = c(lo, up),
    name = NULL
  ) +
  facet_wrap(~char) +
  theme(
    strip.text.y = element_text(size = 25, face = "italic", angle = 0.9),
    panel.grid.major = element_blank(),
    panel.grid.minor = element_blank(),
    panel.border = element_blank(),
    axis.text.y = element_text(size = 12, face = "italic"),
    axis.text.x = element_text(size = 12, face = "italic"),
    strip.text.x = element_text(size = 15, face = "italic"),
    panel.background = element_blank()
  ) +
  geom_text(aes(variable, Genus, label = round(value, 2)), color = "black", size = 4) +
  labs(x = NULL, y = NULL) +
  theme(plot.title = element_text(hjust = 0.5)) + theme(legend.position = "none")

# Save the plot
dev.off()
