# Supplementary material for: A first characterization of the microbiota-resilience link in swine
Source: Microbiome. 2024 Mar 15;12:53. doi: 10.1186/s40168-024-01771-7 (PMC10941389; doi:10.1186/s40168-024-01771-7)
Supplement: Supplementary file 4 — Additional file 3. [file 40168_2024_1771_MOESM3_ESM.zip › script_to_upload/SCRIPT6_MICROABILITY.R]

# script to calculate microability

setwd("resilience_x_micro_2.0")

load("start_form_here.RData")
names(list_db)

####################################################
### ony microability based on different breed #### 
################################################
CG=list()
dir.create("h2")
setwd("h2")

# irl tradomration of microbiome data
irl_transform = function(XD) {
  require("compositions")
  cova = function(x) sd(x)/mean(x)
  tmp=apply(XD,1,cova)
  ch=names(tmp[tmp == min(tmp)])
  peso_p=ilr((XD),V = ilrBase(XD[ch,]))
  colnames(peso_p)=colnames(XD)
  return()
}

require("Tjazi")

for(mc in 1:1)  {

    db=list_db[["FCD"]]
    
    micro=dammi_il_micro(db[,],2,700,0.05)
    XD=micro@otu_table
    genus.exp <- clr_c(XD)
    genus.exp[1:10,1:10]
    micro@otu_table =  otu_table(as.matrix(genus.exp), taxa_are_rows = TRUE)
   
    DR=GET_READY(micro) 
    ka = DR[["PED"]]
    db_S = DR[["db"]]
    Xm = DR[["M"]]
    Km = (Xm%*%t(Xm)) / ncol(Xm)

      lista_m=list()
      lista_pred_m=list()
    
      require(BGLR)

D_tot=data.frame()
D_s_tot=data.frame()

db_S$comb = paste0(db_S$Room,db_S$Pen)
Room_x=model.matrix(~-1 + db_S$Room)
Pen_x=model.matrix(~-1+db_S$Pen)
Breed_x=model.matrix(~-1+db_S$Breed)
Comb_x=nest_x=model.matrix(~-1+(db_S$Room/db_S$Pen))
Sire_x=model.matrix(~-1+db_S$sire)

nest_x=model.matrix(~-1+(db_S$Breed/db_S$sire))

dim(Comb_x)
dim(Pen_x)
Mab=list()
for(II in 1:length(P_tot)) {
    print(P_tot[[II]])
    

    fm=BGLR::BGLR( y=as.double(db_S[,P_tot[II]]),
        ETA=list(
        G=list(X=nest_x, model='BRR', saveEffects=TRUE),
        M=list(K=Km,model='RKHS',saveEffects=TRUE),
        #Room=list(X=Room_x,model="FIXED",saveEffects=T),
        #Breed=list(X=Breed_x,model="FIXED",saveEffects=T),
        Pen=list(X=Comb_x,model="BRR",saveEffects=T)
      ),

        nIter=70000,burnIn=0,thin=1,saveAt='eig_',
        verbose=F
      )

    
      system("ls")
      cava=seq(from=10000,to=70000,by=50)

      Gen=data.table::fread("eig_ETA_G_varB.dat")
      res=data.table::fread("eig_varE.dat")
      pen=data.table::fread("eig_ETA_Pen_varB.dat")
      Mic=data.table::fread("eig_ETA_M_varU.dat")
      

      phen=Gen+res+pen+Mic
      M=Mic/phen; G=Gen/phen;PEN=pen/phen;E=res/phen     
      G=G[cava];M=M[cava,];PEN=PEN[cava];E=E[cava]

      SM=median(M$V1)-1.96*sd(M$V1)#>0
      SG=median(G$V1)-1.96*sd(G$V1)#>0
      SP=median(PEN$V1)-1.96*sd(PEN$V1)#>0

      D_s=data.frame(G=median(SG),M=median(SM),PEN=median(SP))

      D=data.frame(G=median(G$V1),M=median(M$V1),PEN=median(PEN$V1),E=median(E$V1))
      
      D=D/sum(D)
      
      D$trait=P_tot[[II]]
      D_s$trait=P_tot[[II]]
      
      D_s_tot=rbind(D_s,D_s_tot)
      D_tot=rbind(D,D_tot)
      
      lista_pred_m[[P_tot[II]]]=data.frame(y=fm$y,yhat=fm$yHat)

      # stima con il metodo 2
      #lista_m[[P[II]]]=quantile(G$V1,probs=c(0.025,.5,0.975))
      new_pen=c()
      B=readBinMat('eig_ETA_Pen_b.bin')
      #orc=scale(Pen_x)
      for (i in 1:nrow(B)) new_pen=c(new_pen,sd(Pen_x%*%B[i,]))

      new_breed=c()
      B=readBinMat('eig_ETA_Breed_b.bin')
      for (i in 1:nrow(B)) new_breed=c(new_breed,sd(Breed_x%*%B[i,]))

      new_room = c()
      B=as.matrix(data.table::fread("eig_ETA_Room_b.dat"))
      for (i in 1:nrow(B)) new_room=c(new_room,sd(Room_x%*%B[i,]))
      
      new_pen=new_pen[cava]
      new_breed=new_breed[cava]
      new_room=new_room[cava]
     Mab[[P_tot[II]]] = M


}
CG[[mc]] = list(D_s_tot,D_tot,lista_pred_m,M)
}


require("tidyverse")
h=cbind(do.call("rbind",Mab),c(rep("MaxArea",nrow(M)),rep("mm_5_Lag1",nrow(M)),rep("mm_5_LnVar",nrow(M)),rep("mm_5_SumMin",nrow(M))))


theme_minimal()+
  theme(axis.text.x = element_text(angle = 0, vjust = 1, size = 12, hjust = 1, 
                                   face = "italic"),
        axis.text.y = element_text(size = 12, face = "italic", hjust=1),
        strip.text.x = element_text(size = 14),
        strip.text.y = element_text(size = 14),
        legend.text = element_text(size = 12),
      #  axis.text.x = element_text(),
        plot.title = element_text(hjust = 0.5, size = 15),
        panel.grid.major = element_blank(),
        axis.ticks = element_blank(),
        legend.position="bottom"
        ) ->sf
sf

h=h %>% 
  group_by(V2) %>%
  filter(V1 >= quantile(V1, probs = 0.05) & V1 <= quantile(V1, probs = 0.95))

h$V2 = gsub("mm_5_","",h$V2)
fun.max = function(z) { quantile(z,0.95) }
fun.min = function(z) { quantile(z,0.05) }
h %>% ggplot(aes(y=V1,x=V2,fill=V2,group=V2))+
geom_violin(alpha=.3)+sf+scale_fill_manual(values=c("#FF0000FF","#E69F00", 
            "#56B4E9","#999999")) +theme(legend.position = "none")+stat_summary(
  fun.min = min,
  fun.max = fun.max,
  fun = median,
  color = "red")->h2


h2=h2+sf


Dtot= rbind(cbind(CG[[1]][[2]],cat="FCD"),
      cbind(CG[[2]][[2]],cat="W"))


require("tidyverse")
zx=D_tot %>% reshape2::melt(id=c("trait"))
zx$trait=gsub("mm_5_","",zx$trait)

require("tidyverse")
#names(CG[[1]][[2]])[3:4]  = c("E","RES")
#CG[[1]][[2]]%>% reshape2::melt(id=c("trait"))->zx

zx$variable = as.factor(zx$variable)
zx$trait = as.factor(zx$trait)
levels(zx$trait) = c("Lag1","LnVar","MaxArea","SumMin")
#levels(zx$trait)=gsub("mm_5_","",zx$trait)

levels(zx$variable)[1] = "S"

ggplot(zx,aes(x=trait,y=value,fill = variable)) +
  geom_col(alpha=0.5) +# facet_wrap(~cat) +
   geom_text(aes(label = scales::percent(round(value,2)),fontface=3), 
   position = position_stack(.5),size=8)+sf+ylab("proportion of \nphenotypic variance")+
           scale_fill_manual(values=c("#FF0000FF","#E69F00", 
            "#56B4E9","#999999"))-> plot_MA


getwd() 

jpeg("../plot/MICROABILITY.jpg", width = 6, height =8, units = 'in', res = 300)
plot_MA+ scale_y_continuous(expand = c(0, 0)) + theme(
  axis.text.y = element_blank(),
  axis.text.x = element_text(angle = 0, vjust = 0.5, hjust=.5),
  axis.ticks = element_blank())+xlab("")->bonso

dev.off()

theme_bw()+
  theme(axis.text.x = element_text(angle = 0, vjust = 1, size = 12, hjust = 1, 
                                   face = "italic"),
        axis.text.y = element_text(size = 12, face = "italic", hjust=1),
        strip.text.x = element_text(size = 14),
        strip.text.y = element_text(size = 14),
        legend.text = element_text(size = 12),
      #  axis.text.x = element_text(),
        plot.title = element_text(hjust = 0.5, size = 15),
        panel.grid.major = element_blank(),
        axis.ticks = element_blank(),
        legend.position="null"
        ) ->sf

cowplot::plot_grid(
  bonso,h2+ylab("Microability")+xlab("")+sf,
   label_size = 12,
  align = "v",ncol=1,
  rel_heights = c(3,1),
  labels = "AUTO"
  #rel_widths = c(2,2)
)->a
a

jpeg("../plot/MICROABILITYa.jpg", width = 6, height =12, units = 'in', res = 300)
a
dev.off()
